# Supplementary material for: A multiparametric anti-aging CRISPR screen uncovers a role for BAF in protein synthesis regulation
Source: Nat Commun. 2025 Feb 16;16:1681. doi: 10.1038/s41467-025-56916-5 (PMC11830792; doi:10.1038/s41467-025-56916-5)
Supplement: Supplementary file 4 — Supplementary Data 1 [file 41467_2025_56916_MOESM4_ESM.xls]

## Sheet: Table S5 crRNA mini-library
Table S5. crRNA sequences in mini-library used for CRISPR efficiency testing (see Fig. 2K-L and Fig. S2I-L)
Plate	Well	Catalog Number	Component Catalog Number	Gene Symbol	Gene ID	Sequence	PAM	Genomic Location	Accession Exons
Plate 1	B02	F-003545-00	CM-003545-01	AURKA	6790	CTTCGAATGACAGTAAGACA	GGG	hg38|+chr20:56373512-56373534	NM_198437.1 (Exon7),NM_198436.1 (Exon8),NM_198435.1 (Exon7),NM_198434.1 (Exon8),NM_198433.1 (Exon9),NM_003600.2 (Exon7)
Plate 1	B02	F-003545-00	CM-003545-02	AURKA	6790	CTGCATTTCAGGACCTGTTA	AGG	hg38|-chr20:56388155-56388177	NM_198437.1 (Exon2),NM_198436.1 (Exon3),NM_198435.1 (Exon2),NM_198434.1 (Exon3),NM_198433.1 (Exon4),NM_003600.2 (Exon2)
Plate 1	B02	F-003545-00	CM-003545-03	AURKA	6790	TCTGAGCTGATGCTCCACTC	CGG	hg38|+chr20:56383014-56383036	NM_198437.1 (Exon5),NM_198436.1 (Exon6),NM_198435.1 (Exon5),NM_198434.1 (Exon6),NM_198433.1 (Exon7),NM_003600.2 (Exon5)
Plate 1	B02	F-003545-00	CM-003545-04	AURKA	6790	GTGGTGCATATTCCAGAATT	AGG	hg38|+chr20:56381495-56381517	NM_198437.1 (Exon6),NM_198436.1 (Exon7),NM_198435.1 (Exon6),NM_198434.1 (Exon7),NM_198433.1 (Exon8),NM_003600.2 (Exon6)
Plate 1	B03	F-003225-00	CM-003225-01	CDC20	991	ATCCAGGATACGGTCTGGCA	GGG	hg38|-chr1:43360050-43360072	NM_001255.2 (Exon5)
Plate 1	B03	F-003225-00	CM-003225-02	CDC20	991	CTGCCAGGGACACCATGCTA	CGG	hg38|-chr1:43361121-43361143	NM_001255.2 (Exon9)
Plate 1	B03	F-003225-00	CM-003225-03	CDC20	991	GAATGTAACGGCAGGTCTTC	CGG	hg38|-chr1:43360024-43360046	NM_001255.2 (Exon5)
Plate 1	B03	F-003225-00	CM-003225-04	CDC20	991	TCTGTGGCCTGGATCAAAGA	GGG	hg38|+chr1:43360327-43360349	NM_001255.2 (Exon6)
Plate 1	B04	F-003252-00	CM-003252-01	CENPE	1062	TTGGAACTTTGCCATCTATA	AGG	hg38|+chr4:103161089-103161111	NM_001813.2 (Exon20),NM_001286734.1 (Exon19)
Plate 1	B04	F-003252-00	CM-003252-02	CENPE	1062	ACATAGAAACGGAGAATATA	AGG	hg38|-chr4:103144469-103144491	NM_001813.2 (Exon33),NM_001286734.1 (Exon32)
Plate 1	B04	F-003252-00	CM-003252-03	CENPE	1062	ATCATCGATTCTGCCATACA	AGG	hg38|-chr4:103196171-103196193	NM_001813.2 (Exon3),NM_001286734.1 (Exon3)
Plate 1	B04	F-003252-00	CM-003252-04	CENPE	1062	ATGATCTTCTGAACCCATCA	TGG	hg38|+chr4:103195971-103195993	NM_001813.2 (Exon4),NM_001286734.1 (Exon4)
Plate 1	B05	F-003317-00	CM-003317-01	KIF11	3832	GACCCTTCCCAAAGTCAACA	GGG	hg38|-chr10:92613459-92613481	NM_004523.3 (Exon8)
Plate 1	B05	F-003317-00	CM-003317-02	KIF11	3832	ATGAGGTGTTCTTTCTACAA	GGG	hg38|-chr10:92613489-92613511	NM_004523.3 (Exon8),NM_004523.3 (Exon8)
Plate 1	B05	F-003317-00	CM-003317-03	KIF11	3832	GGTATCTAATGCAGAGACAC	TGG	hg38|-chr10:92633638-92633660	NM_004523.3 (Exon14),NM_004523.3 (Exon14)
Plate 1	B05	F-003317-00	CM-003317-04	KIF11	3832	CATGAGGTGTTCTTTCTACA	AGG	hg38|-chr10:92613490-92613512	NM_004523.3 (Exon8),NM_004523.3 (Exon8)
Plate 1	B06	F-003290-00	CM-003290-01	PLK1	5347	TACAGGTATACCTTGTTAGT	GGG	hg38|+chr16:23682059-23682081	NM_005030 (Exon4)
Plate 1	B06	F-003290-00	CM-003290-02	PLK1	5347	GAATCCTACGACGTGCTGGT	GGG	hg38|-chr16:23679258-23679280	NM_005030 (Exon1)
Plate 1	B06	F-003290-00	CM-003290-03	PLK1	5347	GATCTCGGACGCGGACACCA	AGG	hg38|+chr16:23679139-23679161	NM_005030 (Exon1)
Plate 1	B06	F-003290-00	CM-003290-04	PLK1	5347	TAGTGGACCCACGCAGCCGG	CGG	hg38|+chr16:23679063-23679085	NM_005030 (Exon1)
Plate 1	B07	F-003279-00	CM-003279-01	MDM2	4193	ATTGGCTTCCTGAAGATAAA	GGG	hg38|+chr12:68839356-68839378	NM_001278462 (Exon6),NM_002392 (Exon11),NM_001145340 (Exon5),NM_001145339 (Exon9),NM_001145337 (Exon11)
Plate 1	B07	F-003279-00	CM-003279-02	MDM2	4193	AATCGCCACTGAACACAGCT	GGG	hg38|-chr12:68809011-68809033	NM_001278462 (Exon1),NM_001145340 (Exon1),NM_001145337 (Exon1)
Plate 1	B07	F-003279-00	CM-003279-03	MDM2	4193	GTGGTTACAGCACCATCAGT	AGG	hg38|-chr12:68809236-68809258	NM_001278462 (Exon2),NM_002392 (Exon2),NM_001145340 (Exon2),NM_001145339 (Exon2),NM_001145337 (Exon2)
Plate 1	B07	F-003279-00	CM-003279-04	MDM2	4193	GTTCTTGTCCTTCTTCACTA	AGG	hg38|-chr12:68835942-68835964	NM_001278462 (Exon4),NM_002392 (Exon9),NM_001145340 (Exon4),NM_001145339 (Exon7)
Plate 1	B08	F-003329-00	CM-003329-01	TP53	7157	CTGAGTAGTGGTAATCTACT	GGG	hg38|-chr17:7673823-7673845	NM_001276761 (Exon8),NM_001126112 (Exon8),NM_001126113 (Exon8),NM_001276760 (Exon8),NM_001276699 (Exon4),NM_001276698 (Exon4),NM_001126115 (Exon4),NM_001126114 (Exon8),NM_001126118 (Exon7),NM_001126117 (Exon4),NM_001126116 (Exon4),NM_000546 (Exon8),NM_001276695 (Exon8),NM_001276697 (Exon4),NM_001276696 (Exon8)
Plate 1	B08	F-003329-00	CM-003329-02	TP53	7157	ATGTGTAACAGTTCCTGCAT	GGG	hg38|-chr17:7674232-7674254	NM_001276761 (Exon7),NM_001126112 (Exon7),NM_001126113 (Exon7),NM_001276760 (Exon7),NM_001276699 (Exon3),NM_001276698 (Exon3),NM_001126115 (Exon3),NM_001126114 (Exon7),NM_001126118 (Exon6),NM_001126117 (Exon3),NM_001126116 (Exon3),NM_000546 (Exon7),NM_001276695 (Exon7),NM_001276697 (Exon3),NM_001276696 (Exon7)
Plate 1	B08	F-003329-00	CM-003329-03	TP53	7157	TATCTGAGCAGCGCTCATGG	TGG	hg38|+chr17:7675059-7675081	NM_001276761 (Exon5),NM_001126112 (Exon5),NM_001126113 (Exon5),NM_001276760 (Exon5),NM_001276699 (Exon1),NM_001276698 (Exon1),NM_001126115 (Exon1),NM_001126114 (Exon5),NM_001126118 (Exon4),NM_001126117 (Exon1),NM_001126116 (Exon1),NM_000546 (Exon5),NM_001276695 (Exon5),NM_001276697 (Exon1),NM_001276696 (Exon5)
Plate 1	B08	F-003329-00	CM-003329-04	TP53	7157	GGTACAGTCAGAGCCAACCT	AGG	hg38|+chr17:7674273-7674295	NM_001276761 (Exon7),NM_001126112 (Exon7),NM_001126113 (Exon7),NM_001276760 (Exon7),NM_001276699 (Exon3),NM_001276698 (Exon3),NM_001126115 (Exon3),NM_001126114 (Exon7),NM_001126118 (Exon6),NM_001126117 (Exon3),NM_001126116 (Exon3),NM_000546 (Exon7),NM_001276695 (Exon7),NM_001276697 (Exon3),NM_001276696 (Exon7)
Plate 1	B09	F-003471-00	CM-003471-01	CDKN1A	1026	GAGAGCGGCGGCAGACAACA	GGG	hg38|+chr6:36678803-36678825	NM_001220778 (Exon1)
Plate 1	B09	F-003471-00	CM-003471-02	CDKN1A	1026	GTCACCGAGACACCACTGGA	GGG	hg38|+chr6:36684261-36684283	NM_078467 (Exon3),NM_001220778 (Exon2),NM_001220777 (Exon2),NM_001291549 (Exon3),NM_000389 (Exon2),NM_078467.2 (Exon3),NM_001291549.1 (Exon3),NM_001220778.1 (Exon2),NM_001220777.1 (Exon2),NM_000389.4 (Exon2)
Plate 1	B09	F-003471-00	CM-003471-03	CDKN1A	1026	GATGTCCGTCAGAACCCATG	CGG	hg38|+chr6:36684120-36684142	NM_078467 (Exon3),NM_001220778 (Exon2),NM_001220777 (Exon2),NM_001291549 (Exon3),NM_000389 (Exon2),NM_078467.2 (Exon3),NM_001291549.1 (Exon3),NM_001220778.1 (Exon2),NM_001220777.1 (Exon2),NM_000389.4 (Exon2)
Plate 1	B09	F-003471-00	CM-003471-04	CDKN1A	1026	TGCAGGCGCCATGTCAGAAC	CGG	hg38|+chr6:36684092-36684114	NM_078467 (Exon3),NM_001220778 (Exon2),NM_001220777 (Exon2),NM_001291549 (Exon3),NM_000389 (Exon2),NM_078467.2 (Exon3),NM_001291549.1 (Exon3),NM_001220778.1 (Exon2),NM_001220777.1 (Exon2),NM_000389.4 (Exon2)
Plate 1	B10	F-011025-00	CM-011025-01	EMD	2010	GATGTTGTACCGGCGCAGCA	AGG	hg38|-chrX:154379525-154379547	NM_000117 (Exon1)
Plate 1	B10	F-011025-00	CM-011025-02	EMD	2010	GTAGTGCGTGATGCTCTGGT	AGG	hg38|-chrX:154380911-154380933	NM_000117 (Exon6)
Plate 1	B10	F-011025-00	CM-011025-03	EMD	2010	GATGGAAAGCGTCAGCATCT	GGG	hg38|-chrX:154380340-154380362	NM_000117 (Exon4)
Plate 1	B10	F-011025-00	CM-011025-04	EMD	2010	CTGAAGAGGAGTGCAAGGAT	AGG	hg38|+chrX:154380781-154380803	NM_000117 (Exon5)
Plate 1	B11	F-004978-00	CM-004978-01	LMNA	4000	CTGTGCCTTCCACACCAGGT	CGG	hg38|-chr1:156137153-156137175	NM_001282625 (Exon12),NM_005572 (Exon9),NM_001282626 (Exon9),NM_001282624 (Exon10),NM_170708 (Exon9),NM_170707 (Exon9),NM_001257374 (Exon9)
Plate 1	B11	F-004978-00	CM-004978-02	LMNA	4000	TTGCTTCTTGGCCTCACCTA	GGG	hg38|-chr1:156134413-156134435	NM_001282625 (Exon6),NM_005572 (Exon3),NM_001282626 (Exon3),NM_001282624 (Exon4),NM_170708 (Exon3),NM_170707 (Exon3),NM_001257374 (Exon3)
Plate 1	B11	F-004978-00	CM-004978-03	LMNA	4000	GACTGGTGGAGATTGACAAT	GGG	hg38|+chr1:156134839-156134861	NM_001282625 (Exon7),NM_005572 (Exon4),NM_001282626 (Exon4),NM_001282624 (Exon5),NM_170708 (Exon4),NM_170707 (Exon4),NM_001257374 (Exon4)
Plate 1	B11	F-004978-00	CM-004978-04	LMNA	4000	AGTGAGAAGCGCACGCTGGA	GGG	hg38|+chr1:156130717-156130739	NM_001282625 (Exon5),NM_005572 (Exon2),NM_001282626 (Exon2),NM_001282624 (Exon3),NM_170708 (Exon2),NM_170707 (Exon2),NM_001257374 (Exon2)
Plate 1	C02	F-005270-00	CM-005270-01	LMNB1	4001	TGCTCGGGATACTGTCACAC	GGG	hg38|-chr5:126820936-126820958	NM_001198557 (Exon7),NM_005573 (Exon7)
Plate 1	C02	F-005270-00	CM-005270-02	LMNB1	4001	GCTTACAGGAAACTCTTAGA	AGG	hg38|+chr5:126819108-126819130	NM_001198557 (Exon6),NM_005573 (Exon6),NM_001198557.1 (Exon6),NM_005573.3 (Exon6)
Plate 1	C02	F-005270-00	CM-005270-03	LMNB1	4001	GTGCGCGGCCGTGAGCTCAC	CGG	hg38|+chr5:126777716-126777738	NM_005573 (Exon1)
Plate 1	C02	F-005270-00	CM-005270-04	LMNB1	4001	CTCCTTATACAGCCTCACTT	GGG	hg38|-chr5:126810301-126810323	NM_001198557 (Exon4),NM_005573 (Exon4),NM_001198557.1 (Exon4),NM_005573.3 (Exon4)
Plate 1	C03	F-019259-00	CM-019259-01	SYNE2	23224	CTGTAGTCTTCTTCGGAGGA	GGG	hg38|-chr14:64225428-64225450	NM_015180 (Exon115),NM_182914 (Exon116),NM_182910 (Exon9),NM_182913 (Exon11)
Plate 1	C03	F-019259-00	CM-019259-02	SYNE2	23224	TAGTGATGCTCGGGACAGGA	AGG	hg38|-chr14:64216292-64216314	NM_015180 (Exon107),NM_182914 (Exon108),NM_182910 (Exon1),NM_182913 (Exon3)
Plate 1	C03	F-019259-00	CM-019259-03	SYNE2	23224	GAAAGCCTTTGACACTTACA	AGG	hg38|+chr14:64220445-64220467	NM_015180 (Exon110),NM_182914 (Exon111),NM_182910 (Exon4),NM_182913 (Exon6)
Plate 1	C03	F-019259-00	CM-019259-04	SYNE2	23224	ATATCAGCGCCATCACTACT	TGG	hg38|+chr14:64219295-64219317	NM_015180 (Exon109),NM_182914 (Exon110),NM_182910 (Exon3),NM_182913 (Exon5)
Plate 1	C04	F-009604-00	CM-009604-01	SUV39H1	6839	GTTCCTCTTAGAGATACCGA	GGG	hg38|-chrX:48698977-48698999	NM_001282166 (Exon2),NM_003173 (Exon2)
Plate 1	C04	F-009604-00	CM-009604-02	SUV39H1	6839	GTACTCATTGATGTACACGA	AGG	hg38|-chrX:48700401-48700423	NM_001282166 (Exon3),NM_003173 (Exon3)
Plate 1	C04	F-009604-00	CM-009604-03	SUV39H1	6839	GTGGGAGATGTTGCCATAGT	AGG	hg38|-chrX:48706374-48706396	NM_001282166 (Exon4),NM_003173 (Exon4)
Plate 1	C04	F-009604-00	CM-009604-04	SUV39H1	6839	GTTCTTGCGAATCTTCTCCA	GGG	hg38|-chrX:48700704-48700726	NM_001282166 (Exon3),NM_003173 (Exon3)
Plate 1	C05	F-014402-00	CM-014402-01	NAT10	55226	GATGCTCTGCAATATCAGGT	AGG	hg38|+chr11:34123838-34123860	NM_024662 (Exon10),NM_001144030 (Exon8)
Plate 1	C05	F-014402-00	CM-014402-02	NAT10	55226	GCTGTCTTGAAATTTATCGA	GGG	hg38|+chr11:34122465-34122487	NM_024662 (Exon9),NM_001144030 (Exon7)
Plate 1	C05	F-014402-00	CM-014402-03	NAT10	55226	GAGCTGCTGAATTAGCTTGA	GGG	hg38|-chr11:34130839-34130861	NM_024662 (Exon13),NM_001144030 (Exon11)
Plate 1	C05	F-014402-00	CM-014402-04	NAT10	55226	AGTCCCATCAACTGGCCCGA	GGG	hg38|-chr11:34141155-34141177	NM_024662 (Exon25),NM_001144030 (Exon23)
Plate 1	C06	F-013666-00	CM-013666-01	RPL10A	4736	TACAGCCAGACATAACACCT	GGG	hg38|-chr6:35470575-35470597	NM_007104 (Exon6),NM_007104.4 (Exon6)
Plate 1	C06	F-013666-00	CM-013666-02	RPL10A	4736	GGACACACACAGAGAACTTA	GGG	hg38|-chr6:35469399-35469421	NM_007104 (Exon4)
Plate 1	C06	F-013666-00	CM-013666-03	RPL10A	4736	TCGAAGGTTCCTGGAGACGG	TGG	hg38|+chr6:35468941-35468963	NM_007104 (Exon3),NM_007104.4 (Exon3)
Plate 1	C06	F-013666-00	CM-013666-04	RPL10A	4736	CACACACAGAGAACTTAGGG	CGG	hg38|-chr6:35469396-35469418	NM_007104 (Exon4)
Plate 1	C07	F-013703-00	CM-013703-01	RPL11	6135	CTGTCCACTGCACAGTTCGA	GGG	hg38|+chr1:23693855-23693877	NM_001199802.1 (Exon3),NM_000975.3 (Exon3)
Plate 1	C07	F-013703-00	CM-013703-02	RPL11	6135	TGTGAGCTGCTCCAACACCT	TGG	hg38|-chr1:23692712-23692734	NM_001199802.1 (Exon2),NM_000975.3 (Exon2)
Plate 1	C07	F-013703-00	CM-013703-03	RPL11	6135	ATCCAGGAACACATCGATCT	GGG	hg38|+chr1:23694720-23694742	NM_001199802.1 (Exon4),NM_000975.3 (Exon4)
Plate 1	C07	F-013703-00	CM-013703-04	RPL11	6135	CTACGGCCTGGACTTCTATG	TGG	hg38|+chr1:23694770-23694792	NM_001199802.1 (Exon4),NM_000975.3 (Exon4)
Plate 1	C08	F-013611-00	CM-013611-01	RPL5	6125	CCATCCTGCGGAACAGAGAC	CGG	hg38|-chr1:92832096-92832118	NM_000969 (Exon1)
Plate 1	C08	F-013611-00	CM-013611-02	RPL5	6125	GTACATCGGAAGCACATCAT	GGG	hg38|+chr1:92837508-92837530	NM_000969 (Exon6),NM_000969.3 (Exon6)
Plate 1	C08	F-013611-00	CM-013611-03	RPL5	6125	GTGAAATTTAGAAGACGACG	AGG	hg38|+chr1:92833437-92833459	NM_000969 (Exon2),NM_000969.3 (Exon2)
Plate 1	C08	F-013611-00	CM-013611-04	RPL5	6125	AATAGTATTCTTACCTGTGA	GGG	hg38|-chr1:92836384-92836406	NM_000969 (Exon5),NM_000969.3 (Exon5)
Plate 1	C09	F-013721-00	CM-013721-01	RPL8	6132	ATAACCTTCTTGGAGCCGGA	GGG	hg38|+chr8:144791303-144791325	NM_033301 (Exon4),NM_000973 (Exon4)
Plate 1	C09	F-013721-00	CM-013721-02	RPL8	6132	GAGCGGCACGGCTACATCAA	GGG	hg38|-chr8:144792002-144792024	NM_033301 (Exon2),NM_000973 (Exon2)
Plate 1	C09	F-013721-00	CM-013721-03	RPL8	6132	GTGGATTTCGCTGAGCGGCA	CGG	hg38|-chr8:144792014-144792036	NM_033301 (Exon2),NM_000973 (Exon2)
Plate 1	C09	F-013721-00	CM-013721-04	RPL8	6132	CACATTGCCAATGTTGAGCT	GGG	hg38|+chr8:144791473-144791495	NM_033301 (Exon4),NM_000973 (Exon4)
Plate 1	C10	F-014077-00	CM-014077-01	RRS1	23212	CACCTCGTCCCACACCAGGT	TGG	hg38|-chr8:66429517-66429539	NM_015169 (Exon1)
Plate 1	C10	F-014077-00	CM-014077-02	RRS1	23212	CCTTACTCTGGTGTCCGGTA	GGG	hg38|-chr8:66429755-66429777	NM_015169 (Exon1)
Plate 1	C10	F-014077-00	CM-014077-03	RRS1	23212	TTGGCGAACTGGTCCTCCAA	GGG	hg38|-chr8:66429627-66429649	NM_015169 (Exon1)
Plate 1	C10	F-014077-00	CM-014077-04	RRS1	23212	GCAGCTGCCCACGGAGCGCG	TGG	hg38|+chr8:66429362-66429384	NM_015169 (Exon1)
Plate 1	C11	F-020670-00	CM-020670-01	UBTF	7343	GATGAAGATAATGAGTCCGA	GGG	hg38|-chr17:44207297-44207319	NM_014233.3 (Exon21),NR_045058.1 (Exon21),NM_001076684.2 (Exon20),NM_001076683.1 (Exon20),NM_014233.3 (Exon21),NR_045058.1 (Exon21),NM_001076684.2 (Exon20),NM_001076683.1 (Exon20)
Plate 1	C11	F-020670-00	CM-020670-02	UBTF	7343	AAGATGAACATGGCCGACAC	GGG	hg38|+chr17:44210901-44210923	NM_014233.3 (Exon13),NR_045058.1 (Exon13),NM_001076684.2 (Exon12),NM_001076683.1 (Exon12)
Plate 1	C11	F-020670-00	CM-020670-03	UBTF	7343	GCTGGGCACGTCCTTCATGT	TGG	hg38|+chr17:44211690-44211712	NM_014233.3 (Exon10),NR_045058.1 (Exon10),NM_001076684.2 (Exon9),NM_001076683.1 (Exon9)
Plate 1	C11	F-020670-00	CM-020670-04	UBTF	7343	GGTCATTTCCATGGCTTTCA	AGG	hg38|+chr17:44210196-44210218	NM_014233.3 (Exon15),NR_045058.1 (Exon15),NM_001076684.2 (Exon14),NM_001076683.1 (Exon14)
