# Supplementary material for: A multiparametric anti-aging CRISPR screen uncovers a role for BAF in protein synthesis regulation
Source: Nat Commun. 2025 Feb 16;16:1681. doi: 10.1038/s41467-025-56916-5 (PMC11830792; doi:10.1038/s41467-025-56916-5)
Supplement: Supplementary file 5 — Supplementary Data 2 [file 41467_2025_56916_MOESM5_ESM.xlsx]

## Sheet: GP-004650-O2 Drug targets
Table S6. Primary screen crRNA sequences. The genome-wide library is organised in 3 parts, listed here as 3 different sheets (Drug targets, druggable subset and genome). Each gene is targeted by 4 different crRNA, pooled into a single well of a 384-well plate.
Drug targets
PlateName	Well	CatalogNumber	PoolCatalogNumber	GeneSymbol	GeneID	TargetSequence	GenomicLocation	PAM	AccessionExons
Plate 1	A03	CM-009616-04	F-009616-00	ARHGEF7	8874	CTGCTGAGCTTCGGGCAACC	hg38|-chr13:111267544-111267566	TGG	NM_145735 (Exon9),NM_001113512 (Exon8),NM_001113511 (Exon10),NM_001113513 (Exon8),NM_003899 (Exon8)
Plate 1	A03	CM-009616-03	F-009616-00	ARHGEF7	8874	GCTGGACGGAGTGACCGGGT	hg38|-chr13:111283146-111283168	GGG	NM_145735 (Exon16),NM_001113512 (Exon15),NM_001113511 (Exon17),NM_001113513 (Exon15),NM_003899 (Exon15)
Plate 1	A03	CM-009616-02	F-009616-00	ARHGEF7	8874	GACGGAGTGACCGGGTGGGA	hg38|-chr13:111283142-111283164	GGG	NM_145735 (Exon16),NM_001113512 (Exon15),NM_001113511 (Exon17),NM_001113513 (Exon15),NM_003899 (Exon15)
Plate 1	A03	CM-009616-01	F-009616-00	ARHGEF7	8874	GAAGCCATCCGGAACTGGGA	hg38|+chr13:111275586-111275608	GGG	NM_145735 (Exon12),NM_001113512 (Exon11),NM_001113511 (Exon13),NM_001113513 (Exon11),NM_003899 (Exon11)
Plate 1	A04	CM-017380-04	F-017380-00	ST13	6767	TCTCTACTTTGACATACCCT	hg38|+chr22:40832552-40832574	AGG	NM_001278589.1 (Exon8),NM_003932.4 (Exon8)
Plate 1	A04	CM-017380-03	F-017380-00	ST13	6767	TCATCTTCTTCAAGCATGGG	hg38|-chr22:40850872-40850894	TGG	NM_001278589.1 (Exon2),NM_003932.4 (Exon2)
Plate 1	A04	CM-017380-02	F-017380-00	ST13	6767	TTTCAGACTTCTAGGCCACT	hg38|-chr22:40832655-40832677	GGG	NM_001278589.1 (Exon8),NM_003932.4 (Exon8)
Plate 1	A04	CM-017380-01	F-017380-00	ST13	6767	AGATTACTCACCATCATTTA	hg38|+chr22:40840615-40840637	GGG	NM_001278589.1 (Exon5),NM_003932.4 (Exon5)
Plate 1	A05	CM-015811-01	F-015811-00	GPHN	10243	TAATAGAACGGGAAGCACCA	hg38|+chr14:66879952-66879974	GGG	NM_020806.4 (Exon5),NM_001024218.1 (Exon5)
Plate 1	A05	CM-015811-02	F-015811-00	GPHN	10243	CTCCTAATTTCAGGTTGGGT	hg38|+chr14:66776451-66776473	GGG	NM_020806.4 (Exon3),NM_001024218.1 (Exon3)
Plate 1	A05	CM-015811-03	F-015811-00	GPHN	10243	CTGGGAAACATGGCGACCGA	hg38|+chr14:66508519-66508541	GGG	NM_020806.4 (Exon1),NM_001024218.1 (Exon1)
Plate 1	A05	CM-015811-04	F-015811-00	GPHN	10243	TACCTGTAAGGACTCCGACA	hg38|-chr14:66508572-66508594	CGG	NM_020806.4 (Exon1),NM_001024218.1 (Exon1)
Plate 1	A06	CM-011031-01	F-011031-00	EXT2	2132	AAAGCCGCCACCAGCCAACA	hg38|-chr11:44114187-44114209	GGG	NM_000401.3 (Exon4),NM_207122.1 (Exon4),NM_001178083.1 (Exon4)
Plate 1	A06	CM-011031-02	F-011031-00	EXT2	2132	TTTGGATAGACTGGGCACCT	hg38|-chr11:44197953-44197975	TGG	NM_000401.3 (Exon9),NM_207122.1 (Exon9),NM_001178083.1 (Exon10)
Plate 1	A06	CM-011031-03	F-011031-00	EXT2	2132	CTGTGTCATTATGTGTGCGT	hg38|+chr11:44107703-44107725	CGG	NM_000401.3 (Exon2),NM_207122.1 (Exon2),NM_001178083.1 (Exon2)
Plate 1	A06	CM-011031-04	F-011031-00	EXT2	2132	CTGTCTCGATTTCATCATAA	hg38|-chr11:44206869-44206891	GGG	NM_000401.3 (Exon10),NM_207122.1 (Exon10),NM_001178083.1 (Exon11)
Plate 1	A07	CM-013329-02	F-013329-00	SNUPN	10073	ACAGGCTTTCGGGAGTGCAA	hg38|+chr15:75601170-75601192	GGG	NM_005701.3 (Exon8),NM_001042588.1 (Exon8),NM_001042581.1 (Exon8)
Plate 1	A07	CM-013329-03	F-013329-00	SNUPN	10073	CTGGAACTGCAGAAATCGTA	hg38|-chr15:75620888-75620910	AGG	NM_005701.3 (Exon2),NM_001042588.1 (Exon2),NM_001042581.1 (Exon2)
Plate 1	A07	CM-013329-04	F-013329-00	SNUPN	10073	CACCCTGGAGGCCACGATAA	hg38|+chr15:75609887-75609909	GGG	NM_005701.3 (Exon4),NM_001042588.1 (Exon4),NM_001042581.1 (Exon4)
Plate 1	A07	CM-013329-01	F-013329-00	SNUPN	10073	CATCACATCCAGAACGTAGT	hg38|+chr15:75607249-75607271	AGG	NM_005701.3 (Exon6),NM_001042588.1 (Exon6),NM_001042581.1 (Exon6)
Plate 1	A08	CM-011573-01	F-011573-00	APOBEC1	339	ACAACATCATCCACAGAGGT	hg38|+chr12:7651052-7651074	GGG	NM_001644.4 (Exon4),NM_005889.3 (Exon3),NM_001304566.1 (Exon5)
Plate 1	A08	CM-011573-02	F-011573-00	APOBEC1	339	CTTGAAATCTTTAAACAGGG	hg38|+chr12:7649668-7649690	TGG	NM_001644.4 (Exon5),NM_005889.3 (Exon4),NM_001304566.1 (Exon6)
Plate 1	A08	CM-011573-03	F-011573-00	APOBEC1	339	GCGTACAACATCATCCACAG	hg38|+chr12:7651048-7651070	AGG	NM_001644.4 (Exon4),NM_005889.3 (Exon3),NM_001304566.1 (Exon5)
Plate 1	A08	CM-011573-04	F-011573-00	APOBEC1	339	CCAGCAGTGATAATACTCTA	hg38|+chr12:7651125-7651147	AGG	NM_001644.4 (Exon4),NM_005889.3 (Exon3),NM_001304566.1 (Exon5)
Plate 1	A09	CM-007465-01	F-007465-00	SLC24A2	25769	GATGAACCAACTCTACCGGT	hg38|-chr9:19622256-19622278	AGG	NM_001193288.2 (Exon2),NM_020344.3 (Exon2)
Plate 1	A09	CM-007465-02	F-007465-00	SLC24A2	25769	ATGACGGTGTACAGGAGCCA	hg38|+chr9:19516370-19516392	GGG	NM_001193288.2 (Exon9),NM_020344.3 (Exon10)
Plate 1	A09	CM-007465-03	F-007465-00	SLC24A2	25769	ATCCAAACACCATTTCTCTA	hg38|+chr9:19786813-19786835	GGG	NM_001193288.2 (Exon1),NM_020344.3 (Exon1)
Plate 1	A09	CM-007465-04	F-007465-00	SLC24A2	25769	CAGTGTTGTAAGTGGCCCTA	hg38|-chr9:19786635-19786657	GGG	NM_001193288.2 (Exon1),NM_020344.3 (Exon1)
Plate 1	A10	CM-004740-01	F-004740-00	TNKS	8658	GTGAATTGTAGAGACTTAGA	hg38|+chr8:9730911-9730933	GGG	NM_003747 (Exon14)
Plate 1	A10	CM-004740-02	F-004740-00	TNKS	8658	ATGCAAAGCAGTCTGACCAA	hg38|-chr8:9720390-9720412	GGG	NM_003747 (Exon12)
Plate 1	A10	CM-004740-03	F-004740-00	TNKS	8658	GATGTCCATGCCAAAGACAA	hg38|+chr8:9731013-9731035	GGG	NM_003747 (Exon14)
Plate 1	A10	CM-004740-04	F-004740-00	TNKS	8658	TAGCCTGCTGCGAAGTGTAA	hg38|-chr8:9730947-9730969	GGG	NM_003747 (Exon14)
Plate 1	A11	CM-007584-01	F-007584-00	SLC4A4	8671	GCCACTGACAACATGCAGGT	hg38|+chr4:71453652-71453674	GGG	NM_001098484 (Exon12),NM_001134742 (Exon12),NM_003759 (Exon9)
Plate 1	A11	CM-007584-02	F-007584-00	SLC4A4	8671	GTGCTTCCGGAGCAAAGTAT	hg38|-chr4:71357071-71357093	AGG	NM_001098484 (Exon6),NM_001134742 (Exon6),NM_003759 (Exon3)
Plate 1	A11	CM-007584-03	F-007584-00	SLC4A4	8671	TACCTCATCAGACATCAGGG	hg38|-chr4:71447714-71447736	TGG	NM_001098484 (Exon9),NM_001134742 (Exon9),NM_003759 (Exon6)
Plate 1	A11	CM-007584-04	F-007584-00	SLC4A4	8671	TGTGTAATAGATGCCCTAGT	hg38|+chr4:71532113-71532135	AGG	NM_001098484 (Exon17),NM_001134742 (Exon17),NM_003759 (Exon14)
Plate 1	A12	CM-012358-01	F-012358-00	TOPBP1	11073	GGTGTATCCAGGTGTAACGA	hg38|+chr3:133637928-133637950	GGG	NM_007027 (Exon14)
Plate 1	A12	CM-012358-02	F-012358-00	TOPBP1	11073	TAAGCATGGAGGTCAATACA	hg38|-chr3:133655341-133655363	TGG	NM_007027 (Exon6)
Plate 1	A12	CM-012358-03	F-012358-00	TOPBP1	11073	ATTGTGTTGATCTGGCTGGT	hg38|+chr3:133653350-133653372	AGG	NM_007027 (Exon7)
Plate 1	A12	CM-012358-04	F-012358-00	TOPBP1	11073	TTGCTCCAAGGAGGTTTGCT	hg38|+chr3:133643201-133643223	AGG	NM_007027 (Exon12)
Plate 1	A13	CM-012087-01	F-012087-00	SCARB2	950	CCTCATCTTTGGTTATTAGT	hg38|+chr4:76175822-76175844	GGG	NM_001204255.1 (Exon3),NM_005506.3 (Exon6)
Plate 1	A13	CM-012087-02	F-012087-00	SCARB2	950	ATTTGGGTGCATGCCTTCTA	hg38|+chr4:76169903-76169925	TGG	NM_001204255.1 (Exon5),NM_005506.3 (Exon8)
Plate 1	A13	CM-012087-03	F-012087-00	SCARB2	950	GGTGGTCAAGACTTACCTGT	hg38|+chr4:76195691-76195713	AGG	NM_001204255.1 (Exon2),NM_005506.3 (Exon2)
Plate 1	A13	CM-012087-04	F-012087-00	SCARB2	950	AGTGACTATGAGAGTGTACA	hg38|-chr4:76174272-76174294	GGG	NM_001204255.1 (Exon4),NM_005506.3 (Exon7)
Plate 1	A14	CM-009053-01	F-009053-00	SGSH	6448	ATCATCGGGAAGAAGCACGT	hg38|-chr17:80214741-80214763	GGG	NM_000199 (Exon4)
Plate 1	A14	CM-009053-02	F-009053-00	SGSH	6448	GTGATCTTCACGTCCGACAA	hg38|-chr17:80212196-80212218	CGG	NM_000199 (Exon7)
Plate 1	A14	CM-009053-03	F-009053-00	SGSH	6448	GGTGTACTGAGCGGCCAGGT	hg38|+chr17:80213826-80213848	CGG	NM_000199 (Exon6)
Plate 1	A14	CM-009053-04	F-009053-00	SGSH	6448	AGTGCCCGGCCAGTACAGGT	hg38|+chr17:80212150-80212172	TGG	NM_000199 (Exon7)
Plate 1	A15	CM-010041-01	F-010041-00	ACADS	35	GTAGTTCACAGCACAATCGA	hg38|-chr12:120738594-120738616	GGG	NM_000017 (Exon7)
Plate 1	A15	CM-010041-02	F-010041-00	ACADS	35	GTCCGTGCTGGCAAAGACCA	hg38|-chr12:120737948-120737970	CGG	NM_000017 (Exon5)
Plate 1	A15	CM-010041-03	F-010041-00	ACADS	35	GCAGGTACCTGGTTCGCTGA	hg38|-chr12:120737453-120737475	GGG	NM_000017 (Exon4)
Plate 1	A15	CM-010041-04	F-010041-00	ACADS	35	GTTCACAGCACAATCGAGGG	hg38|-chr12:120738591-120738613	CGG	NM_000017 (Exon7)
Plate 1	A16	CM-008899-01	F-008899-00	SPATA5L1	79029	TACCTTCTCACTATGAAGGA	hg38|-chr15:45405486-45405508	GGG	NR_027635.1 (Exon2),NM_024063.2 (Exon2)
Plate 1	A16	CM-008899-02	F-008899-00	SPATA5L1	79029	ATGACGCTTCGAAACGATGA	hg38|-chr15:45410432-45410454	GGG	NR_027635.1 (Exon3),NM_024063.2 (Exon3)
Plate 1	A16	CM-008899-03	F-008899-00	SPATA5L1	79029	TACCCTTAGACGCTAGAGAC	hg38|+chr15:45402479-45402501	CGG	NR_027635.1 (Exon1),NM_024063.2 (Exon1)
Plate 1	A16	CM-008899-04	F-008899-00	SPATA5L1	79029	GTCCAGCAGCGTCAACACCT	hg38|-chr15:45403397-45403419	GGG	NR_027635.1 (Exon1),NM_024063.2 (Exon1)
Plate 1	A17	CM-008347-01	F-008347-00	ABCA8	10351	GCCCAAACCAGTAAGCAGAA	hg38|+chr17:68887446-68887468	GGG	NM_007168 (Exon23),NM_001288986 (Exon24),NM_001288985 (Exon25)
Plate 1	A17	CM-008347-02	F-008347-00	ABCA8	10351	CACTGCTAAACATTCTTAGT	hg38|-chr17:68921401-68921423	GGG	NM_007168 (Exon12),NM_001288986 (Exon12),NM_001288985 (Exon13)
Plate 1	A17	CM-008347-03	F-008347-00	ABCA8	10351	AGGAATAACCAACAGCACAT	hg38|+chr17:68887106-68887128	GGG	NM_007168 (Exon24),NM_001288986 (Exon25),NM_001288985 (Exon26)
Plate 1	A17	CM-008347-04	F-008347-00	ABCA8	10351	GGCCAAATCACTGCAATACT	hg38|-chr17:68921447-68921469	TGG	NM_007168 (Exon12),NM_001288986 (Exon12),NM_001288985 (Exon13)
Plate 1	A18	CM-007825-01	F-007825-00	CCL14	6358	CTCCAAGCCCGGAATTGTGT	hg38|-chr17:35984333-35984355	AGG	NM_032963.3 (Exon2),NM_032962.4 (Exon3)
Plate 1	A18	CM-007825-02	F-007825-00	CCL14	6358	TGTACCACCTACACAATTCC	hg38|+chr17:35984326-35984348	GGG	NM_032963.3 (Exon2),NM_032962.4 (Exon3)
Plate 1	A18	CM-007825-03	F-007825-00	CCL14	6358	CCGCTGACGCGGGATCTTGT	hg38|+chr17:35984388-35984410	AGG	NM_032963.3 (Exon2),NM_032962.4 (Exon3)
Plate 1	A18	CM-007825-04	F-007825-00	CCL14	6358	TAGGTGAAGCAGCACTCTGA	hg38|+chr17:35984416-35984438	GGG	NM_032963.3 (Exon2),NM_032962.4 (Exon3)
Plate 1	A19	CM-011111-01	F-011111-00	TIMP3	7078	AGTGTTTGGACTGGTAGCCA	hg38|-chr22:32859263-32859285	GGG	NM_000362.4 (Exon5),NM_000362.4 (Exon5)
Plate 1	A19	CM-011111-02	F-011111-00	TIMP3	7078	GTGTAGACCAGCGTGCCGAA	hg38|-chr22:32849496-32849518	GGG	NM_000362.4 (Exon2),NM_000362.4 (Exon2)
Plate 1	A19	CM-011111-03	F-011111-00	TIMP3	7078	GTGCAACTTCGTGGAGAGGT	hg38|+chr22:32858051-32858073	GGG	NM_000362.4 (Exon4),NM_000362.4 (Exon4)
Plate 1	A19	CM-011111-04	F-011111-00	TIMP3	7078	GACTCTCGGAAGCTTCCGTA	hg38|-chr22:32857290-32857312	TGG	NM_000362.4 (Exon3),NM_000362.4 (Exon3)
Plate 1	A20	CM-030630-01	F-030630-00	PRSS54	221191	CGCTGTGTCTGTCTTCAGGA	hg38|+chr16:58286045-58286067	GGG	NM_001305173.1 (Exon5),NM_001080492.1 (Exon5),NM_001305174.1 (Exon4),NM_001305173.1 (Exon5),NM_001080492.1 (Exon5),NM_001305174.1 (Exon4)
Plate 1	A20	CM-030630-02	F-030630-00	PRSS54	221191	GTGTATGCAGCATTCTGCCG	hg38|+chr16:58285987-58286009	AGG	NM_001305173.1 (Exon5),NM_001080492.1 (Exon5),NM_001305174.1 (Exon4),NM_001305173.1 (Exon5),NM_001080492.1 (Exon5),NM_001305174.1 (Exon4)
Plate 1	A20	CM-030630-03	F-030630-00	PRSS54	221191	GGTGGCATTTGGTCCATGGT	hg38|+chr16:58280527-58280549	GGG	NM_001305173.1 (Exon7),NM_001080492.1 (Exon7),NM_001305174.1 (Exon6),NM_001305173.1 (Exon7),NM_001080492.1 (Exon7),NM_001305174.1 (Exon6)
Plate 1	A20	CM-030630-04	F-030630-00	PRSS54	221191	AATGCCTTAACTGCAGATGT	hg38|+chr16:58285926-58285948	GGG	NM_001305173.1 (Exon5),NM_001080492.1 (Exon5),NM_001305174.1 (Exon4),NM_001305173.1 (Exon5),NM_001080492.1 (Exon5),NM_001305174.1 (Exon4)
Plate 1	A21	CM-021038-01	F-021038-00	POLK	51426	TCCATCACAGCTTGTCTATT	hg38|-chr5:75583367-75583389	GGG	NM_016218 (Exon8)
Plate 1	A21	CM-021038-02	F-021038-00	POLK	51426	TACCTGTCCTGTTTGCTTTA	hg38|+chr5:75596559-75596581	GGG	NM_016218 (Exon13)
Plate 1	A21	CM-021038-03	F-021038-00	POLK	51426	GTGTGTTGAACCTAGACCCA	hg38|-chr5:75584896-75584918	AGG	NM_016218 (Exon9)
Plate 1	A21	CM-021038-04	F-021038-00	POLK	51426	AATTATAATGGAAGCCACGA	hg38|+chr5:75547136-75547158	AGG	NM_016218 (Exon2)
Plate 1	A22	CM-008297-01	F-008297-00	NAAA	27163	GATAATCCAAATTCCGACCA	hg38|+chr4:75936168-75936190	TGG	NM_001042402.1 (Exon3),NM_014435.3 (Exon3)
Plate 1	A22	CM-008297-02	F-008297-00	NAAA	27163	CACTCACACGGAGGACTCGT	hg38|+chr4:75939994-75940016	AGG	NM_001042402.1 (Exon2),NM_014435.3 (Exon2)
Plate 1	A22	CM-008297-03	F-008297-00	NAAA	27163	AAGTGGGTGCACGTGTTAAT	hg38|-chr4:75940130-75940152	CGG	NM_001042402.1 (Exon2),NM_014435.3 (Exon2)
Plate 1	A22	CM-008297-04	F-008297-00	NAAA	27163	GGGAATGTGTCTCCGAAACA	hg38|+chr4:75925756-75925778	GGG	NM_001042402.1 (Exon5),NM_014435.3 (Exon5)
Plate 1	B03	CM-011005-04	F-011005-00	CD3G	917	GAATCTGGGAAGTAATGCCA	hg38|+chr11:118349879-118349901	AGG	NM_000073.2 (Exon3),NM_000073.2 (Exon3)
Plate 1	B03	CM-011005-03	F-011005-00	CD3G	917	GTAATGCCAAGGACCCTCGA	hg38|+chr11:118349890-118349912	GGG	NM_000073.2 (Exon3),NM_000073.2 (Exon3)
Plate 1	B03	CM-011005-02	F-011005-00	CD3G	917	GTGTATGACTATCAAGAAGA	hg38|+chr11:118349760-118349782	TGG	NM_000073.2 (Exon3)
Plate 1	B03	CM-011005-01	F-011005-00	CD3G	917	TACACTGATACATCCCTCGA	hg38|-chr11:118349903-118349925	GGG	NM_000073.2 (Exon3),NM_000073.2 (Exon3)
Plate 1	B04	CM-017435-04	F-017435-00	AREG	374	GAGGACGGTTCACTACTAGA	hg38|-chr4:74446680-74446702	AGG	NM_001657.3 (Exon2)
Plate 1	B04	CM-017435-03	F-017435-00	AREG	374	GATAACGAACCACAAATACC	hg38|+chr4:74446734-74446756	TGG	NM_001657.3 (Exon2)
Plate 1	B04	CM-017435-02	F-017435-00	AREG	374	TCATAGTCGGCTCCCGAGGA	hg38|-chr4:74446695-74446717	CGG	NM_001657.3 (Exon2)
Plate 1	B04	CM-017435-01	F-017435-00	AREG	374	GTGCTGTCGCTCTTGATACT	hg38|+chr4:74445379-74445401	CGG	NM_001657.3 (Exon1)
Plate 1	B05	CM-010517-01	F-010517-00	ICT1	3396	ATGGCTATCTTCTGCCGCAC	hg38|-chr17:75020369-75020391	GGG	NM_001545.2 (Exon4),NM_001303265.1 (Exon4)
Plate 1	B05	CM-010517-02	F-010517-00	ICT1	3396	GTTCAAGAGCATCTACAGCC	hg38|+chr17:75012800-75012822	TGG	NM_001545.2 (Exon1),NM_001303265.1 (Exon1)
Plate 1	B05	CM-010517-03	F-010517-00	ICT1	3396	CCAGATTCCGGAACTGATAG	hg38|-chr17:75020541-75020563	CGG	NM_001545.2 (Exon5),NM_001303265.1 (Exon5)
Plate 1	B05	CM-010517-04	F-010517-00	ICT1	3396	AGAGCAGCCGCTATCAGTTC	hg38|+chr17:75020534-75020556	CGG	NM_001545.2 (Exon5),NM_001303265.1 (Exon5)
Plate 1	B06	CM-008908-04	F-008908-00	LDHAL6B	92483	TACAGCCGCTTCCAATAATA	hg38|-chr15:59207555-59207577	CGG	NM_033195.2 (Exon1)
Plate 1	B06	CM-008908-01	F-008908-00	LDHAL6B	92483	CTGTTAAATCGGCCACAGAT	hg38|-chr15:59207846-59207868	AGG	NM_033195.2 (Exon1)
Plate 1	B06	CM-008908-02	F-008908-00	LDHAL6B	92483	ACTGTGATGAACGGGCTTCT	hg38|-chr15:59207128-59207150	CGG	NM_033195.2 (Exon1)
Plate 1	B06	CM-008908-03	F-008908-00	LDHAL6B	92483	GAAGCCCGTTCATCACAGTA	hg38|+chr15:59207132-59207154	AGG	NM_033195.2 (Exon1)
Plate 1	B07	CM-011284-01	F-011284-00	GCNT1	2650	GCCCATCACTGCAGCTAAAT	hg38|-chr9:76502863-76502885	AGG	NM_001490.4 (Exon4),NM_001097636.1 (Exon2),NM_001097635.1 (Exon3),NM_001097634.1 (Exon3),NM_001097633.1 (Exon3)
Plate 1	B07	CM-011284-02	F-011284-00	GCNT1	2650	CTCCCTACTGACCACGAAGT	hg38|-chr9:76503241-76503263	AGG	NM_001490.4 (Exon4),NM_001097636.1 (Exon2),NM_001097635.1 (Exon3),NM_001097634.1 (Exon3),NM_001097633.1 (Exon3)
Plate 1	B07	CM-011284-03	F-011284-00	GCNT1	2650	GTGCAATTAATATCACTACT	hg38|-chr9:76502538-76502560	AGG	NM_001490.4 (Exon4),NM_001097636.1 (Exon2),NM_001097635.1 (Exon3),NM_001097634.1 (Exon3),NM_001097633.1 (Exon3)
Plate 1	B07	CM-011284-04	F-011284-00	GCNT1	2650	TGCCTACTTCGTGGTCAGTA	hg38|+chr9:76503239-76503261	GGG	NM_001490.4 (Exon4),NM_001097636.1 (Exon2),NM_001097635.1 (Exon3),NM_001097634.1 (Exon3),NM_001097633.1 (Exon3)
Plate 1	B08	CM-005147-01	F-005147-00	OGG1	4968	GTGTACTAGCGGATCAAGTA	hg38|+chr3:9750977-9750999	TGG	NM_016819.3 (Exon2),NM_016827.2 (Exon2),NM_016826.2 (Exon2),NM_016829.2 (Exon2),NM_016828.2 (Exon2),NM_016820.3 (Exon2),NM_016821.2 (Exon2),NM_002542.5 (Exon2)
Plate 1	B08	CM-005147-02	F-005147-00	OGG1	4968	GTGGTGATACAGTTGAGCCA	hg38|-chr3:9751121-9751143	GGG	NM_016819.3 (Exon2),NM_016827.2 (Exon2),NM_016826.2 (Exon2),NM_016829.2 (Exon2),NM_016828.2 (Exon2),NM_016820.3 (Exon2),NM_016821.2 (Exon2),NM_002542.5 (Exon2)
Plate 1	B08	CM-005147-03	F-005147-00	OGG1	4968	ATTGTCCAGAAGGCAGAACC	hg38|-chr3:9750394-9750416	AGG	NM_016819.3 (Exon1),NM_016827.2 (Exon1),NM_016826.2 (Exon1),NM_016829.2 (Exon1),NM_016828.2 (Exon1),NM_016820.3 (Exon1),NM_016821.2 (Exon1),NM_002542.5 (Exon1)
Plate 1	B08	CM-005147-04	F-005147-00	OGG1	4968	ATGGACACTGACTCAGACTG	hg38|+chr3:9750996-9751018	AGG	NM_016819.3 (Exon2),NM_016827.2 (Exon2),NM_016826.2 (Exon2),NM_016829.2 (Exon2),NM_016828.2 (Exon2),NM_016820.3 (Exon2),NM_016821.2 (Exon2),NM_002542.5 (Exon2)
Plate 1	B09	CM-012223-01	F-012223-00	MOGS	7841	TATGGCTGGGAGTTCCACGA	hg38|-chr2:74464617-74464639	CGG	NM_001146158.1 (Exon3),NM_006302.2 (Exon2)
Plate 1	B09	CM-012223-02	F-012223-00	MOGS	7841	CATCCCAAAGGAAGCCTCGT	hg38|+chr2:74462435-74462457	GGG	NM_001146158.1 (Exon5),NM_006302.2 (Exon4)
Plate 1	B09	CM-012223-03	F-012223-00	MOGS	7841	CGTGGGAAGAATGACCGGGA	hg38|+chr2:74462452-74462474	GGG	NM_001146158.1 (Exon5),NM_006302.2 (Exon4)
Plate 1	B09	CM-012223-04	F-012223-00	MOGS	7841	TAGGAATTCTGGAGGCACCC	hg38|+chr2:74462280-74462302	GGG	NM_001146158.1 (Exon5),NM_006302.2 (Exon4)
Plate 1	B10	CM-012055-01	F-012055-00	HBZ	3050	GAACTTGTCCCAGGCGGCGT	hg38|-chr16:154336-154358	GGG	NM_005332.2 (Exon3)
Plate 1	B10	CM-012055-02	F-012055-00	HBZ	3050	AATGATGGTCCTCTCAGTCT	hg38|-chr16:152920-152942	TGG	NM_005332.2 (Exon1)
Plate 1	B10	CM-012055-03	F-012055-00	HBZ	3050	TGTCTCTGACCAAGACTGAG	hg38|+chr16:152911-152933	AGG	NM_005332.2 (Exon1)
Plate 1	B10	CM-012055-04	F-012055-00	HBZ	3050	CGCCTGGGACAAGTTCCTAT	hg38|+chr16:154343-154365	CGG	NM_005332.2 (Exon3)
Plate 1	B11	CM-007626-01	F-007626-00	SLC9A6	10479	CATCATTTGCCGTGCATAAG	hg38|-chrX:136024375-136024397	TGG	NM_006359 (Exon12),NM_001177651 (Exon13),NM_001042537 (Exon12)
Plate 1	B11	CM-007626-02	F-007626-00	SLC9A6	10479	GCCCGCTTCCTGCACGAAAC	hg38|+chrX:135985788-135985810	CGG	NM_006359 (Exon1),NM_001177651 (Exon2),NM_001042537 (Exon1)
Plate 1	B11	CM-007626-03	F-007626-00	SLC9A6	10479	CACTTACGAGGACAGCACTA	hg38|-chrX:136002198-136002220	TGG	NM_006359 (Exon6),NM_001177651 (Exon7),NM_001042537 (Exon6)
Plate 1	B11	CM-007626-04	F-007626-00	SLC9A6	10479	TCCACTAACATTTACCAGTA	hg38|-chrX:135994882-135994904	AGG	NM_006359 (Exon2),NM_001177651 (Exon3),NM_001042537 (Exon2)
Plate 1	B12	CM-011549-01	F-011549-00	EIF2S2	8894	CTCGCTTGCCCGTGACAGCC	hg38|+chr20:34089756-34089778	TGG	NM_003908.3 (Exon9)
Plate 1	B12	CM-011549-02	F-011549-00	EIF2S2	8894	AGGCTGGGTTTCCTCTGTTT	hg38|+chr20:34105447-34105469	GGG	NM_003908.3 (Exon2)
Plate 1	B12	CM-011549-03	F-011549-00	EIF2S2	8894	TTTCATAGTGGTTCTATAGA	hg38|-chr20:34090588-34090610	TGG	NM_003908.3 (Exon8)
Plate 1	B12	CM-011549-04	F-011549-00	EIF2S2	8894	GGATTTGGAAGCTGATGAAG	hg38|-chr20:34105383-34105405	AGG	NM_003908.3 (Exon2)
Plate 1	B13	CM-010164-01	F-010164-00	ATP8A2	51761	ACTGATTCCCACACCCACGT	hg38|-chr13:25769156-25769178	GGG	NM_016529.4 (Exon26)
Plate 1	B13	CM-010164-02	F-010164-00	ATP8A2	51761	ATGATCCAGACAGCCCACGT	hg38|+chr13:25769143-25769165	GGG	NM_016529.4 (Exon26)
Plate 1	B13	CM-010164-03	F-010164-00	ATP8A2	51761	AATGATCAATGGCACCAGGG	hg38|-chr13:25530596-25530618	TGG	NM_016529.4 (Exon4)
Plate 1	B13	CM-010164-04	F-010164-00	ATP8A2	51761	CTGTACTGGAACAGGTCTCA	hg38|+chr13:25551452-25551474	TGG	NM_016529.4 (Exon11)
Plate 1	B14	CM-009780-01	F-009780-00	CMAS	55907	AATGTATCCAACAGCCTTCT	hg38|-chr12:22065196-22065218	GGG	NM_018686 (Exon8)
Plate 1	B14	CM-009780-02	F-009780-00	CMAS	55907	TTGATATCTGAACAGTGTAT	hg38|+chr12:22055134-22055156	GGG	NM_018686 (Exon2)
Plate 1	B14	CM-009780-03	F-009780-00	CMAS	55907	CAAATTCTCGGATGGCACCA	hg38|-chr12:22065236-22065258	CGG	NM_018686 (Exon8)
Plate 1	B14	CM-009780-04	F-009780-00	CMAS	55907	CTGCAGCGCAACTCTCGCGG	hg38|+chr12:22046382-22046404	CGG	NM_018686 (Exon1)
Plate 1	B15	CM-011186-01	F-011186-00	POLR2A	5430	ATCATCCGCAGCAGGTTACA	hg38|-chr17:7503394-7503416	GGG	NM_000937 (Exon18),NM_000937.4 (Exon18)
Plate 1	B15	CM-011186-02	F-011186-00	POLR2A	5430	CCTGATGTTCCTGTCGACGT	hg38|+chr17:7500656-7500678	GGG	NM_000937 (Exon11),NM_000937.4 (Exon11)
Plate 1	B15	CM-011186-03	F-011186-00	POLR2A	5430	GCACCTTGCTGTCTCCAGTT	hg38|-chr17:7503274-7503296	GGG	NM_000937 (Exon17)
Plate 1	B15	CM-011186-04	F-011186-00	POLR2A	5430	GTGGATGTTGAAGAGCAGCG	hg38|-chr17:7503661-7503683	TGG	NM_000937 (Exon19),NM_000937.4 (Exon19)
Plate 1	B16	CM-007442-01	F-007442-00	SLCO2B1	11309	CCATGGATGACAAGCATACC	hg38|-chr11:75193279-75193301	TGG	NM_001145212 (Exon6),NM_001145211 (Exon9),NM_007256 (Exon9)
Plate 1	B16	CM-007442-02	F-007442-00	SLCO2B1	11309	AACTGGCGCTCCAGGAACTT	hg38|-chr11:75193325-75193347	GGG	NM_001145212 (Exon6),NM_001145211 (Exon9),NM_007256 (Exon9)
Plate 1	B16	CM-007442-03	F-007442-00	SLCO2B1	11309	GAGGCAGCCGATGAGCAGGT	hg38|-chr11:75193368-75193390	TGG	NM_001145212 (Exon6),NM_001145211 (Exon9),NM_007256 (Exon9)
Plate 1	B16	CM-007442-04	F-007442-00	SLCO2B1	11309	CTGGTCAAGCGGCTCCACCT	hg38|+chr11:75193433-75193455	GGG	NM_001145212 (Exon6),NM_001145211 (Exon9),NM_007256 (Exon9)
Plate 1	B17	CM-007856-01	F-007856-00	CNTFR	1271	AATGTGGCAGCGGTTCTTGA	hg38|+chr9:34557632-34557654	GGG	NM_001842 (Exon5),NM_147164 (Exon6),NM_001207011 (Exon6)
Plate 1	B17	CM-007856-02	F-007856-00	CNTFR	1271	CTGACGTGACACTGCCATGT	hg38|-chr9:34564777-34564799	GGG	NM_001842 (Exon3),NM_147164 (Exon4),NM_001207011 (Exon4)
Plate 1	B17	CM-007856-03	F-007856-00	CNTFR	1271	GATGGCTGCTCCTGTCCCGT	hg38|-chr9:34568960-34568982	GGG	NM_001842 (Exon2),NM_147164 (Exon3),NM_001207011 (Exon3)
Plate 1	B17	CM-007856-04	F-007856-00	CNTFR	1271	ACAGGTGCATGTAGCGAATG	hg38|+chr9:34557616-34557638	TGG	NM_001842 (Exon5),NM_147164 (Exon6),NM_001207011 (Exon6)
Plate 1	B18	CM-003718-01	F-003718-00	TMED10	10972	AGGCACTTGCGAGAGTTAAT	hg38|+chr14:75176449-75176471	GGG	NM_006827.5 (Exon1),NM_006827.5 (Exon1)
Plate 1	B18	CM-003718-02	F-003718-00	TMED10	10972	CCTTGTGAATCTCCTCACGG	hg38|+chr14:75176429-75176451	AGG	NM_006827.5 (Exon1),NM_006827.5 (Exon1)
Plate 1	B18	CM-003718-03	F-003718-00	TMED10	10972	CCTCTTTGGAGTAGAGAATA	hg38|+chr14:75152104-75152126	TGG	NM_006827.5 (Exon2),NM_006827.5 (Exon2)
Plate 1	B18	CM-003718-04	F-003718-00	TMED10	10972	TCATGTCTAGGATCACGAGT	hg38|+chr14:75147696-75147718	TGG	NM_006827.5 (Exon3),NM_006827.5 (Exon3)
Plate 1	B19	CM-014626-01	F-014626-00	AARSD1	80755	GTCACTGAGATTGCTCACAT	hg38|+chr17:42956210-42956232	GGG	NM_001261434 (Exon6)
Plate 1	B19	CM-014626-02	F-014626-00	AARSD1	80755	TATGGGCAATGTGCACAGCC	hg38|+chr17:42954922-42954944	AGG	NM_001261434 (Exon9)
Plate 1	B19	CM-014626-03	F-014626-00	AARSD1	80755	GCCCACAGTTAAGAACAGGA	hg38|+chr17:42951868-42951890	GGG	NM_001261434 (Exon11)
Plate 1	B19	CM-014626-04	F-014626-00	AARSD1	80755	GTACTTCTGACAGGGAGTTA	hg38|-chr17:42956551-42956573	GGG	NM_001261434 (Exon5)
Plate 1	B20	CM-009808-01	F-009808-00	HMGCS1	3157	AATATCTCCTGCAACTACCA	hg38|+chr5:43298103-43298125	GGG	NM_002130.7 (Exon3),NM_001098272.2 (Exon4)
Plate 1	B20	CM-009808-02	F-009808-00	HMGCS1	3157	ATTGAGTCCAGCTCTTGGGA	hg38|-chr5:43298517-43298539	TGG	NM_002130.7 (Exon2),NM_001098272.2 (Exon3)
Plate 1	B20	CM-009808-03	F-009808-00	HMGCS1	3157	CTCCACATCTCTATCAAAGT	hg38|+chr5:43294819-43294841	AGG	NM_002130.7 (Exon6),NM_001098272.2 (Exon7)
Plate 1	B20	CM-009808-04	F-009808-00	HMGCS1	3157	ATGTACACATCTTCAGTATA	hg38|-chr5:43294715-43294737	TGG	NM_002130.7 (Exon6),NM_001098272.2 (Exon7)
Plate 1	B21	CM-008608-01	F-008608-00	PGLYRP3	114771	TCAGAGTCCTGGGACCACAT	hg38|-chr1:153310661-153310683	GGG	NM_052891 (Exon1)
Plate 1	B21	CM-008608-02	F-008608-00	PGLYRP3	114771	GTGGATGATGATGACATATT	hg38|+chr1:153302513-153302535	TGG	NM_052891 (Exon5)
Plate 1	B21	CM-008608-03	F-008608-00	PGLYRP3	114771	GGCTACAACAACATTTCCCT	hg38|-chr1:153304973-153304995	GGG	NM_052891 (Exon3)
Plate 1	B21	CM-008608-04	F-008608-00	PGLYRP3	114771	CAGACCCTCTGCAGCTGATA	hg38|+chr1:153303966-153303988	AGG	NM_052891 (Exon4)
Plate 1	B22	CM-004036-01	F-004036-00	AKR1B1	231	CACCAACATTCTGGACACGT	hg38|-chr7:134449722-134449744	GGG	NM_001628.2 (Exon4)
Plate 1	B22	CM-004036-02	F-004036-00	AKR1B1	231	GCTGCGATCGCCTTGATCCT	hg38|+chr7:134448005-134448027	GGG	NM_001628.2 (Exon7)
Plate 1	B22	CM-004036-03	F-004036-00	AKR1B1	231	ATTGTAATGACAGCCTGGGA	hg38|-chr7:134449788-134449810	AGG	NM_001628.2 (Exon4)
Plate 1	B22	CM-004036-04	F-004036-00	AKR1B1	231	AGCCAGTCGGCCAGTGAATA	hg38|+chr7:134450791-134450813	AGG	NM_001628.2 (Exon3)
Plate 1	C03	CM-012937-04	F-012937-00	AGBL2	79841	ATGTGTATATGTGCAAGGAT	hg38|+chr11:47660181-47660203	GGG	NM_024783.3 (Exon19)
Plate 1	C03	CM-012937-03	F-012937-00	AGBL2	79841	TTCCTGGTGTACCAAATACA	hg38|+chr11:47690088-47690110	AGG	NM_024783.3 (Exon10)
Plate 1	C03	CM-012937-02	F-012937-00	AGBL2	79841	TTGAGTGCCAGAGTTCACCC	hg38|-chr11:47690316-47690338	TGG	NM_024783.3 (Exon10)
Plate 1	C03	CM-012937-01	F-012937-00	AGBL2	79841	GTCCACGTGAGACAGTAGAA	hg38|+chr11:47690568-47690590	GGG	NM_024783.3 (Exon10)
Plate 1	C04	CM-007974-04	F-007974-00	IL22RA2	116379	GACTGAAATTGTACCCTCTG	hg38|+chr6:137158431-137158453	AGG	NM_181309.1 (Exon3),NM_181310.1 (Exon3),NM_052962.2 (Exon3)
Plate 1	C04	CM-007974-03	F-007974-00	IL22RA2	116379	ACTTACCTGCTACACCAGTA	hg38|+chr6:137161683-137161705	AGG	NM_181309.1 (Exon2),NM_181310.1 (Exon2),NM_052962.2 (Exon2)
Plate 1	C04	CM-007974-02	F-007974-00	IL22RA2	116379	ACATACAGGAACCTTATTAC	hg38|-chr6:137155014-137155036	GGG	NM_181309.1 (Exon4),NM_181310.1 (Exon4),NM_052962.2 (Exon5)
Plate 1	C04	CM-007974-01	F-007974-00	IL22RA2	116379	CTGTATGTCTGAGGTTTCAC	hg38|+chr6:137155029-137155051	TGG	NM_181309.1 (Exon4),NM_181310.1 (Exon4),NM_052962.2 (Exon5)
Plate 1	C05	CM-020132-01	F-020132-00	POLE	5426	GATGACCTCAGGAAGCACGT	hg38|+chr12:132626177-132626199	AGG	NM_006231 (Exon46)
Plate 1	C05	CM-020132-02	F-020132-00	POLE	5426	TTGTAGGTGACCATGATGGT	hg38|+chr12:132675753-132675775	GGG	NM_006231 (Exon11)
Plate 1	C05	CM-020132-03	F-020132-00	POLE	5426	GTGTTTGAGGCCTTCCTCAA	hg38|-chr12:132661042-132661064	GGG	NM_006231 (Exon25)
Plate 1	C05	CM-020132-04	F-020132-00	POLE	5426	ATGTGGAGATGTCCTCTGGT	hg38|+chr12:132642351-132642373	AGG	NM_006231 (Exon38)
Plate 1	C06	CM-008320-01	F-008320-00	PTGR2	145482	GTGGTATTGAATTCTCGACC	hg38|+chr14:73858878-73858900	TGG	NM_152444.2 (Exon2),NM_001146154.1 (Exon2),NM_001146155.1 (Exon2)
Plate 1	C06	CM-008320-02	F-008320-00	PTGR2	145482	AGAATAACCTTGGTTTGCCA	hg38|-chr14:73874170-73874192	GGG	NM_152444.2 (Exon4),NM_001146154.1 (Exon4),NM_001146155.1 (Exon4)
Plate 1	C06	CM-008320-03	F-008320-00	PTGR2	145482	GCACTGATTATATAACACCT	hg38|+chr14:73874048-73874070	TGG	NM_152444.2 (Exon4),NM_001146154.1 (Exon4),NM_001146155.1 (Exon4)
Plate 1	C06	CM-008320-04	F-008320-00	PTGR2	145482	TCTGGATTGCCTCTATAGCA	hg38|-chr14:73880135-73880157	GGG	NM_152444.2 (Exon7),NM_001146154.1 (Exon7),NM_001146155.1 (Exon7)
Plate 1	C07	CM-004254-01	F-004254-00	LIG4	3981	TACATAGAAACCAAGCTAGA	hg38|-chr13:108210442-108210464	TGG	NM_206937.1 (Exon3),NM_002312.3 (Exon2),NM_001098268.1 (Exon2)
Plate 1	C07	CM-004254-02	F-004254-00	LIG4	3981	GTTTGAAATTGGCCAAGTAT	hg38|-chr13:108209691-108209713	TGG	NM_206937.1 (Exon3),NM_002312.3 (Exon2),NM_001098268.1 (Exon2)
Plate 1	C07	CM-004254-03	F-004254-00	LIG4	3981	ACTGAGAGGAGAGCAATCCC	hg38|+chr13:108208836-108208858	AGG	NM_206937.1 (Exon3),NM_002312.3 (Exon2),NM_001098268.1 (Exon2)
Plate 1	C07	CM-004254-04	F-004254-00	LIG4	3981	GCTTATACGGATGATCATAA	hg38|-chr13:108210692-108210714	AGG	NM_206937.1 (Exon3),NM_002312.3 (Exon2),NM_001098268.1 (Exon2)
Plate 1	C08	CM-009567-01	F-009567-00	ABHD4	63874	TTGTGACATCGATAGAGACA	hg38|+chr14:22603648-22603670	TGG	NM_022060.2 (Exon3)
Plate 1	C08	CM-009567-02	F-009567-00	ABHD4	63874	GGAACTTATTCTGGAGACCT	hg38|-chr14:22603385-22603407	GGG	NM_022060.2 (Exon3)
Plate 1	C08	CM-009567-03	F-009567-00	ABHD4	63874	GGGTCTCTGGATCCTCAACA	hg38|+chr14:22603520-22603542	TGG	NM_022060.2 (Exon3)
Plate 1	C08	CM-009567-04	F-009567-00	ABHD4	63874	GTTTGGGAGGGATACATATC	hg38|-chr14:22603411-22603433	TGG	NM_022060.2 (Exon3)
Plate 1	C09	CM-013983-01	F-013983-00	POLR1A	25885	GTGCTGGACAAGGCGCACTA	hg38|-chr2:86052945-86052967	TGG	NM_015425 (Exon16)
Plate 1	C09	CM-013983-02	F-013983-00	POLR1A	25885	GTGTGGTGCAGTTCCTGTAT	hg38|-chr2:86044214-86044236	GGG	NM_015425 (Exon22)
Plate 1	C09	CM-013983-03	F-013983-00	POLR1A	25885	GAAGGCGCCTCTTCTCAGCA	hg38|+chr2:86043064-86043086	GGG	NM_015425 (Exon23)
Plate 1	C09	CM-013983-04	F-013983-00	POLR1A	25885	TACATCAACACCAACGAAAT	hg38|-chr2:86077869-86077891	TGG	NM_015425 (Exon11)
Plate 1	C10	CM-008753-01	F-008753-00	IDH3A	3419	ATGGGTGACCGGCTGCTATT	hg38|-chr15:78161594-78161616	GGG	NM_005530 (Exon5)
Plate 1	C10	CM-008753-02	F-008753-00	IDH3A	3419	GTTGCAGCCAGACTCACCTA	hg38|-chr15:78163775-78163797	AGG	NM_005530 (Exon8)
Plate 1	C10	CM-008753-03	F-008753-00	IDH3A	3419	GTTGTTCCGGGCATACTCAA	hg38|-chr15:78162304-78162326	AGG	NM_005530 (Exon6)
Plate 1	C10	CM-008753-04	F-008753-00	IDH3A	3419	CTTCGATAGAGACACATGGT	hg38|-chr15:78161663-78161685	CGG	NM_005530 (Exon5)
Plate 1	C11	CM-009599-01	F-009599-00	AHCY	191	GCCCATTCTTCAACCGATAC	hg38|+chr20:34285607-34285629	CGG	NM_001161766.1 (Exon9),NM_000687.2 (Exon9)
Plate 1	C11	CM-009599-02	F-009599-00	AHCY	191	GTGTCCAATGTTACACACAA	hg38|+chr20:34290401-34290423	TGG	NM_001161766.1 (Exon8),NM_000687.2 (Exon8)
Plate 1	C11	CM-009599-03	F-009599-00	AHCY	191	GATGTCAATACAGCCTGTGG	hg38|+chr20:34290562-34290584	TGG	NM_001161766.1 (Exon7),NM_000687.2 (Exon7)
Plate 1	C11	CM-009599-04	F-009599-00	AHCY	191	ATTGCTGAGAACGAGATGCC	hg38|-chr20:34295522-34295544	GGG	NM_001161766.1 (Exon2),NM_000687.2 (Exon2)
Plate 1	C12	CM-006833-01	F-006833-00	SMC1A	8243	ATTGCCACAAGCATACTGCA	hg38|+chrX:53405559-53405581	GGG	NM_006306.3 (Exon11),NM_001281463.1 (Exon12)
Plate 1	C12	CM-006833-02	F-006833-00	SMC1A	8243	AGTATATCAAGGAGCAGCGT	hg38|-chrX:53405807-53405829	GGG	NM_006306.3 (Exon10),NM_001281463.1 (Exon11)
Plate 1	C12	CM-006833-03	F-006833-00	SMC1A	8243	TTCCACGTTGTCACAGACAA	hg38|+chrX:53405535-53405557	GGG	NM_006306.3 (Exon11),NM_001281463.1 (Exon12)
Plate 1	C12	CM-006833-04	F-006833-00	SMC1A	8243	TCAGGGCAGAGATTTGACGT	hg38|-chrX:53412006-53412028	TGG	NM_006306.3 (Exon6),NM_001281463.1 (Exon7)
Plate 1	C13	CM-013443-01	F-013443-00	SEPT1	1731	GTGTCCGCCAGAGGCAGCAT	hg38|+chr16:30378641-30378663	GGG	NM_052838 (Exon11)
Plate 1	C13	CM-013443-02	F-013443-00	SEPT1	1731	CCATAGGACAAGGAGTACGT	hg38|-chr16:30382349-30382371	GGG	NM_052838 (Exon3)
Plate 1	C13	CM-013443-03	F-013443-00	SEPT1	1731	GCACCTGGCGATCCTCATAG	hg38|+chr16:30382105-30382127	AGG	NM_052838 (Exon4)
Plate 1	C13	CM-013443-04	F-013443-00	SEPT1	1731	AAAGCCAGGTGTGTCCACAA	hg38|+chr16:30381786-30381808	GGG	NM_052838 (Exon5)
Plate 1	C14	CM-013234-01	F-013234-00	SEPT5	5413	GACATTGACAAGCAGTACGT	hg38|+chr22:19719602-19719624	GGG	NM_002688 (Exon3),NM_001009939 (Exon2)
Plate 1	C14	CM-013234-02	F-013234-00	SEPT5	5413	GAATCCCGGCGTGTCCACGA	hg38|-chr22:19720190-19720212	TGG	NM_002688 (Exon5),NM_001009939 (Exon4)
Plate 1	C14	CM-013234-03	F-013234-00	SEPT5	5413	ACTCAGGGAACTGGTATACA	hg38|-chr22:19720797-19720819	TGG	NM_002688 (Exon8),NM_001009939 (Exon7)
Plate 1	C14	CM-013234-04	F-013234-00	SEPT5	5413	GGTTGAGGCCGCTCTCATCA	hg38|-chr22:19720368-19720390	CGG	NM_002688 (Exon6),NM_001009939 (Exon5)
Plate 1	C15	CM-007335-01	F-007335-00	SLC9A9	285195	GCATGAAGCACTGACCTGTT	hg38|+chr3:143574073-143574095	AGG	NM_173653.3 (Exon8)
Plate 1	C15	CM-007335-02	F-007335-00	SLC9A9	285195	TTGAGGACTGGTAAGCAGCC	hg38|+chr3:143268884-143268906	TGG	NM_173653.3 (Exon15)
Plate 1	C15	CM-007335-03	F-007335-00	SLC9A9	285195	CCTGCATGAAATATAATTGG	hg38|+chr3:143796842-143796864	TGG	NM_173653.3 (Exon3)
Plate 1	C15	CM-007335-04	F-007335-00	SLC9A9	285195	GATCTGAAGCCAAGTCAACA	hg38|+chr3:143467039-143467061	TGG	NM_173653.3 (Exon12)
Plate 1	C16	CM-005256-01	F-005256-00	DCT	1638	CCAGTGGCAAAGTTCCAGTA	hg38|+chr13:94465747-94465769	GGG	NM_001922.3 (Exon4),NM_001129889.1 (Exon4)
Plate 1	C16	CM-005256-02	F-005256-00	DCT	1638	GTTCTTCATTAGTCACTGGA	hg38|+chr13:94443487-94443509	GGG	NM_001922.3 (Exon7),NM_001129889.1 (Exon9)
Plate 1	C16	CM-005256-03	F-005256-00	DCT	1638	CTCTACCTTCAGTTTCAGGT	hg38|-chr13:94462005-94462027	GGG	NM_001922.3 (Exon5),NM_001129889.1 (Exon5)
Plate 1	C16	CM-005256-04	F-005256-00	DCT	1638	AACCCTTCCAAAGCATTCCT	hg38|+chr13:94460209-94460231	AGG	NM_001922.3 (Exon6),NM_001129889.1 (Exon6)
Plate 1	C17	CM-017773-01	F-017773-00	LCN12	286256	GTGTCTGCGGGACAGCATCA	hg38|-chr9:136953905-136953927	GGG	NM_178536 (Exon4)
Plate 1	C17	CM-017773-02	F-017773-00	LCN12	286256	CCATGTTACCAGTCACATCT	hg38|-chr9:136954242-136954264	GGG	NM_178536 (Exon5)
Plate 1	C17	CM-017773-03	F-017773-00	LCN12	286256	GGACAGCATCAGGGCGAACT	hg38|-chr9:136953896-136953918	GGG	NM_178536 (Exon4)
Plate 1	C17	CM-017773-04	F-017773-00	LCN12	286256	GGCCTGCAGGACTTTCAGCA	hg38|-chr9:136952362-136952384	AGG	NM_178536 (Exon1)
Plate 1	C18	CM-015099-01	F-015099-00	B3GNT9	84752	AAGGCTCTCGGCCCGCAGCA	hg38|+chr16:67149925-67149947	GGG	NM_033309.2 (Exon2)
Plate 1	C18	CM-015099-02	F-015099-00	B3GNT9	84752	GCGAAGTCAAAGGGTCCCGT	hg38|+chr16:67150232-67150254	AGG	NM_033309.2 (Exon2)
Plate 1	C18	CM-015099-03	F-015099-00	B3GNT9	84752	TGAGCAATGCGTCCCTGCGT	hg38|+chr16:67150446-67150468	AGG	NM_033309.2 (Exon2)
Plate 1	C18	CM-015099-04	F-015099-00	B3GNT9	84752	TTGCTAGCCCGCGTGCGGAT	hg38|+chr16:67149677-67149699	GGG	NM_033309.2 (Exon2)
Plate 1	C19	CM-016636-04	F-016636-00	MEPCE	56257	GCTCCTCGGAAAGGTAGTGT	hg38|-chr7:100431479-100431501	CGG	NM_001194990.1 (Exon2),NM_001194991.1 (Exon2),NM_001194992.1 (Exon2),NM_019606.5 (Exon1)
Plate 1	C19	CM-016636-01	F-016636-00	MEPCE	56257	GATGTGTCCGCTCCATCCAA	hg38|-chr7:100431636-100431658	GGG	NM_001194990.1 (Exon2),NM_001194991.1 (Exon2),NM_001194992.1 (Exon2),NM_019606.5 (Exon1)
Plate 1	C19	CM-016636-02	F-016636-00	MEPCE	56257	GTGACGAAGACAACATTGTT	hg38|-chr7:100431666-100431688	GGG	NM_001194990.1 (Exon2),NM_001194991.1 (Exon2),NM_001194992.1 (Exon2),NM_019606.5 (Exon1)
Plate 1	C19	CM-016636-03	F-016636-00	MEPCE	56257	CGCTCCATCCAAGGGCACTT	hg38|-chr7:100431628-100431650	GGG	NM_001194990.1 (Exon2),NM_001194991.1 (Exon2),NM_001194992.1 (Exon2),NM_019606.5 (Exon1)
Plate 1	C20	CM-019772-01	F-019772-00	HACL1	26061	GACCTGGGCCAGAAACAACA	hg38|+chr3:15591646-15591668	AGG	NM_012260 (Exon4),NR_104315 (Exon4),NM_001284416 (Exon4),NM_001284415 (Exon4)
Plate 1	C20	CM-019772-02	F-019772-00	HACL1	26061	AGTCTTACCTGTGACGAGGA	hg38|+chr3:15568424-15568446	AGG	NM_012260 (Exon13),NR_104315 (Exon11),NM_001284416 (Exon10),NM_001284415 (Exon11),NM_001284413 (Exon12)
Plate 1	C20	CM-019772-03	F-019772-00	HACL1	26061	CTGGCTGCACCTACACAGTA	hg38|+chr3:15579916-15579938	TGG	NM_012260 (Exon9),NR_104315 (Exon8),NM_001284416 (Exon6),NM_001284415 (Exon8),NM_001284413 (Exon8)
Plate 1	C20	CM-019772-04	F-019772-00	HACL1	26061	AACCTCTGCTGTGTGCACGG	hg38|-chr3:15582925-15582947	CGG	NM_012260 (Exon8),NR_104315 (Exon7),NM_001284416 (Exon5),NM_001284415 (Exon7),NM_001284413 (Exon7)
Plate 1	C21	CM-009103-01	F-009103-00	RDH14	57665	AGATTTGTCCGTACAATACC	hg38|+chr2:18555441-18555463	AGG	NM_020905.3 (Exon2)
Plate 1	C21	CM-009103-02	F-009103-00	RDH14	57665	CTGGGAGCGCGGGTGATCAT	hg38|-chr2:18560355-18560377	GGG	NM_020905.3 (Exon1)
Plate 1	C21	CM-009103-03	F-009103-00	RDH14	57665	ATGTCTTGATCAATAACGCA	hg38|-chr2:18555770-18555792	GGG	NM_020905.3 (Exon2)
Plate 1	C21	CM-009103-04	F-009103-00	RDH14	57665	GAAACTACCACAATCCTGCT	hg38|+chr2:18555630-18555652	GGG	NM_020905.3 (Exon2)
Plate 1	C22	CM-007463-01	F-007463-00	SLC23A3	151295	GATAACACTGAATCCCACAA	hg38|+chr2:219167985-219168007	AGG	NM_144712.4 (Exon7),NM_001144890.1 (Exon7),NM_001144889.1 (Exon7)
Plate 1	C22	CM-007463-02	F-007463-00	SLC23A3	151295	ACTGCAAAGCAGGAGCAGGT	hg38|+chr2:219169622-219169644	GGG	NM_144712.4 (Exon2),NM_001144890.1 (Exon2),NM_001144889.1 (Exon2)
Plate 1	C22	CM-007463-03	F-007463-00	SLC23A3	151295	GTGGTCTGTTCTCAGCACCT	hg38|-chr2:219168280-219168302	GGG	NM_144712.4 (Exon6),NM_001144890.1 (Exon6),NM_001144889.1 (Exon6)
Plate 1	C22	CM-007463-04	F-007463-00	SLC23A3	151295	GCCCATCCAAGTTTGCAGGA	hg38|+chr2:219169526-219169548	TGG	NM_144712.4 (Exon2),NM_001144890.1 (Exon2),NM_001144889.1 (Exon2)
Plate 1	D03	CM-020064-04	F-020064-00	MRC2	9902	CGCTGCCGTAGATGCGCCAC	hg38|-chr17:62664897-62664919	TGG	NM_006039.4 (Exon2)
Plate 1	D03	CM-020064-03	F-020064-00	MRC2	9902	CTCCTCGGGTGCCTGCACCT	hg38|+chr17:62627863-62627885	CGG	NM_006039.4 (Exon1)
Plate 1	D03	CM-020064-02	F-020064-00	MRC2	9902	ATCTTCAGCCATGGACTGCA	hg38|+chr17:62664565-62664587	GGG	NM_006039.4 (Exon2)
Plate 1	D03	CM-020064-01	F-020064-00	MRC2	9902	CGTGGTAGGGCAGAGCACAT	hg38|-chr17:62664927-62664949	AGG	NM_006039.4 (Exon2)
Plate 1	D04	CM-011172-01	F-011172-00	FGF1	2246	GATCCTTCCGGATGGCACAG	hg38|-chr5:142613989-142614011	TGG	NM_001257206 (Exon2),NM_001257205 (Exon2),NM_001257208 (Exon2),NM_033137 (Exon1),NM_033136 (Exon2),NM_001257207 (Exon3),NM_001144892 (Exon2),NM_001257212 (Exon2),NM_001257211 (Exon2),NM_001257210 (Exon2),NM_001257209 (Exon2),NM_000800 (Exon2),NM_001144935 (Exon2),NM_001144934 (Exon3)
Plate 1	D04	CM-011172-02	F-011172-00	FGF1	2246	TTGCTACAGTAGAGGAGTTT	hg38|+chr5:142614030-142614052	GGG	NM_001257206 (Exon2),NM_001257205 (Exon2),NM_001257208 (Exon2),NM_033137 (Exon1),NM_033136 (Exon2),NM_001257207 (Exon3),NM_001144892 (Exon2),NM_001257212 (Exon2),NM_001257211 (Exon2),NM_001257210 (Exon2),NM_001257209 (Exon2),NM_000800 (Exon2),NM_001144935 (Exon2),NM_001144934 (Exon3)
Plate 1	D04	CM-011172-03	F-011172-00	FGF1	2246	AGAAGTTTAATCTGCCTCCA	hg38|-chr5:142614065-142614087	GGG	NM_001257206 (Exon2),NM_001257205 (Exon2),NM_001257208 (Exon2),NM_033137 (Exon1),NM_033136 (Exon2),NM_001257207 (Exon3),NM_001144892 (Exon2),NM_001257212 (Exon2),NM_001257211 (Exon2),NM_001257210 (Exon2),NM_001257209 (Exon2),NM_000800 (Exon2),NM_001144935 (Exon2),NM_001144934 (Exon3)
Plate 1	D04	CM-011172-04	F-011172-00	FGF1	2246	GTCCCATCCACTGTGCCATC	hg38|+chr5:142613982-142614004	CGG	NM_001257206 (Exon2),NM_001257205 (Exon2),NM_001257208 (Exon2),NM_033137 (Exon1),NM_033136 (Exon2),NM_001257207 (Exon3),NM_001144892 (Exon2),NM_001257212 (Exon2),NM_001257211 (Exon2),NM_001257210 (Exon2),NM_001257209 (Exon2),NM_000800 (Exon2),NM_001144935 (Exon2),NM_001144934 (Exon3)
Plate 1	D05	CM-015804-01	F-015804-00	EIF1	10209	ACTGGCATATGTTCTTGCGT	hg38|-chr17:41690156-41690178	TGG	NM_005801.3 (Exon3)
Plate 1	D05	CM-015804-02	F-015804-00	EIF1	10209	TGACTGAACTCACCTCTACG	hg38|-chr17:41690180-41690202	AGG	NM_005801.3 (Exon3)
Plate 1	D05	CM-015804-03	F-015804-00	EIF1	10209	ATAGCTTACCGAAAGAGTGG	hg38|-chr17:41689056-41689078	AGG	NM_005801.3 (Exon1)
Plate 1	D05	CM-015804-04	F-015804-00	EIF1	10209	GTGAAGGCGTTTAAGAAAGT	hg38|+chr17:41689924-41689946	AGG	NM_005801.3 (Exon2)
Plate 1	D06	CM-008283-01	F-008283-00	RAB1A	5861	GCTCTCCTGAACTCACTATT	hg38|+chr2:65129877-65129899	CGG	NM_015543.1 (Exon1),NM_004161.4 (Exon1)
Plate 1	D06	CM-008283-02	F-008283-00	RAB1A	5861	AGAACAGTCTTTCATGACGA	hg38|-chr2:65088606-65088628	TGG	NM_015543.1 (Exon4),NM_004161.4 (Exon6)
Plate 1	D06	CM-008283-03	F-008283-00	RAB1A	5861	ATTCGTTGCATTCTTAGCAC	hg38|+chr2:65088631-65088653	TGG	NM_015543.1 (Exon4),NM_004161.4 (Exon6)
Plate 1	D06	CM-008283-04	F-008283-00	RAB1A	5861	TACTTCTGATTGGCGACTCA	hg38|-chr2:65104767-65104789	GGG	NM_015543.1 (Exon2),NM_004161.4 (Exon2)
Plate 1	D07	CM-009364-01	F-009364-00	ACSL4	2182	GTCCATAACCCTGGCCAATT	hg38|+chrX:109668137-109668159	GGG	NM_022977.2 (Exon12),NM_004458.2 (Exon11)
Plate 1	D07	CM-009364-02	F-009364-00	ACSL4	2182	TATCCAGAGTATCTGCTCCA	hg38|+chrX:109683246-109683268	GGG	NM_022977.2 (Exon4),NM_004458.2 (Exon3)
Plate 1	D07	CM-009364-03	F-009364-00	ACSL4	2182	GCAAAGAAGCAGTAGTTCAT	hg38|-chrX:109681329-109681351	GGG	NM_022977.2 (Exon6),NM_004458.2 (Exon5)
Plate 1	D07	CM-009364-04	F-009364-00	ACSL4	2182	TTCAACACTGGTAATCAGAT	hg38|+chrX:109681287-109681309	AGG	NM_022977.2 (Exon6),NM_004458.2 (Exon5)
Plate 1	D08	CM-021142-01	F-021142-00	CLEC1B	51266	ATGCAGCGCAATTACCTACA	hg38|-chr12:9997252-9997274	AGG	NM_001099431.1 (Exon2),NM_016509.3 (Exon3)
Plate 1	D08	CM-021142-02	F-021142-00	CLEC1B	51266	CTGTCCACCTCTTTGCATTA	hg38|+chr12:9993126-9993148	AGG	NM_001099431.1 (Exon5),NM_016509.3 (Exon6)
Plate 1	D08	CM-021142-03	F-021142-00	CLEC1B	51266	CTTCAGGCACAACTTAACAT	hg38|-chr12:9996914-9996936	GGG	NM_001099431.1 (Exon3),NM_016509.3 (Exon4)
Plate 1	D08	CM-021142-04	F-021142-00	CLEC1B	51266	AATTGCGCTGCATGACAGCT	hg38|+chr12:9997262-9997284	AGG	NM_001099431.1 (Exon2),NM_016509.3 (Exon3)
Plate 1	D09	CM-020193-01	F-020193-00	UGT2B7	7364	GAAGCTGAGACTGTACACAA	hg38|-chr4:69097020-69097042	AGG	NM_001074.2 (Exon1)
Plate 1	D09	CM-020193-02	F-020193-00	UGT2B7	7364	TCACCAGAGTCTTACCTAGA	hg38|-chr4:69107255-69107277	AGG	NM_001074.2 (Exon4)
Plate 1	D09	CM-020193-03	F-020193-00	UGT2B7	7364	CAGGGCTGATGCAATTACGT	hg38|-chr4:69102898-69102920	TGG	NM_001074.2 (Exon3)
Plate 1	D09	CM-020193-04	F-020193-00	UGT2B7	7364	AAGTATGTTTACCTTAGGCA	hg38|-chr4:69098678-69098700	GGG	NM_001074.2 (Exon2)
Plate 1	D10	CM-008938-01	F-008938-00	CES2	8824	CAGCATGGAACCATCATACA	hg38|-chr16:66940268-66940290	AGG	NM_198061.2 (Exon4),NM_003869.5 (Exon4),NR_036684.1 (Exon4)
Plate 1	D10	CM-008938-02	F-008938-00	CES2	8824	CCCATCCGGACCACACACAC	hg38|+chr16:66938054-66938076	GGG	NM_198061.2 (Exon2),NM_003869.5 (Exon2),NR_036684.1 (Exon2)
Plate 1	D10	CM-008938-03	F-008938-00	CES2	8824	GACCACCACCACGTTCTCCA	hg38|-chr16:66940295-66940317	AGG	NM_198061.2 (Exon4),NM_003869.5 (Exon4),NR_036684.1 (Exon4)
Plate 1	D10	CM-008938-04	F-008938-00	CES2	8824	GGCCACGCCACTCTCCATGA	hg38|-chr16:66940628-66940650	TGG	NM_198061.2 (Exon5),NM_003869.5 (Exon5),NR_036684.1 (Exon5)
Plate 1	D11	CM-007461-01	F-007461-00	SLC23A1	9963	ACAGCAGCCGCAGTCACCGT	hg38|+chr5:139379318-139379340	GGG	NM_152685 (Exon9),NM_005847 (Exon9)
Plate 1	D11	CM-007461-02	F-007461-00	SLC23A1	9963	ACTCTCATCCAGACCACCGT	hg38|-chr5:139381898-139381920	GGG	NM_152685 (Exon3),NM_005847 (Exon3)
Plate 1	D11	CM-007461-03	F-007461-00	SLC23A1	9963	CCTCCAGCATGAAACCACCA	hg38|-chr5:139382590-139382612	GGG	NM_152685 (Exon2),NM_005847 (Exon2)
Plate 1	D11	CM-007461-04	F-007461-00	SLC23A1	9963	AATAGCCATGATGTCACCAC	hg38|+chr5:139379706-139379728	GGG	NM_152685 (Exon8),NM_005847 (Exon8)
Plate 1	D12	CM-006334-01	F-006334-00	NQO2	4835	TACACGAAGACAGGAGTCAA	hg38|+chr6:3016932-3016954	TGG	NM_000904.4 (Exon6),NM_001290222.1 (Exon5),NM_001290221.1 (Exon9)
Plate 1	D12	CM-006334-02	F-006334-00	NQO2	4835	TTCCGTAACCACGGGAGGCA	hg38|+chr6:3016901-3016923	CGG	NM_000904.4 (Exon6),NM_001290222.1 (Exon5),NM_001290221.1 (Exon9)
Plate 1	D12	CM-006334-03	F-006334-00	NQO2	4835	TTATTGCCCGAAGTGCCAGT	hg38|-chr6:3019633-3019655	GGG	NM_000904.4 (Exon7),NM_001290222.1 (Exon6),NM_001290221.1 (Exon10)
Plate 1	D12	CM-006334-04	F-006334-00	NQO2	4835	CCTTTGCTTGTAGGCTTCGT	hg38|-chr6:3012586-3012608	GGG	NM_000904.4 (Exon4),NM_001290222.1 (Exon4),NM_001290221.1 (Exon7)
Plate 1	D13	CM-015880-01	F-015880-00	AMY2B	280	ATGAATCATCTCATTGACAT	hg38|+chr1:103573786-103573808	TGG	NM_020978.4 (Exon6)
Plate 1	D13	CM-015880-02	F-015880-00	AMY2B	280	TGACTACTTTGGAAATGGCC	hg38|+chr1:103574295-103574317	GGG	NM_020978.4 (Exon7)
Plate 1	D13	CM-015880-03	F-015880-00	AMY2B	280	ACAGGTCAGAGATTGTCGTC	hg38|+chr1:103573704-103573726	TGG	NM_020978.4 (Exon6)
Plate 1	D13	CM-015880-04	F-015880-00	AMY2B	280	ATATGTATTGATGTACCTCC	hg38|-chr1:103573932-103573954	TGG	NM_020978.4 (Exon6)
Plate 1	D14	CM-019806-04	F-019806-00	FUT7	2529	AGCTGCGTGCCAGGCTGTAC	hg38|-chr9:137031166-137031188	CGG	NM_004479 (Exon2)
Plate 1	D14	CM-019806-01	F-019806-00	FUT7	2529	GTGGCTAGGAGACTCCATGG	hg38|+chr9:137031361-137031383	AGG	NM_004479 (Exon2)
Plate 1	D14	CM-019806-02	F-019806-00	FUT7	2529	AAAGTCATCCACATGCACGA	hg38|+chr9:137030908-137030930	AGG	NM_004479 (Exon2)
Plate 1	D14	CM-019806-03	F-019806-00	FUT7	2529	CTGGAAGTTGCTGACCACCC	hg38|+chr9:137031196-137031218	AGG	NM_004479 (Exon2)
Plate 1	D15	CM-006656-01	F-006656-00	PARP1	142	ACACCATGCCATCAGCTACT	hg38|+chr1:226385650-226385672	CGG	NM_001618.3 (Exon7)
Plate 1	D15	CM-006656-02	F-006656-00	PARP1	142	CGCATGTCCTGGAGAAAGGT	hg38|-chr1:226379237-226379259	GGG	NM_001618.3 (Exon12)
Plate 1	D15	CM-006656-03	F-006656-00	PARP1	142	GTTGTCAAGCATTTCCACCT	hg38|+chr1:226367585-226367607	TGG	NM_001618.3 (Exon17)
Plate 1	D15	CM-006656-04	F-006656-00	PARP1	142	TACCTCTCCCAATTACCACA	hg38|+chr1:226361448-226361470	GGG	NM_001618.3 (Exon23)
Plate 1	D16	CM-009580-01	F-009580-00	ARHGAP5	394	TACATTTGCACTGATCAGCT	hg38|+chr14:32091063-32091085	AGG	NM_001030055.1 (Exon2),NM_001173.2 (Exon2)
Plate 1	D16	CM-009580-02	F-009580-00	ARHGAP5	394	GAATCAGGGTAGTTATTATA	hg38|-chr14:32093589-32093611	GGG	NM_001030055.1 (Exon2),NM_001173.2 (Exon2)
Plate 1	D16	CM-009580-03	F-009580-00	ARHGAP5	394	ACTGGTTTAGGTTTAATAGG	hg38|-chr14:32093781-32093803	TGG	NM_001030055.1 (Exon2),NM_001173.2 (Exon2)
Plate 1	D16	CM-009580-04	F-009580-00	ARHGAP5	394	ACAACTGGTTTAGGTTTAAT	hg38|-chr14:32093784-32093806	AGG	NM_001030055.1 (Exon2),NM_001173.2 (Exon2)
Plate 1	D17	CM-015812-02	F-015812-00	SLC22A23	63027	CTGCCAATCCCGGCACAGGG	hg38|+chr6:3323887-3323909	CGG	NM_001286456 (Exon4),NM_001286455 (Exon4),NM_021945 (Exon5),NR_104448 (Exon4),NM_015482 (Exon4)
Plate 1	D17	CM-015812-03	F-015812-00	SLC22A23	63027	CTACTTACGTAAAGCATACA	hg38|+chr6:3410180-3410202	AGG	NM_001286456 (Exon3),NM_001286455 (Exon3),NM_021945 (Exon4),NR_104448 (Exon3),NM_015482 (Exon3)
Plate 1	D17	CM-015812-04	F-015812-00	SLC22A23	63027	AACCACAAGCTGCAACTAGT	hg38|+chr6:3323719-3323741	GGG	NM_001286456 (Exon4)
Plate 1	D17	CM-015812-01	F-015812-00	SLC22A23	63027	CAGCAATGCATCCAGTTATT	hg38|+chr6:3415756-3415778	AGG	NM_001286456 (Exon2),NM_001286455 (Exon2),NM_021945 (Exon3),NR_104448 (Exon2),NM_015482 (Exon2)
Plate 1	D18	CM-003958-01	F-003958-00	CHST3	9469	CGCAACCTCAGCTTGCAGCT	hg38|+chr10:72007314-72007336	GGG	NM_004273.4 (Exon3)
Plate 1	D18	CM-003958-02	F-003958-00	CHST3	9469	AAAGTGAGTCCTTTCTCCAT	hg38|-chr10:72005840-72005862	GGG	NM_004273.4 (Exon2)
Plate 1	D18	CM-003958-03	F-003958-00	CHST3	9469	CAAAGTGAGTCCTTTCTCCA	hg38|-chr10:72005841-72005863	TGG	NM_004273.4 (Exon2)
Plate 1	D18	CM-003958-04	F-003958-00	CHST3	9469	CGTATTTGCTTCTCATCTTC	hg38|-chr10:72005893-72005915	AGG	NM_004273.4 (Exon2)
Plate 1	D19	CM-007315-01	F-007315-00	ABCC6	368	GGTGCCCACGGCACGCAGGT	hg38|+chr16:16169809-16169831	AGG	NM_001171.5 (Exon22)
Plate 1	D19	CM-007315-02	F-007315-00	ABCC6	368	CTGCCTTTCTGTATACAGCC	hg38|+chr16:16178899-16178921	CGG	NM_001171.5 (Exon18)
Plate 1	D19	CM-007315-03	F-007315-00	ABCC6	368	GGAAAGGACAGCATCCAATA	hg38|-chr16:16173288-16173310	CGG	NM_001171.5 (Exon21)
Plate 1	D19	CM-007315-04	F-007315-00	ABCC6	368	CGTCACGAGAATCCGTGTCT	hg38|+chr16:16177609-16177631	GGG	NM_001171.5 (Exon19)
Plate 1	D20	CM-009708-01	F-009708-00	PPIF	10105	GTACACGAGCGGGTTCCCGG	hg38|-chr10:79347673-79347695	AGG	NM_005729.3 (Exon1),NM_005729.3 (Exon1)
Plate 1	D20	CM-009708-02	F-009708-00	PPIF	10105	GTCTCACCTCCAGCACCACG	hg38|-chr10:79347728-79347750	CGG	NM_005729.3 (Exon1),NM_005729.3 (Exon1)
Plate 1	D20	CM-009708-03	F-009708-00	PPIF	10105	TCCCGTTGGCGTCCACGTCC	hg38|-chr10:79347695-79347717	AGG	NM_005729.3 (Exon1),NM_005729.3 (Exon1)
Plate 1	D20	CM-009708-04	F-009708-00	PPIF	10105	TCCACGTCCAGGTACACGAG	hg38|-chr10:79347684-79347706	CGG	NM_005729.3 (Exon1),NM_005729.3 (Exon1)
Plate 1	D21	CM-004964-01	F-004964-00	KIF3A	11127	TTTGGTTCGAGTGTCTTATT	hg38|-chr5:132726187-132726209	TGG	NM_007054.6 (Exon4),NM_001300791.1 (Exon4),NM_001300792.1 (Exon4)
Plate 1	D21	CM-004964-02	F-004964-00	KIF3A	11127	TCAAGTACAGAATCAATAAT	hg38|+chr5:132734216-132734238	AGG	NM_007054.6 (Exon2),NM_001300791.1 (Exon2),NM_001300792.1 (Exon2)
Plate 1	D21	CM-004964-03	F-004964-00	KIF3A	11127	CTGTGCTTCCTCTTGCAAAC	hg38|+chr5:132702615-132702637	TGG	NM_007054.6 (Exon12),NM_001300791.1 (Exon14),NM_001300792.1 (Exon13)
Plate 1	D21	CM-004964-04	F-004964-00	KIF3A	11127	GTCCATTGGAATGAAGACAT	hg38|-chr5:132700660-132700682	AGG	NM_007054.6 (Exon14),NM_001300791.1 (Exon16),NM_001300792.1 (Exon15)
Plate 1	D22	CM-007928-01	F-007928-00	IL11RA	3590	GGGTGGGTCAGGGCGCACTA	hg38|-chr9:34658514-34658536	AGG	NR_052010 (Exon8),NM_001142784 (Exon8)
Plate 1	D22	CM-007928-02	F-007928-00	IL11RA	3590	TACATCTGCCAGACCCTGGA	hg38|+chr9:34656851-34656873	TGG	NR_052010 (Exon4),NM_001142784 (Exon4)
Plate 1	D22	CM-007928-03	F-007928-00	IL11RA	3590	CTGAGTTCTGGAGCCAGTAC	hg38|+chr9:34657495-34657517	CGG	NR_052010 (Exon7),NM_001142784 (Exon7)
Plate 1	D22	CM-007928-04	F-007928-00	IL11RA	3590	GGCACTGACTCGTACAGCAT	hg38|-chr9:34659811-34659833	GGG	NR_052010 (Exon9),NM_001142784 (Exon9)
Plate 1	E03	CM-011585-04	F-011585-00	ARL2	402	TCCAGGAGCCAGTCGATGCC	hg38|-chr11:65021799-65021821	CGG	NM_001199745.1 (Exon4),NM_001667.3 (Exon5)
Plate 1	E03	CM-011585-03	F-011585-00	ARL2	402	AGCCACCACTGGTGCATCCA	hg38|+chr11:65021745-65021767	GGG	NM_001199745.1 (Exon4),NM_001667.3 (Exon5)
Plate 1	E03	CM-011585-02	F-011585-00	ARL2	402	TTGTCTTTCCAGCATTGTCC	hg38|-chr11:65018367-65018389	AGG	NM_001199745.1 (Exon2),NM_001667.3 (Exon2)
Plate 1	E03	CM-011585-01	F-011585-00	ARL2	402	TTGATGTTGAAGCCCAGCGT	hg38|-chr11:65018434-65018456	TGG	NM_001199745.1 (Exon2),NM_001667.3 (Exon2)
Plate 1	E04	CM-012845-01	F-012845-00	POFUT1	23509	GCTGGTACTCAATCCAAGGA	hg38|-chr20:32210147-32210169	GGG	NM_015352 (Exon2),NM_172236 (Exon2)
Plate 1	E04	CM-012845-02	F-012845-00	POFUT1	23509	TCGGGTTCCCGGGCCGACAT	hg38|+chr20:32207924-32207946	GGG	NM_015352 (Exon1),NM_172236 (Exon1)
Plate 1	E04	CM-012845-03	F-012845-00	POFUT1	23509	AACCAGGCCGATCACTTCTT	hg38|+chr20:32210082-32210104	GGG	NM_015352 (Exon2),NM_172236 (Exon2)
Plate 1	E04	CM-012845-04	F-012845-00	POFUT1	23509	CTTCTTATCTGGGCTTCGCT	hg38|-chr20:32215414-32215436	GGG	NM_015352 (Exon3),NM_172236 (Exon3)
Plate 1	E05	CM-009642-01	F-009642-00	DECR1	1666	CTATCACGCACTGAGCACCT	hg38|-chr8:90017297-90017319	AGG	NM_001359 (Exon2)
Plate 1	E05	CM-009642-02	F-009642-00	DECR1	1666	TTGTGATAAACAATGCAGCA	hg38|+chr8:90020910-90020932	GGG	NM_001359 (Exon5)
Plate 1	E05	CM-009642-03	F-009642-00	DECR1	1666	CATGGCTTCCACACCTGCTT	hg38|-chr8:90036913-90036935	TGG	NM_001359 (Exon6)
Plate 1	E05	CM-009642-04	F-009642-00	DECR1	1666	CTGTGGCCTCGCTCCTCGGA	hg38|+chr8:90001540-90001562	GGG	NM_001359 (Exon1)
Plate 1	E06	CM-009608-01	F-009608-00	TAZ	6901	CCACCTGACCGTGCACAACA	hg38|+chrX:154412096-154412118	GGG	NR_024048.2 (Exon2),NM_001303465.1 (Exon2),NM_000116.4 (Exon2),NM_181313.3 (Exon2),NM_181312.3 (Exon2),NM_181311.3 (Exon2)
Plate 1	E06	CM-009608-02	F-009608-00	TAZ	6901	CCTGACCGTGCACAACAGGG	hg38|+chrX:154412099-154412121	AGG	NR_024048.2 (Exon2),NM_001303465.1 (Exon2),NM_000116.4 (Exon2),NM_181313.3 (Exon2),NM_181312.3 (Exon2),NM_181311.3 (Exon2)
Plate 1	E06	CM-009608-03	F-009608-00	TAZ	6901	GGGAAGTAGGGCGGACTGTT	hg38|-chrX:154420229-154420251	AGG	NR_024048.2 (Exon8),NM_001303465.1 (Exon8),NM_000116.4 (Exon9),NM_181313.3 (Exon7),NM_181312.3 (Exon8),NM_181311.3 (Exon8)
Plate 1	E06	CM-009608-04	F-009608-00	TAZ	6901	GTGATTGGACACGGTGATGA	hg38|-chrX:154412161-154412183	GGG	NR_024048.2 (Exon2),NM_001303465.1 (Exon2),NM_000116.4 (Exon2),NM_181313.3 (Exon2),NM_181312.3 (Exon2),NM_181311.3 (Exon2)
Plate 1	E07	CM-004225-01	F-004225-00	ABCC2	1244	TATCGAGAGAATCCAGAATA	hg38|-chr10:99793615-99793637	GGG	NM_000392.4 (Exon4)
Plate 1	E07	CM-004225-02	F-004225-00	ABCC2	1244	GATTGGTATATCGAACAGCA	hg38|-chr10:99792314-99792336	GGG	NM_000392.4 (Exon3)
Plate 1	E07	CM-004225-03	F-004225-00	ABCC2	1244	TCTGACACTCGAGGATGTCT	hg38|+chr10:99797124-99797146	GGG	NM_000392.4 (Exon7)
Plate 1	E07	CM-004225-04	F-004225-00	ABCC2	1244	AAGCCTCTACCTAGGCACAT	hg38|+chr10:99792338-99792360	GGG	NM_000392.4 (Exon3)
Plate 1	E08	CM-010062-01	F-010062-00	MOGAT1	116255	GGTTCAGAGTCTGACGAACA	hg38|-chr2:222709749-222709771	GGG	NM_058165 (Exon6)
Plate 1	E08	CM-010062-02	F-010062-00	MOGAT1	116255	AGTGTGGATGGCTTTCCTAT	hg38|-chr2:222695262-222695284	AGG	NM_058165 (Exon5)
Plate 1	E08	CM-010062-03	F-010062-00	MOGAT1	116255	TAACTCCTCAATCTGCTCCT	hg38|-chr2:222709775-222709797	GGG	NM_058165 (Exon6)
Plate 1	E08	CM-010062-04	F-010062-00	MOGAT1	116255	TCAACATCCAGCTGGCGCGG	hg38|+chr2:222671808-222671830	CGG	NM_058165 (Exon1)
Plate 1	E09	CM-010380-01	F-010380-00	AANAT	15	TCCCTGGGCTGGTTCGAGGA	hg38|+chr17:76469250-76469272	GGG	NM_001088.2 (Exon3),NM_001166579.1 (Exon6),NR_110548.1 (Exon3)
Plate 1	E09	CM-010380-02	F-010380-00	AANAT	15	GGTGAGGCAGCGAAACTCAC	hg38|-chr17:76468847-76468869	TGG	NM_001088.2 (Exon2),NM_001166579.1 (Exon5),NR_110548.1 (Exon2)
Plate 1	E09	CM-010380-03	F-010380-00	AANAT	15	CACGGCCAGCACATGCAGGT	hg38|-chr17:76469702-76469724	GGG	NM_001088.2 (Exon4),NM_001166579.1 (Exon7),NR_110548.1 (Exon4)
Plate 1	E09	CM-010380-04	F-010380-00	AANAT	15	GCCCTCCTCGAACCAGCCCA	hg38|-chr17:76469251-76469273	GGG	NM_001088.2 (Exon3),NM_001166579.1 (Exon6),NR_110548.1 (Exon3)
Plate 1	E10	CM-011121-01	F-011121-00	CD14	929	ACATGCATCTCGGAGCGCTA	hg38|+chr5:140632164-140632186	GGG	NM_001040021.2 (Exon3),NM_001174105.1 (Exon3),NM_001174104.1 (Exon3),NM_000591.3 (Exon2),NM_001040021.2 (Exon3),NM_001174105.1 (Exon3),NM_001174104.1 (Exon3),NM_000591.3 (Exon2)
Plate 1	E10	CM-011121-02	F-011121-00	CD14	929	GCATGGTGCCGGTTATCTTT	hg38|+chr5:140632587-140632609	AGG	NM_001040021.2 (Exon3),NM_001174105.1 (Exon3),NM_001174104.1 (Exon3),NM_000591.3 (Exon2),NM_001040021.2 (Exon3),NM_001174105.1 (Exon3),NM_001174104.1 (Exon3),NM_000591.3 (Exon2)
Plate 1	E10	CM-011121-03	F-011121-00	CD14	929	GTTCCTGCTCAGCTACTGGT	hg38|-chr5:140632661-140632683	AGG	NM_001040021.2 (Exon3),NM_001174105.1 (Exon3),NM_001174104.1 (Exon3),NM_000591.3 (Exon2)
Plate 1	E10	CM-011121-04	F-011121-00	CD14	929	CTGGATGGCCGGGAACTTGT	hg38|+chr5:140632309-140632331	GGG	NM_001040021.2 (Exon3),NM_001174105.1 (Exon3),NM_001174104.1 (Exon3),NM_000591.3 (Exon2),NM_001040021.2 (Exon3),NM_001174105.1 (Exon3),NM_001174104.1 (Exon3),NM_000591.3 (Exon2)
Plate 1	E11	CM-004286-01	F-004286-00	PLOD3	8985	GATACGCAGGGTCTGCAGGT	hg38|+chr7:101211863-101211885	TGG	NM_001084 (Exon11)
Plate 1	E11	CM-004286-02	F-004286-00	PLOD3	8985	CCATGGAAACGGTCCCACTA	hg38|-chr7:101213106-101213128	AGG	NM_001084 (Exon7)
Plate 1	E11	CM-004286-03	F-004286-00	PLOD3	8985	ACATAGGCCTGGGAGATGTA	hg38|+chr7:101210635-101210657	TGG	NM_001084 (Exon13)
Plate 1	E11	CM-004286-04	F-004286-00	PLOD3	8985	CTGAAGTAGAACTCACACTC	hg38|+chr7:101211909-101211931	GGG	NM_001084 (Exon11)
Plate 1	E12	CM-016371-01	F-016371-00	SERPINA4	5267	CATGGGCTGGAAACACGCGT	hg38|+chr14:94563879-94563901	GGG	NM_001289033.1 (Exon2),NM_001289032.1 (Exon2),NM_006215.3 (Exon2)
Plate 1	E12	CM-016371-02	F-016371-00	SERPINA4	5267	ACGTCAAGAAGGAAACTCGA	hg38|+chr14:94564036-94564058	GGG	NM_001289033.1 (Exon2),NM_001289032.1 (Exon2),NM_006215.3 (Exon2)
Plate 1	E12	CM-016371-03	F-016371-00	SERPINA4	5267	TCCTGGTCCTGCAGCATCAT	hg38|-chr14:94567050-94567072	GGG	NM_001289033.1 (Exon3),NM_001289032.1 (Exon3),NM_006215.3 (Exon3)
Plate 1	E12	CM-016371-04	F-016371-00	SERPINA4	5267	GAAGAGTTTAGCCTCATAGA	hg38|-chr14:94563964-94563986	CGG	NM_001289033.1 (Exon2),NM_001289032.1 (Exon2),NM_006215.3 (Exon2)
Plate 1	E13	CM-011680-01	F-011680-00	GYPC	2995	GCTATCACCAGCATCTTGGA	hg38|-chr2:126696096-126696118	GGG	NM_001256584 (Exon5),NM_016815 (Exon3),NM_002101 (Exon4)
Plate 1	E13	CM-011680-02	F-011680-00	GYPC	2995	GTGGAGCTTCCTGTCTGGTA	hg38|+chr2:126686629-126686651	GGG	NM_001256584 (Exon2)
Plate 1	E13	CM-011680-03	F-011680-00	GYPC	2995	AATGACGACAATGTCCATTA	hg38|-chr2:126693921-126693943	TGG	NM_001256584 (Exon4),NM_016815 (Exon2),NM_002101 (Exon3)
Plate 1	E13	CM-011680-04	F-011680-00	GYPC	2995	TCATGCTGCGCTACATGTAC	hg38|+chr2:126695991-126696013	CGG	NM_001256584 (Exon5),NM_016815 (Exon3),NM_002101 (Exon4)
Plate 1	E14	CM-013160-01	F-013160-00	MYO15A	51168	ACTGGTCACCGGCTTCACCA	hg38|-chr17:18152131-18152153	GGG	NM_016239 (Exon41)
Plate 1	E14	CM-013160-02	F-013160-00	MYO15A	51168	GCTTAATGAAGAAGCCACGG	hg38|-chr17:18142165-18142187	AGG	NM_016239 (Exon23)
Plate 1	E14	CM-013160-03	F-013160-00	MYO15A	51168	GGCCACTAGACAGCAGTACC	hg38|-chr17:18141649-18141671	TGG	NM_016239 (Exon22)
Plate 1	E14	CM-013160-04	F-013160-00	MYO15A	51168	GATATGACCAGGGTCTTCCT	hg38|+chr17:18121750-18121772	GGG	NM_016239 (Exon2)
Plate 1	E15	CM-008462-01	F-008462-00	PTGES	9536	GTGTAGGTCACGGAGCGGAT	hg38|+chr9:129739678-129739700	GGG	NM_004878.4 (Exon3)
Plate 1	E15	CM-008462-02	F-008462-00	PTGES	9536	CCTGAGGCAGCGTTCCACGT	hg38|+chr9:129748654-129748676	CGG	NM_004878.4 (Exon2)
Plate 1	E15	CM-008462-03	F-008462-00	PTGES	9536	TACGTGGTGGCCATCATCAC	hg38|-chr9:129752909-129752931	GGG	NM_004878.4 (Exon1)
Plate 1	E15	CM-008462-04	F-008462-00	PTGES	9536	GAGGATGCCCTGAGACACGG	hg38|-chr9:129748700-129748722	AGG	NM_004878.4 (Exon2)
Plate 1	E16	CM-013754-01	F-013754-00	XRN1	54464	GAATCAAATCTGGCCTCTGT	hg38|+chr3:142426761-142426783	AGG	NM_019001.4 (Exon3),NM_001282857.1 (Exon3),NM_001282859.1 (Exon3)
Plate 1	E16	CM-013754-02	F-013754-00	XRN1	54464	GCCATAAAGAACACTTTCCT	hg38|+chr3:142432718-142432740	GGG	NM_019001.4 (Exon2),NM_001282857.1 (Exon2),NM_001282859.1 (Exon2)
Plate 1	E16	CM-013754-03	F-013754-00	XRN1	54464	GATGCACTGCCTCTTCTTTA	hg38|-chr3:142422614-142422636	TGG	NM_019001.4 (Exon8),NM_001282857.1 (Exon8),NM_001282859.1 (Exon8)
Plate 1	E16	CM-013754-04	F-013754-00	XRN1	54464	GGTTTAGATGCTGACTTGGT	hg38|-chr3:142425217-142425239	AGG	NM_019001.4 (Exon5),NM_001282857.1 (Exon5),NM_001282859.1 (Exon5)
Plate 1	E17	CM-013737-01	F-013737-00	SMYD3	64754	GACTGCTCGCAGTAAGAGGT	hg38|+chr1:245927955-245927977	GGG	NM_022743 (Exon7),NM_001167740 (Exon7)
Plate 1	E17	CM-013737-02	F-013737-00	SMYD3	64754	GCAGTCCGAGACATCGAGGT	hg38|-chr1:245927938-245927960	GGG	NM_022743 (Exon7),NM_001167740 (Exon7)
Plate 1	E17	CM-013737-03	F-013737-00	SMYD3	64754	AGCTGGTAGATGTTGATATC	hg38|+chr1:245858589-245858611	GGG	NM_022743 (Exon10),NM_001167740 (Exon10)
Plate 1	E17	CM-013737-04	F-013737-00	SMYD3	64754	CCAATACACGGAGAACAGTA	hg38|+chr1:246417312-246417334	GGG	NM_022743 (Exon1)
Plate 1	E18	CM-005239-01	F-005239-00	GNPNAT1	64841	CCACTTCTTTGAGTAGACTT	hg38|+chr14:52784599-52784621	GGG	NM_198066.3 (Exon2)
Plate 1	E18	CM-005239-02	F-005239-00	GNPNAT1	64841	AGCAGCACATACCTTAGCAC	hg38|+chr14:52781772-52781794	AGG	NM_198066.3 (Exon4)
Plate 1	E18	CM-005239-03	F-005239-00	GNPNAT1	64841	AGTAGACTTGGGTCAAACAT	hg38|+chr14:52784610-52784632	AGG	NM_198066.3 (Exon2)
Plate 1	E18	CM-005239-04	F-005239-00	GNPNAT1	64841	GTTGTTAGTGATGAATGCAG	hg38|-chr14:52780697-52780719	AGG	NM_198066.3 (Exon5)
Plate 1	E19	CM-010300-01	F-010300-00	GPAT4	137964	GATGTACTGGAAGTTATAAT	hg38|-chr8:41609865-41609887	TGG	NM_178819.3 (Exon4)
Plate 1	E19	CM-010300-02	F-010300-00	GPAT4	137964	CTTATACCTTGATAGCAACA	hg38|-chr8:41615033-41615055	GGG	NM_178819.3 (Exon10)
Plate 1	E19	CM-010300-03	F-010300-00	GPAT4	137964	GTACCACACGCTGCAGACAA	hg38|-chr8:41618769-41618791	TGG	NM_178819.3 (Exon11)
Plate 1	E19	CM-010300-04	F-010300-00	GPAT4	137964	AGCGCTCAAACCAGACGTGT	hg38|-chr8:41612904-41612926	GGG	NM_178819.3 (Exon8)
Plate 1	E20	CM-009621-01	F-009621-00	PSMD7	5713	ATGTGAAGCCGAAGGACCTA	hg38|+chr16:74302228-74302250	GGG	NM_002811 (Exon5)
Plate 1	E20	CM-009621-02	F-009621-00	PSMD7	5713	TAGATGATCTGGTGGTTGAT	hg38|-chr16:74305419-74305441	GGG	NM_002811 (Exon7)
Plate 1	E20	CM-009621-03	F-009621-00	PSMD7	5713	ATGACAAAGACGATTCTGTA	hg38|+chr16:74301067-74301089	TGG	NM_002811 (Exon3)
Plate 1	E20	CM-009621-04	F-009621-00	PSMD7	5713	ACTGAAATGTACGCTTCTGT	hg38|-chr16:74302254-74302276	AGG	NM_002811 (Exon5)
Plate 1	E21	CM-009588-01	F-009588-00	ADA	100	CTGCAGGCCCTGGCCCACTA	hg38|+chr20:44625633-44625655	GGG	NM_000022 (Exon5)
Plate 1	E21	CM-009588-02	F-009588-00	ADA	100	CTGGTAATCAGTGTCCAGGG	hg38|+chr20:44621066-44621088	TGG	NM_000022 (Exon10)
Plate 1	E21	CM-009588-03	F-009588-00	ADA	100	CATGTCCAGGCCTACCAGGT	hg38|-chr20:44624197-44624219	GGG	NM_000022 (Exon6)
Plate 1	E21	CM-009588-04	F-009588-00	ADA	100	CTGCCGCAGCCTGTTATAAA	hg38|+chr20:44622847-44622869	GGG	NM_000022 (Exon8)
Plate 1	E22	CM-010392-01	F-010392-00	PEMT	10400	TCACGGTTTAGGTTGCACGA	hg38|-chr17:17522384-17522406	TGG	NM_007169 (Exon3),NM_148173 (Exon3),NM_148172 (Exon3),NM_001267552 (Exon3),NM_001267551 (Exon3)
Plate 1	E22	CM-010392-02	F-010392-00	PEMT	10400	GTATAGGAGAGCCACTATGT	hg38|+chr17:17506232-17506254	AGG	NM_007169 (Exon6),NM_148173 (Exon6),NM_148172 (Exon6),NM_001267552 (Exon7),NM_001267551 (Exon6)
Plate 1	E22	CM-010392-03	F-010392-00	PEMT	10400	GTCCACGTAGCCCAGCAGCC	hg38|+chr17:17576986-17577008	GGG	NM_007169 (Exon2),NM_148173 (Exon2),NM_148172 (Exon2),NM_001267552 (Exon2),NM_001267551 (Exon2)
Plate 1	E22	CM-010392-04	F-010392-00	PEMT	10400	GAGAGCCACTATGTAGGTGA	hg38|+chr17:17506238-17506260	GGG	NM_007169 (Exon6),NM_148173 (Exon6),NM_148172 (Exon6),NM_001267552 (Exon7),NM_001267551 (Exon6)
Plate 1	F03	CM-010337-04	F-010337-00	IDO1	3620	AGTTCTGGGATGCATCACCA	hg38|+chr8:39918147-39918169	TGG	NM_002164.5 (Exon3),NM_002164.5 (Exon3)
Plate 1	F03	CM-010337-03	F-010337-00	IDO1	3620	GATTTGGTGAAACACTTGAA	hg38|-chr8:39923560-39923582	GGG	NM_002164.5 (Exon7)
Plate 1	F03	CM-010337-02	F-010337-00	IDO1	3620	TTCTTGGAGAGTTGGCAGTA	hg38|-chr8:39918839-39918861	AGG	NM_002164.5 (Exon4)
Plate 1	F03	CM-010337-01	F-010337-00	IDO1	3620	GGAGACCAGAGCTTTCACAC	hg38|-chr8:39927974-39927996	AGG	NM_002164.5 (Exon10),NM_002164.5 (Exon10)
Plate 1	F04	CM-017321-01	F-017321-00	GTPBP1	9567	AACAAGCCTGACAGCCACGG	hg38|+chr22:38716842-38716864	CGG	NM_004286 (Exon4),NM_004286.4 (Exon4)
Plate 1	F04	CM-017321-02	F-017321-00	GTPBP1	9567	TACCTGGTCCGGAAACGAGT	hg38|+chr22:38716041-38716063	AGG	NM_004286 (Exon3),NM_004286.4 (Exon3)
Plate 1	F04	CM-017321-03	F-017321-00	GTPBP1	9567	GGGATGACCAAAGAACACCT	hg38|+chr22:38721766-38721788	GGG	NM_004286 (Exon5),NM_004286.4 (Exon5)
Plate 1	F04	CM-017321-04	F-017321-00	GTPBP1	9567	TCTCCCACATCTGCCGAAGT	hg38|-chr22:38708883-38708905	AGG	NM_004286 (Exon2),NM_004286.4 (Exon2)
Plate 1	F05	CM-008098-01	F-008098-00	TNFRSF19	55504	ATGGATGGGAGCAAGCGCAC	hg38|-chr13:23667982-23668004	CGG	NM_018647 (Exon8),NM_148957 (Exon8),NM_001204459 (Exon6),NM_001204458 (Exon8)
Plate 1	F05	CM-008098-02	F-008098-00	TNFRSF19	55504	TATAGGAAGACGAAACTTGT	hg38|+chr13:23626711-23626733	CGG	NM_018647 (Exon5),NM_148957 (Exon5),NM_001204459 (Exon3),NM_001204458 (Exon5)
Plate 1	F05	CM-008098-03	F-008098-00	TNFRSF19	55504	AGGTCTGCACTGAGTCACGG	hg38|-chr13:23660465-23660487	CGG	NM_018647 (Exon7),NM_148957 (Exon7),NM_001204459 (Exon5),NM_001204458 (Exon7)
Plate 1	F05	CM-008098-04	F-008098-00	TNFRSF19	55504	AACCCAGTCGCTGCCTTACC	hg38|-chr13:23669094-23669116	TGG	NM_018647 (Exon9)
Plate 1	F06	CM-007933-01	F-007933-00	IL13RA1	3597	GTGGAATTGCGCTTCTTACC	hg38|-chrX:118773875-118773897	TGG	NM_001560 (Exon9)
Plate 1	F06	CM-007933-02	F-007933-00	IL13RA1	3597	GATTCTCCCATTGCACATAT	hg38|-chrX:118761187-118761209	AGG	NM_001560 (Exon6)
Plate 1	F06	CM-007933-03	F-007933-00	IL13RA1	3597	CATTATCCTTGACCATTATT	hg38|-chrX:118758172-118758194	TGG	NM_001560 (Exon5)
Plate 1	F06	CM-007933-04	F-007933-00	IL13RA1	3597	TGGACATGGAATCCACCCGA	hg38|+chrX:118741076-118741098	GGG	NM_001560 (Exon2)
Plate 1	F07	CM-019211-01	F-019211-00	MTRF1	9617	ATGCTTATAGACACCGTCAC	hg38|+chr13:41240381-41240403	CGG	NM_004294 (Exon6)
Plate 1	F07	CM-019211-02	F-019211-00	MTRF1	9617	ATACACCAGCAGATTATGGT	hg38|-chr13:41252640-41252662	AGG	NM_004294 (Exon5)
Plate 1	F07	CM-019211-03	F-019211-00	MTRF1	9617	GACAGATACATCTTGATACA	hg38|-chr13:41260794-41260816	AGG	NM_004294 (Exon2)
Plate 1	F07	CM-019211-04	F-019211-00	MTRF1	9617	CTGCATGATGTAGTCCACCT	hg38|+chr13:41240416-41240438	AGG	NM_004294 (Exon6)
Plate 1	F08	CM-007806-01	F-007806-00	ANGPTL3	27329	ATGTTCACCTCTGTTATAAA	hg38|-chr1:62601790-62601812	TGG	NM_014495.3 (Exon4)
Plate 1	F08	CM-007806-02	F-007806-00	ANGPTL3	27329	TAATTTGGCCCTTCGTCTTA	hg38|-chr1:62597749-62597771	TGG	NM_014495.3 (Exon1)
Plate 1	F08	CM-007806-03	F-007806-00	ANGPTL3	27329	CTTTAAGTGAAGTTACTTCT	hg38|-chr1:62598040-62598062	GGG	NM_014495.3 (Exon1)
Plate 1	F08	CM-007806-04	F-007806-00	ANGPTL3	27329	ACGTGGGAGAACTACAAATA	hg38|+chr1:62602341-62602363	TGG	NM_014495.3 (Exon5)
Plate 1	F09	CM-018824-01	F-018824-00	LRP10	26020	CGTTTCGGTTCTTACCAAGG	hg38|-chr14:22872330-22872352	AGG	NM_014045.3 (Exon1),NM_014045.3 (Exon1)
Plate 1	F09	CM-018824-02	F-018824-00	LRP10	26020	TCTTACCAAGGAGGAGGAGG	hg38|-chr14:22872321-22872343	AGG	NM_014045.3 (Exon1),NM_014045.3 (Exon1)
Plate 1	F09	CM-018824-03	F-018824-00	LRP10	26020	TACCAAGGAGGAGGAGGAGG	hg38|-chr14:22872318-22872340	AGG	NM_014045.3 (Exon1),NM_014045.3 (Exon1)
Plate 1	F09	CM-018824-04	F-018824-00	LRP10	26020	GGTTCTTACCAAGGAGGAGG	hg38|-chr14:22872324-22872346	AGG	NM_014045.3 (Exon1),NM_014045.3 (Exon1)
Plate 1	F10	CM-015273-01	F-015273-00	OVCA2	124641	CTGGTCCAAGAACTTGAGGT	hg38|-chr17:2043070-2043092	AGG	NM_080822.2 (Exon2)
Plate 1	F10	CM-015273-02	F-015273-00	OVCA2	124641	AATGAAGTGGCCACCAGAGT	hg38|-chr17:2043022-2043044	GGG	NM_080822.2 (Exon2)
Plate 1	F10	CM-015273-03	F-015273-00	OVCA2	124641	TGACAAGGGCCTTTGCAGGA	hg38|-chr17:2042902-2042924	TGG	NM_080822.2 (Exon2)
Plate 1	F10	CM-015273-04	F-015273-00	OVCA2	124641	GACACCAAGAGGATAAACCG	hg38|-chr17:2042844-2042866	TGG	NM_080822.2 (Exon2)
Plate 1	F11	CM-007656-01	F-007656-00	PDE6H	5149	GCCCTCCCAAGTTCAAGCAG	hg38|+chr12:14978077-14978099	AGG	NM_006205.2 (Exon2)
Plate 1	F11	CM-007656-02	F-007656-00	PDE6H	5149	CCTGCTCCAGCTTCAAACCA	hg38|+chr12:14978034-14978056	GGG	NM_006205.2 (Exon2)
Plate 1	F11	CM-007656-03	F-007656-00	PDE6H	5149	TACCCTTTCACACCTTTCTT	hg38|-chr12:14978127-14978149	TGG	NM_006205.2 (Exon2)
Plate 1	F11	CM-007656-04	F-007656-00	PDE6H	5149	GTCTGCCTCTGCTTGAACTT	hg38|-chr12:14978082-14978104	GGG	NM_006205.2 (Exon2)
Plate 1	F12	CM-007381-01	F-007381-00	SLC11A2	4891	AATATTTCCTGGATCCAGGT	hg38|+chr12:51005350-51005372	AGG	NM_000617 (Exon4),NR_033422 (Exon4),NR_033421 (Exon4),NM_001174130 (Exon3),NM_001174126 (Exon4),NM_001174129 (Exon4),NM_001174128 (Exon4),NM_001174127 (Exon4),NM_001174125 (Exon4),NM_000617.2 (Exon4),NM_001174130.1 (Exon3),NM_001174128.1 (Exon4),NM_001174127.1 (Exon4),NM_001174129.1 (Exon4),NR_033421.1 (Exon4),NR_033422.1 (Exon4),NM_001174126.1 (Exon4),NM_001174125.1 (Exon4)
Plate 1	F12	CM-007381-02	F-007381-00	SLC11A2	4891	GGCCTTGCTCACCTTGACTA	hg38|+chr12:50996805-50996827	AGG	NM_000617 (Exon9),NR_033422 (Exon9),NR_033421 (Exon9),NM_001174130 (Exon8),NM_001174126 (Exon9),NM_001174129 (Exon9),NM_001174128 (Exon9),NM_001174127 (Exon9),NM_001174125 (Exon9),NM_000617.2 (Exon9),NM_001174130.1 (Exon8),NM_001174128.1 (Exon9),NM_001174127.1 (Exon9),NM_001174129.1 (Exon9),NR_033421.1 (Exon9),NR_033422.1 (Exon9),NM_001174126.1 (Exon9),NM_001174125.1 (Exon9)
Plate 1	F12	CM-007381-03	F-007381-00	SLC11A2	4891	GTGCGACAGCCTGAACAGGA	hg38|+chr12:50996899-50996921	TGG	NM_000617 (Exon9),NR_033422 (Exon9),NR_033421 (Exon9),NM_001174130 (Exon8),NM_001174126 (Exon9),NM_001174129 (Exon9),NM_001174128 (Exon9),NM_001174127 (Exon9),NM_001174125 (Exon9),NM_000617.2 (Exon9),NM_001174130.1 (Exon8),NM_001174128.1 (Exon9),NM_001174127.1 (Exon9),NM_001174129.1 (Exon9),NR_033421.1 (Exon9),NR_033422.1 (Exon9),NM_001174126.1 (Exon9),NM_001174125.1 (Exon9)
Plate 1	F12	CM-007381-04	F-007381-00	SLC11A2	4891	AGCCAGAGCCAGGTACTCAA	hg38|-chr12:50996932-50996954	GGG	NM_000617.2 (Exon9),NM_001174130.1 (Exon8),NM_001174128.1 (Exon9),NM_001174127.1 (Exon9),NM_001174129.1 (Exon9),NR_033421.1 (Exon9),NR_033422.1 (Exon9),NM_001174126.1 (Exon9),NM_001174125.1 (Exon9)
Plate 1	F13	CM-011858-01	F-011858-00	FGF11	2256	TCTGGATGGTGACCACACGG	hg38|-chr17:7441801-7441823	AGG	NM_001303460.1 (Exon3),NM_004112.3 (Exon3),NR_130156.1 (Exon3)
Plate 1	F13	CM-011858-02	F-011858-00	FGF11	2256	CGCCAAGCTGGGTCACTACA	hg38|+chr17:7441825-7441847	TGG	NM_001303460.1 (Exon3),NM_004112.3 (Exon3),NR_130156.1 (Exon3)
Plate 1	F13	CM-011858-03	F-011858-00	FGF11	2256	AATCCCGACGGAAGCATCCA	hg38|+chr17:7441533-7441555	GGG	NM_001303460.1 (Exon2),NM_004112.3 (Exon2),NR_130156.1 (Exon2)
Plate 1	F13	CM-011858-04	F-011858-00	FGF11	2256	TACCTCCAGGCGAATCCCGA	hg38|+chr17:7441521-7441543	CGG	NM_001303460.1 (Exon2),NM_004112.3 (Exon2),NR_130156.1 (Exon2)
Plate 1	F14	CM-026431-01	F-026431-00	DNA2	1763	ACAGTTGCCTGCATTCTAAA	hg38|-chr10:68432205-68432227	GGG	NR_102264 (Exon13),NM_001080449 (Exon12)
Plate 1	F14	CM-026431-02	F-026431-00	DNA2	1763	GTATGGCACCATGTTTACAT	hg38|+chr10:68437135-68437157	TGG	NR_102264 (Exon11),NM_001080449 (Exon10)
Plate 1	F14	CM-026431-03	F-026431-00	DNA2	1763	TCACATCTTTAAAGTGACGT	hg38|+chr10:68422323-68422345	AGG	NR_102264 (Exon18),NM_001080449 (Exon17)
Plate 1	F14	CM-026431-04	F-026431-00	DNA2	1763	TGAGCACAGGAATGGATAAC	hg38|-chr10:68470100-68470122	CGG	NR_102264 (Exon3),NM_001080449 (Exon2)
Plate 1	F15	CM-008278-01	F-008278-00	DNASE2B	58511	GATGGAGCAGCTATAGACGT	hg38|-chr1:84412373-84412395	TGG	NM_021233 (Exon5),NM_058248 (Exon3)
Plate 1	F15	CM-008278-02	F-008278-00	DNASE2B	58511	TAAGGAAGGGAGCAGTTTGA	hg38|-chr1:84414608-84414630	AGG	NM_021233 (Exon6),NM_058248 (Exon4)
Plate 1	F15	CM-008278-03	F-008278-00	DNASE2B	58511	CTTGGTGTGGACTCCGATTT	hg38|-chr1:84414754-84414776	AGG	NM_021233 (Exon6),NM_058248 (Exon4)
Plate 1	F15	CM-008278-04	F-008278-00	DNASE2B	58511	TTTATATTGTAGACATGGTA	hg38|-chr1:84414626-84414648	AGG	NM_021233 (Exon6),NM_058248 (Exon4)
Plate 1	F16	CM-008788-01	F-008788-00	SRR	63826	TCCACAAGGTCCCTGATAAT	hg38|-chr17:2323289-2323311	AGG	NM_021947 (Exon7)
Plate 1	F16	CM-008788-02	F-008788-00	SRR	63826	TATCACTGCAGGCTCCTGGT	hg38|-chr17:2321364-2321386	TGG	NM_021947 (Exon5)
Plate 1	F16	CM-008788-03	F-008788-00	SRR	63826	GGATTTGACACCATCTGCTA	hg38|-chr17:2323245-2323267	TGG	NM_021947 (Exon7)
Plate 1	F16	CM-008788-04	F-008788-00	SRR	63826	GATGGTGTCAAATCCAGCAT	hg38|+chr17:2323253-2323275	TGG	NM_021947 (Exon7)
Plate 1	F17	CM-004691-01	F-004691-00	PTGIS	5740	ATGGTGCTTACCCACTGACA	hg38|+chr20:49539559-49539581	GGG	NM_000961.3 (Exon5)
Plate 1	F17	CM-004691-02	F-004691-00	PTGIS	5740	CTGACGATCTCACCAAGCAC	hg38|+chr20:49514214-49514236	AGG	NM_000961.3 (Exon7)
Plate 1	F17	CM-004691-03	F-004691-00	PTGIS	5740	GTCCTGGGCCTGGCTTTCAT	hg38|+chr20:49539655-49539677	GGG	NM_000961.3 (Exon5)
Plate 1	F17	CM-004691-04	F-004691-00	PTGIS	5740	CTGGGTCTGTGTAGATTTCT	hg38|+chr20:49513082-49513104	GGG	NM_000961.3 (Exon8)
Plate 1	F18	CM-010708-01	F-010708-00	SLC44A1	23446	TACCTAGGTGGTAACGAATA	hg38|-chr9:105365531-105365553	AGG	NM_001286730 (Exon11),NM_080546 (Exon11)
Plate 1	F18	CM-010708-02	F-010708-00	SLC44A1	23446	GCAACCTGGACTTGATAAAC	hg38|+chr9:105335586-105335608	CGG	NM_001286730 (Exon4),NM_080546 (Exon4)
Plate 1	F18	CM-010708-03	F-010708-00	SLC44A1	23446	GTGTCAGGATACGACAGCTA	hg38|+chr9:105309772-105309794	TGG	NM_001286730 (Exon3),NM_080546 (Exon3)
Plate 1	F18	CM-010708-04	F-010708-00	SLC44A1	23446	GTGGCATGGACCACACCCAG	hg38|+chr9:105309842-105309864	CGG	NM_001286730 (Exon3),NM_080546 (Exon3)
Plate 1	F19	CM-016490-01	F-016490-00	FCRL2	79368	AGACCCGGCTCTCTCCACAG	hg38|-chr1:157770053-157770075	AGG	NM_001159488.1 (Exon4),NM_030764.3 (Exon4),NM_001159488.1 (Exon4),NM_030764.3 (Exon4)
Plate 1	F19	CM-016490-02	F-016490-00	FCRL2	79368	GATCTCCAGCTCTGCTGACA	hg38|+chr1:157768511-157768533	GGG	NM_001159488.1 (Exon5),NM_030764.3 (Exon5)
Plate 1	F19	CM-016490-03	F-016490-00	FCRL2	79368	TGCCAGTCTCCATCTCAGGT	hg38|-chr1:157767226-157767248	GGG	NM_001159488.1 (Exon6),NM_030764.3 (Exon6),NM_001159488.1 (Exon6),NM_030764.3 (Exon6)
Plate 1	F19	CM-016490-04	F-016490-00	FCRL2	79368	AGAGGCCACAGGAACCAGTA	hg38|-chr1:157768552-157768574	TGG	NM_001159488.1 (Exon5),NM_030764.3 (Exon5)
Plate 1	F20	CM-020107-01	F-020107-00	CCT2	10576	CTGTAGAGTCAACTCTTACC	hg38|-chr12:69592987-69593009	CGG	NM_001198842.1 (Exon9),NM_006431.2 (Exon9)
Plate 1	F20	CM-020107-02	F-020107-00	CCT2	10576	GGGTTGGAGAGAAGCCACGA	hg38|+chr12:69588200-69588222	AGG	NM_001198842.1 (Exon6),NM_006431.2 (Exon6)
Plate 1	F20	CM-020107-03	F-020107-00	CCT2	10576	GCACGTGGGAATGCTTAACA	hg38|-chr12:69601317-69601339	GGG	NM_001198842.1 (Exon16),NM_006431.2 (Exon16)
Plate 1	F20	CM-020107-04	F-020107-00	CCT2	10576	TCTTATTGCAAATACTGGTA	hg38|+chr12:69592120-69592142	TGG	NM_001198842.1 (Exon8),NM_006431.2 (Exon8)
Plate 1	F21	CM-010393-01	F-010393-00	SULT4A1	25830	TCAGAGGGCAGAAAGCGGTA	hg38|+chr22:43839967-43839989	GGG	NM_014351 (Exon3)
Plate 1	F21	CM-010393-02	F-010393-00	SULT4A1	25830	TCACCCACAGGTCATCTATA	hg38|-chr22:43838981-43839003	TGG	NM_014351 (Exon4)
Plate 1	F21	CM-010393-03	F-010393-00	SULT4A1	25830	ACACGTCGCTGGGCCGCACC	hg38|+chr22:43862238-43862260	GGG	NM_014351 (Exon1)
Plate 1	F21	CM-010393-04	F-010393-00	SULT4A1	25830	TCATGGTCCGCAGAGAGCGG	hg38|+chr22:43838918-43838940	TGG	NM_014351 (Exon4)
Plate 1	F22	CM-014699-01	F-014699-00	PITPNM3	83394	ATTGGCTTCAGTGGGCAGGT	hg38|-chr17:6478542-6478564	AGG	NM_031220 (Exon7),NM_001165966 (Exon6)
Plate 1	F22	CM-014699-02	F-014699-00	PITPNM3	83394	ATCCACGAAGACAGCGAGGT	hg38|-chr17:6484211-6484233	AGG	NM_031220 (Exon5),NM_001165966 (Exon4)
Plate 1	F22	CM-014699-03	F-014699-00	PITPNM3	83394	TACCAAACCCAGTGCCAGGT	hg38|-chr17:6457589-6457611	GGG	NM_031220 (Exon19),NM_001165966 (Exon18)
Plate 1	F22	CM-014699-04	F-014699-00	PITPNM3	83394	TACCTGACGACCATCTTCAC	hg38|+chr17:6464167-6464189	AGG	NM_031220 (Exon16),NM_001165966 (Exon15)
Plate 1	G03	CM-006643-04	F-006643-00	SULF1	23213	ACAATGACACACCTGTTACC	hg38|-chr8:69603310-69603332	TGG	NM_001128205.1 (Exon11),NM_001128204.1 (Exon10),NM_001128206.1 (Exon10),NM_015170.2 (Exon11)
Plate 1	G03	CM-006643-03	F-006643-00	SULF1	23213	TGGCTGATCACCATCATAAC	hg38|-chr8:69589047-69589069	GGG	NM_001128205.1 (Exon8),NM_001128204.1 (Exon7),NM_001128206.1 (Exon7),NM_015170.2 (Exon8)
Plate 1	G03	CM-006643-02	F-006643-00	SULF1	23213	TCATGCATGGCCTGCCACGA	hg38|-chr8:69576140-69576162	GGG	NM_001128205.1 (Exon6),NM_001128204.1 (Exon5),NM_001128206.1 (Exon5),NM_015170.2 (Exon6)
Plate 1	G03	CM-006643-01	F-006643-00	SULF1	23213	GACCGTGACGGGCAGCACAT	hg38|-chr8:69576050-69576072	GGG	NM_001128205.1 (Exon6),NM_001128204.1 (Exon5),NM_001128206.1 (Exon5),NM_015170.2 (Exon6)
Plate 1	G04	CM-004239-01	F-004239-00	TOP2A	7153	AGATGTTGGCATTAACTATA	hg38|-chr17:40416470-40416492	GGG	NM_001067 (Exon3),NM_001067.3 (Exon3)
Plate 1	G04	CM-004239-02	F-004239-00	TOP2A	7153	CATCTTTACAATGCTCAGGT	hg38|-chr17:40402901-40402923	AGG	NM_001067 (Exon20),NM_001067.3 (Exon20)
Plate 1	G04	CM-004239-03	F-004239-00	TOP2A	7153	TATGTCCCAGCTCTCATATT	hg38|-chr17:40413530-40413552	TGG	NM_001067 (Exon5),NM_001067.3 (Exon5)
Plate 1	G04	CM-004239-04	F-004239-00	TOP2A	7153	TCCTCTCATAACAGACTATA	hg38|-chr17:40400334-40400356	GGG	NM_001067 (Exon23),NM_001067.3 (Exon23)
Plate 1	G05	CM-034967-01	F-034967-00	ACOT1	641371	CTCCAGGTCCAGCTCGCCAA	hg38|-chr14:73537588-73537610	GGG	NM_001037161.1 (Exon1)
Plate 1	G05	CM-034967-02	F-034967-00	ACOT1	641371	AGTAGCGCTCGTGCCGCACC	hg38|-chr14:73537784-73537806	CGG	NM_001037161.1 (Exon1)
Plate 1	G05	CM-034967-03	F-034967-00	ACOT1	641371	AGCCGCACCAAGGGTTTCTC	hg38|-chr14:73537677-73537699	GGG	NM_001037161.1 (Exon1)
Plate 1	G05	CM-034967-04	F-034967-00	ACOT1	641371	GGTCTCGCCCTTGTAGCGTA	hg38|-chr14:73543180-73543202	AGG	NM_001037161.1 (Exon3)
Plate 1	G06	CM-011195-01	F-011195-00	ACTN1	87	CTGCTCCACACGGTCCTGGT	hg38|+chr14:68885451-68885473	GGG	NM_001130005 (Exon12),NM_001130004 (Exon12),NM_001102 (Exon12)
Plate 1	G06	CM-011195-02	F-011195-00	ACTN1	87	GTGCTTTGATCCACCGACAC	hg38|-chr14:68909351-68909373	CGG	NM_001130005 (Exon6),NM_001130004 (Exon6),NM_001102 (Exon6)
Plate 1	G06	CM-011195-03	F-011195-00	ACTN1	87	GGTGGCCTTGAACTGCTCAT	hg38|+chr14:68883020-68883042	GGG	NM_001130005 (Exon15),NM_001130004 (Exon15),NM_001102 (Exon15)
Plate 1	G06	CM-011195-04	F-011195-00	ACTN1	87	GCATGAGCTTCAGGCCATCC	hg38|+chr14:68925579-68925601	CGG	NM_001130005 (Exon2),NM_001130004 (Exon2),NM_001102 (Exon2)
Plate 1	G07	CM-010286-01	F-010286-00	SPTLC3	55304	GATACTTACGCTACTTTACC	hg38|-chr20:13154125-13154147	AGG	NM_018327.2 (Exon10)
Plate 1	G07	CM-010286-02	F-010286-00	SPTLC3	55304	CGATGGAACCTTCCATGCTA	hg38|-chr20:13117500-13117522	GGG	NM_018327.2 (Exon8)
Plate 1	G07	CM-010286-03	F-010286-00	SPTLC3	55304	GGGTATCAGACGACTATAAC	hg38|+chr20:13072380-13072402	TGG	NM_018327.2 (Exon3)
Plate 1	G07	CM-010286-04	F-010286-00	SPTLC3	55304	ATGATTTGCTCTGCTATCGG	hg38|-chr20:13126651-13126673	TGG	NM_018327.2 (Exon9)
Plate 1	G08	CM-011357-01	F-011357-00	POLR2G	5436	ACAATGGCCTTGTACTTAAC	hg38|-chr11:62762949-62762971	TGG	NM_002696.2 (Exon3)
Plate 1	G08	CM-011357-02	F-011357-00	POLR2G	5436	GAAGCAGAAGCTCTTCACCG	hg38|+chr11:62761860-62761882	AGG	NM_002696.2 (Exon2)
Plate 1	G08	CM-011357-03	F-011357-00	POLR2G	5436	ACCCAAGTAATCGTCCATCA	hg38|-chr11:62766256-62766278	GGG	NM_002696.2 (Exon7)
Plate 1	G08	CM-011357-04	F-011357-00	POLR2G	5436	TGTCTTGTAACATGGTGGGT	hg38|-chr11:62765374-62765396	TGG	NM_002696.2 (Exon5)
Plate 1	G09	CM-007507-01	F-007507-00	SLC29A3	55315	GCTGGTGATGAAGAAGACGT	hg38|-chr10:71362118-71362140	AGG	NM_001174098 (Exon6),NM_018344 (Exon6),NR_033414 (Exon4),NR_033413 (Exon5)
Plate 1	G09	CM-007507-02	F-007507-00	SLC29A3	55315	GTTGGCCACCAGGCACAGCA	hg38|-chr10:71344252-71344274	TGG	NM_001174098.1 (Exon3),NM_018344.5 (Exon3)
Plate 1	G09	CM-007507-03	F-007507-00	SLC29A3	55315	CTTCCTGCTTGTCAACAGGT	hg38|+chr10:71344274-71344296	AGG	NM_001174098 (Exon3),NM_018344 (Exon3),NM_001174098.1 (Exon3),NM_018344.5 (Exon3)
Plate 1	G09	CM-007507-04	F-007507-00	SLC29A3	55315	AGTGCCTGGGAGTTCCTCAT	hg38|-chr10:71351758-71351780	AGG	NM_001174098 (Exon4),NM_018344 (Exon4),NR_033413 (Exon3),NM_001174098.1 (Exon4),NM_018344.5 (Exon4),NR_033413.1 (Exon3)
Plate 1	G10	CM-006733-01	F-006733-00	GUCY1B3	2983	TTCTGCATCAGTGCACCTAA	hg38|-chr4:155789772-155789794	AGG	NM_001291953.1 (Exon6),NM_001291955.1 (Exon4),NM_000857.3 (Exon5),NM_001291951.1 (Exon6),NM_001291954.1 (Exon5),NM_001291952.1 (Exon6)
Plate 1	G10	CM-006733-02	F-006733-00	GUCY1B3	2983	GATAGAAACCAAACTTGCAT	hg38|-chr4:155805185-155805207	TGG	NM_001291953.1 (Exon14),NM_001291955.1 (Exon12),NM_000857.3 (Exon13),NM_001291951.1 (Exon14),NM_001291954.1 (Exon13),NM_001291952.1 (Exon14)
Plate 1	G10	CM-006733-03	F-006733-00	GUCY1B3	2983	TAATGTCAGAGAATTTCTAC	hg38|+chr4:155777621-155777643	AGG	NM_001291953.1 (Exon5),NM_001291955.1 (Exon3),NM_000857.3 (Exon4),NM_001291951.1 (Exon4),NM_001291954.1 (Exon4),NM_001291952.1 (Exon5)
Plate 1	G10	CM-006733-04	F-006733-00	GUCY1B3	2983	GATCGTGCATGGTGAATGCA	hg38|-chr4:155803672-155803694	TGG	NM_001291953.1 (Exon12),NM_001291955.1 (Exon10),NM_000857.3 (Exon11),NM_001291951.1 (Exon12),NM_001291954.1 (Exon11),NM_001291952.1 (Exon12)
Plate 1	G11	CM-006638-01	F-006638-00	ADCY5	111	GTTGGCGGTGACCAGCAGGT	hg38|+chr3:123300125-123300147	CGG	NM_183357.2 (Exon15),NM_001199642.1 (Exon15)
Plate 1	G11	CM-006638-02	F-006638-00	ADCY5	111	GGTCTTGCCCACCTTGTCGT	hg38|+chr3:123289844-123289866	AGG	NM_183357.2 (Exon19),NM_001199642.1 (Exon19)
Plate 1	G11	CM-006638-03	F-006638-00	ADCY5	111	GTCCAAGATGAACAGCACCC	hg38|-chr3:123304117-123304139	TGG	NM_183357.2 (Exon13),NM_001199642.1 (Exon13)
Plate 1	G11	CM-006638-04	F-006638-00	ADCY5	111	AGCATCAACTCACCACTGGG	hg38|+chr3:123297340-123297362	AGG	NM_183357.2 (Exon16),NM_001199642.1 (Exon16)
Plate 1	G12	CM-004705-01	F-004705-00	NUBP2	10101	TATGGTGGCCATGTGCTCAT	hg38|-chr16:1787755-1787777	CGG	NM_001284502 (Exon3),NM_001284501 (Exon5),NM_012225 (Exon4),NR_104318 (Exon3)
Plate 1	G12	CM-004705-02	F-004705-00	NUBP2	10101	TATGGAGGTGAGTGCAGCGA	hg38|-chr16:1788650-1788672	AGG	NM_001284502 (Exon6),NM_001284501 (Exon8),NM_012225 (Exon7),NR_104318 (Exon6)
Plate 1	G12	CM-004705-03	F-004705-00	NUBP2	10101	ACTGCGCCATGCAGGCAAGA	hg38|+chr16:1786634-1786656	AGG	NM_001284502 (Exon2),NM_001284501 (Exon3),NM_012225 (Exon2),NR_104318 (Exon2)
Plate 1	G12	CM-004705-04	F-004705-00	NUBP2	10101	CTGCAAGGTGGCCTTAGTCA	hg38|-chr16:1788709-1788731	GGG	NM_001284502 (Exon6),NM_001284501 (Exon8),NM_012225 (Exon7),NR_104318 (Exon6)
Plate 1	G13	CM-008759-01	F-008759-00	LDHC	3948	GCCCGTTTCCGTTACCTAAT	hg38|+chr11:18434823-18434845	TGG	NM_002301.4 (Exon5),NM_017448.3 (Exon5)
Plate 1	G13	CM-008759-02	F-008759-00	LDHC	3948	AGTGCACCCAGTTTCCACCA	hg38|+chr11:18446306-18446328	TGG	NM_002301.4 (Exon7),NM_017448.3 (Exon7)
Plate 1	G13	CM-008759-03	F-008759-00	LDHC	3948	GTTCTCCAATAATCCAACCA	hg38|-chr11:18434876-18434898	TGG	NM_002301.4 (Exon5),NM_017448.3 (Exon5)
Plate 1	G13	CM-008759-04	F-008759-00	LDHC	3948	CTTGCCTTTCAGGGATTATA	hg38|+chr11:18450951-18450973	TGG	NM_002301.4 (Exon8),NM_017448.3 (Exon8)
Plate 1	G14	CM-019658-01	F-019658-00	KRT8	3856	GGATATTGCCAACCGCAGCC	hg38|-chr12:52899930-52899952	GGG	NM_002273 (Exon5),NR_045962 (Exon6),NM_001256293 (Exon6),NM_001256282 (Exon6)
Plate 1	G14	CM-019658-02	F-019658-00	KRT8	3856	GAAGACGGCTCGAAGCAACA	hg38|-chr12:52901988-52902010	TGG	NM_002273 (Exon2),NR_045962 (Exon3),NM_001256293 (Exon3),NM_001256282 (Exon3)
Plate 1	G14	CM-019658-03	F-019658-00	KRT8	3856	GGCAGCAGCAACTTTCGCGG	hg38|-chr12:52904836-52904858	TGG	NM_002273 (Exon1),NR_045962 (Exon2),NM_001256293 (Exon2),NM_001256282 (Exon2)
Plate 1	G14	CM-019658-04	F-019658-00	KRT8	3856	TCTCCTCCTTCGTATAGGTA	hg38|-chr12:52902067-52902089	CGG	NM_002273 (Exon2),NR_045962 (Exon3),NM_001256293 (Exon3),NM_001256282 (Exon3)
Plate 1	G15	CM-010376-01	F-010376-00	ALDOA	226	GAGGATCTCAGGCTCCACGA	hg38|-chr16:30069319-30069341	TGG	NM_000034 (Exon11),NM_184043 (Exon6),NM_184041 (Exon6),NM_001243177 (Exon7),NM_001127617 (Exon6)
Plate 1	G15	CM-010376-02	F-010376-00	ALDOA	226	GTCAGTGCTGGATATTGGTA	hg38|-chr16:30067258-30067280	GGG	NM_000034 (Exon7),NM_184043 (Exon2),NM_184041 (Exon2),NM_001243177 (Exon3),NM_001127617 (Exon2)
Plate 1	G15	CM-010376-03	F-010376-00	ALDOA	226	GGTCAGTGCTGGATATTGGT	hg38|-chr16:30067259-30067281	AGG	NM_000034 (Exon7),NM_184043 (Exon2),NM_184041 (Exon2),NM_001243177 (Exon3),NM_001127617 (Exon2)
Plate 1	G15	CM-010376-04	F-010376-00	ALDOA	226	ACTGGCAGCGCTTCAAGTCA	hg38|-chr16:30069353-30069375	TGG	NM_000034 (Exon11),NM_184043 (Exon6),NM_184041 (Exon6),NM_001243177 (Exon7),NM_001127617 (Exon6)
Plate 1	G16	CM-012349-01	F-012349-00	PYCR1	5831	GTGCGTGCCTGTGGCATACA	hg38|+chr17:81935046-81935068	CGG	NM_001282281 (Exon5),NM_153824 (Exon4),NM_001282280 (Exon5),NM_001282279 (Exon5),NM_006907 (Exon4)
Plate 1	G16	CM-012349-02	F-012349-00	PYCR1	5831	GGAGCTAGCCATTATCTTGT	hg38|+chr17:81936159-81936181	GGG	NM_001282281 (Exon3),NM_153824 (Exon2),NM_001282280 (Exon3),NM_001282279 (Exon3),NM_006907 (Exon2)
Plate 1	G16	CM-012349-03	F-012349-00	PYCR1	5831	CGTGCCTGTGGCATACACGG	hg38|+chr17:81935049-81935071	TGG	NM_001282281 (Exon5),NM_153824 (Exon4),NM_001282280 (Exon5),NM_001282279 (Exon5),NM_006907 (Exon4)
Plate 1	G16	CM-012349-04	F-012349-00	PYCR1	5831	GTGTGAAGATGGGACTTCCA	hg38|-chr17:81934689-81934711	AGG	NM_001282281 (Exon6),NM_153824 (Exon5),NM_001282280 (Exon6),NM_006907 (Exon5)
Plate 1	G17	CM-018653-01	F-018653-00	SLC46A1	113235	GTGCAGCTGCAGCTCCACGT	hg38|-chr17:28405272-28405294	CGG	NM_080669 (Exon2),NM_001242366 (Exon2)
Plate 1	G17	CM-018653-02	F-018653-00	SLC46A1	113235	GGGTGTGCTTAGTTCATAAA	hg38|+chr17:28404809-28404831	GGG	NM_080669 (Exon2),NM_001242366 (Exon2)
Plate 1	G17	CM-018653-03	F-018653-00	SLC46A1	113235	GTGACGGAACGTGAAGAGCC	hg38|+chr17:28404956-28404978	GGG	NM_080669 (Exon2),NM_001242366 (Exon2)
Plate 1	G17	CM-018653-04	F-018653-00	SLC46A1	113235	CATGGCCAGGCTATTCACAC	hg38|+chr17:28400723-28400745	AGG	NM_080669 (Exon4),NM_001242366 (Exon3)
Plate 1	G18	CM-009756-01	F-009756-00	DAO	1610	ACTGGACATAAAGGTCTACG	hg38|+chr12:108885093-108885115	CGG	NM_001917 (Exon2)
Plate 1	G18	CM-009756-02	F-009756-00	DAO	1610	CCAGAGGCCGGCAGCCACGT	hg38|-chr12:108885140-108885162	CGG	NM_001917 (Exon2)
Plate 1	G18	CM-009756-03	F-009756-00	DAO	1610	CCTGCAGCCACTGGACATAA	hg38|+chr12:108885084-108885106	AGG	NM_001917 (Exon2)
Plate 1	G18	CM-009756-04	F-009756-00	DAO	1610	GACCACAACACCATTTGGGA	hg38|+chr12:108898746-108898768	AGG	NM_001917 (Exon9)
Plate 1	G19	CM-016300-01	F-016300-00	KLRG1	10219	TACCAGTGGATCCTGTGCCA	hg38|+chr12:8992289-8992311	GGG	NM_005810 (Exon2),NM_005810.3 (Exon2)
Plate 1	G19	CM-016300-02	F-016300-00	KLRG1	10219	TACCCTGGCACAGGATCCAC	hg38|-chr12:8992291-8992313	TGG	NM_005810 (Exon2),NM_005810.3 (Exon2)
Plate 1	G19	CM-016300-03	F-016300-00	KLRG1	10219	ACCCAAGCCCAGAATGACTA	hg38|+chr12:8989681-8989703	TGG	NM_005810 (Exon1),NM_005810.3 (Exon1)
Plate 1	G19	CM-016300-04	F-016300-00	KLRG1	10219	GAACAATTCTGGCTGGAGGT	hg38|+chr12:9009025-9009047	GGG	NM_005810 (Exon4)
Plate 1	G20	CM-008421-01	F-008421-00	UGT3A1	133688	TGTATCCTGAACCACTGAGA	hg38|-chr5:35962880-35962902	TGG	NM_001171873 (Exon6)
Plate 1	G20	CM-008421-02	F-008421-00	UGT3A1	133688	ATTTCCCTGTCTTTCAGAAT	hg38|-chr5:35962946-35962968	GGG	NM_001171873 (Exon6)
Plate 1	G20	CM-008421-03	F-008421-00	UGT3A1	133688	CTTTGACCCTCAGAATCTGG	hg38|-chr5:35962857-35962879	AGG	NM_001171873 (Exon6)
Plate 1	G20	CM-008421-04	F-008421-00	UGT3A1	133688	GGACTGATGGGTGTTCAACA	hg38|+chr5:35957336-35957358	TGG	NM_152404.3 (Exon5)
Plate 1	G21	CM-026786-01	F-026786-00	PRMT3	10196	TATGAGAAGGGTACTGACAC	hg38|-chr11:20395823-20395845	CGG	NM_005788 (Exon6),NM_001145166 (Exon4),NM_001145167 (Exon5),NM_005788.3 (Exon6),NM_001145167.1 (Exon5),NM_001145166.1 (Exon4)
Plate 1	G21	CM-026786-02	F-026786-00	PRMT3	10196	GTGTTTATTTCAGCTCATAC	hg38|+chr11:20397669-20397691	GGG	NM_005788 (Exon7),NM_001145166 (Exon5),NM_001145167 (Exon6),NM_005788.3 (Exon7),NM_001145167.1 (Exon6),NM_001145166.1 (Exon5)
Plate 1	G21	CM-026786-03	F-026786-00	PRMT3	10196	TCACATCACTCACTGCTACA	hg38|-chr11:20462005-20462027	AGG	NM_005788.3 (Exon12),NM_001145167.1 (Exon11),NM_001145166.1 (Exon10)
Plate 1	G21	CM-026786-04	F-026786-00	PRMT3	10196	GGCTGATAGTGCAAATGTCA	hg38|-chr11:20461984-20462006	GGG	NM_005788 (Exon12),NM_001145166 (Exon10),NM_001145167 (Exon11)
Plate 1	G22	CM-019771-01	F-019771-00	CD160	11126	GCTTCTGGCACAACACTGGT	hg38|-chr1:145730996-145731018	AGG	NM_007053.3 (Exon4)
Plate 1	G22	CM-019771-02	F-019771-00	CD160	11126	TCTGGCTTCTGGCACAACAC	hg38|-chr1:145731000-145731022	TGG	NM_007053.3 (Exon4)
Plate 1	G22	CM-019771-03	F-019771-00	CD160	11126	GTCCACAATTGCCAGCAGGA	hg38|-chr1:145728365-145728387	TGG	NM_007053.3 (Exon3)
Plate 1	G22	CM-019771-04	F-019771-00	CD160	11126	GTCTATCCTCACCACCAGAC	hg38|-chr1:145728390-145728412	TGG	NM_007053.3 (Exon3)
Plate 1	H03	CM-007927-04	F-007927-00	IL11	3589	GGTGCCCAGCTCGGGCTCCA	hg38|+chr19:55368255-55368277	GGG	NM_000641 (Exon4),NM_001267718 (Exon3),NM_001267718.1 (Exon3),NM_000641.3 (Exon4)
Plate 1	H03	CM-007927-03	F-007927-00	IL11	3589	CTCGGGCTCCAGGGTCTTCA	hg38|+chr19:55368264-55368286	GGG	NM_000641 (Exon4),NM_001267718 (Exon3)
Plate 1	H03	CM-007927-02	F-007927-00	IL11	3589	CCACTGCACGTGCCGCAGGT	hg38|+chr19:55368309-55368331	AGG	NM_000641 (Exon4),NM_001267718 (Exon3),NM_001267718.1 (Exon3),NM_000641.3 (Exon4)
Plate 1	H03	CM-007927-01	F-007927-00	IL11	3589	GCAGCCTTGTCAGCACACCT	hg38|+chr19:55368347-55368369	GGG	NM_000641 (Exon4),NM_001267718 (Exon3),NM_001267718.1 (Exon3),NM_000641.3 (Exon4)
Plate 1	H04	CM-010231-01	F-010231-00	ARHGEF6	9459	GTGGAGGTTACATCTTTACT	hg38|-chrX:136708738-136708760	GGG	NM_004840.2 (Exon8),NM_001306177.1 (Exon7),NM_004840.2 (Exon8),NM_001306177.1 (Exon7)
Plate 1	H04	CM-010231-02	F-010231-00	ARHGEF6	9459	GCACATTTGAAATCACTGGT	hg38|-chrX:136681885-136681907	AGG	NM_004840.2 (Exon14),NM_001306177.1 (Exon13)
Plate 1	H04	CM-010231-03	F-010231-00	ARHGEF6	9459	AGTGCTGCTGATGGTCTAAG	hg38|+chrX:136679548-136679570	TGG	NM_004840.2 (Exon16),NM_001306177.1 (Exon15),NM_004840.2 (Exon16),NM_001306177.1 (Exon15)
Plate 1	H04	CM-010231-04	F-010231-00	ARHGEF6	9459	GATGAACTGTCAGTTTGTAA	hg38|-chrX:136743695-136743717	GGG	NM_004840.2 (Exon5),NM_001306177.1 (Exon4)
Plate 1	H05	CM-012541-01	F-012541-00	GUSB	2990	CTGCTATCTCCTAGATCCGA	hg38|-chr7:65974696-65974718	GGG	NM_001284290.1 (Exon5),NM_000181.3 (Exon7),NM_001293104.1 (Exon6),NM_001293105.1 (Exon5),NR_120531.1 (Exon7)
Plate 1	H05	CM-012541-02	F-012541-00	GUSB	2990	CCTGGCCGCACTGACCACGA	hg38|+chr7:65980209-65980231	TGG	NM_001284290.1 (Exon2),NM_000181.3 (Exon2),NM_001293104.1 (Exon2),NM_001293105.1 (Exon2),NR_120531.1 (Exon2)
Plate 1	H05	CM-012541-03	F-012541-00	GUSB	2990	TGATGGAAGAAGTGGTGCGT	hg38|-chr7:65974378-65974400	AGG	NM_001284290.1 (Exon6),NM_000181.3 (Exon8),NM_001293104.1 (Exon7),NM_001293105.1 (Exon6),NR_120531.1 (Exon8)
Plate 1	H05	CM-012541-04	F-012541-00	GUSB	2990	GTGGTCATCGATGAGTGTCC	hg38|-chr7:65974544-65974566	CGG	NM_001284290.1 (Exon5),NM_000181.3 (Exon7),NM_001293104.1 (Exon6),NM_001293105.1 (Exon5),NR_120531.1 (Exon7)
Plate 1	H06	CM-003924-01	F-003924-00	PTCH1	5727	GTGCACGGCGACAGTCACGG	hg38|+chr9:95447110-95447132	AGG	NM_001083604 (Exon23),NM_000264 (Exon23),NM_001083605 (Exon23),NM_001083603 (Exon23),NM_001083607 (Exon23),NM_001083602 (Exon23),NM_001083606 (Exon23)
Plate 1	H06	CM-003924-02	F-003924-00	PTCH1	5727	TACAAACTCCTGGTGCAAAC	hg38|-chr9:95461887-95461909	CGG	NM_001083604 (Exon16),NM_000264 (Exon16),NM_001083605 (Exon16),NM_001083603 (Exon16),NM_001083607 (Exon16),NM_001083602 (Exon16),NM_001083606 (Exon16)
Plate 1	H06	CM-003924-03	F-003924-00	PTCH1	5727	TATCCAGAAAGTATATGCAC	hg38|-chr9:95480025-95480047	TGG	NM_001083604 (Exon7),NM_000264 (Exon7),NM_001083605 (Exon7),NM_001083603 (Exon7),NM_001083607 (Exon7),NM_001083602 (Exon7),NM_001083606 (Exon7)
Plate 1	H06	CM-003924-04	F-003924-00	PTCH1	5727	TCGAATCCCTCCTCTCACAC	hg38|+chr9:95446980-95447002	CGG	NM_001083604 (Exon23),NM_000264 (Exon23),NM_001083605 (Exon23),NM_001083603 (Exon23),NM_001083607 (Exon23),NM_001083602 (Exon23),NM_001083606 (Exon23)
Plate 1	H07	CM-019919-01	F-019919-00	MYO1E	4643	ACCTGCAGCACTTTGTTACT	hg38|+chr15:59161105-59161127	GGG	NM_004998.3 (Exon24)
Plate 1	H07	CM-019919-02	F-019919-00	MYO1E	4643	GACAGCGACCAGTTCCAGCT	hg38|-chr15:59178427-59178449	GGG	NM_004998.3 (Exon19)
Plate 1	H07	CM-019919-03	F-019919-00	MYO1E	4643	GAGCCTCTCGGGCTCATACA	hg38|-chr15:59224730-59224752	AGG	NM_004998.3 (Exon8)
Plate 1	H07	CM-019919-04	F-019919-00	MYO1E	4643	GCATACAAAGCCTTGCACTG	hg38|+chr15:59138266-59138288	TGG	NM_004998.3 (Exon27)
Plate 1	H08	CM-018909-01	F-018909-00	CD302	9936	GGCCCAGATGATATCCTACT	hg38|-chr2:159780902-159780924	AGG	NM_014880.4 (Exon3),NM_001198764.1 (Exon2),NM_001198763.1 (Exon3)
Plate 1	H08	CM-018909-02	F-018909-00	CD302	9936	ACGTAAGGGCTTACCCGCGA	hg38|+chr2:159798118-159798140	CGG	NM_014880.4 (Exon1),NM_001198764.1 (Exon1),NM_001198763.1 (Exon1)
Plate 1	H08	CM-018909-03	F-018909-00	CD302	9936	CTTACCCGCGACGGCAGCAG	hg38|+chr2:159798127-159798149	CGG	NM_014880.4 (Exon1),NM_001198764.1 (Exon1),NM_001198763.1 (Exon1)
Plate 1	H08	CM-018909-04	F-018909-00	CD302	9936	AGCATTGGTGATTGCTAGCA	hg38|-chr2:159772012-159772034	CGG	NM_014880.4 (Exon6),NM_001198764.1 (Exon5),NM_001198763.1 (Exon5)
Plate 1	H09	CM-009633-01	F-009633-00	MTFMT	123263	CGCCATCTCGGGAGGCAACT	hg38|+chr15:65023753-65023775	GGG	NM_139242.3 (Exon3)
Plate 1	H09	CM-009633-02	F-009633-00	MTFMT	123263	ACATCCGGCCACTCATATAC	hg38|+chr15:65026912-65026934	GGG	NM_139242.3 (Exon2)
Plate 1	H09	CM-009633-03	F-009633-00	MTFMT	123263	GAAGCACTGTATGGATTACA	hg38|+chr15:65023721-65023743	GGG	NM_139242.3 (Exon3)
Plate 1	H09	CM-009633-04	F-009633-00	MTFMT	123263	CACATCCGGCCACTCATATA	hg38|+chr15:65026911-65026933	CGG	NM_139242.3 (Exon2)
Plate 1	H10	CM-004010-01	F-004010-00	RAB5B	5869	TACCAGGAGAGCACCATTGG	hg38|+chr12:55987102-55987124	AGG	NM_002868.3 (Exon2),NM_001252037.1 (Exon2),NM_001252036.1 (Exon2)
Plate 1	H10	CM-004010-02	F-004010-00	RAB5B	5869	GTTGTCATCTGCATATGCCT	hg38|-chr12:55991364-55991386	GGG	NM_002868.3 (Exon5),NM_001252037.1 (Exon4),NM_001252036.1 (Exon5)
Plate 1	H10	CM-004010-03	F-004010-00	RAB5B	5869	CTGGGTGAGGAAGGCCGCTA	hg38|-chr12:55989941-55989963	TGG	NM_002868.3 (Exon3),NM_001252037.1 (Exon3),NM_001252036.1 (Exon3)
Plate 1	H10	CM-004010-04	F-004010-00	RAB5B	5869	GTAAACCACGATTGCAGCTT	hg38|-chr12:55990061-55990083	GGG	NM_002868.3 (Exon3),NM_001252037.1 (Exon3),NM_001252036.1 (Exon3)
Plate 1	H11	CM-009230-01	F-009230-00	CROT	54677	AGAACGAACATTTCAGTACC	hg38|+chr7:87349098-87349120	AGG	NM_021151.3 (Exon3),NM_001243745.1 (Exon3),NM_001143935.1 (Exon3),NM_021151.3 (Exon3),NM_001243745.1 (Exon3),NM_001143935.1 (Exon3)
Plate 1	H11	CM-009230-02	F-009230-00	CROT	54677	GATTCTTCAAGTGAAGGAAC	hg38|-chr7:87349138-87349160	AGG	NM_021151.3 (Exon3),NM_001243745.1 (Exon3),NM_001143935.1 (Exon3),NM_021151.3 (Exon3),NM_001243745.1 (Exon3),NM_001143935.1 (Exon3)
Plate 1	H11	CM-009230-03	F-009230-00	CROT	54677	CCAGAACATGCTACCAGATA	hg38|+chr7:87357510-87357532	AGG	NM_001143935.1 (Exon4)
Plate 1	H11	CM-009230-04	F-009230-00	CROT	54677	GCAGTGATGGAAGAGAATCC	hg38|-chr7:87349116-87349138	TGG	NM_021151.3 (Exon3),NM_001243745.1 (Exon3),NM_001143935.1 (Exon3),NM_021151.3 (Exon3),NM_001243745.1 (Exon3),NM_001143935.1 (Exon3)
Plate 1	H12	CM-007491-01	F-007491-00	SLC26A2	1836	GTTGAGCCCAAGAAGATACT	hg38|-chr5:149980399-149980421	TGG	NM_000112.3 (Exon3)
Plate 1	H12	CM-007491-02	F-007491-00	SLC26A2	1836	GTGATGTCAGGCTTGATTGT	hg38|+chr5:149977986-149978008	GGG	NM_000112.3 (Exon2)
Plate 1	H12	CM-007491-03	F-007491-00	SLC26A2	1836	GAAAGAAGCCCATCGCTACC	hg38|-chr5:149980289-149980311	TGG	NM_000112.3 (Exon3)
Plate 1	H12	CM-007491-04	F-007491-00	SLC26A2	1836	AGAACAAAGGAGCTATTACT	hg38|-chr5:149980997-149981019	AGG	NM_000112.3 (Exon3)
Plate 1	H13	CM-015503-01	F-015503-00	POLR3H	171568	ATGCAGGTCGTGTACAACGT	hg38|-chr22:41540779-41540801	GGG	NM_001282885.1 (Exon3),NM_001282884.1 (Exon3),NM_138338.4 (Exon3),NM_001018052.3 (Exon2),NM_001018050.3 (Exon2)
Plate 1	H13	CM-015503-02	F-015503-00	POLR3H	171568	AACCCTTGGAGGATACAACT	hg38|+chr22:41532078-41532100	TGG	NM_001282885.1 (Exon5),NM_001282884.1 (Exon5),NM_138338.4 (Exon5),NM_001018052.3 (Exon3),NM_001018050.3 (Exon4)
Plate 1	H13	CM-015503-03	F-015503-00	POLR3H	171568	GCGCATCACACACCAAAGGT	hg38|-chr22:41540694-41540716	GGG	NM_001282885.1 (Exon3),NM_001282884.1 (Exon3),NM_138338.4 (Exon3),NM_001018052.3 (Exon2),NM_001018050.3 (Exon2)
Plate 1	H13	CM-015503-04	F-015503-00	POLR3H	171568	GTGTACGGAGCCTCCTTCTT	hg38|+chr22:41530694-41530716	TGG	NM_001282885.1 (Exon6),NM_001282884.1 (Exon6),NM_138338.4 (Exon6),NM_001018052.3 (Exon4),NM_001018050.3 (Exon5)
Plate 1	H14	CM-011670-01	F-011670-00	GCLM	2730	GAATACCGCAGTAGCCACAG	hg38|+chr1:93889063-93889085	CGG	NM_002061.3 (Exon7),NM_001308253.1 (Exon6)
Plate 1	H14	CM-011670-02	F-011670-00	GCLM	2730	GGAGCATTTACAGCCTTACT	hg38|-chr1:93896716-93896738	GGG	NM_002061.3 (Exon5),NM_001308253.1 (Exon4)
Plate 1	H14	CM-011670-03	F-011670-00	GCLM	2730	GTGCCCGTCCACGCACAGCG	hg38|-chr1:93909040-93909062	AGG	NM_002061.3 (Exon1),NM_001308253.1 (Exon1)
Plate 1	H14	CM-011670-04	F-011670-00	GCLM	2730	ACTAGAAGTGCAGTTGACAT	hg38|-chr1:93897838-93897860	GGG	NM_002061.3 (Exon4),NM_001308253.1 (Exon3)
Plate 1	H15	CM-008308-01	F-008308-00	SDSL	113675	TACCTGGTCTCCAGAATGGA	hg38|+chr12:113427968-113427990	CGG	NM_138432 (Exon3)
Plate 1	H15	CM-008308-02	F-008308-00	SDSL	113675	GATTACCACAACTGAAGTCA	hg38|-chr12:113437988-113438010	GGG	NM_138432 (Exon9)
Plate 1	H15	CM-008308-03	F-008308-00	SDSL	113675	GCCTGAGTAGATGGCTGCTA	hg38|-chr12:113437925-113437947	AGG	NM_138432 (Exon9)
Plate 1	H15	CM-008308-04	F-008308-00	SDSL	113675	GTGCCCTGGTGCTGGCAGTT	hg38|+chr12:113435385-113435407	GGG	NM_138432 (Exon7)
Plate 1	H16	CM-013327-01	F-013327-00	DDX43	55510	GCGTCATCAAATGTGCAGGT	hg38|-chr6:73405743-73405765	AGG	NM_018665.2 (Exon6)
Plate 1	H16	CM-013327-02	F-013327-00	DDX43	55510	CTTGTATTCCCAGTGCTACA	hg38|+chr6:73412192-73412214	TGG	NM_018665.2 (Exon11)
Plate 1	H16	CM-013327-03	F-013327-00	DDX43	55510	TGTTAGATGTGCGCCCAGAT	hg38|+chr6:73409309-73409331	AGG	NM_018665.2 (Exon10)
Plate 1	H16	CM-013327-04	F-013327-00	DDX43	55510	TATTTCCATGATTACCAAGT	hg38|-chr6:73408094-73408116	AGG	NM_018665.2 (Exon9)
Plate 1	H17	CM-009840-01	F-009840-00	TP53I3	9540	GTTGGCCTCCATGTACTTAT	hg38|+chr2:24077618-24077640	GGG	NM_004881 (Exon5),NM_147184 (Exon6),NM_001206802 (Exon4)
Plate 1	H17	CM-009840-02	F-009840-00	TP53I3	9540	AGGAATAGCTCCAGCCATCC	hg38|+chr2:24080934-24080956	GGG	NM_004881 (Exon3),NM_147184 (Exon4),NM_001206802 (Exon3)
Plate 1	H17	CM-009840-03	F-009840-00	TP53I3	9540	GTGCACTTTGACAAGCCGGG	hg38|-chr2:24084295-24084317	AGG	NM_004881 (Exon1),NM_147184 (Exon2),NM_001206802 (Exon1)
Plate 1	H17	CM-009840-04	F-009840-00	TP53I3	9540	ATGGAGGCCAACAAGAACAT	hg38|-chr2:24077607-24077629	AGG	NM_004881 (Exon5),NM_147184 (Exon6),NM_001206802 (Exon4)
Plate 1	H18	CM-009692-01	F-009692-00	RHEB	6009	AGATGCCGCAGTCCAAGTCC	hg38|-chr7:151519491-151519513	CGG	NM_005614.3 (Exon1)
Plate 1	H18	CM-009692-02	F-009692-00	RHEB	6009	TTATTCCCAACCAACATAAT	hg38|+chr7:151471415-151471437	AGG	NM_005614.3 (Exon6)
Plate 1	H18	CM-009692-03	F-009692-00	RHEB	6009	CCAGAGGTCACTTACTTGCC	hg38|+chr7:151484722-151484744	CGG	NM_005614.3 (Exon3)
Plate 1	H18	CM-009692-04	F-009692-00	RHEB	6009	CCGGCCACTCACCCACAGAC	hg38|+chr7:151519448-151519470	CGG	NM_005614.3 (Exon1)
Plate 1	H19	CM-023553-01	F-023553-00	CPN2	1370	CACCACCTGGCCTTTGAGGT	hg38|+chr3:194341398-194341420	AGG	NM_001291988.1 (Exon2),NM_001080513.3 (Exon2)
Plate 1	H19	CM-023553-02	F-023553-00	CPN2	1370	CTGCAGCCAGTTGAAGAGGT	hg38|+chr3:194341470-194341492	AGG	NM_001291988.1 (Exon2),NM_001080513.3 (Exon2)
Plate 1	H19	CM-023553-03	F-023553-00	CPN2	1370	TTGGTGTCGAAGATGCCCTC	hg38|+chr3:194341552-194341574	CGG	NM_001291988.1 (Exon2),NM_001080513.3 (Exon2)
Plate 1	H19	CM-023553-04	F-023553-00	CPN2	1370	CTTGCCCAGCGAGGTCAGGT	hg38|+chr3:194342328-194342350	TGG	NM_001291988.1 (Exon2),NM_001080513.3 (Exon2)
Plate 1	H20	CM-008576-01	F-008576-00	DHRS4	10901	CCGGCTGCTGACGACCACAT	hg38|-chr14:23955076-23955098	GGG	NM_021004.3 (Exon2),NM_001282991.1 (Exon2),NM_001282990.1 (Exon2),NM_001282989.1 (Exon2),NM_001282988.1 (Exon2),NM_001282987.1 (Exon2)
Plate 1	H20	CM-008576-02	F-008576-00	DHRS4	10901	GGTCTGATCCATGCACAAGG	hg38|+chr14:23953779-23953801	CGG	NM_021004.3 (Exon1),NM_001282991.1 (Exon1),NM_001282990.1 (Exon1),NM_001282989.1 (Exon1),NM_001282988.1 (Exon1),NM_001282987.1 (Exon1)
Plate 1	H20	CM-008576-03	F-008576-00	DHRS4	10901	CTGTGCCCGGGCTTGGAATT	hg38|+chr14:23953815-23953837	CGG	NM_021004.3 (Exon1),NM_001282991.1 (Exon1),NM_001282990.1 (Exon1),NM_001282989.1 (Exon1),NM_001282988.1 (Exon1),NM_001282987.1 (Exon1)
Plate 1	H20	CM-008576-04	F-008576-00	DHRS4	10901	TATTTGCGAGCGGGTCCCGG	hg38|-chr14:23953863-23953885	CGG	NM_021004.3 (Exon1),NM_001282991.1 (Exon1),NM_001282990.1 (Exon1),NM_001282989.1 (Exon1),NM_001282988.1 (Exon1),NM_001282987.1 (Exon1)
Plate 1	H21	CM-018004-01	F-018004-00	ATP10D	57205	AGCCCTGGCGGCATACACTA	hg38|-chr4:47558034-47558056	AGG	NM_020453 (Exon12),NM_020453.3 (Exon12)
Plate 1	H21	CM-018004-02	F-018004-00	ATP10D	57205	GCTGATCAGAGGTGCAACCA	hg38|+chr4:47512582-47512604	GGG	NM_020453 (Exon2),NM_020453.3 (Exon2)
Plate 1	H21	CM-018004-03	F-018004-00	ATP10D	57205	ATTGAAGACCGTCTGCAGGA	hg38|+chr4:47563592-47563614	GGG	NM_020453 (Exon15)
Plate 1	H21	CM-018004-04	F-018004-00	ATP10D	57205	GCTGCAGGACAGTTCATAAT	hg38|+chr4:47546726-47546748	GGG	NM_020453 (Exon10),NM_020453.3 (Exon10)
Plate 1	H22	CM-007518-01	F-007518-00	SLC2A5	6518	TATGTTGGCTCGGGACAGGA	hg38|+chr1:9041622-9041644	TGG	NM_001135585 (Exon5)
Plate 1	H22	CM-007518-02	F-007518-00	SLC2A5	6518	CCACGTTGGAAGATACACCT	hg38|+chr1:9041920-9041942	GGG	NM_001135585 (Exon5),NM_003039 (Exon5)
Plate 1	H22	CM-007518-03	F-007518-00	SLC2A5	6518	GAAGTCTTCCATGAATTCAC	hg38|+chr1:9057546-9057568	CGG	NM_001135585 (Exon3),NM_003039 (Exon3)
Plate 1	H22	CM-007518-04	F-007518-00	SLC2A5	6518	TTGGGTCATCCTTCCAGTAT	hg38|-chr1:9058185-9058207	GGG	NM_001135585 (Exon2),NM_003039 (Exon2)
Plate 1	I03	CM-008887-04	F-008887-00	POLR1C	9533	ACCTTCTCCACAGCCATAGT	hg38|-chr6:43519709-43519731	TGG	NM_203290.2 (Exon4)
Plate 1	I03	CM-008887-03	F-008887-00	POLR1C	9533	GTCCATACTACTGACTTTCC	hg38|+chr6:43517306-43517328	CGG	NM_203290.2 (Exon2)
Plate 1	I03	CM-008887-02	F-008887-00	POLR1C	9533	TCATAACCGGAATAGTTACC	hg38|-chr6:43517324-43517346	GGG	NM_203290.2 (Exon2)
Plate 1	I03	CM-008887-01	F-008887-00	POLR1C	9533	GTCCCAGGCATCATCATAAC	hg38|-chr6:43517337-43517359	CGG	NM_203290.2 (Exon2)
Plate 1	I04	CM-010022-01	F-010022-00	FABP3	2170	AGTGCAAACTGCAGTGCCGT	hg38|+chr1:31365910-31365932	GGG	NM_004102.3 (Exon4)
Plate 1	I04	CM-010022-02	F-010022-00	FABP3	2170	ACTATGGTGGACGCTTTCCT	hg38|-chr1:31372995-31373017	GGG	NM_004102.3 (Exon1)
Plate 1	I04	CM-010022-03	F-010022-00	FABP3	2170	CCATTGTGACACTGGATGGA	hg38|-chr1:31367471-31367493	GGG	NM_004102.3 (Exon3)
Plate 1	I04	CM-010022-04	F-010022-00	FABP3	2170	CTTGCTGTCCACTAGCTTCC	hg38|+chr1:31372970-31372992	AGG	NM_004102.3 (Exon1)
Plate 1	I05	CM-021339-01	F-021339-00	CHSY1	22856	CTGTGGAGCCTGTACTGGTA	hg38|+chr15:101178847-101178869	GGG	NM_014918.4 (Exon3)
Plate 1	I05	CM-021339-02	F-021339-00	CHSY1	22856	CATAAAGAGGACCTCCAGCT	hg38|-chr15:101178727-101178749	GGG	NM_014918 (Exon3),NM_014918.4 (Exon3)
Plate 1	I05	CM-021339-03	F-021339-00	CHSY1	22856	GACTTCAAAGAGATCCAGTA	hg38|-chr15:101178493-101178515	CGG	NM_014918 (Exon3)
Plate 1	I05	CM-021339-04	F-021339-00	CHSY1	22856	CCAGAAATACCTGCAGACTC	hg38|-chr15:101251153-101251175	GGG	NM_014918 (Exon1)
Plate 1	I06	CM-004082-01	F-004082-00	ATP2A2	488	TTGCCGGCACAGCTTCACGG	hg38|-chr12:110340720-110340742	AGG	NM_170665 (Exon14),NM_001681 (Exon14)
Plate 1	I06	CM-004082-02	F-004082-00	ATP2A2	488	TCAATGACCCGGTTCATGGA	hg38|+chr12:110327758-110327780	GGG	NM_170665 (Exon8),NM_001681 (Exon8)
Plate 1	I06	CM-004082-03	F-004082-00	ATP2A2	488	CTCCTCAACGGCAGCCACAA	hg38|-chr12:110342352-110342374	TGG	NM_170665 (Exon15),NM_001681 (Exon15)
Plate 1	I06	CM-004082-04	F-004082-00	ATP2A2	488	TATCTTGGTTGACAGCTCGT	hg38|-chr12:110326433-110326455	GGG	NM_170665 (Exon7),NM_001681 (Exon7)
Plate 1	I07	CM-020222-01	F-020222-00	ASF1A	25842	ATGTGGAATCTTGTGACCCT	hg38|-chr6:118907429-118907451	GGG	NM_014034.2 (Exon4)
Plate 1	I07	CM-020222-02	F-020222-00	ASF1A	25842	GATCACCTTCGAGTGCATCG	hg38|+chr6:118894488-118894510	AGG	NM_014034.2 (Exon1)
Plate 1	I07	CM-020222-03	F-020222-00	ASF1A	25842	CAGGTCCTCGATGCACTCGA	hg38|-chr6:118894493-118894515	AGG	NM_014034.2 (Exon1)
Plate 1	I07	CM-020222-04	F-020222-00	ASF1A	25842	CGCCGCACTCACCTTCAGAC	hg38|-chr6:118894512-118894534	AGG	NM_014034.2 (Exon1)
Plate 1	I08	CM-004643-01	F-004643-00	PIWIL1	9271	GTGTTAAGCCACTAGATAAC	hg38|+chr12:130356979-130357001	TGG	NM_001190971.1 (Exon13),NM_004764.4 (Exon13)
Plate 1	I08	CM-004643-02	F-004643-00	PIWIL1	9271	GGGTAGGGCAATCTGTACAC	hg38|-chr12:130361236-130361258	AGG	NM_001190971.1 (Exon15),NM_004764.4 (Exon15)
Plate 1	I08	CM-004643-03	F-004643-00	PIWIL1	9271	ATGTCTTATTGTTATACCTA	hg38|-chr12:130349850-130349872	GGG	NM_001190971.1 (Exon9),NM_004764.4 (Exon9)
Plate 1	I08	CM-004643-04	F-004643-00	PIWIL1	9271	TTGCTGTAAGACTCTTAAGT	hg38|-chr12:130357507-130357529	AGG	NM_001190971.1 (Exon14),NM_004764.4 (Exon14)
Plate 1	I09	CM-013866-01	F-013866-00	NOX3	50508	GTAGTGAAATACATCTGTCA	hg38|+chr6:155422805-155422827	GGG	NM_015718.2 (Exon10)
Plate 1	I09	CM-013866-02	F-013866-00	NOX3	50508	AGATTTCAGAAGAGCAGCGA	hg38|+chr6:155422742-155422764	AGG	NM_015718.2 (Exon10)
Plate 1	I09	CM-013866-03	F-013866-00	NOX3	50508	ACTCCAGCGAAGATATGGCT	hg38|+chr6:155428936-155428958	GGG	NM_015718.2 (Exon9)
Plate 1	I09	CM-013866-04	F-013866-00	NOX3	50508	CCTGGGTTCATTCTTACCGA	hg38|+chr6:155436401-155436423	GGG	NM_015718.2 (Exon7)
Plate 1	I10	CM-010402-01	F-010402-00	GHR	2690	CTGGTATAGAACAGCTGTAT	hg38|-chr5:42688994-42689016	GGG	NM_001242401 (Exon5),NM_001242406 (Exon3),NM_001242405 (Exon4),NM_001242404 (Exon4),NM_001242403 (Exon4),NM_001242402 (Exon4),NM_001242400 (Exon5),NM_001242399 (Exon4),NM_001242460 (Exon2),NM_001242462 (Exon3),NM_000163 (Exon4)
Plate 1	I10	CM-010402-02	F-010402-00	GHR	2690	GAACTGATGTTGTCAATATA	hg38|-chr5:42711212-42711234	GGG	NM_001242401 (Exon8),NM_001242406 (Exon6),NM_001242405 (Exon7),NM_001242404 (Exon7),NM_001242403 (Exon7),NM_001242402 (Exon7),NM_001242400 (Exon8),NM_001242399 (Exon7),NM_001242460 (Exon5),NM_001242462 (Exon6),NM_000163 (Exon7)
Plate 1	I10	CM-010402-03	F-010402-00	GHR	2690	GTCCAGTTGAGGGCAATGGG	hg38|-chr5:42699835-42699857	TGG	NM_001242401 (Exon7),NM_001242406 (Exon5),NM_001242405 (Exon6),NM_001242404 (Exon6),NM_001242403 (Exon6),NM_001242402 (Exon6),NM_001242400 (Exon7),NM_001242399 (Exon6),NM_001242460 (Exon4),NM_001242462 (Exon5),NM_000163 (Exon6)
Plate 1	I10	CM-010402-04	F-010402-00	GHR	2690	GATGAACCTCATCTGTCCAG	hg38|-chr5:42688951-42688973	TGG	NM_001242401 (Exon5),NM_001242406 (Exon3),NM_001242405 (Exon4),NM_001242404 (Exon4),NM_001242403 (Exon4),NM_001242402 (Exon4),NM_001242400 (Exon5),NM_001242399 (Exon4),NM_001242460 (Exon2),NM_001242462 (Exon3),NM_000163 (Exon4)
Plate 1	I11	CM-008360-01	F-008360-00	FKBP10	60681	GATGCTCCCATAGCCCAGGT	hg38|-chr17:41817174-41817196	GGG	NM_021939 (Exon2)
Plate 1	I11	CM-008360-02	F-008360-00	FKBP10	60681	GATGTAACCCTGCCCGATAT	hg38|-chr17:41819556-41819578	AGG	NM_021939 (Exon6)
Plate 1	I11	CM-008360-03	F-008360-00	FKBP10	60681	CAGCCAACCAGAGCCGACGT	hg38|-chr17:41818408-41818430	AGG	NM_021939 (Exon4)
Plate 1	I11	CM-008360-04	F-008360-00	FKBP10	60681	GTCCATGTCTTCAAACAGGT	hg38|-chr17:41821762-41821784	TGG	NM_021939 (Exon9)
Plate 1	I12	CM-012338-01	F-012338-00	ESM1	11082	TGAGGTGTCAGCCTTCTAAT	hg38|-chr5:54985254-54985276	GGG	NM_007036.4 (Exon1),NM_001135604.1 (Exon1)
Plate 1	I12	CM-012338-02	F-012338-00	ESM1	11082	CTGGAGCAATAATTATGCGG	hg38|-chr5:54985439-54985461	TGG	NM_007036.4 (Exon1),NM_001135604.1 (Exon1)
Plate 1	I12	CM-012338-03	F-012338-00	ESM1	11082	CGCCTGGAGCAATAATTATG	hg38|-chr5:54985442-54985464	CGG	NM_007036.4 (Exon1),NM_001135604.1 (Exon1)
Plate 1	I12	CM-012338-04	F-012338-00	ESM1	11082	TTTCCTCATTACGGGAGACC	hg38|+chr5:54979350-54979372	CGG	NM_007036.4 (Exon3),NM_001135604.1 (Exon2)
Plate 1	I13	CM-015815-01	F-015815-00	SLFN13	146857	TCAGATGGAAATGGCCAACA	hg38|-chr17:35445476-35445498	GGG	NM_144682.5 (Exon3)
Plate 1	I13	CM-015815-02	F-015815-00	SLFN13	146857	GATGAGCGTCCCACAGAGAT	hg38|-chr17:35445454-35445476	GGG	NM_144682.5 (Exon3)
Plate 1	I13	CM-015815-03	F-015815-00	SLFN13	146857	TTCTTTGAGACTAAGCAACA	hg38|-chr17:35445376-35445398	CGG	NM_144682.5 (Exon3)
Plate 1	I13	CM-015815-04	F-015815-00	SLFN13	146857	TATCTGCCGAGCAGAGACCC	hg38|-chr17:35441335-35441357	GGG	NM_144682.5 (Exon6)
Plate 1	I14	CM-008355-01	F-008355-00	CBX8	57332	CATGTTTCGAAGGCCCTCCC	hg38|+chr17:79795424-79795446	GGG	NM_020649 (Exon5)
Plate 1	I14	CM-008355-02	F-008355-00	CBX8	57332	CCGTATGCGCCGCTTCAGGA	hg38|+chr17:79796933-79796955	GGG	NM_020649 (Exon1)
Plate 1	I14	CM-008355-03	F-008355-00	CBX8	57332	GGCCTCGGAGAGTACCTCAA	hg38|-chr17:79795122-79795144	GGG	NM_020649 (Exon5)
Plate 1	I14	CM-008355-04	F-008355-00	CBX8	57332	GGGACAAACCCATGTTTCGA	hg38|+chr17:79795414-79795436	AGG	NM_020649 (Exon5)
Plate 1	I15	CM-011647-01	F-011647-00	EEF1B2	1933	GATCTGATGATGAGGAGGTA	hg38|+chr2:206161456-206161478	TGG	NM_001037663.1 (Exon4),NM_001959.3 (Exon3),NM_021121.3 (Exon4)
Plate 1	I15	CM-011647-02	F-011647-00	EEF1B2	1933	GACACAAGTCGGCAGGCGGT	hg38|-chr2:206160636-206160658	GGG	NM_001037663.1 (Exon3),NM_001959.3 (Exon2),NM_021121.3 (Exon3)
Plate 1	I15	CM-011647-03	F-011647-00	EEF1B2	1933	CAAATATGGTCCTGCCGATG	hg38|+chr2:206161373-206161395	TGG	NM_001037663.1 (Exon4),NM_001959.3 (Exon3),NM_021121.3 (Exon4)
Plate 1	I15	CM-011647-04	F-011647-00	EEF1B2	1933	AAGAAAGCTTTGGGCAAATA	hg38|+chr2:206161359-206161381	TGG	NM_001037663.1 (Exon4),NM_001959.3 (Exon3),NM_021121.3 (Exon4)
Plate 1	I16	CM-021051-01	F-021051-00	PADI3	51702	CTGGACGACTCCAACGAGGT	hg38|+chr1:17270394-17270416	AGG	NM_016233 (Exon7)
Plate 1	I16	CM-021051-02	F-021051-00	PADI3	51702	GATTGCGACCTGAACTGTGA	hg38|+chr1:17265670-17265692	GGG	NM_016233 (Exon4)
Plate 1	I16	CM-021051-03	F-021051-00	PADI3	51702	GTAGTGCCCTCACCAAGTCA	hg38|-chr1:17280787-17280809	GGG	NM_016233 (Exon15)
Plate 1	I16	CM-021051-04	F-021051-00	PADI3	51702	GAGGAAGTCCCGCACCACCT	hg38|-chr1:17276539-17276561	GGG	NM_016233 (Exon12)
Plate 1	I17	CM-019598-01	F-019598-00	PABPC1	26986	ATGGCAGCTATCCCACAGGT	hg38|-chr8:100709454-100709476	AGG	NM_002568.3 (Exon8)
Plate 1	I17	CM-019598-02	F-019598-00	PABPC1	26986	GAGGAAACAGCCGTTCACCT	hg38|+chr8:100705039-100705061	AGG	NM_002568.3 (Exon13)
Plate 1	I17	CM-019598-03	F-019598-00	PABPC1	26986	GGCAGCCTCTTTAGCTTGGT	hg38|+chr8:100704340-100704362	GGG	NM_002568.3 (Exon14)
Plate 1	I17	CM-019598-04	F-019598-00	PABPC1	26986	TTGCCATTCTCTGCATATAC	hg38|+chr8:100709542-100709564	TGG	NM_002568.3 (Exon8)
Plate 1	I18	CM-031962-01	F-031962-00	PHYHD1	254295	GATGGATTCCTGGTGCTGGA	hg38|+chr9:128927047-128927069	AGG	NM_001100876.1 (Exon4),NM_001100877.1 (Exon2),NM_174933.3 (Exon4)
Plate 1	I18	CM-031962-02	F-031962-00	PHYHD1	254295	CCTGGGTGGAGAATTCTGTG	hg38|-chr9:128927151-128927173	CGG	NM_001100876.1 (Exon4),NM_001100877.1 (Exon2),NM_174933.3 (Exon4),NM_001100876.1 (Exon4),NM_001100877.1 (Exon2),NM_174933.3 (Exon4)
Plate 1	I18	CM-031962-03	F-031962-00	PHYHD1	254295	TGTTGATGGATTTCTCCGGA	hg38|-chr9:128934024-128934046	GGG	NM_001100876.1 (Exon6),NM_001100877.1 (Exon4),NM_174933.3 (Exon6),NM_001100876.1 (Exon6),NM_001100877.1 (Exon4),NM_174933.3 (Exon6)
Plate 1	I18	CM-031962-04	F-031962-00	PHYHD1	254295	TTGTGCCACAGGAAATTTCC	hg38|+chr9:128934000-128934022	TGG	NM_001100876.1 (Exon6),NM_001100877.1 (Exon4),NM_174933.3 (Exon6),NM_001100876.1 (Exon6),NM_001100877.1 (Exon4),NM_174933.3 (Exon6)
Plate 1	I19	CM-007299-01	F-007299-00	MAP2	4133	CGCCAATGGATTCCCATACA	hg38|+chr2:209653302-209653324	GGG	NM_031845 (Exon4),NM_031847 (Exon4),NM_002374 (Exon4),NM_001039538 (Exon5)
Plate 1	I19	CM-007299-02	F-007299-00	MAP2	4133	CTGACACACCTCGCCGAGGA	hg38|-chr2:209705639-209705661	GGG	NM_031845 (Exon8),NM_031847 (Exon8),NM_002374 (Exon11),NM_001039538 (Exon10)
Plate 1	I19	CM-007299-03	F-007299-00	MAP2	4133	GACCTCAGCACCGCTAACAG	hg38|+chr2:209653212-209653234	AGG	NM_031845 (Exon4),NM_031847 (Exon4),NM_002374 (Exon4),NM_001039538 (Exon5)
Plate 1	I19	CM-007299-04	F-007299-00	MAP2	4133	CAATGGATTCCCATACAGGG	hg38|+chr2:209653305-209653327	AGG	NM_031845 (Exon4),NM_031847 (Exon4),NM_002374 (Exon4),NM_001039538 (Exon5)
Plate 1	I20	CM-007428-01	F-007428-00	SLC1A4	6509	TCAATGCACTTCATCATAGA	hg38|-chr2:65018084-65018106	GGG	NM_003038.4 (Exon6),NM_001193493.1 (Exon5)
Plate 1	I20	CM-007428-02	F-007428-00	SLC1A4	6509	TGCTCCGTCCATGTTCACGG	hg38|-chr2:65018160-65018182	TGG	NM_003038.4 (Exon6),NM_001193493.1 (Exon5)
Plate 1	I20	CM-007428-03	F-007428-00	SLC1A4	6509	CTGGGTCACGACTTTATAAT	hg38|-chr2:65003960-65003982	CGG	NM_001193493 (Exon3),NM_003038 (Exon3)
Plate 1	I20	CM-007428-04	F-007428-00	SLC1A4	6509	GCTGCAACCACAAGATTGGA	hg38|-chr2:65001458-65001480	GGG	NM_001193493 (Exon2),NM_003038 (Exon2)
Plate 1	I21	CM-005240-01	F-005240-00	SOAT1	6646	CTGTCACGGTAGATAAGGGT	hg38|-chr1:179342912-179342934	AGG	NM_003101.5 (Exon9),NR_045530.1 (Exon7),NM_001252512.1 (Exon8),NM_001252511.1 (Exon8)
Plate 1	I21	CM-005240-02	F-005240-00	SOAT1	6646	TACAAATACTGGTTGACTGT	hg38|-chr1:179342876-179342898	AGG	NM_003101.5 (Exon9),NR_045530.1 (Exon7),NM_001252512.1 (Exon8),NM_001252511.1 (Exon8)
Plate 1	I21	CM-005240-03	F-005240-00	SOAT1	6646	ATAGCTGTCACGGTAGATAA	hg38|-chr1:179342916-179342938	GGG	NM_003101.5 (Exon9),NR_045530.1 (Exon7),NM_001252512.1 (Exon8),NM_001252511.1 (Exon8)
Plate 1	I21	CM-005240-04	F-005240-00	SOAT1	6646	TGGTGACAGGATGTTCTATA	hg38|+chr1:179347676-179347698	AGG	NM_003101.5 (Exon12),NR_045530.1 (Exon10),NM_001252512.1 (Exon11),NM_001252511.1 (Exon11)
Plate 1	I22	CM-017854-01	F-017854-00	CD2	914	CGATGATCAGGATATCTACA	hg38|+chr1:116754866-116754888	AGG	NM_001767.3 (Exon2)
Plate 1	I22	CM-017854-02	F-017854-00	CD2	914	ACAGCTGACAGGCTCGACAC	hg38|-chr1:116760606-116760628	TGG	NM_001767.3 (Exon3)
Plate 1	I22	CM-017854-03	F-017854-00	CD2	914	GGTTGAAGCTGGAATTTGGT	hg38|-chr1:116768521-116768543	GGG	NM_001767.3 (Exon5)
Plate 1	I22	CM-017854-04	F-017854-00	CD2	914	CTGGACATCTATCTCATCAT	hg38|+chr1:116764492-116764514	TGG	NM_001767.3 (Exon4)
Plate 1	J03	CM-010860-04	F-010860-00	GNA11	2767	GGTGGCGATGCGGTCAACGT	hg38|-chr19:3114952-3114974	CGG	NM_002067.4 (Exon4)
Plate 1	J03	CM-010860-03	F-010860-00	GNA11	2767	GGTGATGATGGTCCGGAACA	hg38|-chr19:3119228-3119250	GGG	NM_002067.4 (Exon6)
Plate 1	J03	CM-010860-02	F-010860-00	GNA11	2767	GTGGAGTCGGACAACGAGGT	hg38|+chr19:3119036-3119058	GGG	NM_002067.4 (Exon5)
Plate 1	J03	CM-010860-01	F-010860-00	GNA11	2767	GTGCGGCCGCACTTACTACT	hg38|-chr19:3113478-3113500	TGG	NM_002067.4 (Exon3)
Plate 1	J04	CM-004995-01	F-004995-00	GNPDA1	10007	CATGGCCAGCGTCTTCACAC	hg38|+chr5:142005034-142005056	GGG	NM_005471 (Exon5)
Plate 1	J04	CM-004995-02	F-004995-00	GNPDA1	10007	CTGTACAAGGCCATCGAGGA	hg38|-chr5:142003201-142003223	GGG	NM_005471 (Exon6)
Plate 1	J04	CM-004995-03	F-004995-00	GNPDA1	10007	CTTCGATGGAGAACTCACCA	hg38|-chr5:142004985-142005007	AGG	NM_005471 (Exon5)
Plate 1	J04	CM-004995-04	F-004995-00	GNPDA1	10007	GCATCATCCAGTTTAACCCA	hg38|-chr5:142011946-142011968	GGG	NM_005471 (Exon2)
Plate 1	J05	CM-012243-01	F-012243-00	PCBP1	5093	TAGTCCACTTTCAGTCACAC	hg38|-chr2:70087751-70087773	CGG	NM_006196 (Exon1)
Plate 1	J05	CM-012243-02	F-012243-00	PCBP1	5093	ATGGCCCGCTCGGTGGAGTT	hg38|-chr2:70088158-70088180	GGG	NM_006196 (Exon1)
Plate 1	J05	CM-012243-03	F-012243-00	PCBP1	5093	TACCAGAGGAGCCTTCCACT	hg38|-chr2:70088694-70088716	GGG	NM_006196 (Exon1)
Plate 1	J05	CM-012243-04	F-012243-00	PCBP1	5093	GTGGTGCCGGCCACCCAGTG	hg38|+chr2:70088050-70088072	CGG	NM_006196 (Exon1)
Plate 1	J06	CM-013451-01	F-013451-00	DDX18	8886	CATACCTATGGCTTGATAAT	hg38|+chr2:117821948-117821970	GGG	NM_006773.3 (Exon6)
Plate 1	J06	CM-013451-02	F-013451-00	DDX18	8886	TCTGATAAGCCCACATTCAT	hg38|-chr2:117817536-117817558	GGG	NM_006773.3 (Exon2)
Plate 1	J06	CM-013451-03	F-013451-00	DDX18	8886	GATGAACGCTTACCATTCCT	hg38|-chr2:117821741-117821763	GGG	NM_006773.3 (Exon5)
Plate 1	J06	CM-013451-04	F-013451-00	DDX18	8886	CAAAGATGCCAGTTACCTTA	hg38|-chr2:117825593-117825615	GGG	NM_006773.3 (Exon10)
Plate 1	J07	CM-009630-01	F-009630-00	HMOX2	3163	GATCCGCTCCACGTACTTCT	hg38|-chr16:4507900-4507922	GGG	NM_001286271 (Exon3),NM_001286270 (Exon6),NM_001286268 (Exon4),NM_001127204 (Exon5),NM_001127205 (Exon4),NM_001127206 (Exon4),NM_001286269 (Exon5),NM_001286267 (Exon5),NM_002134 (Exon4)
Plate 1	J07	CM-009630-02	F-009630-00	HMOX2	3163	GATGGGTTCCCTGTACACGA	hg38|+chr16:4509466-4509488	TGG	NM_001286271 (Exon4),NM_001286270 (Exon7),NM_001286268 (Exon5),NM_001127204 (Exon6),NM_001127205 (Exon5),NM_001127206 (Exon5),NM_001286269 (Exon6),NM_001286267 (Exon6),NM_002134 (Exon5)
Plate 1	J07	CM-009630-03	F-009630-00	HMOX2	3163	CATGTAGCGGGTGTATGCAT	hg38|-chr16:4507960-4507982	GGG	NM_001286271 (Exon3),NM_001286270 (Exon6),NM_001286268 (Exon4),NM_001127204 (Exon5),NM_001127205 (Exon4),NM_001127206 (Exon4),NM_001286269 (Exon5),NM_001286267 (Exon5),NM_002134 (Exon4)
Plate 1	J07	CM-009630-04	F-009630-00	HMOX2	3163	GACCAAGGAAGCACACGACC	hg38|+chr16:4506928-4506950	GGG	NM_001286271 (Exon2),NM_001286270 (Exon5),NM_001286268 (Exon3),NM_001127204 (Exon4),NM_001127205 (Exon3),NM_001127206 (Exon3),NM_001286269 (Exon4),NM_001286267 (Exon4),NM_002134 (Exon3)
Plate 1	J08	CM-013047-01	F-013047-00	VNN3	55350	CTCAAACACTCTTCCATACA	hg38|+chr6:132722971-132722993	GGG	NM_001291703.1 (Exon7),NM_001291702.1 (Exon7)
Plate 1	J08	CM-013047-02	F-013047-00	VNN3	55350	TTCAGTAATGCACATATCTA	hg38|+chr6:132723891-132723913	TGG	NM_001291703.1 (Exon6),NM_001291702.1 (Exon6)
Plate 1	J08	CM-013047-03	F-013047-00	VNN3	55350	TTCCCACAGATCATTCTAAG	hg38|-chr6:132723765-132723787	TGG	NM_001291703.1 (Exon6),NM_001291702.1 (Exon6)
Plate 1	J08	CM-013047-04	F-013047-00	VNN3	55350	CCTGAAAGACATTATGAGGT	hg38|-chr6:132723729-132723751	AGG	NM_001291703.1 (Exon6),NM_001291702.1 (Exon6)
Plate 1	J09	CM-012105-01	F-012105-00	HLA-DMA	3108	GGTGTGCTGGGCATCATCGT	hg38|-chr6:32949312-32949334	GGG	NM_006120.3 (Exon4)
Plate 1	J09	CM-012105-02	F-012105-00	HLA-DMA	3108	CGATGATGCCCAGCACACCC	hg38|+chr6:32949316-32949338	AGG	NM_006120.3 (Exon4)
Plate 1	J09	CM-012105-03	F-012105-00	HLA-DMA	3108	GTTGGGCTTGCCAAACTCCA	hg38|+chr6:32949834-32949856	GGG	NM_006120.3 (Exon3)
Plate 1	J09	CM-012105-04	F-012105-00	HLA-DMA	3108	TTGCAGCTCCTACTCCAATG	hg38|-chr6:32950787-32950809	TGG	NM_006120.3 (Exon2)
Plate 1	J10	CM-009303-01	F-009303-00	CP	1356	TACCCTGTTTGATGCTTATA	hg38|-chr3:149207420-149207442	TGG	NM_000096 (Exon5),NR_046371 (Exon5)
Plate 1	J10	CM-009303-02	F-009303-00	CP	1356	CTGTGTAATGATCAGTTGTA	hg38|+chr3:149185405-149185427	AGG	NM_000096 (Exon12),NR_046371 (Exon11)
Plate 1	J10	CM-009303-03	F-009303-00	CP	1356	CACACAGGATCTGCATTAGT	hg38|+chr3:149198479-149198501	GGG	NM_000096 (Exon9),NR_046371 (Exon9)
Plate 1	J10	CM-009303-04	F-009303-00	CP	1356	GGAGCGTAAGACTTGTTTGA	hg38|+chr3:149186541-149186563	GGG	NM_000096 (Exon11),NM_000096.3 (Exon11)
Plate 1	J11	CM-012734-01	F-012734-00	CD28	940	GGCTGGTAATGCTTGCGGGT	hg38|-chr2:203734850-203734872	GGG	NM_006139.3 (Exon4),NM_001243078.1 (Exon3),NM_001243077.1 (Exon4)
Plate 1	J11	CM-012734-02	F-012734-00	CD28	940	CTTAGAAGGTCCGGGAAATA	hg38|-chr2:203729669-203729691	GGG	NM_006139.3 (Exon3),NM_001243078.1 (Exon2),NM_001243077.1 (Exon3)
Plate 1	J11	CM-012734-03	F-012734-00	CD28	940	CTATAGCTTGCTAGTAACAG	hg38|+chr2:203729733-203729755	TGG	NM_006139.3 (Exon3),NM_001243078.1 (Exon2),NM_001243077.1 (Exon3)
Plate 1	J11	CM-012734-04	F-012734-00	CD28	940	TACCTGTTACTTGAATTGAA	hg38|-chr2:203706729-203706751	GGG	NM_006139.3 (Exon1),NM_001243078.1 (Exon1),NM_001243077.1 (Exon1)
Plate 1	J12	CM-009777-01	F-009777-00	ENO2	2026	AGCCTCTACGGGCATCTATG	hg38|+chr12:6916445-6916467	AGG	NM_001975.2 (Exon3)
Plate 1	J12	CM-009777-02	F-009777-00	ENO2	2026	GTGCCCAGTGGAGCCTCTAC	hg38|+chr12:6916434-6916456	GGG	NM_001975.2 (Exon3)
Plate 1	J12	CM-009777-03	F-009777-00	ENO2	2026	ACCTGATGCTGGAGTTGGAT	hg38|+chr12:6917072-6917094	GGG	NM_001975.2 (Exon5)
Plate 1	J12	CM-009777-04	F-009777-00	ENO2	2026	GATCTTCTCTATGGACATGA	hg38|-chr12:6915828-6915850	TGG	NM_001975.2 (Exon2)
Plate 1	J13	CM-007426-01	F-007426-00	SLC1A2	6506	GGCGGCTACCGCTTCATAAA	hg38|+chr11:35286816-35286838	GGG	NM_001252652 (Exon9),NM_004171 (Exon8),NM_001195728 (Exon9),NM_001252652.1 (Exon9),NM_004171.3 (Exon8),NM_001195728.2 (Exon9)
Plate 1	J13	CM-007426-02	F-007426-00	SLC1A2	6506	ATGGGATGAACGTCTTAGGT	hg38|-chr11:35306069-35306091	AGG	NM_001252652 (Exon6),NM_004171 (Exon5),NM_001195728 (Exon6),NM_001252652.1 (Exon6),NM_004171.3 (Exon5),NM_001195728.2 (Exon6)
Plate 1	J13	CM-007426-03	F-007426-00	SLC1A2	6506	TACATGGTAACAGTGATCAT	hg38|-chr11:35292410-35292432	AGG	NM_001252652 (Exon8),NM_004171 (Exon7),NM_001195728 (Exon8),NM_001252652.1 (Exon8),NM_004171.3 (Exon7),NM_001195728.2 (Exon8)
Plate 1	J13	CM-007426-04	F-007426-00	SLC1A2	6506	GTTGTCAGGCCTGGATGCTA	hg38|-chr11:35312425-35312447	AGG	NM_001252652 (Exon5),NM_004171 (Exon4),NM_001195728 (Exon5),NM_001252652.1 (Exon5),NM_004171.3 (Exon4),NM_001195728.2 (Exon5)
Plate 1	J14	CM-013672-01	F-013672-00	ST8SIA5	29906	CTTGACGCGGATGGACACGT	hg38|+chr18:46680387-46680409	CGG	NM_013305 (Exon7)
Plate 1	J14	CM-013672-02	F-013672-00	ST8SIA5	29906	TTGCTGCAACAGATCCTGTA	hg38|-chr18:46756396-46756418	TGG	NM_013305 (Exon1)
Plate 1	J14	CM-013672-03	F-013672-00	ST8SIA5	29906	ATGGCAGGAACTACATTAAG	hg38|-chr18:46756377-46756399	AGG	NM_013305 (Exon1)
Plate 1	J14	CM-013672-04	F-013672-00	ST8SIA5	29906	GAGCCTCCAGATGTGCAAAT	hg38|-chr18:46692200-46692222	GGG	NM_013305 (Exon3)
Plate 1	J15	CM-012639-01	F-012639-00	LALBA	3906	TTTGTCCCTCTGTTCCTGGT	hg38|-chr12:48569989-48570011	GGG	NM_002289.2 (Exon1)
Plate 1	J15	CM-012639-02	F-012639-00	LALBA	3906	ATGTCATCATCCAGGAACTC	hg38|+chr12:48568574-48568596	TGG	NM_002289.2 (Exon3)
Plate 1	J15	CM-012639-03	F-012639-00	LALBA	3906	CTCAGTGCAGAGGGCTTTAT	hg38|+chr12:48567990-48568012	GGG	NM_002289.2 (Exon4)
Plate 1	J15	CM-012639-04	F-012639-00	LALBA	3906	CACAGATGTTCCTTGACTGA	hg38|+chr12:48569097-48569119	GGG	NM_002289.2 (Exon2)
Plate 1	J16	CM-004614-01	F-004614-00	ATP1A3	478	CTCACCTTCCCGGATCACCA	hg38|+chr19:41985972-41985994	GGG	NM_001256213 (Exon6),NM_152296 (Exon6),NM_001256214 (Exon6)
Plate 1	J16	CM-004614-02	F-004614-00	ATP1A3	478	CTGGTTGTCAAACCACATGT	hg38|+chr19:41981942-41981964	GGG	NM_001256213 (Exon9),NM_152296 (Exon9),NM_001256214 (Exon9)
Plate 1	J16	CM-004614-03	F-004614-00	ATP1A3	478	GATCTCGTCGATTTGCTCGG	hg38|+chr19:41976497-41976519	AGG	NM_001256213 (Exon15),NM_152296 (Exon15),NM_001256214 (Exon15)
Plate 1	J16	CM-004614-04	F-004614-00	ATP1A3	478	GTGATGTTCCGAGTCTCCAA	hg38|+chr19:41985332-41985354	GGG	NM_001256213 (Exon7),NM_152296 (Exon7),NM_001256214 (Exon7)
Plate 1	J17	CM-006479-01	F-006479-00	HLCS	3141	TCCATTCCCGAGTATCAGGT	hg38|-chr21:36765007-36765029	AGG	NM_000411 (Exon9),NM_001242785 (Exon9),NM_001242784 (Exon9)
Plate 1	J17	CM-006479-02	F-006479-00	HLCS	3141	GACCCAGTATCGGTAATAAA	hg38|+chr21:36756547-36756569	GGG	NM_000411 (Exon11),NM_001242785 (Exon11),NM_001242784 (Exon11)
Plate 1	J17	CM-006479-03	F-006479-00	HLCS	3141	TATACCTGTGGTGACCAACA	hg38|-chr21:36896981-36897003	TGG	NM_000411 (Exon7),NM_001242785 (Exon7),NM_001242784 (Exon7)
Plate 1	J17	CM-006479-04	F-006479-00	HLCS	3141	TTCCCAAGCCACTGCATAAG	hg38|+chr21:36897097-36897119	AGG	NM_000411 (Exon7),NM_001242785 (Exon7),NM_001242784 (Exon7)
Plate 1	J18	CM-009029-01	F-009029-00	FOXS1	2307	AGTGGTTGCTGGGCACATAC	hg38|+chr20:31844997-31845019	TGG	NM_004118 (Exon1)
Plate 1	J18	CM-009029-02	F-009029-00	FOXS1	2307	GATGACCGCAAGCCAGGCAA	hg38|-chr20:31845277-31845299	GGG	NM_004118 (Exon1)
Plate 1	J18	CM-009029-03	F-009029-00	FOXS1	2307	TCAGTGCCTGCAGCCGACAC	hg38|+chr20:31844777-31844799	TGG	NM_004118 (Exon1)
Plate 1	J18	CM-009029-04	F-009029-00	FOXS1	2307	GGCATCTACCGCTACATCAT	hg38|-chr20:31845394-31845416	GGG	NM_004118 (Exon1)
Plate 1	J19	CM-009781-01	F-009781-00	RAB35	11021	CTGCTCATCATCGGCGACAG	hg38|-chr12:120116598-120116620	CGG	NM_001167606.1 (Exon1),NM_006861.6 (Exon1),NM_001167606.1 (Exon1),NM_006861.6 (Exon1)
Plate 1	J19	CM-009781-02	F-009781-00	RAB35	11021	GTGCAGCCTCACCTAATATT	hg38|+chr12:120099018-120099040	CGG	NM_001167606.1 (Exon4),NM_006861.6 (Exon4),NM_001167606.1 (Exon4),NM_006861.6 (Exon4)
Plate 1	J19	CM-009781-03	F-009781-00	RAB35	11021	CTTGAAATCCACTCCGATCG	hg38|+chr12:120103915-120103937	TGG	NM_001167606.1 (Exon3),NM_006861.6 (Exon3),NM_001167606.1 (Exon3),NM_006861.6 (Exon3)
Plate 1	J19	CM-009781-04	F-009781-00	RAB35	11021	CTGGCCCTGCAGGTATTATC	hg38|-chr12:120099144-120099166	GGG	NM_001167606.1 (Exon4),NM_006861.6 (Exon4),NM_001167606.1 (Exon4),NM_006861.6 (Exon4)
Plate 1	J20	CM-019207-01	F-019207-00	ARFGAP3	26286	GTGAACACCAAGTGACCGGT	hg38|+chr22:42847528-42847550	GGG	NM_014570.4 (Exon2),NM_001142293.1 (Exon2)
Plate 1	J20	CM-019207-02	F-019207-00	ARFGAP3	26286	TTGACGAGCCAGTGGAGTTA	hg38|-chr22:42810917-42810939	AGG	NM_014570.4 (Exon12),NM_001142293.1 (Exon11)
Plate 1	J20	CM-019207-03	F-019207-00	ARFGAP3	26286	AATGGGTGATTCCTGCTCTA	hg38|+chr22:42817207-42817229	TGG	NM_014570.4 (Exon11),NM_001142293.1 (Exon10)
Plate 1	J20	CM-019207-04	F-019207-00	ARFGAP3	26286	GCGGCCGCTACCTTGTTAGT	hg38|+chr22:42857103-42857125	GGG	NM_014570.4 (Exon1),NM_001142293.1 (Exon1)
Plate 1	J21	CM-003308-02	F-003308-00	BAX	581	GAACTGATCAGAACCATCAT	hg38|+chr19:48960831-48960853	GGG	NM_138764 (Exon5),NM_138763 (Exon4),NM_138761 (Exon5),NM_001291429 (Exon4),NM_001291428 (Exon5),NM_001291430 (Exon3),NM_001291431 (Exon3),NR_027882 (Exon6),NM_004324 (Exon5)
Plate 1	J21	CM-003308-03	F-003308-00	BAX	581	GATCCAAGACCAGGGTGGTT	hg38|+chr19:48960893-48960915	GGG	NM_138764 (Exon5),NM_138763 (Exon4),NM_138761 (Exon5),NM_001291429 (Exon4),NM_001291428 (Exon5),NM_001291430 (Exon3),NM_001291431 (Exon3),NR_027882 (Exon6),NM_004324 (Exon5)
Plate 1	J21	CM-003308-04	F-003308-00	BAX	581	AGCAAACTGGTGCTCAAGGT	hg38|+chr19:48956316-48956338	GGG	NM_138764 (Exon4),NM_138763 (Exon3),NM_138761 (Exon4),NM_001291429 (Exon3),NM_001291428 (Exon4),NM_001291430 (Exon2),NM_001291431 (Exon2),NR_027882 (Exon4),NM_004324 (Exon4)
Plate 1	J21	CM-003308-01	F-003308-00	BAX	581	TTGGGCTGGATCCAAGACCA	hg38|+chr19:48960885-48960907	GGG	NM_138764 (Exon5),NM_138763 (Exon4),NM_138761 (Exon5),NM_001291429 (Exon4),NM_001291428 (Exon5),NM_001291430 (Exon3),NM_001291431 (Exon3),NR_027882 (Exon6),NM_004324 (Exon5)
Plate 1	J22	CM-004424-01	F-004424-00	DFFA	1676	TATCAGCAGAGAGACCTCCT	hg38|-chr1:10463141-10463163	CGG	NM_004401.2 (Exon5),NM_213566.1 (Exon5)
Plate 1	J22	CM-004424-02	F-004424-00	DFFA	1676	GTCCAAAGCTGCCTTTGGTG	hg38|-chr1:10463186-10463208	AGG	NM_004401.2 (Exon5),NM_213566.1 (Exon5)
Plate 1	J22	CM-004424-03	F-004424-00	DFFA	1676	GCCACATCCTTACTGCACTG	hg38|-chr1:10463103-10463125	AGG	NM_004401.2 (Exon5),NM_213566.1 (Exon5)
Plate 1	J22	CM-004424-04	F-004424-00	DFFA	1676	CCACATCCTTACTGCACTGA	hg38|-chr1:10463102-10463124	GGG	NM_004401.2 (Exon5),NM_213566.1 (Exon5)
Plate 1	K03	CM-017368-04	F-017368-00	GJA5	2702	ATGGAGGTGGGCTTCATTGT	hg38|-chr1:147758730-147758752	GGG	NM_181703 (Exon2),NM_005266 (Exon2)
Plate 1	K03	CM-017368-03	F-017368-00	GJA5	2702	CAGGCTGAATCGTATCACAC	hg38|+chr1:147759061-147759083	CGG	NM_181703 (Exon2),NM_005266 (Exon2)
Plate 1	K03	CM-017368-02	F-017368-00	GJA5	2702	CATCTCCCACATTCGCTACT	hg38|-chr1:147759004-147759026	GGG	NM_181703 (Exon2),NM_005266 (Exon2)
Plate 1	K03	CM-017368-01	F-017368-00	GJA5	2702	GATCAGGATGCTGCACACAT	hg38|+chr1:147758762-147758784	AGG	NM_181703 (Exon2),NM_005266 (Exon2)
Plate 1	K04	CM-008402-03	F-008402-00	ST6GAL2	84620	GTGTTGGAGGAGGGCGACGA	hg38|-chr2:106843403-106843425	CGG	NM_032528 (Exon2),NM_001142352 (Exon2),NM_001142351 (Exon2)
Plate 1	K04	CM-008402-04	F-008402-00	ST6GAL2	84620	CTTCCAGAGCCGGTACAGGA	hg38|+chr2:106843351-106843373	AGG	NM_032528 (Exon2),NM_001142352 (Exon2),NM_001142351 (Exon2)
Plate 1	K04	CM-008402-01	F-008402-00	ST6GAL2	84620	ATGAAAGGAACCGGCTGGGT	hg38|+chr2:106843708-106843730	GGG	NM_032528 (Exon2),NM_001142352 (Exon2),NM_001142351 (Exon2)
Plate 1	K04	CM-008402-02	F-008402-00	ST6GAL2	84620	ATCTCAAAGTGCTTTCTACC	hg38|-chr2:106843599-106843621	CGG	NM_032528 (Exon2),NM_001142352 (Exon2),NM_001142351 (Exon2)
Plate 1	K05	CM-021274-01	F-021274-00	ABHD14A	25864	GTGGTGGCCTCGCATCAGGA	hg38|-chr3:51980531-51980553	AGG	NM_015407 (Exon4)
Plate 1	K05	CM-021274-02	F-021274-00	ABHD14A	25864	ACTCAACCAGGCACACAGGT	hg38|+chr3:51978065-51978087	AGG	NM_015407 (Exon2)
Plate 1	K05	CM-021274-03	F-021274-00	ABHD14A	25864	TCCCACTCAACCAGGCACAC	hg38|+chr3:51978061-51978083	AGG	NM_015407 (Exon2)
Plate 1	K05	CM-021274-04	F-021274-00	ABHD14A	25864	GGCCTTTAACTCTCACACGT	hg38|+chr3:51978286-51978308	GGG	NM_015407 (Exon3)
Plate 1	K06	CM-011268-01	F-011268-00	EREG	2069	GACTCTCCTGGGATACATGA	hg38|-chr4:74379489-74379511	TGG	NM_001432.2 (Exon2)
Plate 1	K06	CM-011268-02	F-011268-00	EREG	2069	AGTTATCACTGGACTCTCCT	hg38|-chr4:74379500-74379522	GGG	NM_001432.2 (Exon2)
Plate 1	K06	CM-011268-03	F-011268-00	EREG	2069	TAAAGCTGTGCAGTTATCAC	hg38|-chr4:74379511-74379533	TGG	NM_001432.2 (Exon2)
Plate 1	K06	CM-011268-04	F-011268-00	EREG	2069	AATAGGTTTCCATCTTCTAC	hg38|+chr4:74379443-74379465	AGG	NM_001432.2 (Exon2)
Plate 1	K07	CM-019263-01	F-019263-00	AQP2	359	CCAGCTCAGCAACAGCACGA	hg38|+chr12:49954151-49954173	CGG	NM_000486.5 (Exon2)
Plate 1	K07	CM-019263-02	F-019263-00	AQP2	359	CTGGGCAGCCACGTAGAAGG	hg38|-chr12:49951087-49951109	CGG	NM_000486.5 (Exon1)
Plate 1	K07	CM-019263-03	F-019263-00	AQP2	359	GTGGCCCAGAGCCTGTACCA	hg38|-chr12:49950991-49951013	GGG	NM_000486.5 (Exon1)
Plate 1	K07	CM-019263-04	F-019263-00	AQP2	359	TCTCCGAGCCGCCTTCTACG	hg38|+chr12:49951079-49951101	TGG	NM_000486.5 (Exon1)
Plate 1	K08	CM-008954-01	F-008954-00	CCS	9973	CCTGAGCGCTGCCTCATCGA	hg38|+chr11:66599536-66599558	GGG	NM_005125.1 (Exon4)
Plate 1	K08	CM-008954-02	F-008954-00	CCS	9973	ACCTGTTGCAGTTGTTTGTA	hg38|-chr11:66599616-66599638	AGG	NM_005125.1 (Exon4)
Plate 1	K08	CM-008954-03	F-008954-00	CCS	9973	GGGCGGCAGGCGGTACTCAA	hg38|+chr11:66599211-66599233	GGG	NM_005125.1 (Exon3)
Plate 1	K08	CM-008954-04	F-008954-00	CCS	9973	CTCATCGAGGGAACTATTGA	hg38|+chr11:66599548-66599570	CGG	NM_005125.1 (Exon4)
Plate 1	K09	CM-009032-01	F-009032-00	ABCA13	154664	GTGTTTGTTCAGTGGCAACA	hg38|+chr7:48240867-48240889	GGG	NM_152701 (Exon10)
Plate 1	K09	CM-009032-02	F-009032-00	ABCA13	154664	GCTGGAAACTATATCCAGCA	hg38|-chr7:48313104-48313126	AGG	NM_152701 (Exon25)
Plate 1	K09	CM-009032-03	F-009032-00	ABCA13	154664	TATGGATTCTGTCAACTTAC	hg38|+chr7:48279195-48279217	GGG	NM_152701 (Exon18)
Plate 1	K09	CM-009032-04	F-009032-00	ABCA13	154664	CATCTCAAAGGGACTCACAT	hg38|-chr7:48520174-48520196	AGG	NM_152701 (Exon53)
Plate 1	K10	CM-011308-01	F-011308-00	TNPO1	3842	CCCTGCATACCTCAAGTAAA	hg38|-chr5:72891884-72891906	GGG	NM_002270.3 (Exon15),NM_153188.2 (Exon15)
Plate 1	K10	CM-011308-02	F-011308-00	TNPO1	3842	CGTATATCCTGTTCACTATC	hg38|-chr5:72883091-72883113	AGG	NM_002270.3 (Exon11),NM_153188.2 (Exon11)
Plate 1	K10	CM-011308-03	F-011308-00	TNPO1	3842	TATGCAAAGATGTACTCGTA	hg38|+chr5:72877313-72877335	AGG	NM_002270.3 (Exon9),NM_153188.2 (Exon9)
Plate 1	K10	CM-011308-04	F-011308-00	TNPO1	3842	AGTGGAAACCTGACGAGCAA	hg38|+chr5:72848404-72848426	GGG	NM_002270.3 (Exon2),NM_153188.2 (Exon2)
Plate 1	K11	CM-011206-01	F-011206-00	ANG	283	GTCACCACTTGCAAGCTACA	hg38|+chr14:20693868-20693890	TGG	NM_001145 (Exon2),NM_001097577 (Exon2)
Plate 1	K11	CM-011206-02	F-011206-00	ANG	283	CACTATGATGCCAAACCACA	hg38|+chr14:20693673-20693695	GGG	NM_001145 (Exon2),NM_001097577 (Exon2)
Plate 1	K11	CM-011206-03	F-011206-00	ANG	283	GTGGCTCGGTACTGGCATGG	hg38|-chr14:20693904-20693926	AGG	NM_001145 (Exon2),NM_001097577 (Exon2)
Plate 1	K11	CM-011206-04	F-011206-00	ANG	283	ATGCCAGTACCGAGCCACAG	hg38|+chr14:20693909-20693931	CGG	NM_001145 (Exon2),NM_001097577 (Exon2)
Plate 1	K12	CM-009450-01	F-009450-00	RAB21	23011	AGTAAATTGGACCCAATGCA	hg38|-chr12:71770615-71770637	TGG	NM_014999.2 (Exon3)
Plate 1	K12	CM-009450-02	F-009450-00	RAB21	23011	GTTCACTTACCCATATGGCA	hg38|-chr12:71769847-71769869	AGG	NM_014999.2 (Exon2)
Plate 1	K12	CM-009450-03	F-009450-00	RAB21	23011	GGCAATGGCTCTAGTCAGCC	hg38|+chr12:71785569-71785591	GGG	NM_014999.2 (Exon7)
Plate 1	K12	CM-009450-04	F-009450-00	RAB21	23011	AAGAGTAAACCTTGCCATAT	hg38|+chr12:71769838-71769860	GGG	NM_014999.2 (Exon2)
Plate 1	K13	CM-003277-01	F-003277-00	MCM6	4175	GTGTTAGGGACCTTTCTTAT	hg38|-chr2:135866174-135866196	AGG	NM_005915.5 (Exon6)
Plate 1	K13	CM-003277-02	F-003277-00	MCM6	4175	AGCCTGTTCCCTACTATACA	hg38|-chr2:135865012-135865034	TGG	NM_005915.5 (Exon7)
Plate 1	K13	CM-003277-03	F-003277-00	MCM6	4175	CCATTCAAGAGGAGTTCTAT	hg38|-chr2:135872696-135872718	AGG	NM_005915.5 (Exon2)
Plate 1	K13	CM-003277-04	F-003277-00	MCM6	4175	TCCATCAACACCACTGACAC	hg38|+chr2:135866234-135866256	GGG	NM_005915.5 (Exon6)
Plate 1	K14	CM-009678-01	F-009678-00	MPP6	51678	TCTTCTGCTCCAGTAGACGA	hg38|-chr7:24623701-24623723	GGG	NM_016447 (Exon3)
Plate 1	K14	CM-009678-02	F-009678-00	MPP6	51678	TTCATAGGGTGTGACATTTA	hg38|+chr7:24650478-24650500	GGG	NM_016447 (Exon6)
Plate 1	K14	CM-009678-03	F-009678-00	MPP6	51678	AGCCGCAATAAATACCACAT	hg38|-chr7:24680426-24680448	AGG	NM_016447 (Exon12)
Plate 1	K14	CM-009678-04	F-009678-00	MPP6	51678	ACCGTAGTTCCAAATCTAGT	hg38|-chr7:24668633-24668655	GGG	NM_016447 (Exon10)
Plate 1	K15	CM-008561-01	F-008561-00	GNA14	9630	GTACTGAGCTGAGCGCACCA	hg38|-chr9:77647790-77647812	TGG	NM_004297 (Exon1)
Plate 1	K15	CM-008561-02	F-008561-00	GNA14	9630	GACGCGAAGCACATCTTGTT	hg38|+chr9:77431380-77431402	GGG	NM_004297 (Exon4)
Plate 1	K15	CM-008561-03	F-008561-00	GNA14	9630	TGGGCTCTGTACTCACTATT	hg38|+chr9:77434352-77434374	TGG	NM_004297 (Exon3)
Plate 1	K15	CM-008561-04	F-008561-00	GNA14	9630	CGAAGCACATCTTGTTGGGT	hg38|+chr9:77431384-77431406	AGG	NM_004297 (Exon4)
Plate 1	K16	CM-009378-01	F-009378-00	CHAT	1103	CTGGCGCGTCCAGGCATACA	hg38|-chr10:49646551-49646573	AGG	NM_020549 (Exon8),NM_020986 (Exon8),NM_020985 (Exon9),NM_020984 (Exon8),NM_001142929 (Exon8),NM_001142934 (Exon9),NM_001142933 (Exon9)
Plate 1	K16	CM-009378-02	F-009378-00	CHAT	1103	GGCTAGTGGAGAGGACAAAC	hg38|-chr10:49662758-49662780	CGG	NM_020549 (Exon14),NM_020986 (Exon14),NM_020985 (Exon15),NM_020984 (Exon14),NM_001142929 (Exon14),NM_001142934 (Exon15),NM_001142933 (Exon15)
Plate 1	K16	CM-009378-03	F-009378-00	CHAT	1103	GCAGGAGAAGACAGCCAACT	hg38|+chr10:49619895-49619917	GGG	NM_020549 (Exon3),NM_020986 (Exon3),NM_020985 (Exon4),NM_020984 (Exon3),NM_001142929 (Exon3),NM_001142934 (Exon4),NM_001142933 (Exon4)
Plate 1	K16	CM-009378-04	F-009378-00	CHAT	1103	GTGCCAAAGGCCAGCTGTCA	hg38|+chr10:49625493-49625515	GGG	NM_020549 (Exon6),NM_020986 (Exon6),NM_020985 (Exon7),NM_020984 (Exon6),NM_001142929 (Exon6),NM_001142934 (Exon7),NM_001142933 (Exon7)
Plate 1	K17	CM-003804-01	F-003804-00	OLR1	4973	TTGCATGCCCAGCACCATAA	hg38|+chr12:10169075-10169097	TGG	NM_002543 (Exon2),NM_001172632 (Exon2),NM_001172633 (Exon2)
Plate 1	K17	CM-003804-02	F-003804-00	OLR1	4973	TATATGCACAGGTACCTGAA	hg38|+chr12:10159966-10159988	GGG	NM_002543 (Exon6),NM_001172632 (Exon5),NM_001172633 (Exon5)
Plate 1	K17	CM-003804-03	F-003804-00	OLR1	4973	TGTTAGGAGGTCAGACACCT	hg38|+chr12:10166932-10166954	GGG	NM_002543 (Exon3),NM_001172632 (Exon3),NM_001172633 (Exon3)
Plate 1	K17	CM-003804-04	F-003804-00	OLR1	4973	AACCGTCCTCCCAGAGCCAT	hg38|+chr12:10160366-10160388	GGG	NM_002543 (Exon5),NM_001172632 (Exon4)
Plate 1	K18	CM-011673-01	F-011673-00	GOT1	2805	CCTGTGCACACAACCCAACT	hg38|-chr10:99405804-99405826	GGG	NM_002079.2 (Exon5)
Plate 1	K18	CM-011673-02	F-011673-00	GOT1	2805	GAGTTGGGTCAATCCCAGTT	hg38|+chr10:99405791-99405813	GGG	NM_002079.2 (Exon5)
Plate 1	K18	CM-011673-03	F-011673-00	GOT1	2805	CATTCGGTCCTATCGCTACT	hg38|-chr10:99406187-99406209	GGG	NM_002079.2 (Exon4)
Plate 1	K18	CM-011673-04	F-011673-00	GOT1	2805	GCTCACTGCCGACTTCAGGG	hg38|-chr10:99430484-99430506	AGG	NM_002079.2 (Exon1)
Plate 1	K19	CM-016285-01	F-016285-00	PIK3AP1	118788	CGATGAGCCAGAGACCTACG	hg38|-chr10:96709594-96709616	TGG	NM_152309 (Exon2)
Plate 1	K19	CM-016285-02	F-016285-00	PIK3AP1	118788	GGTGCTGTGAGTGCCGAATT	hg38|+chr10:96609829-96609851	GGG	NM_152309 (Exon14)
Plate 1	K19	CM-016285-03	F-016285-00	PIK3AP1	118788	GCACTGATCTCTCTCCAGAT	hg38|+chr10:96626865-96626887	TGG	NM_152309 (Exon10)
Plate 1	K19	CM-016285-04	F-016285-00	PIK3AP1	118788	GGTCTCTCGAGGGACATGGT	hg38|+chr10:96602313-96602335	GGG	NM_152309 (Exon16)
Plate 1	K20	CM-008573-01	F-008573-00	NMNAT2	23057	GTTGAGCTGACAACAGACAT	hg38|+chr1:183261011-183261033	GGG	NM_015039.3 (Exon10),NM_170706.3 (Exon10)
Plate 1	K20	CM-008573-02	F-008573-00	NMNAT2	23057	CTGTCCGATCACAGGTGTCA	hg38|+chr1:183286726-183286748	TGG	NM_015039.3 (Exon5),NM_170706.3 (Exon5)
Plate 1	K20	CM-008573-03	F-008573-00	NMNAT2	23057	GATGTAGTCGATGACCGGCT	hg38|+chr1:183252677-183252699	GGG	NM_015039.3 (Exon11),NM_170706.3 (Exon11)
Plate 1	K20	CM-008573-04	F-008573-00	NMNAT2	23057	ATGCAGCCAGTCACCCTCTA	hg38|+chr1:183286772-183286794	GGG	NM_015039.3 (Exon5),NM_170706.3 (Exon5)
Plate 1	K21	CM-012257-01	F-012257-00	DNPH1	10591	AATGCTCCCGCAGAAGTACA	hg38|+chr6:43229370-43229392	GGG	NM_006443 (Exon1),NM_199184 (Exon1)
Plate 1	K21	CM-012257-02	F-012257-00	DNPH1	10591	GCGGTGCTCAGAGCCCACCA	hg38|+chr6:43225955-43225977	GGG	NM_199184 (Exon3)
Plate 1	K21	CM-012257-03	F-012257-00	DNPH1	10591	TTCTGCGGGAGCATTCGCGG	hg38|-chr6:43229362-43229384	CGG	NM_006443 (Exon1),NM_199184 (Exon1)
Plate 1	K21	CM-012257-04	F-012257-00	DNPH1	10591	TACTTCTGCGGGAGCATTCG	hg38|-chr6:43229365-43229387	CGG	NM_006443 (Exon1),NM_199184 (Exon1)
Plate 1	K22	CM-012106-01	F-012106-00	HLA-E	3133	CTGGACCGCGGTGGACACGG	hg38|+chr6:30490364-30490386	CGG	NM_005516 (Exon3)
Plate 1	K22	CM-012106-02	F-012106-00	HLA-E	3133	GTTGTCGAAGCGCACGAACT	hg38|-chr6:30489816-30489838	GGG	NM_005516 (Exon2)
Plate 1	K22	CM-012106-03	F-012106-00	HLA-E	3133	CTTCATCTCTGTGGGCTACG	hg38|+chr6:30489787-30489809	TGG	NM_005516 (Exon2)
Plate 1	K22	CM-012106-04	F-012106-00	HLA-E	3133	CACGCATGTGTCTTCCAGGT	hg38|-chr6:30490441-30490463	AGG	NM_005516 (Exon3)
Plate 1	L03	CM-024328-04	F-024328-00	ARSK	153642	GCAACAAAGAGTATCCACTC	hg38|-chr5:95600875-95600897	AGG	NM_198150 (Exon7)
Plate 1	L03	CM-024328-03	F-024328-00	ARSK	153642	TATTGATGCACCATCCGAAT	hg38|-chr5:95601033-95601055	AGG	NM_198150 (Exon7)
Plate 1	L03	CM-024328-02	F-024328-00	ARSK	153642	GTGGTTAGTTCGAAGCATGT	hg38|-chr5:95600997-95601019	AGG	NM_198150 (Exon7)
Plate 1	L03	CM-024328-01	F-024328-00	ARSK	153642	ACAAATTGGAGAGTTTGTGT	hg38|-chr5:95566089-95566111	AGG	NM_198150 (Exon2)
Plate 1	L04	CM-010338-01	F-010338-00	PRDX1	5052	CATCCACAGAGCGGCCAACA	hg38|+chr1:45514558-45514580	GGG	NM_181697 (Exon5),NM_181696 (Exon5),NM_002574 (Exon5),NM_001202431 (Exon5)
Plate 1	L04	CM-010338-02	F-010338-00	PRDX1	5052	CTGAAAGCAATGATCTCCGT	hg38|+chr1:45515735-45515757	GGG	NM_181697 (Exon3),NM_181696 (Exon3),NM_002574 (Exon3),NM_001202431 (Exon3)
Plate 1	L04	CM-010338-03	F-010338-00	PRDX1	5052	TCTCACCTTTGTAGTCAGAC	hg38|+chr1:45518932-45518954	AGG	NM_181697 (Exon2),NM_181696 (Exon2),NM_002574 (Exon2),NM_001202431 (Exon2)
Plate 1	L04	CM-010338-04	F-010338-00	PRDX1	5052	TCTTAGGTGTATTGACCCTA	hg38|+chr1:45514979-45515001	TGG	NM_181697 (Exon4),NM_181696 (Exon4),NM_002574 (Exon4),NM_001202431 (Exon4)
Plate 1	L05	CM-009060-01	F-009060-00	LIPF	8513	ATGGCTGTCACATTGTAGTA	hg38|-chr10:88678454-88678476	GGG	NM_001198830 (Exon11),NM_001198829 (Exon11),NM_001198828 (Exon10),NM_004190 (Exon10)
Plate 1	L05	CM-009060-02	F-009060-00	LIPF	8513	ATTGATCAAAGAAGTTGTGT	hg38|-chr10:88673614-88673636	GGG	NM_001198830 (Exon8),NM_001198829 (Exon8),NM_001198828 (Exon7),NM_004190 (Exon7)
Plate 1	L05	CM-009060-03	F-009060-00	LIPF	8513	CATGGCTGTCACATTGTAGT	hg38|-chr10:88678455-88678477	AGG	NM_001198830 (Exon11),NM_001198829 (Exon11),NM_001198828 (Exon10),NM_004190 (Exon10)
Plate 1	L05	CM-009060-04	F-009060-00	LIPF	8513	AGTGCATCCTATTCTGAACT	hg38|-chr10:88676250-88676272	GGG	NM_001198830 (Exon10),NM_001198829 (Exon10),NM_001198828 (Exon9),NM_004190 (Exon9)
Plate 1	L06	CM-008975-01	F-008975-00	RAB6A	5870	TCTAGTTCCACAATGTCCAC	hg38|-chr11:73760625-73760647	GGG	NM_001243718.1 (Exon1),NM_002869.4 (Exon1),NM_198896.1 (Exon1),NM_001243718.1 (Exon1),NM_002869.4 (Exon1),NM_198896.1 (Exon1)
Plate 1	L06	CM-008975-02	F-008975-00	RAB6A	5870	ATGTCCACGGGCGGAGACTT	hg38|-chr11:73760613-73760635	CGG	NM_001243718.1 (Exon1),NM_002869.4 (Exon1),NM_198896.1 (Exon1),NM_001243718.1 (Exon1),NM_002869.4 (Exon1),NM_198896.1 (Exon1)
Plate 1	L06	CM-008975-03	F-008975-00	RAB6A	5870	GAACAGCCTCCTTCACTGAC	hg38|+chr11:73677905-73677927	TGG	NM_001243719.1 (Exon8),NM_001243718.1 (Exon5),NM_002869.4 (Exon8),NM_198896.1 (Exon8),NM_001243719.1 (Exon8),NM_001243718.1 (Exon5),NM_002869.4 (Exon8),NM_198896.1 (Exon8)
Plate 1	L06	CM-008975-04	F-008975-00	RAB6A	5870	GTCTCCGCCCGTGGACATTG	hg38|+chr11:73760618-73760640	TGG	NM_001243718.1 (Exon1),NM_002869.4 (Exon1),NM_198896.1 (Exon1),NM_001243718.1 (Exon1),NM_002869.4 (Exon1),NM_198896.1 (Exon1)
Plate 1	L07	CM-007517-01	F-007517-00	SLC2A4	6517	GTGCCCGTGAGTACCTGAGT	hg38|-chr17:7283854-7283876	AGG	NM_001042 (Exon4),NM_001042.2 (Exon4)
Plate 1	L07	CM-007517-02	F-007517-00	SLC2A4	6517	CGCAAATAGAAGGAAGACGT	hg38|-chr17:7286439-7286461	AGG	NM_001042 (Exon11),NM_001042.2 (Exon11)
Plate 1	L07	CM-007517-03	F-007517-00	SLC2A4	6517	GCAGGAGGACCGCAAATAGA	hg38|-chr17:7286449-7286471	AGG	NM_001042 (Exon11),NM_001042.2 (Exon11)
Plate 1	L07	CM-007517-04	F-007517-00	SLC2A4	6517	AATGTTGTACCCAAACTGCA	hg38|-chr17:7283315-7283337	GGG	NM_001042 (Exon2),NM_001042.2 (Exon2)
Plate 1	L08	CM-007341-01	F-007341-00	SLC5A11	115584	AGTGAAGGGACATTACCTGT	hg38|-chr16:24906758-24906780	GGG	NM_001258414.1 (Exon10),NM_001258413.2 (Exon11),NM_001258412.2 (Exon10),NM_001258411.2 (Exon11),NM_052944.4 (Exon11)
Plate 1	L08	CM-007341-02	F-007341-00	SLC5A11	115584	GACCAGCAATGTAGATGGGT	hg38|-chr16:24872195-24872217	AGG	NM_001258414.1 (Exon5),NM_001258413.2 (Exon5),NM_001258412.2 (Exon5),NM_001258411.2 (Exon6),NM_052944.4 (Exon5)
Plate 1	L08	CM-007341-03	F-007341-00	SLC5A11	115584	GGCCATCACTGCTGTATACA	hg38|+chr16:24877335-24877357	CGG	NM_001258414.1 (Exon7),NM_001258413.2 (Exon7),NM_001258412.2 (Exon6),NM_001258411.2 (Exon7),NM_052944.4 (Exon7)
Plate 1	L08	CM-007341-04	F-007341-00	SLC5A11	115584	GATGGCCAGTAGCCCAACTA	hg38|-chr16:24877319-24877341	TGG	NM_001258414.1 (Exon7),NM_001258413.2 (Exon7),NM_001258412.2 (Exon6),NM_001258411.2 (Exon7),NM_052944.4 (Exon7)
Plate 1	L09	CM-009561-01	F-009561-00	CBX7	23492	GTCACGGTCACCTCACTTGA	hg38|+chr22:39133979-39134001	GGG	NM_175709.3 (Exon6)
Plate 1	L09	CM-009561-02	F-009561-00	CBX7	23492	AGCTGCCTGGGCCTCGCGGA	hg38|+chr22:39133927-39133949	AGG	NM_175709.3 (Exon6)
Plate 1	L09	CM-009561-03	F-009561-00	CBX7	23492	CCCGCAGCGGCTGTACAGCA	hg38|-chr22:39134737-39134759	TGG	NM_175709.3 (Exon5)
Plate 1	L09	CM-009561-04	F-009561-00	CBX7	23492	GTTGGCGGTGATGTCGGTCA	hg38|+chr22:39133963-39133985	CGG	NM_175709.3 (Exon6)
Plate 1	L10	CM-007327-01	F-007327-00	SLC25A36	55186	GTAAACCACCAATTCATAGG	hg38|-chr3:140976416-140976438	TGG	NM_001104647.1 (Exon7),NM_018155.2 (Exon7)
Plate 1	L10	CM-007327-02	F-007327-00	SLC25A36	55186	TAGGTAAACCACCAATTCAT	hg38|-chr3:140976419-140976441	AGG	NM_001104647.1 (Exon7),NM_018155.2 (Exon7)
Plate 1	L10	CM-007327-03	F-007327-00	SLC25A36	55186	TGGTGCATCTGTTTGCCGGA	hg38|+chr3:140942074-140942096	GGG	NM_001104647.1 (Exon1),NM_018155.2 (Exon1)
Plate 1	L10	CM-007327-04	F-007327-00	SLC25A36	55186	GAGGTCCGGGAGACACTACT	hg38|-chr3:140956656-140956678	CGG	NM_001104647.1 (Exon2),NM_018155.2 (Exon2)
Plate 1	L11	CM-009212-01	F-009212-00	GCLC	2729	CAGTACCACAAACACCACAT	hg38|+chr6:53505446-53505468	AGG	NM_001498.3 (Exon12),NM_001197115.1 (Exon11)
Plate 1	L11	CM-009212-02	F-009212-00	GCLC	2729	TAAGCCGGATCATATTTACA	hg38|-chr6:53514242-53514264	TGG	NM_001498.3 (Exon6),NM_001197115.1 (Exon5)
Plate 1	L11	CM-009212-03	F-009212-00	GCLC	2729	ACCCTTTGGAGACCAGAGTA	hg38|-chr6:53520931-53520953	TGG	NM_001498.3 (Exon3),NM_001197115.1 (Exon3)
Plate 1	L11	CM-009212-04	F-009212-00	GCLC	2729	GCTGTCTATTGAGTCATATC	hg38|+chr6:53507562-53507584	GGG	NM_001498.3 (Exon9),NM_001197115.1 (Exon8)
Plate 1	L12	CM-013399-01	F-013399-00	NANS	54187	GAGATCGGCCAGAACCACCA	hg38|+chr9:98056878-98056900	GGG	NM_018946 (Exon1)
Plate 1	L12	CM-013399-02	F-013399-00	NANS	54187	TCATGCCCAGAATACCCTAT	hg38|-chr9:98080843-98080865	GGG	NM_018946 (Exon5)
Plate 1	L12	CM-013399-03	F-013399-00	NANS	54187	TATGTGACGTTCCAACACCT	hg38|-chr9:98080907-98080929	TGG	NM_018946 (Exon5)
Plate 1	L12	CM-013399-04	F-013399-00	NANS	54187	GTTCAGCCATGACCAGTACA	hg38|+chr9:98060916-98060938	GGG	NM_018946 (Exon2)
Plate 1	L13	CM-023590-02	F-023590-00	TXNRD3	114112	ACACTCCAGGGCAACATAAG	hg38|+chr3:126630862-126630884	AGG	NM_052883.1 (Exon9),NM_001173513.1 (Exon9)
Plate 1	L13	CM-023590-03	F-023590-00	TXNRD3	114112	GTCTGTTCCACATCATTTAC	hg38|+chr3:126621863-126621885	AGG	NM_052883.1 (Exon12),NM_001173513.1 (Exon12)
Plate 1	L13	CM-023590-04	F-023590-00	TXNRD3	114112	TCACAGGTATGAATTTCCGT	hg38|+chr3:126630714-126630736	AGG	NM_052883.1 (Exon9),NM_001173513.1 (Exon9)
Plate 1	L13	CM-023590-01	F-023590-00	TXNRD3	114112	TATGATCTCATCATCATCGG	hg38|-chr3:126644325-126644347	TGG	NM_052883.1 (Exon4),NM_001173513.1 (Exon4)
Plate 1	L14	CM-020935-01	F-020935-00	ST8SIA3	51046	GTGCTGTGGTTGGAAATAGT	hg38|+chr18:57357095-57357117	GGG	NM_015879.2 (Exon3)
Plate 1	L14	CM-020935-02	F-020935-00	ST8SIA3	51046	GAAATAGTGGGATCCTGACA	hg38|+chr18:57357107-57357129	GGG	NM_015879.2 (Exon3)
Plate 1	L14	CM-020935-03	F-020935-00	ST8SIA3	51046	TCTCTTTGGAAAGCCTCCGT	hg38|-chr18:57357187-57357209	AGG	NM_015879.2 (Exon3)
Plate 1	L14	CM-020935-04	F-020935-00	ST8SIA3	51046	CTGGGTGAGAGAATTCGTAA	hg38|-chr18:57354443-57354465	TGG	NM_015879.2 (Exon2)
Plate 1	L15	CM-013837-01	F-013837-00	MYDGF	56005	CCACTCCAAGATACTCACGT	hg38|+chr19:4660651-4660673	AGG	NM_019107 (Exon4)
Plate 1	L15	CM-013837-02	F-013837-00	MYDGF	56005	ATGTTGGACTAGGGTCCTCA	hg38|+chr19:4670333-4670355	GGG	NM_019107 (Exon1)
Plate 1	L15	CM-013837-03	F-013837-00	MYDGF	56005	CTGAGGACCCTAGTCCAACA	hg38|-chr19:4670331-4670353	TGG	NM_019107 (Exon1)
Plate 1	L15	CM-013837-04	F-013837-00	MYDGF	56005	CATTCCTTCTCCCATAACGT	hg38|-chr19:4670168-4670190	GGG	NM_019107 (Exon1)
Plate 1	L16	CM-007391-03	F-007391-00	SLC13A1	6561	GTAGAATGATAAGGGCAGCT	hg38|+chr7:123134453-123134475	GGG	NM_022444 (Exon8)
Plate 1	L16	CM-007391-04	F-007391-00	SLC13A1	6561	GCCCTTCTTTGTTCGATATT	hg38|+chr7:123147272-123147294	TGG	NM_022444 (Exon7)
Plate 1	L16	CM-007391-01	F-007391-00	SLC13A1	6561	CTCCGCAATGGGCATCACCA	hg38|+chr7:123169245-123169267	TGG	NM_022444 (Exon4)
Plate 1	L16	CM-007391-02	F-007391-00	SLC13A1	6561	TACCTCACAACCATCTGCCA	hg38|+chr7:123123123-123123145	GGG	NM_022444 (Exon12)
Plate 1	L17	CM-009340-01	F-009340-00	NGFR	4804	GGTGTCCCTTGGAGGTGCCA	hg38|+chr17:49502062-49502084	AGG	NM_002507.3 (Exon2)
Plate 1	L17	CM-009340-02	F-009340-00	NGFR	4804	CTCTACTCACTGTCCAGGCA	hg38|-chr17:49502192-49502214	GGG	NM_002507.3 (Exon2)
Plate 1	L17	CM-009340-03	F-009340-00	NGFR	4804	CCACCCTCTACTCACTGTCC	hg38|-chr17:49502197-49502219	AGG	NM_002507.3 (Exon2)
Plate 1	L17	CM-009340-04	F-009340-00	NGFR	4804	AGCAGCAACAGCAGCAGGCG	hg38|-chr17:49495454-49495476	CGG	NM_002507.3 (Exon1)
Plate 1	L18	CM-010401-01	F-010401-00	PPIL4	85313	TACAAACTGGCGATCCTACA	hg38|-chr6:149541396-149541418	GGG	NM_139126.3 (Exon3)
Plate 1	L18	CM-010401-02	F-010401-00	PPIL4	85313	ACATCTAATTGTTCCCTTGT	hg38|+chr6:149534676-149534698	AGG	NM_139126.3 (Exon6)
Plate 1	L18	CM-010401-03	F-010401-00	PPIL4	85313	AATAATGGCAGTGATCAACA	hg38|-chr6:149540949-149540971	TGG	NM_139126.3 (Exon4)
Plate 1	L18	CM-010401-04	F-010401-00	PPIL4	85313	GTGGAGGAGAGTCTATCTTT	hg38|-chr6:149541366-149541388	GGG	NM_139126.3 (Exon3)
Plate 1	L19	CM-008861-01	F-008861-00	ELOVL6	79071	GACCCTTGCAGTCTTCAGGT	hg38|-chr4:110105492-110105514	AGG	NM_024090.2 (Exon2),NM_001130721.1 (Exon3)
Plate 1	L19	CM-008861-02	F-008861-00	ELOVL6	79071	TATGCTGCCTTTATATTCGG	hg38|-chr4:110105578-110105600	TGG	NM_024090.2 (Exon2),NM_001130721.1 (Exon3)
Plate 1	L19	CM-008861-03	F-008861-00	ELOVL6	79071	TCTTCGAACTGGTGCTTATA	hg38|-chr4:110059720-110059742	TGG	NM_024090.2 (Exon3),NM_001130721.1 (Exon4)
Plate 1	L19	CM-008861-04	F-008861-00	ELOVL6	79071	GTGCCGACCACCGAATATAA	hg38|+chr4:110105571-110105593	AGG	NM_024090.2 (Exon2),NM_001130721.1 (Exon3)
Plate 1	L20	CM-015966-01	F-015966-00	HS6ST3	266722	TATGGATTGCACCTACAACC	hg38|+chr13:96832676-96832698	TGG	NM_153456 (Exon2)
Plate 1	L20	CM-015966-02	F-015966-00	HS6ST3	266722	TGACCCGCTTTGCAGCTACA	hg38|-chr13:96091382-96091404	AGG	NM_153456 (Exon1),NM_153456.3 (Exon1)
Plate 1	L20	CM-015966-03	F-015966-00	HS6ST3	266722	CCATGGTCCCGCTCTCAGGC	hg38|-chr13:96090844-96090866	CGG	NM_153456 (Exon1)
Plate 1	L20	CM-015966-04	F-015966-00	HS6ST3	266722	CTTGTTGAACCTTTCATCCA	hg38|-chr13:96090861-96090883	TGG	NM_153456 (Exon1)
Plate 1	L21	CM-009771-01	F-009771-00	RASAL1	8437	TTCAGGACCTCGTGCAGGTA	hg38|+chr12:113114878-113114900	GGG	NM_004658 (Exon13),NM_001193520 (Exon13),NM_001301202 (Exon12),NM_001193521 (Exon12)
Plate 1	L21	CM-009771-02	F-009771-00	RASAL1	8437	CTTCAGGACCTCGTGCAGGT	hg38|+chr12:113114877-113114899	AGG	NM_004658 (Exon13),NM_001193520 (Exon13),NM_001301202 (Exon12),NM_001193521 (Exon12)
Plate 1	L21	CM-009771-03	F-009771-00	RASAL1	8437	TCCACTTTCACTAGGCAGTA	hg38|+chr12:113130903-113130925	GGG	NM_004658 (Exon3),NM_001193520 (Exon3),NM_001301202 (Exon2),NM_001193521 (Exon2)
Plate 1	L21	CM-009771-04	F-009771-00	RASAL1	8437	GTGTGAGAGACTTCCTGGAC	hg38|-chr12:113107122-113107144	CGG	NM_004658 (Exon16),NM_001193520 (Exon16),NM_001301202 (Exon15),NM_001193521 (Exon15)
Plate 1	L22	CM-012651-01	F-012651-00	RNASE2	6036	ACTGGAACCACCGGATACTG	hg38|-chr14:20956213-20956235	TGG	NM_002934.2 (Exon2)
Plate 1	L22	CM-012651-02	F-012651-00	RNASE2	6036	GTTAATGACCTGCATTGCAT	hg38|-chr14:20955923-20955945	TGG	NM_002934.2 (Exon2)
Plate 1	L22	CM-012651-03	F-012651-00	RNASE2	6036	GGTTTCAAACCATTGAGCCC	hg38|-chr14:20955869-20955891	AGG	NM_002934.2 (Exon2)
Plate 1	L22	CM-012651-04	F-012651-00	RNASE2	6036	GAACCACCGGATACTGTGGA	hg38|-chr14:20956209-20956231	GGG	NM_002934.2 (Exon2)
Plate 1	M03	CM-004274-04	F-004274-00	EGLN3	112399	GATGCAGCGACCATCACCGT	hg38|+chr14:33931135-33931157	TGG	NM_022073 (Exon2)
Plate 1	M03	CM-004274-03	F-004274-00	EGLN3	112399	GTCAAGGAGAGGTCTAAGGT	hg38|-chr14:33950391-33950413	AGG	NM_022073 (Exon1)
Plate 1	M03	CM-004274-02	F-004274-00	EGLN3	112399	GTGCCCTGTCTGCACGAGGT	hg38|-chr14:33950673-33950695	GGG	NM_022073 (Exon1)
Plate 1	M03	CM-004274-01	F-004274-00	EGLN3	112399	ACAGGGCACGATGTACTCCA	hg38|+chr14:33950687-33950709	GGG	NM_022073 (Exon1)
Plate 1	M04	CM-017910-01	F-017910-00	CRLS1	54675	ACATATTCGGGATTGTCCAT	hg38|-chr20:6009783-6009805	GGG	NM_019095.4 (Exon2),NM_001127458.1 (Exon2)
Plate 1	M04	CM-017910-02	F-017910-00	CRLS1	54675	AAGCTGCCACCAAGATTAAC	hg38|-chr20:6034478-6034500	TGG	NM_019095.4 (Exon6),NM_001127458.1 (Exon6)
Plate 1	M04	CM-017910-03	F-017910-00	CRLS1	54675	TGGATTTATTGCTCGAAACT	hg38|+chr20:6015366-6015388	GGG	NM_019095.4 (Exon3),NM_001127458.1 (Exon3)
Plate 1	M04	CM-017910-04	F-017910-00	CRLS1	54675	ATGTTGTCAATGACGAGAAT	hg38|+chr20:6009802-6009824	TGG	NM_019095.4 (Exon2),NM_001127458.1 (Exon2)
Plate 1	M05	CM-012838-01	F-012838-00	SMUG1	23583	AGTCCCAGCACTGGTCGTTT	hg38|+chr12:54182523-54182545	AGG	NR_045039.1 (Exon4),NM_001243787.1 (Exon4),NM_001243788.1 (Exon3),NM_001243789.1 (Exon5),NM_001243791.1 (Exon3),NM_001243790.1 (Exon4),NM_014311.2 (Exon4)
Plate 1	M05	CM-012838-02	F-012838-00	SMUG1	23583	CCACAATGCCCAACCAGTCC	hg38|+chr12:54182575-54182597	CGG	NR_045039.1 (Exon4),NM_001243787.1 (Exon4),NM_001243788.1 (Exon3),NM_001243789.1 (Exon5),NM_001243791.1 (Exon3),NM_001243790.1 (Exon4),NM_014311.2 (Exon4)
Plate 1	M05	CM-012838-03	F-012838-00	SMUG1	23583	ACAATCCCGTGGAGTATGCA	hg38|-chr12:54183755-54183777	TGG	NR_045039.1 (Exon3),NM_001243787.1 (Exon3),NM_001243788.1 (Exon2),NM_001243789.1 (Exon4),NM_001243791.1 (Exon2),NM_001243790.1 (Exon3),NM_014311.2 (Exon3)
Plate 1	M05	CM-012838-04	F-012838-00	SMUG1	23583	TACGTGACTCGCTACTGCCA	hg38|-chr12:54183717-54183739	GGG	NR_045039.1 (Exon3),NM_001243787.1 (Exon3),NM_001243788.1 (Exon2),NM_001243789.1 (Exon4),NM_001243791.1 (Exon2),NM_001243790.1 (Exon3),NM_014311.2 (Exon3)
Plate 1	M06	CM-011033-01	F-011033-00	FANCC	2176	GATGAGGAGAGCCTCCACCA	hg38|+chr9:95149994-95150016	GGG	NM_000136 (Exon7),NM_001243744 (Exon7),NM_001243743 (Exon7)
Plate 1	M06	CM-011033-02	F-011033-00	FANCC	2176	GATGCAGAAGCTTTCTGTAT	hg38|-chr9:95249225-95249247	GGG	NM_000136 (Exon2),NM_001243744 (Exon2),NM_001243743 (Exon2),NM_001243743.1 (Exon2),NM_001243744.1 (Exon2),NM_000136.2 (Exon2)
Plate 1	M06	CM-011033-03	F-011033-00	FANCC	2176	ACATCTGTCAGGGTAATAAG	hg38|+chr9:95150022-95150044	TGG	NM_000136 (Exon7),NM_001243744 (Exon7),NM_001243743 (Exon7),NM_001243743.1 (Exon7),NM_001243744.1 (Exon7),NM_000136.2 (Exon7)
Plate 1	M06	CM-011033-04	F-011033-00	FANCC	2176	AATAGTGGCTATGATTTCCA	hg38|+chr9:95125137-95125159	GGG	NM_000136 (Exon10),NM_001243744 (Exon10),NM_001243743 (Exon10),NM_001243743.1 (Exon10),NM_001243744.1 (Exon10),NM_000136.2 (Exon10)
Plate 1	M07	CM-008086-01	F-008086-00	TLR1	7096	GTGTATAGACAAGGCCTTCA	hg38|+chr4:38797917-38797939	AGG	NM_003263.3 (Exon4)
Plate 1	M07	CM-008086-02	F-008086-00	TLR1	7096	AGTGCTTGAGGTTCACAGTA	hg38|+chr4:38798477-38798499	GGG	NM_003263.3 (Exon4)
Plate 1	M07	CM-008086-03	F-008086-00	TLR1	7096	TTGCCAAACTCTTTGCATAT	hg38|+chr4:38798422-38798444	AGG	NM_003263.3 (Exon4)
Plate 1	M07	CM-008086-04	F-008086-00	TLR1	7096	ATTTCAAACGTGAAGCTACA	hg38|-chr4:38797978-38798000	GGG	NM_003263.3 (Exon4)
Plate 1	M08	CM-011184-01	F-011184-00	KITLG	4254	TGCCACTACAAAGTCCTTGA	hg38|+chr12:88516383-88516405	AGG	NM_003994.5 (Exon5),NM_000899.4 (Exon5)
Plate 1	M08	CM-011184-02	F-011184-00	KITLG	4254	GAGACAGCCAAGTCTTACAA	hg38|-chr12:88506354-88506376	GGG	NM_003994.5 (Exon7),NM_000899.4 (Exon8)
Plate 1	M08	CM-011184-03	F-011184-00	KITLG	4254	TCATTGTTGGATAAGCGAGA	hg38|-chr12:88518840-88518862	TGG	NM_003994.5 (Exon4),NM_000899.4 (Exon4)
Plate 1	M08	CM-011184-04	F-011184-00	KITLG	4254	TCTTGCAGCCAAGTCATTGT	hg38|-chr12:88518853-88518875	TGG	NM_003994.5 (Exon4),NM_000899.4 (Exon4)
Plate 1	M09	CM-007509-01	F-007509-00	SLC2A1	6513	GATGGCCACGATGCTCAGAT	hg38|+chr1:42927767-42927789	AGG	NM_006516.2 (Exon9)
Plate 1	M09	CM-007509-02	F-007509-00	SLC2A1	6513	CATGAGCACGGCGGACACGA	hg38|+chr1:42930812-42930834	AGG	NM_006516.2 (Exon4)
Plate 1	M09	CM-007509-03	F-007509-00	SLC2A1	6513	ATGCTCAGATAGGACATCCA	hg38|+chr1:42927777-42927799	GGG	NM_006516.2 (Exon9)
Plate 1	M09	CM-007509-04	F-007509-00	SLC2A1	6513	CGAGAAGCCCATGAGCACGG	hg38|+chr1:42930803-42930825	CGG	NM_006516.2 (Exon4)
Plate 1	M10	CM-018646-01	F-018646-00	CNP	1267	CTGCTCGCTTAACTCCACCC	hg38|-chr17:41973551-41973573	GGG	NM_033133.4 (Exon4)
Plate 1	M10	CM-018646-02	F-018646-00	CNP	1267	TACGTCAGCTGCACAGCCGA	hg38|-chr17:41973653-41973675	GGG	NM_033133.4 (Exon4)
Plate 1	M10	CM-018646-03	F-018646-00	CNP	1267	GACCTGGCCGGCTTTGCGGA	hg38|-chr17:41968666-41968688	GGG	NM_033133.4 (Exon2)
Plate 1	M10	CM-018646-04	F-018646-00	CNP	1267	TATGATGGTGCAGGACTGCA	hg38|-chr17:41973899-41973921	AGG	NM_033133.4 (Exon4)
Plate 1	M11	CM-008112-01	F-008112-00	ADH1B	125	CACCTTCTCCCAGTACACGG	hg38|-chr4:99316008-99316030	TGG	NM_000668.5 (Exon5),NM_001286650.1 (Exon6)
Plate 1	M11	CM-008112-02	F-008112-00	ADH1B	125	TACAGCCCATAACAGCAGAT	hg38|+chr4:99314012-99314034	AGG	NM_000668.5 (Exon6),NM_001286650.1 (Exon7)
Plate 1	M11	CM-008112-03	F-008112-00	ADH1B	125	TCGAGAATCCACAGCCAATG	hg38|+chr4:99315930-99315952	AGG	NM_000668.5 (Exon5),NM_001286650.1 (Exon6)
Plate 1	M11	CM-008112-04	F-008112-00	ADH1B	125	AGCAGCCAGAATCATTGCGG	hg38|-chr4:99313979-99314001	TGG	NM_000668.5 (Exon6),NM_001286650.1 (Exon7)
Plate 1	M12	CM-007794-01	F-007794-00	RND3	390	TAGTAGAGCTCTCCAATCAC	hg38|-chr2:150471651-150471673	AGG	NM_005168 (Exon5),NM_001254738 (Exon4)
Plate 1	M12	CM-007794-02	F-007794-00	RND3	390	TTGCATTTCACGTTCTGATT	hg38|+chr2:150487344-150487366	AGG	NM_005168 (Exon2),NM_001254738 (Exon1)
Plate 1	M12	CM-007794-03	F-007794-00	RND3	390	ATCCGAATCAGGGTAAGAGA	hg38|+chr2:150474935-150474957	GGG	NM_005168 (Exon4),NM_001254738 (Exon3)
Plate 1	M12	CM-007794-04	F-007794-00	RND3	390	AGTAGCTGCTCCAATCTGTT	hg38|+chr2:150470203-150470225	TGG	NM_005168 (Exon6),NM_001254738 (Exon5)
Plate 1	M13	CM-011749-01	F-011749-00	PDGFB	5155	GTGGTTACCTCGCTGCTCCT	hg38|+chr22:39230076-39230098	GGG	NM_033016.2 (Exon5),NM_002608.2 (Exon5)
Plate 1	M13	CM-011749-02	F-011749-00	PDGFB	5155	GGTCATGTTCAGGTCCAACT	hg38|+chr22:39233490-39233512	CGG	NM_033016.2 (Exon3),NM_002608.2 (Exon3)
Plate 1	M13	CM-011749-03	F-011749-00	PDGFB	5155	GATCATGGCCGGCTCAGCAA	hg38|+chr22:39231796-39231818	TGG	NM_033016.2 (Exon4),NM_002608.2 (Exon4)
Plate 1	M13	CM-011749-04	F-011749-00	PDGFB	5155	AACATGACCCGCTCCCACTC	hg38|-chr22:39233476-39233498	TGG	NM_033016.2 (Exon3),NM_002608.2 (Exon3)
Plate 1	M14	CM-013268-01	F-013268-00	ASGR1	432	GACCTGCTGCCCGGTCAACT	hg38|-chr17:7174257-7174279	GGG	NM_001197216 (Exon6),NM_001671 (Exon7)
Plate 1	M14	CM-013268-02	F-013268-00	ASGR1	432	CAACTTCACAGCGAGCACGG	hg38|-chr17:7177008-7177030	AGG	NM_001197216 (Exon3),NM_001671 (Exon4)
Plate 1	M14	CM-013268-03	F-013268-00	ASGR1	432	GATACTCCTTGGTCATGATA	hg38|+chr17:7178548-7178570	GGG	NM_001197216 (Exon2),NM_001671 (Exon2)
Plate 1	M14	CM-013268-04	F-013268-00	ASGR1	432	CGTGCTCCACCCAGTTGACC	hg38|+chr17:7174248-7174270	GGG	NM_001197216 (Exon6),NM_001671 (Exon7)
Plate 1	M15	CM-025947-01	F-025947-00	CHD7	55636	TAATGGTGTGGGTTCGACGT	hg38|-chr8:60838195-60838217	AGG	NM_017780 (Exon19)
Plate 1	M15	CM-025947-02	F-025947-00	CHD7	55636	GATGTTGAGACGTCTCAAAG	hg38|+chr8:60830354-60830376	AGG	NM_017780 (Exon15)
Plate 1	M15	CM-025947-03	F-025947-00	CHD7	55636	GGGAGGCTCTCCATCCACTA	hg38|-chr8:60856782-60856804	GGG	NM_017780 (Exon34)
Plate 1	M15	CM-025947-04	F-025947-00	CHD7	55636	TATGACATCTAGCCTGAGCC	hg38|-chr8:60837664-60837686	TGG	NM_017780 (Exon18)
Plate 1	M16	CM-019856-01	F-019856-00	HAVCR1	26762	GACACACGCTATAAGCTATT	hg38|-chr5:157055338-157055360	GGG	NM_012206 (Exon2),NM_001173393 (Exon3),NM_001099414 (Exon3)
Plate 1	M16	CM-019856-02	F-019856-00	HAVCR1	26762	TTGCTCCCTGCAGTGTCGTA	hg38|+chr5:157049083-157049105	GGG	NM_012206 (Exon4),NM_001173393 (Exon5),NM_001099414 (Exon5)
Plate 1	M16	CM-019856-03	F-019856-00	HAVCR1	26762	ACCACCCACGGTGCTCAACA	hg38|+chr5:157055243-157055265	CGG	NM_012206 (Exon2),NM_001173393 (Exon3),NM_001099414 (Exon3)
Plate 1	M16	CM-019856-04	F-019856-00	HAVCR1	26762	GACCACTTGAGGATGCATTA	hg38|+chr5:157057926-157057948	TGG	NM_012206 (Exon1),NM_001173393 (Exon2),NM_001099414 (Exon2)
Plate 1	M17	CM-006521-01	F-006521-00	ADH1C	126	TACAGCCCATAACAACAGAT	hg38|+chr4:99342986-99343008	AGG	NM_000669.4 (Exon6)
Plate 1	M17	CM-006521-02	F-006521-00	ADH1C	126	GTCTGCAGTCAAAGTTGCCA	hg38|-chr4:99344861-99344883	AGG	NM_000669.4 (Exon5),NM_000669.4 (Exon5)
Plate 1	M17	CM-006521-03	F-006521-00	ADH1C	126	GCATGTGGTTAGTGGCAACC	hg38|-chr4:99347090-99347112	TGG	NM_000669.4 (Exon3),NM_000669.4 (Exon3)
Plate 1	M17	CM-006521-04	F-006521-00	ADH1C	126	CGAACTTCATGAGCCTTAGG	hg38|+chr4:99347752-99347774	AGG	NM_000669.4 (Exon2),NM_000669.4 (Exon2)
Plate 1	M18	CM-008818-01	F-008818-00	MAT2A	4144	AGCAGCTGAACGGTCGACCT	hg38|-chr2:85542659-85542681	TGG	NM_005911.5 (Exon7)
Plate 1	M18	CM-008818-02	F-008818-00	MAT2A	4144	CGTGAAGCTGTTAAACACAT	hg38|+chr2:85541335-85541357	TGG	NM_005911.5 (Exon3)
Plate 1	M18	CM-008818-03	F-008818-00	MAT2A	4144	TATGCCTTTAACCATTGTCT	hg38|+chr2:85541870-85541892	TGG	NM_005911.5 (Exon5)
Plate 1	M18	CM-008818-04	F-008818-00	MAT2A	4144	AACATGAACGGACAGCTCAA	hg38|+chr2:85539285-85539307	CGG	NM_005911.5 (Exon1)
Plate 1	M19	CM-006354-01	F-006354-00	NCK1	4690	GTGACTTTGCCATAATACCA	hg38|-chr3:136946197-136946219	AGG	NM_001291999 (Exon3),NM_006153 (Exon3),NM_001190796 (Exon2)
Plate 1	M19	CM-006354-02	F-006354-00	NCK1	4690	GGTAGCTACAATGGACAAGT	hg38|+chr3:136945792-136945814	TGG	NM_001291999 (Exon3),NM_006153 (Exon3),NM_001190796 (Exon2)
Plate 1	M19	CM-006354-03	F-006354-00	NCK1	4690	ATGCAGGAAGATCAATGGTA	hg38|+chr3:136946049-136946071	TGG	NM_001291999 (Exon3),NM_006153 (Exon3),NM_001190796 (Exon2)
Plate 1	M19	CM-006354-04	F-006354-00	NCK1	4690	TCGTCAATAACCTAAATACT	hg38|+chr3:136945901-136945923	GGG	NM_001291999 (Exon3),NM_006153 (Exon3),NM_001190796 (Exon2)
Plate 1	M20	CM-004032-01	F-004032-00	GLUD1	2746	TCAATCAATGGCAGCAACAT	hg38|-chr10:87060817-87060839	GGG	NM_005271.3 (Exon8)
Plate 1	M20	CM-004032-02	F-004032-00	GLUD1	2746	TTTCTCAATGGCATTAACAT	hg38|+chr10:87051793-87051815	AGG	NM_005271.3 (Exon13)
Plate 1	M20	CM-004032-03	F-004032-00	GLUD1	2746	GGTACTCACATAGTGCCCTA	hg38|+chr10:87068054-87068076	TGG	NM_005271.3 (Exon5)
Plate 1	M20	CM-004032-04	F-004032-00	GLUD1	2746	TTTGGTCAACTGCTTCTCAC	hg38|+chr10:87060715-87060737	TGG	NM_005271.3 (Exon8)
Plate 1	M21	CM-008524-01	F-008524-00	ACOXL	55289	GGTGGCCAGAATTTATTATA	hg38|+chr2:110995983-110996005	AGG	NM_001142807 (Exon14)
Plate 1	M21	CM-008524-02	F-008524-00	ACOXL	55289	TTTGCCCAGCTCATCATAGA	hg38|+chr2:110798691-110798713	TGG	NM_001142807 (Exon6)
Plate 1	M21	CM-008524-03	F-008524-00	ACOXL	55289	GCTGAAGGCCTACAGCACCT	hg38|+chr2:110933573-110933595	GGG	NM_001142807 (Exon12)
Plate 1	M21	CM-008524-04	F-008524-00	ACOXL	55289	CTGTTTCATCGTTCCTGTCC	hg38|+chr2:110799021-110799043	GGG	NM_001142807 (Exon7)
Plate 1	M22	CM-009601-01	F-009601-00	LIPG	9388	CCTGGCCCACCAGCTTTACA	hg38|+chr18:49567537-49567559	CGG	NM_006033.3 (Exon3),NM_001308006.1 (Exon3)
Plate 1	M22	CM-009601-02	F-009601-00	LIPG	9388	ATCTGCATTAGTGCCATAAA	hg38|-chr18:49582437-49582459	GGG	NM_006033.3 (Exon7),NM_001308006.1 (Exon6)
Plate 1	M22	CM-009601-03	F-009601-00	LIPG	9388	CACGAAGTTGCCTGCATACC	hg38|-chr18:49569501-49569523	CGG	NM_006033.3 (Exon4),NM_001308006.1 (Exon4)
Plate 1	M22	CM-009601-04	F-009601-00	LIPG	9388	TATGCAGGCAACTTCGTGAA	hg38|+chr18:49569506-49569528	AGG	NM_006033.3 (Exon4),NM_001308006.1 (Exon4)
Plate 1	N03	CM-013911-04	F-013911-00	SAMD4A	23034	GTTGGAGCTGACGAATCCAC	hg38|-chr14:54775065-54775087	TGG	NM_001161576.2 (Exon8),NM_015589.5 (Exon9),NM_001161577.1 (Exon5)
Plate 1	N03	CM-013911-03	F-013911-00	SAMD4A	23034	CTTGTCTATGAGCTGTAAAT	hg38|-chr14:54764503-54764525	AGG	NM_001161576.2 (Exon6),NM_015589.5 (Exon7),NM_001161577.1 (Exon3)
Plate 1	N03	CM-013911-02	F-013911-00	SAMD4A	23034	GATGTTCCAGCAGCCAGGTA	hg38|+chr14:54776524-54776546	GGG	NM_001161576.2 (Exon9),NM_015589.5 (Exon10),NM_001161577.1 (Exon6)
Plate 1	N03	CM-013911-01	F-013911-00	SAMD4A	23034	GATGATCCTGACTCCGATCA	hg38|+chr14:54760211-54760233	AGG	NM_001161576.2 (Exon5),NM_015589.5 (Exon6),NM_001161577.1 (Exon2)
Plate 1	N04	CM-011669-01	F-011669-00	GJA4	2701	GCAGAGCACACTGGCGACAT	hg38|-chr1:34794674-34794696	AGG	NM_002060 (Exon2)
Plate 1	N04	CM-011669-02	F-011669-00	GJA4	2701	ACAGGCGCCACTGGCCATAG	hg38|-chr1:34794720-34794742	AGG	NM_002060 (Exon2)
Plate 1	N04	CM-011669-03	F-011669-00	GJA4	2701	TCAGATGGCCAAGATCTCGG	hg38|+chr1:34794609-34794631	TGG	NM_002060 (Exon2)
Plate 1	N04	CM-011669-04	F-011669-00	GJA4	2701	CATCTCCCACATCCGCTACT	hg38|+chr1:34794426-34794448	GGG	NM_002060 (Exon2)
Plate 1	N05	CM-019627-01	F-019627-00	UGT1A4	54657	ATGTATCTTTGGCCCTTCAT	hg38|+chr2:233719176-233719198	AGG	NM_007120 (Exon1)
Plate 1	N05	CM-019627-02	F-019627-00	UGT1A4	54657	GTGTTGTTCGCAAGATTCGA	hg38|-chr2:233767876-233767898	TGG	NM_007120 (Exon3)
Plate 1	N05	CM-019627-03	F-019627-00	UGT1A4	54657	GAAGGCCACTGTCAGCACGA	hg38|-chr2:233772447-233772469	CGG	NM_007120 (Exon5)
Plate 1	N05	CM-019627-04	F-019627-00	UGT1A4	54657	CCATGTGACTTAGACTTTAA	hg38|+chr2:233719349-233719371	GGG	NM_007120 (Exon1)
Plate 1	N06	CM-031763-01	F-031763-00	GALNT18	374378	GCCCACATTGAACTCCACGT	hg38|+chr11:11379083-11379105	GGG	NM_198516.2 (Exon4)
Plate 1	N06	CM-031763-02	F-031763-00	GALNT18	374378	GTTGTCATCATCATCCACGG	hg38|+chr11:11293122-11293144	TGG	NM_198516.2 (Exon10)
Plate 1	N06	CM-031763-03	F-031763-00	GALNT18	374378	GTGAGTACAGGTTCAGCCCT	hg38|+chr11:11377362-11377384	GGG	NM_198516.2 (Exon5)
Plate 1	N06	CM-031763-04	F-031763-00	GALNT18	374378	ACACGCTGACCAGGTACCAC	hg38|+chr11:11332738-11332760	CGG	NM_198516.2 (Exon8)
Plate 1	N07	CM-019477-01	F-019477-00	SGMS1	259230	GAATTAACCAGAGTCCTACA	hg38|+chr10:50343514-50343536	AGG	NM_147156.3 (Exon7)
Plate 1	N07	CM-019477-02	F-019477-00	SGMS1	259230	GGAAGCTTCCTTTAGCACCT	hg38|+chr10:50307304-50307326	AGG	NM_147156.3 (Exon11)
Plate 1	N07	CM-019477-03	F-019477-00	SGMS1	259230	GAACAGTTGAAATGCATACC	hg38|+chr10:50327212-50327234	AGG	NM_147156.3 (Exon8)
Plate 1	N07	CM-019477-04	F-019477-00	SGMS1	259230	GATACCACCAGAGTCGCCGA	hg38|+chr10:50308122-50308144	GGG	NM_147156.3 (Exon10)
Plate 1	N08	CM-011675-01	F-011675-00	GPX2	2877	GATGTCCAAATTGGTTGCAA	hg38|+chr14:64942507-64942529	GGG	NM_002083.3 (Exon1),NR_046321.1 (Exon1),NR_046320.1 (Exon1),NM_002083.3 (Exon1),NR_046321.1 (Exon1),NR_046320.1 (Exon1)
Plate 1	N08	CM-011675-02	F-011675-00	GPX2	2877	TTGAGCAGTTCACATCTATA	hg38|+chr14:64939473-64939495	TGG	NM_002083.3 (Exon2),NR_046321.1 (Exon3),NR_046320.1 (Exon3)
Plate 1	N08	CM-011675-03	F-011675-00	GPX2	2877	AATGGGTCATCATAAGGGTA	hg38|+chr14:64939669-64939691	GGG	NM_002083.3 (Exon2),NR_046321.1 (Exon3),NR_046320.1 (Exon3),NM_002083.3 (Exon2),NR_046321.1 (Exon3),NR_046320.1 (Exon3)
Plate 1	N08	CM-011675-04	F-011675-00	GPX2	2877	CCACATCTGAGCGGCGCACA	hg38|+chr14:64939610-64939632	GGG	NM_002083.3 (Exon2),NR_046321.1 (Exon3),NR_046320.1 (Exon3),NM_002083.3 (Exon2),NR_046321.1 (Exon3),NR_046320.1 (Exon3)
Plate 1	N09	CM-008985-01	F-008985-00	B3GNT5	84002	TACATCACCGGAGATTACAT	hg38|-chr3:183270568-183270590	AGG	NM_032047.4 (Exon2)
Plate 1	N09	CM-008985-02	F-008985-00	B3GNT5	84002	CTGTGATGCCTCATAGACTT	hg38|-chr3:183270595-183270617	TGG	NM_032047.4 (Exon2)
Plate 1	N09	CM-008985-03	F-008985-00	B3GNT5	84002	TAGATAAACGCAGCCCTACA	hg38|-chr3:183270912-183270934	AGG	NM_032047.4 (Exon2)
Plate 1	N09	CM-008985-04	F-008985-00	B3GNT5	84002	GACTTTGGCAGCTACATCAC	hg38|-chr3:183270580-183270602	CGG	NM_032047.4 (Exon2)
Plate 1	N10	CM-007636-01	F-007636-00	UCP1	7350	CTGACTTTCACGACCTCTGT	hg38|+chr4:140563425-140563447	GGG	NM_021833 (Exon3)
Plate 1	N10	CM-007636-02	F-007636-00	UCP1	7350	GCCCGACGTCCAGTGTTATT	hg38|-chr4:140567942-140567964	AGG	NM_021833 (Exon2)
Plate 1	N10	CM-007636-03	F-007636-00	UCP1	7350	CCAGGATCCAAGTCGCAAGA	hg38|+chr4:140559977-140559999	AGG	NM_021833 (Exon6)
Plate 1	N10	CM-007636-04	F-007636-00	UCP1	7350	GATGACACTTCTCATCAGAT	hg38|+chr4:140563180-140563202	TGG	NM_021833 (Exon4)
Plate 1	N11	CM-005074-01	F-005074-00	ACOX1	51	CTGGGTTTCAGGGTCATACG	hg38|+chr17:75957514-75957536	TGG	NM_004035 (Exon4),NM_001185039 (Exon4),NM_007292 (Exon4)
Plate 1	N11	CM-005074-02	F-005074-00	ACOX1	51	TCATGTATGCGCCCACAAAC	hg38|+chr17:75951477-75951499	TGG	NM_004035 (Exon8),NM_001185039 (Exon8),NM_007292 (Exon8)
Plate 1	N11	CM-005074-03	F-005074-00	ACOX1	51	ACATGAAGGAGACCTATCAC	hg38|-chr17:75951460-75951482	CGG	NM_004035 (Exon8),NM_001185039 (Exon8),NM_007292 (Exon8)
Plate 1	N11	CM-005074-04	F-005074-00	ACOX1	51	GGATTCCGCCAGCTTCAACC	hg38|-chr17:75979025-75979047	CGG	NM_004035 (Exon1),NM_001185039 (Exon1),NM_007292 (Exon1)
Plate 1	N12	CM-008108-01	F-008108-00	IL27RA	9466	TATGAGATGGCCATGTAGGT	hg38|-chr19:14039832-14039854	GGG	NM_004843.3 (Exon4)
Plate 1	N12	CM-008108-02	F-008108-00	IL27RA	9466	TACAAAGTCTGGTTCTGGGT	hg38|+chr19:14046181-14046203	TGG	NM_004843.3 (Exon7)
Plate 1	N12	CM-008108-03	F-008108-00	IL27RA	9466	CCAAATCTTGGATCTCAACA	hg38|-chr19:14042485-14042507	GGG	NM_004843.3 (Exon5)
Plate 1	N12	CM-008108-04	F-008108-00	IL27RA	9466	CTCCTCCAGGCGTCCCACAG	hg38|-chr19:14042744-14042766	AGG	NM_004843.3 (Exon6)
Plate 1	N13	CM-008856-01	F-008856-00	MGMT	4255	GTGGAAATAGGCATTCAGCC	hg38|-chr10:129707960-129707982	AGG	NM_002412 (Exon3)
Plate 1	N13	CM-008856-02	F-008856-00	MGMT	4255	GTCTGCAGCAGCGGAGCCGT	hg38|+chr10:129766818-129766840	GGG	NM_002412 (Exon5)
Plate 1	N13	CM-008856-03	F-008856-00	MGMT	4255	TGAAATGAAACGCACCACAC	hg38|+chr10:129536267-129536289	TGG	NM_002412 (Exon2)
Plate 1	N13	CM-008856-04	F-008856-00	MGMT	4255	GGCCAGAAGCCATTCCTTCA	hg38|-chr10:129766861-129766883	CGG	NM_002412 (Exon5)
Plate 1	N14	CM-009271-01	F-009271-00	MRE11A	4361	TTGGTTTGCTGCGTATTAAA	hg38|-chr11:94470615-94470637	GGG	NM_005590 (Exon9),NM_005591 (Exon9)
Plate 1	N14	CM-009271-02	F-009271-00	MRE11A	4361	AGCACAAAGATTGCGCTATA	hg38|-chr11:94478740-94478762	TGG	NM_005590 (Exon6),NM_005591 (Exon6)
Plate 1	N14	CM-009271-03	F-009271-00	MRE11A	4361	GCAATCATGACGATCCCACA	hg38|-chr11:94479674-94479696	GGG	NM_005590 (Exon5),NM_005591 (Exon5)
Plate 1	N14	CM-009271-04	F-009271-00	MRE11A	4361	GTTTGCTGCGTATTAAAGGG	hg38|-chr11:94470612-94470634	AGG	NM_005590 (Exon9),NM_005591 (Exon9)
Plate 1	N15	CM-008895-01	F-008895-00	RSC1A1	6248	GTTTATCTGTCACATCTACT	hg38|+chr1:15660263-15660285	AGG	NM_006511 (Exon1)
Plate 1	N15	CM-008895-02	F-008895-00	RSC1A1	6248	CTCAGCAGCACGAAGAACCA	hg38|+chr1:15660362-15660384	GGG	NM_006511 (Exon1)
Plate 1	N15	CM-008895-03	F-008895-00	RSC1A1	6248	CCACTTTCCCACAGTCATGT	hg38|-chr1:15661714-15661736	AGG	NM_006511 (Exon1)
Plate 1	N15	CM-008895-04	F-008895-00	RSC1A1	6248	ACAGAGCGAGCAAGACTCAT	hg38|-chr1:15659944-15659966	AGG	NM_006511 (Exon1)
Plate 1	N16	CM-019826-01	F-019826-00	PDIA5	10954	GTCTGCTGCTCTTCCCACGT	hg38|-chr3:123150259-123150281	GGG	NR_028444 (Exon13),NM_006810 (Exon14)
Plate 1	N16	CM-019826-02	F-019826-00	PDIA5	10954	TACATCCGCTTCTCCATGGA	hg38|-chr3:123145573-123145595	GGG	NR_028444 (Exon11),NM_006810 (Exon12)
Plate 1	N16	CM-019826-03	F-019826-00	PDIA5	10954	GATGTGGAATCTTTCTGCCA	hg38|-chr3:123146142-123146164	GGG	NR_028444 (Exon12),NM_006810 (Exon13)
Plate 1	N16	CM-019826-04	F-019826-00	PDIA5	10954	ATTCATCCCGGCCAGCACCT	hg38|-chr3:123124061-123124083	GGG	NR_028444 (Exon9),NM_006810 (Exon9)
Plate 1	N17	CM-009603-01	F-009603-00	ATP1B4	23439	GGTGACGGTGGTGCCCAAAT	hg38|+chrX:120366593-120366615	CGG	NM_012069.4 (Exon2),NM_001142447.2 (Exon2)
Plate 1	N17	CM-009603-02	F-009603-00	ATP1B4	23439	AAGGCAACTCCGGTCCAGAA	hg38|+chrX:120362174-120362196	GGG	NM_012069.4 (Exon1),NM_001142447.2 (Exon1)
Plate 1	N17	CM-009603-03	F-009603-00	ATP1B4	23439	CTACTTAGCAGATGAAGAGG	hg38|+chrX:120366551-120366573	AGG	NM_012069.4 (Exon2),NM_001142447.2 (Exon2)
Plate 1	N17	CM-009603-04	F-009603-00	ATP1B4	23439	AGTCTGTAGCGATAACTGTA	hg38|-chrX:120362208-120362230	AGG	NM_012069.4 (Exon1),NM_001142447.2 (Exon1)
Plate 1	N18	CM-012933-01	F-012933-00	KIFAP3	22920	GACCCTTGCTAATGCACCAA	hg38|+chr1:170035525-170035547	GGG	NM_001204516 (Exon5),NM_001204517 (Exon6),NM_014970 (Exon6),NM_001204514 (Exon7)
Plate 1	N18	CM-012933-02	F-012933-00	KIFAP3	22920	TTGCCCTTGGCAACACTTAC	hg38|-chr1:170041732-170041754	CGG	NM_001204514 (Exon4)
Plate 1	N18	CM-012933-03	F-012933-00	KIFAP3	22920	TATAACTTCCCTGGCAAGGA	hg38|-chr1:170046811-170046833	AGG	NM_001204516 (Exon2),NM_001204517 (Exon3),NM_014970 (Exon3),NM_001204514 (Exon3)
Plate 1	N18	CM-012933-04	F-012933-00	KIFAP3	22920	TATCCTTTGACACAGGACTG	hg38|-chr1:170016511-170016533	AGG	NM_001204516 (Exon9),NM_001204517 (Exon10),NM_014970 (Exon10),NM_001204514 (Exon11)
Plate 1	N19	CM-020586-01	F-020586-00	MGAT4C	25834	TACCCAGTAAGTTCCTTCTA	hg38|+chr12:85979976-85979998	GGG	NM_013244.3 (Exon7)
Plate 1	N19	CM-020586-02	F-020586-00	MGAT4C	25834	GAGTATTACCCAATCCTAGA	hg38|-chr12:85980175-85980197	TGG	NM_013244.3 (Exon7)
Plate 1	N19	CM-020586-03	F-020586-00	MGAT4C	25834	ATCCCTAGAAGGAACTTACT	hg38|-chr12:85979978-85980000	GGG	NM_013244.3 (Exon7)
Plate 1	N19	CM-020586-04	F-020586-00	MGAT4C	25834	GTAGCGATAGGTGACATTTA	hg38|+chr12:85983551-85983573	TGG	NM_013244.3 (Exon6)
Plate 1	N20	CM-010370-01	F-010370-00	RAB2B	84932	TATCACCCGTTCCTACTACA	hg38|-chr14:21468707-21468729	GGG	NM_001163380 (Exon3),NM_032846 (Exon4)
Plate 1	N20	CM-010370-02	F-010370-00	RAB2B	84932	GCAGCACTCTAGTTCCAACA	hg38|-chr14:21468382-21468404	TGG	NM_001163380 (Exon4),NR_028074 (Exon5),NM_032846 (Exon5)
Plate 1	N20	CM-010370-03	F-010370-00	RAB2B	84932	TATGTCACGAGAGTTCCGCT	hg38|+chr14:21461220-21461242	GGG	NM_001163380 (Exon7),NR_028074 (Exon8),NM_032846 (Exon8)
Plate 1	N20	CM-010370-04	F-010370-00	RAB2B	84932	ATATATAGGAAGATCCAGCA	hg38|-chr14:21462372-21462394	GGG	NM_001163380 (Exon6),NR_028074 (Exon7),NM_032846 (Exon7)
Plate 1	N21	CM-004540-01	F-004540-00	ENPP3	5169	ATGTGCCAGAAAGATAGCCT	hg38|-chr6:131720287-131720309	AGG	NM_005021 (Exon17)
Plate 1	N21	CM-004540-02	F-004540-00	ENPP3	5169	ACTGTGTATGAACTCCACAT	hg38|-chr6:131726168-131726190	GGG	NM_005021 (Exon20)
Plate 1	N21	CM-004540-03	F-004540-00	ENPP3	5169	GGTCGGTGAGGGATGATAAA	hg38|-chr6:131740336-131740358	GGG	NM_005021 (Exon24)
Plate 1	N21	CM-004540-04	F-004540-00	ENPP3	5169	GTGCTTCACTACCCGTTGTA	hg38|-chr6:131675179-131675201	AGG	NM_005021 (Exon9)
Plate 1	N22	CM-009877-01	F-009877-00	RALGPS2	55103	ATCTGATTCCACATGGACAT	hg38|+chr1:178885166-178885188	AGG	NM_152663.4 (Exon12),NM_001286247.1 (Exon12)
Plate 1	N22	CM-009877-02	F-009877-00	RALGPS2	55103	GCTTCCAGAGAAGATTTAGT	hg38|+chr1:178883512-178883534	AGG	NM_152663.4 (Exon11),NM_001286247.1 (Exon11)
Plate 1	N22	CM-009877-03	F-009877-00	RALGPS2	55103	CATGTGGAATCAGATTCCGA	hg38|-chr1:178885158-178885180	GGG	NM_152663.4 (Exon12),NM_001286247.1 (Exon12)
Plate 1	N22	CM-009877-04	F-009877-00	RALGPS2	55103	AAAGCATGGACCTAATGAAC	hg38|+chr1:178776760-178776782	GGG	NM_152663.4 (Exon2),NM_001286247.1 (Exon2)
Plate 1	O03	CM-022848-04	F-022848-00	FAHD2B	151313	GTCATCGTCTTTGGGAGTGT	hg38|+chr2:97091507-97091529	GGG	NM_199336.1 (Exon2)
Plate 1	O03	CM-022848-03	F-022848-00	FAHD2B	151313	ATGGTCGGAGGTAACCTTCC	hg38|-chr2:97090273-97090295	TGG	NM_199336.1 (Exon3)
Plate 1	O03	CM-022848-02	F-022848-00	FAHD2B	151313	AGGTTACCTCCGACCATGGT	hg38|+chr2:97090279-97090301	AGG	NM_199336.1 (Exon3)
Plate 1	O03	CM-022848-01	F-022848-00	FAHD2B	151313	AGGAAGGTTACCTCCGACCA	hg38|+chr2:97090275-97090297	TGG	NM_199336.1 (Exon3)
Plate 1	O04	CM-007601-01	F-007601-00	SLC6A14	11254	CTGGTCTGCAGCAACTTATA	hg38|-chrX:116458811-116458833	AGG	NM_007231 (Exon14)
Plate 1	O04	CM-007601-02	F-007601-00	SLC6A14	11254	TTGGGCTAGAGCCTCTGGAT	hg38|-chrX:116453038-116453060	AGG	NM_007231 (Exon9)
Plate 1	O04	CM-007601-03	F-007601-00	SLC6A14	11254	TTGGTAGGCTGGAATTTACT	hg38|+chrX:116454970-116454992	GGG	NM_007231 (Exon11)
Plate 1	O04	CM-007601-04	F-007601-00	SLC6A14	11254	GCAGTGAAATTTATCAGCCA	hg38|+chrX:116443742-116443764	GGG	NM_007231 (Exon5)
Plate 1	O05	CM-008550-01	F-008550-00	CA10	56934	TGATATTGGTGCGGATGCAG	hg38|+chr17:51633536-51633558	CGG	NM_001082533.1 (Exon9),NM_020178.4 (Exon8),NM_001082534.1 (Exon9)
Plate 1	O05	CM-008550-02	F-008550-00	CA10	56934	AATGAATGGCTCCTCAAGTA	hg38|-chr17:51631582-51631604	GGG	NM_001082533.1 (Exon10),NM_020178.4 (Exon9),NM_001082534.1 (Exon10)
Plate 1	O05	CM-008550-03	F-008550-00	CA10	56934	CGGTTGTTGAGTGGCTGGAC	hg38|+chr17:51633556-51633578	AGG	NM_001082533.1 (Exon9),NM_020178.4 (Exon8),NM_001082534.1 (Exon9)
Plate 1	O05	CM-008550-04	F-008550-00	CA10	56934	AAATGAATGGCTCCTCAAGT	hg38|-chr17:51631583-51631605	AGG	NM_001082533.1 (Exon10),NM_020178.4 (Exon9),NM_001082534.1 (Exon10)
Plate 1	O06	CM-010405-01	F-010405-00	GNAZ	2781	ATGAAGATCATCCACAGCGG	hg38|+chr22:23095852-23095874	CGG	NM_002073.2 (Exon2)
Plate 1	O06	CM-010405-02	F-010405-00	GNAZ	2781	GTTGTGGAAGTCGATCCTGA	hg38|-chr22:23095964-23095986	GGG	NM_002073.2 (Exon2)
Plate 1	O06	CM-010405-03	F-010405-00	GNAZ	2781	TCACCGCGTCGAAGACAAAC	hg38|-chr22:23123362-23123384	TGG	NM_002073.2 (Exon3)
Plate 1	O06	CM-010405-04	F-010405-00	GNAZ	2781	AAAGAGCTGCACAGCGTCGT	hg38|-chr22:23095997-23096019	AGG	NM_002073.2 (Exon2)
Plate 1	O07	CM-015870-01	F-015870-00	TRMT61A	115708	GATGTCCAGGAAGACGGCGT	hg38|-chr14:103532774-103532796	CGG	NM_152307 (Exon3)
Plate 1	O07	CM-015870-02	F-015870-00	TRMT61A	115708	CATGAGCTTCGTGGCATACG	hg38|+chr14:103529978-103530000	AGG	NM_152307 (Exon2)
Plate 1	O07	CM-015870-03	F-015870-00	TRMT61A	115708	ATGATGTTGGAGCTTCGGCC	hg38|+chr14:103530267-103530289	CGG	NM_152307 (Exon2)
Plate 1	O07	CM-015870-04	F-015870-00	TRMT61A	115708	GGATGCACCTTCGACCTTGA	hg38|-chr14:103532834-103532856	GGG	NM_152307 (Exon3)
Plate 1	O08	CM-008651-01	F-008651-00	AMDHD2	51005	AGGGCGCTCACCTGCCACGT	hg38|-chr16:2528548-2528570	AGG	NM_001145815.1 (Exon8),NM_015944.3 (Exon8)
Plate 1	O08	CM-008651-02	F-008651-00	AMDHD2	51005	TGACTTCTCTCAAGCCACGG	hg38|+chr16:2520997-2521019	AGG	NM_001145815.1 (Exon3),NM_015944.3 (Exon3),NM_001145815.1 (Exon3),NM_015944.3 (Exon3)
Plate 1	O08	CM-008651-03	F-008651-00	AMDHD2	51005	CAGGATCCTCCGGGCCACGA	hg38|-chr16:2521038-2521060	GGG	NM_001145815.1 (Exon3),NM_015944.3 (Exon3),NM_001145815.1 (Exon3),NM_015944.3 (Exon3)
Plate 1	O08	CM-008651-04	F-008651-00	AMDHD2	51005	CGGAGGGAAACTGCTCAGGT	hg38|+chr16:2520524-2520546	GGG	NM_001145815.1 (Exon1),NM_015944.3 (Exon1),NM_001145815.1 (Exon1),NM_015944.3 (Exon1)
Plate 1	O09	CM-004301-01	F-004301-00	NECTIN4	81607	CATGTGAGCCCGGCTTACGA	hg38|-chr1:161079742-161079764	GGG	NM_030916.2 (Exon2)
Plate 1	O09	CM-004301-02	F-004301-00	NECTIN4	81607	GCTGGACCAGGATTCAGTGA	hg38|+chr1:161077710-161077732	GGG	NM_030916.2 (Exon3)
Plate 1	O09	CM-004301-03	F-004301-00	NECTIN4	81607	ATGTAGATGCCATTGCCCGT	hg38|+chr1:161072686-161072708	GGG	NM_030916.2 (Exon9)
Plate 1	O09	CM-004301-04	F-004301-00	NECTIN4	81607	TGCTGGCATCATTTACAGGT	hg38|-chr1:161089213-161089235	AGG	NM_030916.2 (Exon1)
Plate 1	O10	CM-008089-01	F-008089-00	TLR5	7100	TATGAACCCATTCAGAAACA	hg38|-chr1:223112353-223112375	TGG	NM_003268.5 (Exon6)
Plate 1	O10	CM-008089-02	F-008089-00	TLR5	7100	CTTGTATAGCAGAGTCTCAG	hg38|-chr1:223112389-223112411	TGG	NM_003268.5 (Exon6)
Plate 1	O10	CM-008089-03	F-008089-00	TLR5	7100	ATTCTTGCCCACCACATCAT	hg38|-chr1:223112235-223112257	GGG	NM_003268.5 (Exon6)
Plate 1	O10	CM-008089-04	F-008089-00	TLR5	7100	GACCACCTGGACCTTCTCCT	hg38|-chr1:223113003-223113025	AGG	NM_003268.5 (Exon6)
Plate 1	O11	CM-017196-01	F-017196-00	DHX30	22907	ATGGCCTTCTGATCCATCAT	hg38|-chr3:47847795-47847817	GGG	NM_138615 (Exon14),NM_014966 (Exon15)
Plate 1	O11	CM-017196-02	F-017196-00	DHX30	22907	CAAAGAGGCCAGGTTATACA	hg38|-chr3:47845743-47845765	TGG	NM_138615 (Exon10),NM_014966 (Exon11)
Plate 1	O11	CM-017196-03	F-017196-00	DHX30	22907	CTGGAGCGCTATGTGACCGA	hg38|+chr3:47846486-47846508	GGG	NM_138615 (Exon11),NM_014966 (Exon12)
Plate 1	O11	CM-017196-04	F-017196-00	DHX30	22907	GTAGGGTTGACACACATGGG	hg38|-chr3:47818072-47818094	TGG	NM_138615 (Exon4),NM_014966 (Exon4)
Plate 1	O12	CM-008412-01	F-008412-00	ADPRH	141	ATTCCCTTCAACAGCCATGA	hg38|+chr3:119586344-119586366	GGG	NM_001291950.1 (Exon2),NM_001291949.1 (Exon3),NM_001125.3 (Exon4)
Plate 1	O12	CM-008412-02	F-008412-00	ADPRH	141	GTCCTACTTCCAAACCAAAT	hg38|+chr3:119587464-119587486	GGG	NM_001291950.1 (Exon3),NM_001291949.1 (Exon4),NM_001125.3 (Exon5)
Plate 1	O12	CM-008412-03	F-008412-00	ADPRH	141	ATCCAAGTGAGCATCGAGAG	hg38|+chr3:119586440-119586462	TGG	NM_001291950.1 (Exon2),NM_001291949.1 (Exon3),NM_001125.3 (Exon4)
Plate 1	O12	CM-008412-04	F-008412-00	ADPRH	141	CCACCACCCAACAGGCTACC	hg38|+chr3:119586475-119586497	TGG	NM_001291950.1 (Exon2),NM_001291949.1 (Exon3),NM_001125.3 (Exon4)
Plate 1	O13	CM-007423-01	F-007423-00	SLC19A2	10560	GAGGCTCCTCCATATTTAGA	hg38|+chr1:169477169-169477191	GGG	NM_006996.2 (Exon2)
Plate 1	O13	CM-007423-02	F-007423-00	SLC19A2	10560	GGTATTTACACCAAATACTA	hg38|+chr1:169468192-169468214	GGG	NM_006996.2 (Exon5)
Plate 1	O13	CM-007423-03	F-007423-00	SLC19A2	10560	GCAAGAACCAGCATTCGCGA	hg38|+chr1:169485670-169485692	CGG	NM_006996.2 (Exon1)
Plate 1	O13	CM-007423-04	F-007423-00	SLC19A2	10560	GAGGCCGTTTCAACCTTACT	hg38|-chr1:169469963-169469985	GGG	NM_006996.2 (Exon3)
Plate 1	O14	CM-020140-01	F-020140-00	POLR3G	10622	CATGGATGAGGCAACCTATT	hg38|+chr5:90512118-90512140	AGG	NM_006467.2 (Exon8)
Plate 1	O14	CM-020140-02	F-020140-00	POLR3G	10622	TACAAGGAAGAATGGATACC	hg38|+chr5:90495712-90495734	AGG	NM_006467.2 (Exon4)
Plate 1	O14	CM-020140-03	F-020140-00	POLR3G	10622	TATAACTGGTTCTGATGGCT	hg38|+chr5:90485554-90485576	GGG	NM_006467.2 (Exon2)
Plate 1	O14	CM-020140-04	F-020140-00	POLR3G	10622	TACTATACCTTTCAATATCT	hg38|-chr5:90495672-90495694	AGG	NM_006467.2 (Exon4)
Plate 1	O15	CM-003721-01	F-003721-00	VLDLR	7436	TCCATCGGCTGGGAACACAC	hg38|-chr9:2639902-2639924	TGG	NM_001018056.1 (Exon3),NM_003383.3 (Exon3)
Plate 1	O15	CM-003721-02	F-003721-00	VLDLR	7436	TTTGTGCACTGGAATTGGGA	hg38|-chr9:2635473-2635495	GGG	NM_001018056.1 (Exon2),NM_003383.3 (Exon2)
Plate 1	O15	CM-003721-03	F-003721-00	VLDLR	7436	CTGGGTTTGAACTGATAGAT	hg38|+chr9:2644818-2644840	AGG	NM_001018056.1 (Exon8),NM_003383.3 (Exon8)
Plate 1	O15	CM-003721-04	F-003721-00	VLDLR	7436	ACACTTACGACACTCTTTCA	hg38|-chr9:2643945-2643967	GGG	NM_001018056.1 (Exon7),NM_003383.3 (Exon7)
Plate 1	O16	CM-009123-01	F-009123-00	CYP4Z1	199974	ACACTGAAGAACATCGTAAA	hg38|-chr1:47068700-47068722	GGG	NM_178134 (Exon2)
Plate 1	O16	CM-009123-02	F-009123-00	CYP4Z1	199974	ACACCTCAAACTCCTTTACT	hg38|-chr1:47068627-47068649	GGG	NM_178134 (Exon2)
Plate 1	O16	CM-009123-03	F-009123-00	CYP4Z1	199974	CCCACAAGGGAACAGCACAT	hg38|-chr1:47068672-47068694	GGG	NM_178134 (Exon2)
Plate 1	O16	CM-009123-04	F-009123-00	CYP4Z1	199974	GATGGGTTTGTCGAGTAACC	hg38|-chr1:47106208-47106230	GGG	NM_178134 (Exon9)
Plate 1	O17	CM-007932-01	F-007932-00	IL12RB2	3595	TTGATTCTAATGTCCCACGG	hg38|-chr1:67329598-67329620	AGG	NM_001258215 (Exon6),NM_001258214 (Exon7),NM_001258216 (Exon6),NM_001559 (Exon6),NR_047584 (Exon6),NR_047583 (Exon6)
Plate 1	O17	CM-007932-02	F-007932-00	IL12RB2	3595	AGTGAGGCCTCTTCCTCCGT	hg38|+chr1:67329585-67329607	GGG	NM_001258215 (Exon6),NM_001258214 (Exon7),NM_001258216 (Exon6),NM_001559 (Exon6),NR_047584 (Exon6),NR_047583 (Exon6)
Plate 1	O17	CM-007932-03	F-007932-00	IL12RB2	3595	GACTCCGTAGCCAGTTTAGA	hg38|-chr1:67367973-67367995	GGG	NM_001258215 (Exon10),NM_001258214 (Exon11),NM_001258216 (Exon10),NM_001559 (Exon10),NR_047584 (Exon10),NR_047583 (Exon10)
Plate 1	O17	CM-007932-04	F-007932-00	IL12RB2	3595	TCTATCAGGAGCCTGTCCAA	hg38|-chr1:67395562-67395584	GGG	NM_001258215 (Exon14),NM_001258214 (Exon16),NM_001258216 (Exon14),NM_001559 (Exon16),NR_047584 (Exon17),NR_047583 (Exon14)
Plate 1	O18	CM-009219-01	F-009219-00	CYP26B1	56603	CGAAGGTCTGCAGCACAGTG	hg38|+chr2:72133031-72133053	CGG	NM_001277742 (Exon4),NM_019885 (Exon5)
Plate 1	O18	CM-009219-02	F-009219-00	CYP26B1	56603	GTGGGTCTTGGGTTAGACTG	hg38|+chr2:72132215-72132237	TGG	NM_001277742 (Exon5),NM_019885 (Exon6)
Plate 1	O18	CM-009219-03	F-009219-00	CYP26B1	56603	TGGATCACCAGCTGGATCTT	hg38|+chr2:72135352-72135374	GGG	NM_001277742 (Exon2),NM_019885 (Exon3)
Plate 1	O18	CM-009219-04	F-009219-00	CYP26B1	56603	GCTCCTTGCTGCTCTCAATG	hg38|+chr2:72134793-72134815	AGG	NM_001277742 (Exon3),NM_019885 (Exon4)
Plate 1	O19	CM-004177-01	F-004177-00	RAB9A	9367	TGCCGTGTCCCAAATCTGCA	hg38|-chrX:13708916-13708938	TGG	NM_004251.4 (Exon3),NM_001195328.1 (Exon2)
Plate 1	O19	CM-004177-02	F-004177-00	RAB9A	9367	GTTGTCCCTGCACCAAGCTT	hg38|-chrX:13709159-13709181	GGG	NM_004251.4 (Exon3),NM_001195328.1 (Exon2)
Plate 1	O19	CM-004177-03	F-004177-00	RAB9A	9367	CAAATGATCTGACCTATCCT	hg38|-chrX:13709270-13709292	CGG	NM_004251.4 (Exon3),NM_001195328.1 (Exon2)
Plate 1	O19	CM-004177-04	F-004177-00	RAB9A	9367	ACCCAGCTCTTCCATACAAT	hg38|+chrX:13708846-13708868	AGG	NM_004251.4 (Exon3),NM_001195328.1 (Exon2)
Plate 1	O20	CM-023219-01	F-023219-00	LPO	4025	TTGCTGTCATAGGGCAGGTA	hg38|-chr17:58252425-58252447	GGG	NR_027647 (Exon7),NM_006151 (Exon8),NM_001160102 (Exon6)
Plate 1	O20	CM-023219-02	F-023219-00	LPO	4025	CTGGGAGCCTTCGTGCAGGT	hg38|+chr17:58254954-58254976	AGG	NR_027647 (Exon8),NM_006151 (Exon9),NM_001160102 (Exon7)
Plate 1	O20	CM-023219-03	F-023219-00	LPO	4025	ATGCTGGCCAAGAAGTTACT	hg38|+chr17:58267429-58267451	GGG	NR_027647 (Exon11),NM_006151 (Exon12),NM_001160102 (Exon10)
Plate 1	O20	CM-023219-04	F-023219-00	LPO	4025	TCTTTCTCCGCGAGCATAAC	hg38|+chr17:58254859-58254881	CGG	NR_027647 (Exon8),NM_006151 (Exon9),NM_001160102 (Exon7)
Plate 1	O21	CM-010291-01	F-010291-00	GPAT3	84803	CATCAGTCTGCGGCTCACTA	hg38|+chr4:83581761-83581783	TGG	NM_001256422.1 (Exon4),NM_001256421.1 (Exon4),NM_032717.4 (Exon3)
Plate 1	O21	CM-010291-02	F-010291-00	GPAT3	84803	AAAGGGCTCTCTGGTCTACG	hg38|+chr4:83581594-83581616	AGG	NM_001256422.1 (Exon4),NM_001256421.1 (Exon4),NM_032717.4 (Exon3)
Plate 1	O21	CM-010291-03	F-010291-00	GPAT3	84803	AGGCATATGACTTACCTCAG	hg38|-chr4:83581825-83581847	AGG	NM_001256422.1 (Exon4),NM_001256421.1 (Exon4),NM_032717.4 (Exon3)
Plate 1	O21	CM-010291-04	F-010291-00	GPAT3	84803	ACTGATCCCAATGAAAGCCA	hg38|-chr4:83587260-83587282	AGG	NM_001256422.1 (Exon5),NM_001256421.1 (Exon5),NM_032717.4 (Exon4)
Plate 1	O22	CM-027288-01	F-027288-00	GANC	2595	TATCACAGCAAACCCATTCA	hg38|+chr15:42292804-42292826	AGG	NM_198141 (Exon5)
Plate 1	O22	CM-027288-02	F-027288-00	GANC	2595	TATCTCCTGGCCCACAAACT	hg38|+chr15:42310368-42310390	GGG	NM_198141 (Exon9)
Plate 1	O22	CM-027288-03	F-027288-00	GANC	2595	TATAGTTCTGCCCAGTTTGT	hg38|-chr15:42310378-42310400	GGG	NM_198141 (Exon9)
Plate 1	O22	CM-027288-04	F-027288-00	GANC	2595	GCTGAAATTTATGGTATAGA	hg38|+chr15:42287703-42287725	AGG	NM_198141 (Exon4)
Plate 1	P03	CM-006853-04	F-006853-00	GABARAPL2	11345	ATATTTCGCTCGAATCTTCG	hg38|-chr16:75566870-75566892	CGG	NM_007285.6 (Exon2)
Plate 1	P03	CM-006853-03	F-006853-00	GABARAPL2	11345	TATGGGACAGCTTTACGAGA	hg38|+chr16:75577285-75577307	AGG	NM_007285.6 (Exon4)
Plate 1	P03	CM-006853-02	F-006853-00	GABARAPL2	11345	GGTTCCATCTGATATCACTG	hg38|+chr16:75568096-75568118	TGG	NM_007285.6 (Exon3)
Plate 1	P03	CM-006853-01	F-006853-00	GABARAPL2	11345	GGACTGTCTTATCCACAAAC	hg38|-chr16:75568177-75568199	AGG	NM_007285.6 (Exon3)
Plate 1	P04	CM-020489-01	F-020489-00	ASNSD1	54529	GGTACACTGACATGTTTATT	hg38|-chr2:189667321-189667343	AGG	NM_019048.2 (Exon4)
Plate 1	P04	CM-020489-02	F-020489-00	ASNSD1	54529	AGGAATATGACGGTCAGCAA	hg38|-chr2:189667142-189667164	GGG	NM_019048.2 (Exon4)
Plate 1	P04	CM-020489-03	F-020489-00	ASNSD1	54529	GATGTTGCCACAAGCTGCAT	hg38|+chr2:189666870-189666892	TGG	NM_019048.2 (Exon4)
Plate 1	P04	CM-020489-04	F-020489-00	ASNSD1	54529	TACCAGATCGAATCACAGGA	hg38|+chr2:189667340-189667362	AGG	NM_019048.2 (Exon4)
Plate 1	P05	CM-009922-01	F-009922-00	ARG1	383	ATATCCTTGGCAGATATACA	hg38|-chr6:131582654-131582676	GGG	NM_001244438.1 (Exon5),NM_000045.3 (Exon5)
Plate 1	P05	CM-009922-02	F-009922-00	ARG1	383	GAAACACTCAGCTATCTACT	hg38|+chr6:131583139-131583161	AGG	NM_001244438.1 (Exon6),NM_000045.3 (Exon6)
Plate 1	P05	CM-009922-03	F-009922-00	ARG1	383	AGATGACTCCAAGATCAGGG	hg38|-chr6:131581255-131581277	TGG	NM_001244438.1 (Exon4),NM_000045.3 (Exon4)
Plate 1	P05	CM-009922-04	F-009922-00	ARG1	383	TAATTGTTCAGCCACGAGGA	hg38|+chr6:131576652-131576674	GGG	NM_001244438.1 (Exon2),NM_000045.3 (Exon2)
Plate 1	P06	CM-008806-01	F-008806-00	CYP21A2	1589	GCTGGTGTCTAGGAACTACC	hg38|+chr6:32039098-32039120	CGG	NM_000500.7 (Exon3),NM_001128590.3 (Exon2)
Plate 1	P06	CM-008806-02	F-008806-00	CYP21A2	1589	GATGTGATCCCTCTTCTCTA	hg38|-chr6:32039786-32039808	TGG	NM_000500.7 (Exon6),NM_001128590.3 (Exon5)
Plate 1	P06	CM-008806-03	F-008806-00	CYP21A2	1589	CTGCAGACAAGCTGGTGTCT	hg38|+chr6:32039088-32039110	AGG	NM_000500.7 (Exon3),NM_001128590.3 (Exon2)
Plate 1	P06	CM-008806-04	F-008806-00	CYP21A2	1589	TAGTCTCCCAAGGACAGGTC	hg38|-chr6:32039117-32039139	CGG	NM_000500.7 (Exon3),NM_001128590.3 (Exon2)
Plate 1	P07	CM-009334-01	F-009334-00	CS	1431	GCCCATACCAGCCATTTGGT	hg38|-chr12:56275084-56275106	GGG	NM_004077.2 (Exon8)
Plate 1	P07	CM-009334-02	F-009334-00	CS	1431	ATTGGCTGACCTGATACCTA	hg38|-chr12:56285987-56286009	AGG	NM_004077.2 (Exon3)
Plate 1	P07	CM-009334-03	F-009334-00	CS	1431	CAGCCGAACCAAGTACTGGG	hg38|-chr12:56282419-56282441	AGG	NM_004077.2 (Exon6)
Plate 1	P07	CM-009334-04	F-009334-00	CS	1431	TACCGAAATCTCTACAGAGA	hg38|-chr12:56276113-56276135	AGG	NM_004077.2 (Exon7)
Plate 1	P08	CM-013770-01	F-013770-00	UGT1A3	54659	GTGTTGTTCGCAAGATTCGA	hg38|-chr2:233767876-233767898	TGG	NM_019093 (Exon3)
Plate 1	P08	CM-013770-02	F-013770-00	UGT1A3	54659	ACTGCCGCGCAGAGGTTAAC	hg38|-chr2:233729583-233729605	GGG	NM_019093 (Exon1)
Plate 1	P08	CM-013770-03	F-013770-00	UGT1A3	54659	GAAGGCCACTGTCAGCACGA	hg38|-chr2:233772447-233772469	CGG	NM_019093 (Exon5)
Plate 1	P08	CM-013770-04	F-013770-00	UGT1A3	54659	ATATGTCTTTGGTCTATCAT	hg38|+chr2:233729482-233729504	AGG	NM_019093 (Exon1)
Plate 1	P09	CM-017387-02	F-017387-00	TAPBP	6892	GCTCTTACCTGCTACCTCCA	hg38|+chr6:33304289-33304311	GGG	NM_172209.2 (Exon4),NM_172208.2 (Exon5),NM_003190.4 (Exon5)
Plate 1	P09	CM-017387-03	F-017387-00	TAPBP	6892	ACACAAGGCAGAGCAATTCC	hg38|+chr6:33304555-33304577	GGG	NM_172208.2 (Exon5),NM_003190.4 (Exon5),NM_172209.2 (Exon4)
Plate 1	P09	CM-017387-04	F-017387-00	TAPBP	6892	AAGGCCTACGCTGTCCTCAA	hg38|+chr6:33304180-33304202	GGG	NM_172209.2 (Exon5),NM_172208.2 (Exon6),NM_003190.4 (Exon6)
Plate 1	P09	CM-017387-01	F-017387-00	TAPBP	6892	GATGCCAGCAACCCTTGCAC	hg38|-chr6:33304597-33304619	GGG	NM_172209.2 (Exon4),NM_172208.2 (Exon5),NM_003190.4 (Exon5)
Plate 1	P10	CM-019283-01	F-019283-00	FANCA	2175	CGTAGCGGGAAGGGTCAAGA	hg38|-chr16:89815969-89815991	GGG	NM_000135 (Exon2),NM_001286167 (Exon2),NM_001018112 (Exon2)
Plate 1	P10	CM-019283-02	F-019283-00	FANCA	2175	GTGTGGCATCTTCACGTACA	hg38|-chr16:89808324-89808346	AGG	NM_000135 (Exon6),NM_001286167 (Exon6),NM_001018112 (Exon6)
Plate 1	P10	CM-019283-03	F-019283-00	FANCA	2175	TAGCGTGGGACAGATCTGCA	hg38|-chr16:89810976-89810998	CGG	NM_000135 (Exon4),NM_001286167 (Exon4),NM_001018112 (Exon4)
Plate 1	P10	CM-019283-04	F-019283-00	FANCA	2175	GGGATGGTTGCCTCTAGCGT	hg38|-chr16:89810990-89811012	GGG	NM_000135 (Exon4),NM_001286167 (Exon4),NM_001018112 (Exon4)
Plate 1	P11	CM-010057-01	F-010057-00	RAP2C	57826	GATCCACTTTATTTCCTACT	hg38|+chrX:132214362-132214384	AGG	NM_001271187 (Exon5),NR_073150 (Exon6),NM_021183 (Exon3),NM_001271186 (Exon5)
Plate 1	P11	CM-010057-02	F-010057-00	RAP2C	57826	GGTGTCCAGAATTTCCAGCA	hg38|+chrX:132217095-132217117	CGG	NM_001271187 (Exon4),NR_073150 (Exon4),NM_021183 (Exon2),NM_001271186 (Exon4)
Plate 1	P11	CM-010057-03	F-010057-00	RAP2C	57826	TATTTCCTACTAGGATTAGT	hg38|+chrX:132214371-132214393	GGG	NM_001271187 (Exon5),NR_073150 (Exon6),NM_021183 (Exon3),NM_001271186 (Exon5)
Plate 1	P11	CM-010057-04	F-010057-00	RAP2C	57826	CTGACAATTTGATCTCTCAT	hg38|+chrX:132214415-132214437	TGG	NM_001271187 (Exon5),NR_073150 (Exon6),NM_021183 (Exon3),NM_001271186 (Exon5)
Plate 1	P12	CM-003272-01	F-003272-00	MAD2L2	10459	TATACTGATTCAGCTCCGGG	hg38|+chr1:11677584-11677606	TGG	NM_001127325.1 (Exon4),NM_006341.3 (Exon4)
Plate 1	P12	CM-003272-02	F-003272-00	MAD2L2	10459	TCCACTGCTGTCCATCAGGT	hg38|-chr1:11676843-11676865	GGG	NM_001127325.1 (Exon5),NM_006341.3 (Exon5)
Plate 1	P12	CM-003272-03	F-003272-00	MAD2L2	10459	AGAAGCCGCCACTCGCAACA	hg38|-chr1:11675678-11675700	TGG	NM_001127325.1 (Exon7),NM_006341.3 (Exon7)
Plate 1	P12	CM-003272-04	F-003272-00	MAD2L2	10459	CGTGTGCACCAGGACTGTGA	hg38|+chr1:11675703-11675725	AGG	NM_001127325.1 (Exon7),NM_006341.3 (Exon7)
Plate 1	P13	CM-008296-01	F-008296-00	NDST4	64579	AGTTCCTGTCTCAGCCACGA	hg38|+chr4:114827832-114827854	TGG	NM_022569.1 (Exon14)
Plate 1	P13	CM-008296-02	F-008296-00	NDST4	64579	ATTATTACCTCTGGATCCAT	hg38|+chr4:114829782-114829804	AGG	NM_022569.1 (Exon13)
Plate 1	P13	CM-008296-03	F-008296-00	NDST4	64579	ATTACCTCTGGATCCATAGG	hg38|+chr4:114829785-114829807	TGG	NM_022569.1 (Exon13)
Plate 1	P13	CM-008296-04	F-008296-00	NDST4	64579	TCCCAGTCTGTGTAGCAGTT	hg38|+chr4:114827864-114827886	TGG	NM_022569.1 (Exon14)
Plate 1	P14	CM-020253-01	F-020253-00	NLRP2	55655	CTTCTCCAGGGTGTAGAACA	hg38|-chr19:54983233-54983255	GGG	NM_001174081.1 (Exon6),NM_001174082.1 (Exon5),NM_001174083.1 (Exon7),NM_017852.3 (Exon6)
Plate 1	P14	CM-020253-02	F-020253-00	NLRP2	55655	CTGGCCTGGAGATAGCAAAG	hg38|+chr19:54982220-54982242	AGG	NM_001174081.1 (Exon6),NM_001174082.1 (Exon5),NM_001174083.1 (Exon7),NM_017852.3 (Exon6)
Plate 1	P14	CM-020253-03	F-020253-00	NLRP2	55655	ATGGTGTCTTCGGCGCAGAT	hg38|+chr19:54970016-54970038	GGG	NM_001174081.1 (Exon2),NM_001174082.1 (Exon2),NM_001174083.1 (Exon2),NM_017852.3 (Exon2)
Plate 1	P14	CM-020253-04	F-020253-00	NLRP2	55655	GGAGGAGCCGATCTACATAA	hg38|+chr19:54982742-54982764	GGG	NM_001174081.1 (Exon6),NM_001174082.1 (Exon5),NM_001174083.1 (Exon7),NM_017852.3 (Exon6)
Plate 1	P15	CM-004317-01	F-004317-00	NMT2	9397	ACTCGGGTGAATAGTCAAAT	hg38|+chr10:15133063-15133085	CGG	NM_004808.2 (Exon5),NM_001308295.1 (Exon6)
Plate 1	P15	CM-004317-02	F-004317-00	NMT2	9397	GATCACTAGAAGAGTGAACC	hg38|-chr10:15130206-15130228	TGG	NM_004808.2 (Exon7),NM_001308295.1 (Exon8)
Plate 1	P15	CM-004317-03	F-004317-00	NMT2	9397	CTCCCGCGGTGTACACAGCC	hg38|+chr10:15130173-15130195	TGG	NM_004808.2 (Exon7),NM_001308295.1 (Exon8)
Plate 1	P15	CM-004317-04	F-004317-00	NMT2	9397	TAAGAAGTTGAGATCGAAAC	hg38|-chr10:15130251-15130273	GGG	NM_004808.2 (Exon7),NM_001308295.1 (Exon8)
Plate 1	P16	CM-008764-01	F-008764-00	TAC3	6866	TAGAGATCTGGATCCCTCTA	hg38|+chr12:57013655-57013677	GGG	NM_013251.3 (Exon3),NR_033654.1 (Exon3),NM_001178054.1 (Exon3)
Plate 1	P16	CM-008764-02	F-008764-00	TAC3	6866	TGAGCCAGGCTAGCACAGGT	hg38|-chr12:57013573-57013595	AGG	NM_013251.3 (Exon3),NR_033654.1 (Exon3),NM_001178054.1 (Exon3)
Plate 1	P16	CM-008764-03	F-008764-00	TAC3	6866	GTAGAGATCTGGATCCCTCT	hg38|+chr12:57013654-57013676	AGG	NM_013251.3 (Exon3),NR_033654.1 (Exon3),NM_001178054.1 (Exon3)
Plate 1	P16	CM-008764-04	F-008764-00	TAC3	6866	CACATCCGTAGGAGAGTCTA	hg38|+chr12:57012436-57012458	GGG	NM_013251.3 (Exon6),NR_033654.1 (Exon7),NM_001178054.1 (Exon5)
Plate 1	P17	CM-013498-01	F-013498-00	MRPL9	65005	TCAAAGTTCACGACAGACAT	hg38|+chr1:151760132-151760154	AGG	NM_031420.3 (Exon7),NR_125331.1 (Exon7),NM_001300733.1 (Exon6)
Plate 1	P17	CM-013498-02	F-013498-00	MRPL9	65005	TACTGCGGCCGCGACATGAA	hg38|-chr1:151763372-151763394	GGG	NM_031420.3 (Exon1),NR_125331.1 (Exon1),NM_001300733.1 (Exon1)
Plate 1	P17	CM-013498-03	F-013498-00	MRPL9	65005	GCATATACAGCCAGTCCCTG	hg38|+chr1:151762416-151762438	AGG	NM_031420.3 (Exon3),NR_125331.1 (Exon3),NM_001300733.1 (Exon3)
Plate 1	P17	CM-013498-04	F-013498-00	MRPL9	65005	TACCAGAAGAGCCTATCACA	hg38|-chr1:151760843-151760865	CGG	NM_031420.3 (Exon6),NR_125331.1 (Exon6),NM_001300733.1 (Exon5)
Plate 1	P18	CM-016457-01	F-016457-00	NGLY1	55768	GATCTGATGACTGCCCTTGA	hg38|+chr3:25764083-25764105	CGG	NM_001145295 (Exon3),NM_001145294 (Exon3),NM_001145293 (Exon3),NM_018297 (Exon3)
Plate 1	P18	CM-016457-02	F-016457-00	NGLY1	55768	TTGGGAATCGATTGCTGAAC	hg38|+chr3:25739578-25739600	TGG	NM_001145295 (Exon5),NM_001145294 (Exon5),NM_001145293 (Exon5),NM_018297 (Exon5)
Plate 1	P18	CM-016457-03	F-016457-00	NGLY1	55768	TACTTCGAGACACTATTAAT	hg38|-chr3:25733884-25733906	GGG	NM_001145295 (Exon8),NM_001145294 (Exon8),NM_001145293 (Exon8),NM_018297 (Exon8)
Plate 1	P18	CM-016457-04	F-016457-00	NGLY1	55768	GTGTGGGACGCGGAGAGCGA	hg38|-chr3:25783420-25783442	GGG	NM_001145295 (Exon1),NM_001145293 (Exon1),NM_018297 (Exon1)
Plate 1	P19	CM-019706-01	F-019706-00	RAP1GAP	5909	CTCAGCCTGCACCACGACGT	hg38|+chr1:21610150-21610172	AGG	NM_001145658 (Exon14),NM_001145657 (Exon15),NM_002885 (Exon14)
Plate 1	P19	CM-019706-02	F-019706-00	RAP1GAP	5909	GTCCACCAAGCTGCCATACA	hg38|-chr1:21611469-21611491	CGG	NM_001145658 (Exon13),NM_001145657 (Exon14),NM_002885 (Exon13)
Plate 1	P19	CM-019706-03	F-019706-00	RAP1GAP	5909	CTCATAGAGCGTCTCCAGGA	hg38|+chr1:21608312-21608334	GGG	NM_001145658 (Exon17),NM_001145657 (Exon18),NM_002885 (Exon17)
Plate 1	P19	CM-019706-04	F-019706-00	RAP1GAP	5909	GTTGCACTCGAGCTTCACCT	hg38|+chr1:21617345-21617367	TGG	NM_001145658 (Exon7),NM_001145657 (Exon8),NM_002885 (Exon7)
Plate 1	P20	CM-003954-01	F-003954-00	FASN	2194	GTGTAGGCCAGTACGTAGGT	hg38|+chr17:82080374-82080396	GGG	NM_004104.4 (Exon40)
Plate 1	P20	CM-003954-02	F-003954-00	FASN	2194	CTTGATGATCAGGTCCACGG	hg38|+chr17:82079537-82079559	CGG	NM_004104.4 (Exon42)
Plate 1	P20	CM-003954-03	F-003954-00	FASN	2194	TGAGAAGGCTGCGGCCTATA	hg38|-chr17:82081649-82081671	GGG	NM_004104.4 (Exon37)
Plate 1	P20	CM-003954-04	F-003954-00	FASN	2194	CTGATCATCAAGAGCCACCA	hg38|-chr17:82079526-82079548	GGG	NM_004104.4 (Exon42)
Plate 1	P21	CM-006112-01	F-006112-00	ATP1A2	477	GTGGATAACTCATCCTTAAC	hg38|+chr1:160125136-160125158	AGG	NM_000702 (Exon7)
Plate 1	P21	CM-006112-02	F-006112-00	ATP1A2	477	AGATGATCCGGAGGTCAGCA	hg38|-chr1:160124391-160124413	GGG	NM_000702 (Exon6),NM_000702.3 (Exon6)
Plate 1	P21	CM-006112-03	F-006112-00	ATP1A2	477	TTGGTTGTCGAACCACATGT	hg38|-chr1:160128794-160128816	GGG	NM_000702 (Exon9)
Plate 1	P21	CM-006112-04	F-006112-00	ATP1A2	477	CTCTCCCTCCCGGATCACAA	hg38|-chr1:160124300-160124322	GGG	NM_000702 (Exon6)
Plate 1	P22	CM-012099-01	F-012099-00	G3BP1	10146	ACTGGGTGGAAGATTCTTAC	hg38|-chr5:151799234-151799256	TGG	NM_198395.1 (Exon8),NM_005754.2 (Exon8)
Plate 1	P22	CM-012099-02	F-012099-00	G3BP1	10146	AGACATAGCTCAGACAGTAC	hg38|+chr5:151797395-151797417	AGG	NM_198395.1 (Exon7),NM_005754.2 (Exon7)
Plate 1	P22	CM-012099-03	F-012099-00	G3BP1	10146	GCTTCTCTCTAACAACAACC	hg38|+chr5:151790999-151791021	AGG	NM_198395.1 (Exon4),NM_005754.2 (Exon4)
Plate 1	P22	CM-012099-04	F-012099-00	G3BP1	10146	TTCCTGTCAAAGTAATGACA	hg38|+chr5:151797215-151797237	TGG	NM_198395.1 (Exon7),NM_005754.2 (Exon7)
Plate 2	A03	CM-008106-01	F-008106-00	TNXB	7148	CCATAGAGGAGGAACCTGTA	hg38|+chr6:32045056-32045078	GGG	NM_032470.3 (Exon1),NM_019105.6 (Exon32)
Plate 2	A03	CM-008106-02	F-008106-00	TNXB	7148	TCCAGTATGAGGACACGAAC	hg38|-chr6:32045148-32045170	GGG	NM_032470.3 (Exon1),NM_019105.6 (Exon32)
Plate 2	A03	CM-008106-03	F-008106-00	TNXB	7148	GCCCGGACCCAGAAACTCCA	hg38|-chr6:32043838-32043860	GGG	NM_032470.3 (Exon4),NM_019105.6 (Exon35)
Plate 2	A03	CM-008106-04	F-008106-00	TNXB	7148	GATCCCAGGCGCTCGCTATG	hg38|-chr6:32043812-32043834	AGG	NM_032470.3 (Exon4),NM_019105.6 (Exon35)
Plate 2	A04	CM-009635-01	F-009635-00	FAH	2184	CCTGAACATGATTCCGACGT	hg38|-chr15:80162285-80162307	TGG	NM_000137.2 (Exon5)
Plate 2	A04	CM-009635-02	F-009635-00	FAH	2184	CTGGTCGAGAAGACGCCGTA	hg38|-chr15:80153106-80153128	GGG	NM_000137.2 (Exon1)
Plate 2	A04	CM-009635-03	F-009635-00	FAH	2184	GGTGGCTGGAAGGTGCATCG	hg38|-chr15:80160433-80160455	TGG	NM_000137.2 (Exon4)
Plate 2	A04	CM-009635-04	F-009635-00	FAH	2184	CAGGATGTCTTCAATCAGGT	hg38|+chr15:80158153-80158175	AGG	NM_000137.2 (Exon2)
Plate 2	A05	CM-008417-01	F-008417-00	ANK2	287	GCTGCCAAGGAAGGCCACGT	hg38|+chr4:113196392-113196414	GGG	NM_020977 (Exon3),NM_001148 (Exon3),NM_001127493 (Exon4)
Plate 2	A05	CM-008417-02	F-008417-00	ANK2	287	TAGGTTCCAAAGTGACTATA	hg38|-chr4:113336636-113336658	GGG	NM_020977 (Exon31),NM_001148 (Exon31),NM_001127493 (Exon33)
Plate 2	A05	CM-008417-03	F-008417-00	ANK2	287	TGCCTGCTCTGGCAGCACGG	hg38|-chr4:113174436-113174458	AGG	NM_020977 (Exon2),NM_001148 (Exon2),NM_001127493 (Exon3)
Plate 2	A05	CM-008417-04	F-008417-00	ANK2	287	TTGCACCAGGCCGCTCAGCA	hg38|+chr4:113292431-113292453	GGG	NM_020977 (Exon21),NM_001148 (Exon21),NM_001127493 (Exon22)
Plate 2	A06	CM-010088-01	F-010088-00	TGM3	7053	GATGCCGGCATCATCTTTGT	hg38|+chr20:2311064-2311086	GGG	NM_003245.3 (Exon4)
Plate 2	A06	CM-010088-02	F-010088-00	TGM3	7053	TTAACCTCCGCGAAGATAAA	hg38|-chr20:2328191-2328213	GGG	NM_003245.3 (Exon9)
Plate 2	A06	CM-010088-03	F-010088-00	TGM3	7053	ACCCATAGGACGGTACACAA	hg38|+chr20:2310314-2310336	TGG	NM_003245.3 (Exon3)
Plate 2	A06	CM-010088-04	F-010088-00	TGM3	7053	AATTGGAGCGGCACTTACAC	hg38|+chr20:2317104-2317126	CGG	NM_003245.3 (Exon6)
Plate 2	A07	CM-020143-01	F-020143-00	ST3GAL4	6484	GCTGGCTATGAGGGTGACGT	hg38|+chr11:126408326-126408348	GGG	NM_006278 (Exon8),NM_001254757 (Exon8),NM_001254758 (Exon8),NM_001254759 (Exon6)
Plate 2	A07	CM-020143-02	F-020143-00	ST3GAL4	6484	TTGAGAATCCGAATCTGTTT	hg38|-chr11:126409316-126409338	AGG	NM_006278 (Exon9),NM_001254757 (Exon9),NM_001254758 (Exon9),NM_001254759 (Exon7)
Plate 2	A07	CM-020143-03	F-020143-00	ST3GAL4	6484	CTGCTTACGAGCTGCCCTAT	hg38|+chr11:126407314-126407336	GGG	NM_006278 (Exon5),NM_001254757 (Exon5),NM_001254758 (Exon5),NM_001254759 (Exon3)
Plate 2	A07	CM-020143-04	F-020143-00	ST3GAL4	6484	CCAGAAACCCTTTCGCACCT	hg38|-chr11:126409263-126409285	AGG	NM_006278 (Exon9),NM_001254757 (Exon9),NM_001254758 (Exon9),NM_001254759 (Exon7)
Plate 2	A08	CM-003987-01	F-003987-00	SPNS1	83985	GGCCCAGTTCATGGACAGGA	hg38|-chr16:28982879-28982901	GGG	NM_032038.2 (Exon9),NM_001142451.1 (Exon8),NM_001142449.1 (Exon7),NM_001142450.1 (Exon10),NM_001142448.1 (Exon10)
Plate 2	A08	CM-003987-02	F-003987-00	SPNS1	83985	CTGGTCGGCCACAAAGAGGT	hg38|-chr16:28979237-28979259	CGG	NM_032038.2 (Exon4),NM_001142451.1 (Exon4),NM_001142449.1 (Exon3),NM_001142450.1 (Exon5),NM_001142448.1 (Exon5)
Plate 2	A08	CM-003987-03	F-003987-00	SPNS1	83985	AGTGTTCATCTCCAGTTACA	hg38|+chr16:28977906-28977928	TGG	NM_032038.2 (Exon3),NM_001142451.1 (Exon3),NM_001142449.1 (Exon2),NM_001142450.1 (Exon4),NM_001142448.1 (Exon4)
Plate 2	A08	CM-003987-04	F-003987-00	SPNS1	83985	AGATCTGCCCACCACGAGGT	hg38|-chr16:28981575-28981597	GGG	NM_032038.2 (Exon6),NM_001142451.1 (Exon6),NM_001142449.1 (Exon5),NM_001142450.1 (Exon7),NM_001142448.1 (Exon7)
Plate 2	A09	CM-003768-01	F-003768-00	DHX32	55760	TACCCTCATCAGCATTTACA	hg38|-chr10:125840883-125840905	AGG	NM_018180.2 (Exon8)
Plate 2	A09	CM-003768-02	F-003768-00	DHX32	55760	ATTGCAACTGATGTGTTACT	hg38|-chr10:125859856-125859878	TGG	NM_018180.2 (Exon3)
Plate 2	A09	CM-003768-03	F-003768-00	DHX32	55760	ATGTCCTTACTTTCACTAGG	hg38|+chr10:125836793-125836815	AGG	NM_018180.2 (Exon11)
Plate 2	A09	CM-003768-04	F-003768-00	DHX32	55760	TTATGGAAGAGGACCCACTC	hg38|+chr10:125838263-125838285	TGG	NM_018180.2 (Exon10)
Plate 2	A10	CM-014151-01	F-014151-00	CRY2	1408	GTGACTGAGGTCTTCCACAC	hg38|-chr11:45870863-45870885	AGG	NM_021117 (Exon10),NM_001127457 (Exon10)
Plate 2	A10	CM-014151-02	F-014151-00	CRY2	1408	TTACCTGTCCAGGTCATAGA	hg38|-chr11:45858855-45858877	GGG	NM_021117 (Exon3),NM_001127457 (Exon3)
Plate 2	A10	CM-014151-03	F-014151-00	CRY2	1408	GAGACAACCAAAGCGCAGGT	hg38|-chr11:45867685-45867707	AGG	NM_021117 (Exon6),NM_001127457 (Exon6)
Plate 2	A10	CM-014151-04	F-014151-00	CRY2	1408	ATGGCGAGAGTTCTTCTACA	hg38|+chr11:45869553-45869575	CGG	NM_021117 (Exon7),NM_001127457 (Exon7)
Plate 2	A11	CM-019114-01	F-019114-00	FUT9	10690	GTGATGGATCAGAACTGCAT	hg38|-chr6:96203463-96203485	GGG	NM_006581 (Exon3)
Plate 2	A11	CM-019114-02	F-019114-00	FUT9	10690	GCTTGGCACTTCAAACACGA	hg38|-chr6:96203685-96203707	AGG	NM_006581 (Exon3),NM_006581.3 (Exon3)
Plate 2	A11	CM-019114-03	F-019114-00	FUT9	10690	CCATCACCGAGACATCAGTT	hg38|+chr6:96203479-96203501	GGG	NM_006581 (Exon3),NM_006581.3 (Exon3)
Plate 2	A11	CM-019114-04	F-019114-00	FUT9	10690	CTTGGATATCTGAATCACGG	hg38|-chr6:96203629-96203651	CGG	NM_006581 (Exon3),NM_006581.3 (Exon3)
Plate 2	A12	CM-004361-01	F-004361-00	XRCC2	7516	GATGTGTAGTGCCTTCCATA	hg38|-chr7:152676058-152676080	GGG	NM_005431.1 (Exon1)
Plate 2	A12	CM-004361-02	F-004361-00	XRCC2	7516	GACCTTATCTCTGTAAGGCA	hg38|-chr7:152648792-152648814	TGG	NM_005431 (Exon3),NM_005431.1 (Exon3)
Plate 2	A12	CM-004361-03	F-004361-00	XRCC2	7516	TCCCAAATCAGAAGGTGGCC	hg38|-chr7:152649262-152649284	TGG	NM_005431 (Exon3),NM_005431.1 (Exon3)
Plate 2	A12	CM-004361-04	F-004361-00	XRCC2	7516	CTTGAATTTCATGGCCCAGA	hg38|-chr7:152649333-152649355	AGG	NM_005431 (Exon3),NM_005431.1 (Exon3)
Plate 2	A13	CM-012471-01	F-012471-00	PADI4	23569	GGATGGCACCCTGTCCACAA	hg38|-chr1:17338055-17338077	GGG	NM_012387 (Exon5)
Plate 2	A13	CM-012471-02	F-012471-00	PADI4	23569	CTTGATCCCTTCGAACAGCA	hg38|-chr1:17356436-17356458	GGG	NM_012387 (Exon13)
Plate 2	A13	CM-012471-03	F-012471-00	PADI4	23569	AGGTAGTGAGAGGGCCACTT	hg38|-chr1:17341981-17342003	GGG	NM_012387 (Exon7)
Plate 2	A13	CM-012471-04	F-012471-00	PADI4	23569	CTTGGAGAGTCGAAGACCAC	hg38|-chr1:17347986-17348008	GGG	NM_012387 (Exon10)
Plate 2	A14	CM-011470-01	F-011470-00	ANXA9	8416	GTTGGTCAGCACGTCCACAA	hg38|-chr1:150983990-150984012	TGG	NM_003568.2 (Exon5)
Plate 2	A14	CM-011470-02	F-011470-00	ANXA9	8416	GACCTTCTTGAACTTCAGCG	hg38|+chr1:150983370-150983392	TGG	NM_003568.2 (Exon4)
Plate 2	A14	CM-011470-03	F-011470-00	ANXA9	8416	GTCCACGCTGAAGTTCAAGA	hg38|-chr1:150983372-150983394	AGG	NM_003568.2 (Exon4)
Plate 2	A14	CM-011470-04	F-011470-00	ANXA9	8416	TTGTGGACGTGCTGACCAAC	hg38|+chr1:150983993-150984015	CGG	NM_003568.2 (Exon5)
Plate 2	A15	CM-013179-01	F-013179-00	COX7A2L	9167	TAGTGGCTTCACGCAGAAGT	hg38|-chr2:42361125-42361147	TGG	NM_004718 (Exon1)
Plate 2	A15	CM-013179-02	F-013179-00	COX7A2L	9167	GGTGTGGCAAATATGATAGG	hg38|+chr2:42353291-42353313	TGG	NM_004718 (Exon2)
Plate 2	A15	CM-013179-03	F-013179-00	COX7A2L	9167	ATCATACACTGTGGAATCGG	hg38|+chr2:42353257-42353279	AGG	NM_004718 (Exon2)
Plate 2	A15	CM-013179-04	F-013179-00	COX7A2L	9167	GAATCGGAGGTCAGTTTAGT	hg38|+chr2:42353270-42353292	TGG	NM_004718 (Exon2)
Plate 2	A16	CM-004283-01	F-004283-00	ALKBH1	8846	CTGGATTTGGAAGGACACGA	hg38|+chr14:77674093-77674115	GGG	NM_006020 (Exon6)
Plate 2	A16	CM-004283-02	F-004283-00	ALKBH1	8846	AATCTCTCGGGAGGACAGCA	hg38|+chr14:77674033-77674055	GGG	NM_006020 (Exon6)
Plate 2	A16	CM-004283-03	F-004283-00	ALKBH1	8846	TGCCAGTCCTCCATAGAACA	hg38|+chr14:77673999-77674021	AGG	NM_006020 (Exon6)
Plate 2	A16	CM-004283-04	F-004283-00	ALKBH1	8846	CATCCTCGATGGGTTCTAGA	hg38|+chr14:77673901-77673923	GGG	NM_006020 (Exon6)
Plate 2	A17	CM-008559-01	F-008559-00	KIF5A	3798	TACTGAGGCAGTGTTCTTAA	hg38|-chr12:57569543-57569565	TGG	NM_004984 (Exon11)
Plate 2	A17	CM-008559-02	F-008559-00	KIF5A	3798	GTCCATGTTGGCCTTCTGGT	hg38|-chr12:57581926-57581948	AGG	NM_004984 (Exon26)
Plate 2	A17	CM-008559-03	F-008559-00	KIF5A	3798	GGTCTCTGCATCATTATAAC	hg38|-chr12:57569356-57569378	TGG	NM_004984 (Exon10)
Plate 2	A17	CM-008559-04	F-008559-00	KIF5A	3798	CTGCACGACCCTCAGCTGAT	hg38|+chr12:57564114-57564136	GGG	NM_004984 (Exon4)
Plate 2	A18	CM-021225-01	F-021225-00	GDAP1	54332	CTTCAAGACACGCTCGTAAT	hg38|-chr8:74364123-74364145	AGG	NR_046346.1 (Exon6),NM_001040875.2 (Exon6),NM_018972.2 (Exon6)
Plate 2	A18	CM-021225-02	F-021225-00	GDAP1	54332	CTGCGGTGAATCCTTCACCC	hg38|+chr8:74364007-74364029	TGG	NR_046346.1 (Exon6),NM_001040875.2 (Exon6),NM_018972.2 (Exon6)
Plate 2	A18	CM-021225-03	F-021225-00	GDAP1	54332	TCCCGGCTTATGCAACTACA	hg38|+chr8:74360281-74360303	AGG	NR_046346.1 (Exon3),NM_001040875.2 (Exon3),NM_018972.2 (Exon3)
Plate 2	A18	CM-021225-04	F-021225-00	GDAP1	54332	CCATGTGTATAGGCATCCAT	hg38|-chr8:74360220-74360242	TGG	NR_046346.1 (Exon3),NM_001040875.2 (Exon3),NM_018972.2 (Exon3)
Plate 2	A19	CM-015794-01	F-015794-00	METTL7B	196410	GTTGCTCTTGGGAGTCAGCA	hg38|-chr12:55681876-55681898	CGG	NM_152637.2 (Exon1)
Plate 2	A19	CM-015794-02	F-015794-00	METTL7B	196410	AGTCAGCACGGCCATCAGGT	hg38|-chr12:55681864-55681886	AGG	NM_152637.2 (Exon1)
Plate 2	A19	CM-015794-03	F-015794-00	METTL7B	196410	TCCGCAGCCCAGCTCCAGTA	hg38|-chr12:55681972-55681994	GGG	NM_152637.2 (Exon1)
Plate 2	A19	CM-015794-04	F-015794-00	METTL7B	196410	GAGCTCTTCAGCCAGATAAA	hg38|+chr12:55681923-55681945	GGG	NM_152637.2 (Exon1)
Plate 2	A20	CM-010825-01	F-010825-00	GNAS	2778	TCCTCGTACTCTAGGCACTC	hg38|-chr20:58840398-58840420	GGG	NM_016592.3 (Exon1),NM_016592.3 (Exon1)
Plate 2	A20	CM-010825-02	F-010825-00	GNAS	2778	TGCCTAAGAGGATGGATCGG	hg38|+chr20:58840096-58840118	AGG	NM_016592.3 (Exon1),NM_016592.3 (Exon1)
Plate 2	A20	CM-010825-03	F-010825-00	GNAS	2778	GGTGGGCGTTAAGGAAGCTC	hg38|-chr20:58840289-58840311	CGG	NM_016592.3 (Exon1),NM_016592.3 (Exon1)
Plate 2	A20	CM-010825-04	F-010825-00	GNAS	2778	AAGGAAGCTCCGGCGCTGTT	hg38|-chr20:58840279-58840301	GGG	NM_016592.3 (Exon1),NM_016592.3 (Exon1)
Plate 2	A21	CM-011829-01	F-011829-00	CDH17	1015	ATGCTGATGAGCCATTTACT	hg38|-chr8:94160073-94160095	GGG	NM_001144663.1 (Exon12),NM_004063.3 (Exon12)
Plate 2	A21	CM-011829-02	F-011829-00	CDH17	1015	TGTGTGCCTGGTAGACAGTC	hg38|+chr8:94130961-94130983	GGG	NM_001144663.1 (Exon16),NM_004063.3 (Exon16)
Plate 2	A21	CM-011829-03	F-011829-00	CDH17	1015	GATGCTGATGAGCCATTTAC	hg38|-chr8:94160074-94160096	TGG	NM_001144663.1 (Exon12),NM_004063.3 (Exon12)
Plate 2	A21	CM-011829-04	F-011829-00	CDH17	1015	AGAAGCCGGAAGTCCATATC	hg38|-chr8:94148768-94148790	GGG	NM_001144663.1 (Exon14),NM_004063.3 (Exon14)
Plate 2	A22	CM-005097-01	F-005097-00	RABGGTA	5875	CTGTGGTCCAGAATCCGGCT	hg38|+chr14:24269522-24269544	GGG	NM_182836.2 (Exon6),NM_004581.5 (Exon5)
Plate 2	A22	CM-005097-02	F-005097-00	RABGGTA	5875	GGTCTCCTTCTCATACAGCA	hg38|+chr14:24267894-24267916	GGG	NM_182836.2 (Exon13),NM_004581.5 (Exon12)
Plate 2	A22	CM-005097-03	F-005097-00	RABGGTA	5875	GTAATGCCAGGAAGAGTAGT	hg38|+chr14:24269573-24269595	TGG	NM_182836.2 (Exon6),NM_004581.5 (Exon5)
Plate 2	A22	CM-005097-04	F-005097-00	RABGGTA	5875	GCTGCTGGAGCACCTCTCGT	hg38|+chr14:24270347-24270369	CGG	NM_182836.2 (Exon4),NM_004581.5 (Exon3)
Plate 2	B03	CM-008515-01	F-008515-00	CCNO	10309	TCCAGGAAGAAGCTAATGGT	hg38|+chr5:55231715-55231737	GGG	NR_125346.1 (Exon3),NR_125347.1 (Exon3),NR_125348.1 (Exon2),NM_021147.4 (Exon3)
Plate 2	B03	CM-008515-02	F-008515-00	CCNO	10309	TTGCGCTTCCAGAGCTTCGG	hg38|+chr5:55231651-55231673	AGG	NR_125346.1 (Exon3),NR_125347.1 (Exon3),NR_125348.1 (Exon2),NM_021147.4 (Exon3)
Plate 2	B03	CM-008515-03	F-008515-00	CCNO	10309	CTGTAGATCTAGCTGCGCCA	hg38|+chr5:55233236-55233258	CGG	NR_125346.1 (Exon2),NR_125346.1 (Exon1),NR_125347.1 (Exon1),NM_021147.4 (Exon1)
Plate 2	B03	CM-008515-04	F-008515-00	CCNO	10309	GTGCCTGACGGTGAACACTC	hg38|-chr5:55232444-55232466	TGG	NR_125346.1 (Exon2),NR_125347.1 (Exon2),NR_125348.1 (Exon1),NM_021147.4 (Exon2)
Plate 2	B04	CM-013139-01	F-013139-00	ATP6V1C1	528	GGTCCTCTGAAAGAACACTA	hg38|-chr8:103062949-103062971	TGG	NM_001695.4 (Exon9)
Plate 2	B04	CM-013139-02	F-013139-00	ATP6V1C1	528	TAAGAAAGTAGCTCAATACA	hg38|+chr8:103048876-103048898	TGG	NM_001695.4 (Exon4)
Plate 2	B04	CM-013139-03	F-013139-00	ATP6V1C1	528	GGACTGCTTGATTGGATATT	hg38|-chr8:103051092-103051114	TGG	NM_001695.4 (Exon5)
Plate 2	B04	CM-013139-04	F-013139-00	ATP6V1C1	528	GTATGAAACACTAGCCGAAA	hg38|+chr8:103055895-103055917	TGG	NM_001695.4 (Exon8)
Plate 2	B05	CM-018142-01	F-018142-00	SLFN12	55106	TCCATACAGAAGTGATGCAC	hg38|+chr17:35422193-35422215	AGG	NM_001289009.1 (Exon2),NM_018042.4 (Exon2)
Plate 2	B05	CM-018142-02	F-018142-00	SLFN12	55106	CTTGCGACCTTAAATCATAC	hg38|+chr17:35411529-35411551	TGG	NM_001289009.1 (Exon4),NM_018042.4 (Exon4)
Plate 2	B05	CM-018142-03	F-018142-00	SLFN12	55106	ATGCACAGGCATCTTCCTAA	hg38|+chr17:35422207-35422229	TGG	NM_001289009.1 (Exon2),NM_018042.4 (Exon2)
Plate 2	B05	CM-018142-04	F-018142-00	SLFN12	55106	GATCACCTCTTCATATGAAC	hg38|+chr17:35420353-35420375	TGG	NM_001289009.1 (Exon3),NM_018042.4 (Exon3)
Plate 2	B06	CM-007287-01	F-007287-00	BLM	641	AGGGTGATTCCTGCCCTACA	hg38|+chr15:90760692-90760714	GGG	NM_000057 (Exon7),NM_001287247 (Exon7),NM_001287246 (Exon8),NM_001287248 (Exon7)
Plate 2	B06	CM-007287-02	F-007287-00	BLM	641	CCTTCATAGAATTCCCTGTA	hg38|-chr15:90760705-90760727	GGG	NM_000057 (Exon7),NM_001287247 (Exon7),NM_001287246 (Exon8),NM_001287248 (Exon7)
Plate 2	B06	CM-007287-03	F-007287-00	BLM	641	GTGGCCGTAAGAGCCATCAC	hg38|-chr15:90769504-90769526	CGG	NM_000057 (Exon12),NM_001287247 (Exon12),NM_001287246 (Exon13),NM_001287248 (Exon12)
Plate 2	B06	CM-007287-04	F-007287-00	BLM	641	AGTAACCCTCCACAGATTTA	hg38|-chr15:90790723-90790745	GGG	NM_000057 (Exon15),NM_001287247 (Exon15),NM_001287246 (Exon16),NM_001287248 (Exon15)
Plate 2	B07	CM-009589-01	F-009589-00	TUBB1	81027	CTGTGAGGTAGCGGCCACGG	hg38|-chr20:59024342-59024364	CGG	NM_030773.3 (Exon4)
Plate 2	B07	CM-009589-02	F-009589-00	TUBB1	81027	TCATGGTCAAGGACACTAGG	hg38|-chr20:59024105-59024127	TGG	NM_030773.3 (Exon4)
Plate 2	B07	CM-009589-03	F-009589-00	TUBB1	81027	GGCCAAAGGCCACTACACGG	hg38|+chr20:59023730-59023752	AGG	NM_030773.3 (Exon4)
Plate 2	B07	CM-009589-04	F-009589-00	TUBB1	81027	CTGGGCCAAAGGCCACTACA	hg38|+chr20:59023727-59023749	CGG	NM_030773.3 (Exon4)
Plate 2	B08	CM-015749-01	F-015749-00	RPA1	6117	GTGAAATCAAACTGAACCGT	hg38|-chr17:1879341-1879363	AGG	NM_002945.3 (Exon10)
Plate 2	B08	CM-015749-02	F-015749-00	RPA1	6117	GCTGGCAATGGGCACCACTT	hg38|-chr17:1875751-1875773	TGG	NM_002945.3 (Exon7)
Plate 2	B08	CM-015749-03	F-015749-00	RPA1	6117	CGGTGTCGCACTTCTCACAG	hg38|-chr17:1888794-1888816	CGG	NM_002945.3 (Exon14)
Plate 2	B08	CM-015749-04	F-015749-00	RPA1	6117	GCTCCTTTGATAGCCAACAC	hg38|-chr17:1880570-1880592	GGG	NM_002945.3 (Exon12)
Plate 2	B09	CM-005744-01	F-005744-00	TM7SF2	7108	GATGAGGTCTCCAAGATAGT	hg38|-chr11:65115548-65115570	TGG	NR_102367 (Exon8),NM_003273 (Exon9),NM_001277233 (Exon8)
Plate 2	B09	CM-005744-02	F-005744-00	TM7SF2	7108	GCTGAAGATGAAAGCGGTGA	hg38|-chr11:65113328-65113350	GGG	NR_102367 (Exon3),NM_003273 (Exon4),NM_001277233 (Exon4)
Plate 2	B09	CM-005744-03	F-005744-00	TM7SF2	7108	AGGGTGGCGACAAACGCCAA	hg38|-chr11:65113309-65113331	GGG	NR_102367 (Exon3),NM_003273 (Exon4),NM_001277233 (Exon4)
Plate 2	B09	CM-005744-04	F-005744-00	TM7SF2	7108	GAGCCGCTTCAGTAGATGTA	hg38|-chr11:65116039-65116061	GGG	NR_102367 (Exon9),NM_003273 (Exon10),NM_001277233 (Exon9)
Plate 2	B10	CM-006366-01	F-006366-00	GBA	2629	CCCATCCAGGCTAATCACAC	hg38|-chr1:155239891-155239913	GGG	NM_001171811 (Exon2),NM_000157 (Exon3),NM_001171812 (Exon3),NM_001005742 (Exon4),NM_001005741 (Exon4)
Plate 2	B10	CM-006366-02	F-006366-00	GBA	2629	GTGGTGAGTACTGTTGGCGA	hg38|+chr1:155237401-155237423	GGG	NM_001171811 (Exon6),NM_000157 (Exon7),NM_001171812 (Exon6),NM_001005742 (Exon8),NM_001005741 (Exon8)
Plate 2	B10	CM-006366-03	F-006366-00	GBA	2629	CCATTGGTCTTGAGCCAAGT	hg38|+chr1:155238212-155238234	GGG	NM_001171811 (Exon5),NM_000157 (Exon6),NM_001171812 (Exon5),NM_001005742 (Exon7),NM_001005741 (Exon7)
Plate 2	B10	CM-006366-04	F-006366-00	GBA	2629	ACAAAGTTACGCACCCAATT	hg38|+chr1:155235759-155235781	GGG	NM_001171811 (Exon8),NM_000157 (Exon9),NM_001171812 (Exon8),NM_001005742 (Exon10),NM_001005741 (Exon10)
Plate 2	B11	CM-017951-01	F-017951-00	DOLPP1	57171	AACCGACGATGACAAATACA	hg38|-chr9:129084708-129084730	GGG	NM_001135917.1 (Exon2),NM_020438.4 (Exon2),NR_072983.1 (Exon2)
Plate 2	B11	CM-017951-02	F-017951-00	DOLPP1	57171	CATACCTGCTGTAGGAGACT	hg38|-chr9:129085599-129085621	AGG	NM_001135917.1 (Exon5),NM_020438.4 (Exon5),NR_072983.1 (Exon4)
Plate 2	B11	CM-017951-03	F-017951-00	DOLPP1	57171	ACCTGCAGGATATTCGACGT	hg38|-chr9:129081187-129081209	GGG	NM_001135917.1 (Exon1),NM_020438.4 (Exon1),NR_072983.1 (Exon1)
Plate 2	B11	CM-017951-04	F-017951-00	DOLPP1	57171	GCTGGAGGGCATCCCGTACT	hg38|-chr9:129085228-129085250	TGG	NM_001135917.1 (Exon4),NM_020438.4 (Exon4),NR_072983.1 (Exon3)
Plate 2	B12	CM-010363-01	F-010363-00	JMJD6	23210	TTGAATTCAGGTGGCCAGGT	hg38|+chr17:76723819-76723841	TGG	NM_001081461.1 (Exon3),NM_015167.2 (Exon3)
Plate 2	B12	CM-010363-02	F-010363-00	JMJD6	23210	AGCAAGACGAAGCTATTACC	hg38|-chr17:76723872-76723894	TGG	NM_001081461.1 (Exon3),NM_015167.2 (Exon3)
Plate 2	B12	CM-010363-03	F-010363-00	JMJD6	23210	GCCCTGAACTAAGGCATTCC	hg38|+chr17:76723971-76723993	AGG	NM_001081461.1 (Exon3),NM_015167.2 (Exon3)
Plate 2	B12	CM-010363-04	F-010363-00	JMJD6	23210	AAGTGACCCGAGACGAAGGA	hg38|-chr17:76723899-76723921	GGG	NM_001081461.1 (Exon3),NM_015167.2 (Exon3)
Plate 2	B13	CM-013098-01	F-013098-00	PRODH2	58510	CACCTTTAGACAGGCCTGGT	hg38|+chr19:35806672-35806694	AGG	NM_021232 (Exon7),NM_021232.1 (Exon7)
Plate 2	B13	CM-013098-02	F-013098-00	PRODH2	58510	GCTGTTCCAGCGCACAGCCA	hg38|+chr19:35806726-35806748	GGG	NM_021232 (Exon7),NM_021232.1 (Exon7)
Plate 2	B13	CM-013098-03	F-013098-00	PRODH2	58510	CTGGGCCCTCCGGATCAGGT	hg38|+chr19:35800140-35800162	AGG	NM_021232 (Exon11),NM_021232.1 (Exon11)
Plate 2	B13	CM-013098-04	F-013098-00	PRODH2	58510	GCCACCATGAGGTGGCACAT	hg38|+chr19:35803007-35803029	GGG	NM_021232 (Exon9),NM_021232.1 (Exon9)
Plate 2	B14	CM-007515-01	F-007515-00	SLC2A2	6514	CTTCTCCACAAGGAATACCT	hg38|+chr3:170999149-170999171	AGG	NM_001278658 (Exon8),NM_000340 (Exon9),NM_001278659 (Exon8)
Plate 2	B14	CM-007515-02	F-007515-00	SLC2A2	6514	GCAATTTCACCGATATACAT	hg38|+chr3:171007221-171007243	AGG	NM_001278658 (Exon4),NM_000340 (Exon5),NM_001278659 (Exon4)
Plate 2	B14	CM-007515-03	F-007515-00	SLC2A2	6514	GGATGGCTCGCACACCAGAC	hg38|+chr3:171006027-171006049	AGG	NM_001278658 (Exon5),NM_000340 (Exon6),NM_001278659 (Exon5)
Plate 2	B14	CM-007515-04	F-007515-00	SLC2A2	6514	AACTCAGCCACCATGAACCA	hg38|+chr3:170998290-170998312	GGG	NM_001278658 (Exon9),NM_000340 (Exon10),NM_001278659 (Exon9)
Plate 2	B15	CM-016220-01	F-016220-00	HMBS	3145	GGTACCCGCAAGAGCCAGGT	hg38|+chr11:119088291-119088313	GGG	NM_000190 (Exon2),NM_001258209 (Exon2),NM_001258208 (Exon2),NM_001024382 (Exon2)
Plate 2	B15	CM-016220-02	F-016220-00	HMBS	3145	CTGCTCGTAACATTCCACGA	hg38|+chr11:119093153-119093175	GGG	NM_000190 (Exon14),NM_001258209 (Exon13),NM_001258208 (Exon13),NM_001024382 (Exon14)
Plate 2	B15	CM-016220-03	F-016220-00	HMBS	3145	TCTTGATACTGCACTCTCTA	hg38|+chr11:119089110-119089132	AGG	NM_000190 (Exon4),NM_001258209 (Exon4),NM_001258208 (Exon4),NM_001024382 (Exon4)
Plate 2	B15	CM-016220-04	F-016220-00	HMBS	3145	GACATGGATGGTAGCCTGCA	hg38|-chr11:119092990-119093012	TGG	NM_000190 (Exon13),NM_001258209 (Exon12),NM_001258208 (Exon12),NM_001024382 (Exon13)
Plate 2	B16	CM-026339-01	F-026339-00	LIPM	340654	TCTGGGTCCACAGCTTTAGT	hg38|-chr10:88803005-88803027	TGG	NM_001128215.1 (Exon1)
Plate 2	B16	CM-026339-02	F-026339-00	LIPM	340654	ATGAAGCCCAGGCTATTGTT	hg38|-chr10:88813165-88813187	GGG	NM_001128215.1 (Exon3)
Plate 2	B16	CM-026339-03	F-026339-00	LIPM	340654	AGTTGCTAGCACCTCCAACT	hg38|-chr10:88813128-88813150	AGG	NM_001128215.1 (Exon3)
Plate 2	B16	CM-026339-04	F-026339-00	LIPM	340654	TATTATGTCGGCTATTCACA	hg38|+chr10:88814606-88814628	GGG	NM_001128215.1 (Exon4)
Plate 2	B17	CM-011514-01	F-011514-00	JRKL	8690	AAATGGAGATGAGACTGCGG	hg38|+chr11:96391084-96391106	TGG	NM_001261833.1 (Exon2),NM_003772.3 (Exon1)
Plate 2	B17	CM-011514-02	F-011514-00	JRKL	8690	ATCAATGAGGCCACATTAGG	hg38|-chr11:96391595-96391617	TGG	NM_001261833.1 (Exon2),NM_003772.3 (Exon1)
Plate 2	B17	CM-011514-03	F-011514-00	JRKL	8690	CCTGTCCAATTCCTCATACA	hg38|-chr11:96390870-96390892	TGG	NM_001261833.1 (Exon2),NM_003772.3 (Exon1)
Plate 2	B17	CM-011514-04	F-011514-00	JRKL	8690	TATGAAGCCATCCATGTATG	hg38|+chr11:96390859-96390881	AGG	NM_001261833.1 (Exon2),NM_003772.3 (Exon1)
Plate 2	B18	CM-017555-01	F-017555-00	PIGC	5279	AGTGCTGACAGACTCTGTAA	hg38|+chr1:172442185-172442207	GGG	NM_153747.1 (Exon2),NM_002642.3 (Exon2)
Plate 2	B18	CM-017555-02	F-017555-00	PIGC	5279	GGATAGTGTGCTGGATACAA	hg38|+chr1:172442089-172442111	TGG	NM_153747.1 (Exon2),NM_002642.3 (Exon2)
Plate 2	B18	CM-017555-03	F-017555-00	PIGC	5279	GCCCTTTCCTGATAACTATG	hg38|-chr1:172442535-172442557	TGG	NM_153747.1 (Exon2),NM_002642.3 (Exon2)
Plate 2	B18	CM-017555-04	F-017555-00	PIGC	5279	GCTGGATACAATGGCAGCAT	hg38|+chr1:172442098-172442120	TGG	NM_153747.1 (Exon2),NM_002642.3 (Exon2)
Plate 2	B19	CM-011110-01	F-011110-00	TCN2	6948	GCTGTGGAACCTTTCCACCA	hg38|+chr22:30614465-30614487	GGG	NM_001184726.1 (Exon4),NM_000355.3 (Exon4)
Plate 2	B19	CM-011110-02	F-011110-00	TCN2	6948	GTTACCAGCAGTGCCTCCTA	hg38|+chr22:30611042-30611064	GGG	NM_001184726.1 (Exon2),NM_000355.3 (Exon2)
Plate 2	B19	CM-011110-03	F-011110-00	TCN2	6948	GTTCAGAACGGGCAGCAGCT	hg38|-chr22:30615716-30615738	GGG	NM_001184726.1 (Exon6),NM_000355.3 (Exon6)
Plate 2	B19	CM-011110-04	F-011110-00	TCN2	6948	CCAGAATGCCCAGGCCATAC	hg38|-chr22:30614386-30614408	TGG	NM_001184726.1 (Exon4),NM_000355.3 (Exon4)
Plate 2	B20	CM-013697-01	F-013697-00	B3GALT4	8705	TATCAGAGCTGGTCTTGCGA	hg38|+chr6:33277976-33277998	GGG	NM_003782 (Exon1)
Plate 2	B20	CM-013697-02	F-013697-00	B3GALT4	8705	CCACAAAGACATCCTCTAAT	hg38|-chr6:33278280-33278302	GGG	NM_003782 (Exon1)
Plate 2	B20	CM-013697-03	F-013697-00	B3GALT4	8705	GGAATTTCCCATAGCAGCAC	hg38|-chr6:33278379-33278401	CGG	NM_003782 (Exon1)
Plate 2	B20	CM-013697-04	F-013697-00	B3GALT4	8705	GTTGCGGTAGGAGTCCTGGA	hg38|-chr6:33277844-33277866	AGG	NM_003782 (Exon1)
Plate 2	B21	CM-009690-01	F-009690-00	MEST	4232	TATGCATTCAAGAAGCCCAT	hg38|-chr7:130505009-130505031	GGG	NM_001253901 (Exon11),NM_001253900 (Exon12),NM_177524 (Exon12),NM_177525 (Exon12),NM_001253902 (Exon11),NM_002402 (Exon12)
Plate 2	B21	CM-009690-02	F-009690-00	MEST	4232	CTTTGGCTTCAGTGACAAAC	hg38|+chr7:130497992-130498014	CGG	NM_001253901 (Exon4),NM_001253900 (Exon4),NM_177524 (Exon4),NM_177525 (Exon4),NM_001253902 (Exon4),NM_002402 (Exon4),NM_001253902.1 (Exon4),NM_001253901.1 (Exon4),NM_001253900.1 (Exon4),NM_177525.2 (Exon4),NM_177524.2 (Exon4),NM_002402.3 (Exon4)
Plate 2	B21	CM-009690-03	F-009690-00	MEST	4232	TTGCTCAGGAGCTTCTCTAC	hg38|+chr7:130498254-130498276	AGG	NM_001253901 (Exon5),NM_001253900 (Exon5),NM_177524 (Exon5),NM_177525 (Exon5),NM_001253902 (Exon5),NM_002402 (Exon5),NM_001253902.1 (Exon5),NM_001253901.1 (Exon5),NM_001253900.1 (Exon5),NM_177525.2 (Exon5),NM_177524.2 (Exon5),NM_002402.3 (Exon5)
Plate 2	B21	CM-009690-04	F-009690-00	MEST	4232	GAATAGTGATGTGGTCTCTG	hg38|-chr7:130498133-130498155	AGG	NM_001253902.1 (Exon5),NM_001253901.1 (Exon5),NM_001253900.1 (Exon5),NM_177525.2 (Exon5),NM_177524.2 (Exon5),NM_002402.3 (Exon5)
Plate 2	B22	CM-032845-01	F-032845-00	EIF4E3	317649	AATGTAAATGCCTCTTTAGT	hg38|-chr3:71690081-71690103	GGG	NM_001134649 (Exon7),NM_001134651 (Exon6),NM_001134650 (Exon7),NM_001282886 (Exon7),NM_173359 (Exon7)
Plate 2	B22	CM-032845-02	F-032845-00	EIF4E3	317649	TCCCATATCAGTCCACAGTT	hg38|-chr3:71693930-71693952	TGG	NM_001134649 (Exon6),NM_001134651 (Exon5),NM_001134650 (Exon6),NM_001282886 (Exon6),NM_173359 (Exon6)
Plate 2	B22	CM-032845-03	F-032845-00	EIF4E3	317649	CCCTCAGATGATGAAGTAAT	hg38|-chr3:71690150-71690172	AGG	NM_001134649 (Exon7),NM_001134651 (Exon6),NM_001134650 (Exon7),NM_001282886 (Exon7),NM_173359 (Exon7)
Plate 2	B22	CM-032845-04	F-032845-00	EIF4E3	317649	GAGGAGAGAGGCGACCACTT	hg38|-chr3:71699613-71699635	TGG	NM_001134649 (Exon4),NM_001134651 (Exon3),NM_001134650 (Exon4),NM_001282886 (Exon4),NM_173359 (Exon4)
Plate 2	C03	CM-010308-01	F-010308-00	PLA2G4F	255189	GTGCATCTCCACACTCTACA	hg38|-chr15:42147324-42147346	GGG	NR_033151 (Exon12),NM_213600 (Exon13)
Plate 2	C03	CM-010308-02	F-010308-00	PLA2G4F	255189	GTTGGTCAGACAGCTTGGCA	hg38|+chr15:42146214-42146236	GGG	NR_033151 (Exon13),NM_213600 (Exon14)
Plate 2	C03	CM-010308-03	F-010308-00	PLA2G4F	255189	GTTGGCCACTATCCTAGTCT	hg38|+chr15:42154379-42154401	GGG	NR_033151 (Exon2),NM_213600 (Exon3)
Plate 2	C03	CM-010308-04	F-010308-00	PLA2G4F	255189	TTTGGGCACTCTGGCCAAGG	hg38|-chr15:42156523-42156545	TGG	NR_033151 (Exon1),NM_213600 (Exon1)
Plate 2	C04	CM-006120-01	F-006120-00	ATP4A	495	GATGTTCTTGGTCAATGTGT	hg38|+chr19:35555018-35555040	AGG	NM_000704 (Exon16)
Plate 2	C04	CM-006120-02	F-006120-00	ATP4A	495	GTGGTTGTCAAACCACAGAT	hg38|+chr19:35559027-35559049	GGG	NM_000704 (Exon8)
Plate 2	C04	CM-006120-03	F-006120-00	ATP4A	495	CTGCTCCACGCCTGTCACAA	hg38|+chr19:35555167-35555189	TGG	NM_000704 (Exon15)
Plate 2	C04	CM-006120-04	F-006120-00	ATP4A	495	GATGCAGACCTGGAACACGA	hg38|+chr19:35551069-35551091	TGG	NM_000704 (Exon20)
Plate 2	C05	CM-005160-01	F-005160-00	TUBG1	7283	TGTCATTCAGCCGTTCTAAG	hg38|-chr17:42612483-42612505	AGG	NM_001070.4 (Exon5)
Plate 2	C05	CM-005160-02	F-005160-00	TUBG1	7283	GAAATCATCACCCTACAGTT	hg38|+chr17:42609747-42609769	GGG	NM_001070.4 (Exon1)
Plate 2	C05	CM-005160-03	F-005160-00	TUBG1	7283	ATTCAGCCGTTCTAAGAGGT	hg38|-chr17:42612479-42612501	AGG	NM_001070.4 (Exon5)
Plate 2	C05	CM-005160-04	F-005160-00	TUBG1	7283	CATGTAGCCAGGGTAGCGCA	hg38|-chr17:42613880-42613902	GGG	NM_001070.4 (Exon8)
Plate 2	C06	CM-004592-01	F-004592-00	RAD54L	8438	GTTTCTGAGACAAGCCAAAC	hg38|+chr1:46272705-46272727	CGG	NM_003579.3 (Exon12),NM_001142548.1 (Exon13)
Plate 2	C06	CM-004592-02	F-004592-00	RAD54L	8438	GTGCAAGCCAGAAATTGACA	hg38|+chr1:46260867-46260889	AGG	NM_003579.3 (Exon7),NM_001142548.1 (Exon8)
Plate 2	C06	CM-004592-03	F-004592-00	RAD54L	8438	ATGAAGGCGGAAGGTCTCAT	hg38|-chr1:46261315-46261337	AGG	NM_003579.3 (Exon8),NM_001142548.1 (Exon9)
Plate 2	C06	CM-004592-04	F-004592-00	RAD54L	8438	TTGACCATCTCGCCAGACCC	hg38|-chr1:46274662-46274684	GGG	NM_003579.3 (Exon16),NM_001142548.1 (Exon17)
Plate 2	C07	CM-005877-01	F-005877-00	IMMP1L	196294	GTTGGCTATACTATTCAATA	hg38|-chr11:31463218-31463240	TGG	NM_001304274.1 (Exon2),NM_144981.2 (Exon3)
Plate 2	C07	CM-005877-02	F-005877-00	IMMP1L	196294	TCAGTGTTCTGGACCATCAA	hg38|-chr11:31460696-31460718	TGG	NM_001304274.1 (Exon3),NM_144981.2 (Exon4)
Plate 2	C07	CM-005877-03	F-005877-00	IMMP1L	196294	AGTATAGCCAACAAGTCGAA	hg38|+chr11:31463229-31463251	AGG	NM_001304274.1 (Exon2),NM_144981.2 (Exon3)
Plate 2	C07	CM-005877-04	F-005877-00	IMMP1L	196294	TCTACAGATTCCAGGTGCTA	hg38|-chr11:31433503-31433525	TGG	NM_001304274.1 (Exon5),NM_144981.2 (Exon6)
Plate 2	C08	CM-009051-01	F-009051-00	CES1	1066	TTGGGATCTTGGGTGCACCT	hg38|+chr16:55826278-55826300	GGG	NM_001266 (Exon3),NM_001025195 (Exon3),NM_001025194 (Exon3),NM_001025195.1 (Exon3),NM_001266.4 (Exon3),NM_001025194.1 (Exon3)
Plate 2	C08	CM-009051-02	F-009051-00	CES1	1066	GTGCGGCATCAACCTATGAT	hg38|-chr16:55823624-55823646	GGG	NM_001266 (Exon4),NM_001025195 (Exon4),NM_001025194 (Exon4),NM_001025195.1 (Exon4),NM_001266.4 (Exon4),NM_001025194.1 (Exon4)
Plate 2	C08	CM-009051-03	F-009051-00	CES1	1066	AGCAAGGGCCAGCCCATCAT	hg38|+chr16:55823612-55823634	AGG	NM_001266 (Exon4),NM_001025195 (Exon4),NM_001025194 (Exon4),NM_001025195.1 (Exon4),NM_001266.4 (Exon4),NM_001025194.1 (Exon4)
Plate 2	C08	CM-009051-04	F-009051-00	CES1	1066	GTTGTCCTGGACCCAGCGCA	hg38|+chr16:55821446-55821468	GGG	NM_001266 (Exon5),NM_001025195 (Exon5),NM_001025194 (Exon5),NM_001025195.1 (Exon5),NM_001266.4 (Exon5),NM_001025194.1 (Exon5)
Plate 2	C09	CM-010187-01	F-010187-00	DHRS11	79154	GCATGGAGCGGTGGCGCGAC	hg38|+chr17:36592023-36592045	CGG	NM_024308.3 (Exon1)
Plate 2	C09	CM-010187-02	F-010187-00	DHRS11	79154	CTTGGTGGCACTATAGAAGT	hg38|-chr17:36598956-36598978	GGG	NM_024308.3 (Exon4)
Plate 2	C09	CM-010187-03	F-010187-00	DHRS11	79154	GCTATCCGTTCTCAGCACAG	hg38|+chr17:36595070-36595092	CGG	NM_024308.3 (Exon2)
Plate 2	C09	CM-010187-04	F-010187-00	DHRS11	79154	CACCTTCATTTGCTCATAGG	hg38|-chr17:36599744-36599766	TGG	NM_024308.3 (Exon5)
Plate 2	C10	CM-008206-01	F-008206-00	RAB33A	9363	GTGGGCATCAGCAAATTTCA	hg38|-chrX:130184523-130184545	GGG	NM_004794.2 (Exon2)
Plate 2	C10	CM-008206-02	F-008206-00	RAB33A	9363	CTCAGCATCACGATACAGCA	hg38|-chrX:130184646-130184668	GGG	NM_004794.2 (Exon2)
Plate 2	C10	CM-008206-03	F-008206-00	RAB33A	9363	GAGAAGACCGTGGAAATCGA	hg38|+chrX:130172285-130172307	GGG	NM_004794.2 (Exon1)
Plate 2	C10	CM-008206-04	F-008206-00	RAB33A	9363	CTTGTTGCCCACAAGCACTT	hg38|-chrX:130184460-130184482	TGG	NM_004794.2 (Exon2)
Plate 2	C11	CM-032349-01	F-032349-00	ASTL	431705	GCCCAAAGTGGTGTGATGGT	hg38|+chr2:96129931-96129953	GGG	NM_001002036 (Exon8)
Plate 2	C11	CM-032349-02	F-032349-00	ASTL	431705	CGGCCCTTCTGGAGACACGT	hg38|+chr2:96132647-96132669	GGG	NM_001002036 (Exon6)
Plate 2	C11	CM-032349-03	F-032349-00	ASTL	431705	GTTGCTGACAGCAGTCGGAA	hg38|+chr2:96134033-96134055	GGG	NM_001002036 (Exon4)
Plate 2	C11	CM-032349-04	F-032349-00	ASTL	431705	GAGTGCCTCGGACATCACCC	hg38|-chr2:96129875-96129897	GGG	NM_001002036 (Exon8)
Plate 2	C12	CM-020194-01	F-020194-00	UGT2B15	7366	TAGCTCACCACAGGGATTAA	hg38|+chr4:68670139-68670161	GGG	NM_001076.3 (Exon1)
Plate 2	C12	CM-020194-02	F-020194-00	UGT2B15	7366	ATTCTCGATAGATGGATATA	hg38|-chr4:68670320-68670342	TGG	NM_001076.3 (Exon1)
Plate 2	C12	CM-020194-03	F-020194-00	UGT2B15	7366	CCACTTGTACAGTCGAGTAT	hg38|+chr4:68655117-68655139	TGG	NM_001076.3 (Exon4)
Plate 2	C12	CM-020194-04	F-020194-00	UGT2B15	7366	TACAGTCTTCGATTCTCTGT	hg38|-chr4:68670086-68670108	TGG	NM_001076.3 (Exon1)
Plate 2	C13	CM-019495-01	F-019495-00	ATP5O	539	ACCATTTGCCAAGCTTGTGA	hg38|-chr21:33914449-33914471	GGG	NM_001697.2 (Exon2)
Plate 2	C13	CM-019495-02	F-019495-00	ATP5O	539	TCAATACTTGGCCTTGACTT	hg38|+chr21:33903949-33903971	AGG	NM_001697.2 (Exon6)
Plate 2	C13	CM-019495-03	F-019495-00	ATP5O	539	ACTGATCAGATTGGTAGTGA	hg38|+chr21:33909080-33909102	GGG	NM_001697.2 (Exon4)
Plate 2	C13	CM-019495-04	F-019495-00	ATP5O	539	CTAATACTCACTGATCAGAT	hg38|+chr21:33909071-33909093	TGG	NM_001697.2 (Exon4)
Plate 2	C14	CM-009275-01	F-009275-00	CPS1	1373	GATGCCATGGGTGTTCACAC	hg38|+chr2:210605225-210605247	AGG	NM_001875 (Exon17),NM_001122633 (Exon18),NM_001122634 (Exon7),NM_001875.4 (Exon17),NM_001122634.3 (Exon7),NM_001122633.2 (Exon18)
Plate 2	C14	CM-009275-02	F-009275-00	CPS1	1373	ATGTGCCACCCATCTATAGA	hg38|+chr2:210612168-210612190	AGG	NM_001875 (Exon20),NM_001122633 (Exon21),NM_001122634 (Exon10),NM_001875.4 (Exon20),NM_001122634.3 (Exon10),NM_001122633.2 (Exon21)
Plate 2	C14	CM-009275-03	F-009275-00	CPS1	1373	GTTACCTACAATGGTCAGGT	hg38|+chr2:210639198-210639220	AGG	NM_001875 (Exon23),NM_001122633 (Exon24),NM_001122634 (Exon13),NM_001875.4 (Exon23),NM_001122634.3 (Exon13),NM_001122633.2 (Exon24)
Plate 2	C14	CM-009275-04	F-009275-00	CPS1	1373	CCATGGGTGTTCACACAGGT	hg38|+chr2:210605229-210605251	AGG	NM_001875.4 (Exon17),NM_001122634.3 (Exon7),NM_001122633.2 (Exon18)
Plate 2	C15	CM-003550-01	F-003550-00	VEGFA	7422	CTCCTGGAAGATGTCCACCA	hg38|-chr6:43777520-43777542	GGG	NM_001287044 (Exon3),NM_001025366 (Exon3),NM_001171630 (Exon3),NM_001171628 (Exon3),NM_001204385 (Exon3),NM_001204384 (Exon3),NM_003376 (Exon3),NM_001025368 (Exon3),NM_001025369 (Exon3),NM_001171627 (Exon3),NM_001171626 (Exon3),NM_001171623 (Exon3),NM_001171625 (Exon3),NM_001171629 (Exon3),NM_001171622 (Exon3),NM_001171624 (Exon3),NM_001033756 (Exon3),NM_001025370 (Exon3),NM_001025367 (Exon3)
Plate 2	C15	CM-003550-02	F-003550-00	VEGFA	7422	GGAGGGCAGAATCATCACGA	hg38|+chr6:43774371-43774393	AGG	NM_001287044 (Exon2),NM_001025366 (Exon2),NM_001171630 (Exon2),NM_001171628 (Exon2),NM_001204385 (Exon2),NM_001204384 (Exon2),NM_003376 (Exon2),NM_001025368 (Exon2),NM_001025369 (Exon2),NM_001171627 (Exon2),NM_001171626 (Exon2),NM_001171623 (Exon2),NM_001171625 (Exon2),NM_001171629 (Exon2),NM_001171622 (Exon2),NM_001171624 (Exon2),NM_001033756 (Exon2),NM_001025370 (Exon2),NM_001025367 (Exon2)
Plate 2	C15	CM-003550-03	F-003550-00	VEGFA	7422	TCCAACATCACCATGCAGGT	hg38|+chr6:43777648-43777670	GGG	NM_001287044 (Exon3),NM_001025366 (Exon3),NM_001171630 (Exon3),NM_001171628 (Exon3),NM_001204385 (Exon3),NM_001204384 (Exon3),NM_003376 (Exon3),NM_001025368 (Exon3),NM_001025369 (Exon3),NM_001171627 (Exon3),NM_001171626 (Exon3),NM_001171623 (Exon3),NM_001171625 (Exon3),NM_001171629 (Exon3),NM_001171622 (Exon3),NM_001171624 (Exon3),NM_001033756 (Exon3),NM_001025370 (Exon3),NM_001025367 (Exon3)
Plate 2	C15	CM-003550-04	F-003550-00	VEGFA	7422	GTGATGTTGGACTCCTCAGT	hg38|-chr6:43777636-43777658	GGG	NM_001287044 (Exon3),NM_001025366 (Exon3),NM_001171630 (Exon3),NM_001171628 (Exon3),NM_001204385 (Exon3),NM_001204384 (Exon3),NM_003376 (Exon3),NM_001025368 (Exon3),NM_001025369 (Exon3),NM_001171627 (Exon3),NM_001171626 (Exon3),NM_001171623 (Exon3),NM_001171625 (Exon3),NM_001171629 (Exon3),NM_001171622 (Exon3),NM_001171624 (Exon3),NM_001033756 (Exon3),NM_001025370 (Exon3),NM_001025367 (Exon3)
Plate 2	C16	CM-007926-01	F-007926-00	IL10RB	3588	ATGACGGCCACCATCCAGGA	hg38|-chr21:33288112-33288134	GGG	NM_000628 (Exon6)
Plate 2	C16	CM-007926-02	F-007926-00	IL10RB	3588	CTTGTAAACGCACCACAGCA	hg38|-chr21:33288185-33288207	AGG	NM_000628 (Exon6)
Plate 2	C16	CM-007926-03	F-007926-00	IL10RB	3588	GAGGACCTCAAAGTCATACT	hg38|-chr21:33283107-33283129	GGG	NM_000628 (Exon5)
Plate 2	C16	CM-007926-04	F-007926-00	IL10RB	3588	ACATCATTCTCATCCGACAA	hg38|-chr21:33296229-33296251	TGG	NM_000628 (Exon7)
Plate 2	C17	CM-009691-01	F-009691-00	AKR1B10	57016	GATAAAGGTAATGCCATCGG	hg38|+chr7:134533031-134533053	TGG	NM_020299.4 (Exon4)
Plate 2	C17	CM-009691-02	F-009691-00	AKR1B10	57016	GTGCCGATATCCTGCATCAA	hg38|-chr7:134530680-134530702	TGG	NM_020299.4 (Exon2)
Plate 2	C17	CM-009691-03	F-009691-00	AKR1B10	57016	GGTCTTCTGGCTTGGCCCTA	hg38|-chr7:134537574-134537596	GGG	NM_020299.4 (Exon7)
Plate 2	C17	CM-009691-04	F-009691-00	AKR1B10	57016	TGTTCAAGAGCTTCTCGATC	hg38|-chr7:134536715-134536737	TGG	NM_020299.4 (Exon5)
Plate 2	C18	CM-011305-01	F-011305-00	KPNA1	3836	TGATACAACCCAGTTCTACT	hg38|+chr3:122427691-122427713	AGG	NM_002264.3 (Exon13),NR_026698.1 (Exon14)
Plate 2	C18	CM-011305-02	F-011305-00	KPNA1	3836	TATCAGCACACCAGGAGTAG	hg38|-chr3:122461271-122461293	TGG	NM_002264.3 (Exon5),NR_026698.1 (Exon5)
Plate 2	C18	CM-011305-03	F-011305-00	KPNA1	3836	CCATGACCCGGAATGCAGTA	hg38|-chr3:122451585-122451607	TGG	NM_002264.3 (Exon8),NR_026698.1 (Exon9)
Plate 2	C18	CM-011305-04	F-011305-00	KPNA1	3836	CTGATAACTTCATCAATAGG	hg38|+chr3:122461288-122461310	AGG	NM_002264.3 (Exon5),NR_026698.1 (Exon5)
Plate 2	C19	CM-008214-01	F-008214-00	SDS	10993	CTCCTTCAGCTCTTTCACGA	hg38|+chr12:113397356-113397378	TGG	NM_006843 (Exon6)
Plate 2	C19	CM-008214-02	F-008214-00	SDS	10993	TGTGGTGCTGGGCACCACGA	hg38|+chr12:113398767-113398789	TGG	NM_006843 (Exon4)
Plate 2	C19	CM-008214-03	F-008214-00	SDS	10993	CCCGCAGACGATGACCACGA	hg38|+chr12:113393016-113393038	GGG	NM_006843 (Exon8)
Plate 2	C19	CM-008214-04	F-008214-00	SDS	10993	GATCACGTGGCTATAGACAG	hg38|+chr12:113393082-113393104	CGG	NM_006843 (Exon8)
Plate 2	C20	CM-009595-01	F-009595-00	KIF3B	9371	ACTATTGAGTGCAGCGAGGT	hg38|+chr20:32310441-32310463	GGG	NM_004798 (Exon2),NM_004798.3 (Exon2)
Plate 2	C20	CM-009595-02	F-009595-00	KIF3B	9371	CTTGGCATTCCAGTCATAGA	hg38|-chr20:32309959-32309981	CGG	NM_004798 (Exon2),NM_004798.3 (Exon2)
Plate 2	C20	CM-009595-03	F-009595-00	KIF3B	9371	CGCTGCCAGCAAGATCTACA	hg38|-chr20:32310503-32310525	AGG	NM_004798 (Exon2),NM_004798.3 (Exon2)
Plate 2	C20	CM-009595-04	F-009595-00	KIF3B	9371	GGCCTCTGGACGAATCATCA	hg38|-chr20:32327630-32327652	TGG	NM_004798 (Exon7),NM_004798.3 (Exon7)
Plate 2	C21	CM-014013-01	F-014013-00	POLD4	57804	GCTCATCACTGATTCCTACC	hg38|-chr11:67353363-67353385	CGG	NM_001256870 (Exon1),NR_046412 (Exon1),NM_021173 (Exon1),NR_046411 (Exon1)
Plate 2	C21	CM-014013-02	F-014013-00	POLD4	57804	CCTCCCTCCTCTTCACAACC	hg38|+chr11:67353345-67353367	GGG	NM_001256870 (Exon1),NM_021173 (Exon1),NR_046411 (Exon1)
Plate 2	C21	CM-014013-03	F-014013-00	POLD4	57804	CTACCCGGTTGTGAAGAGGA	hg38|-chr11:67353348-67353370	GGG	NM_001256870 (Exon1),NM_021173 (Exon1),NR_046411 (Exon1)
Plate 2	C21	CM-014013-04	F-014013-00	POLD4	57804	TAAGGGCAGGAGGTCTTACG	hg38|+chr11:67351968-67351990	TGG	NM_001256870 (Exon3),NR_046413 (Exon4),NR_046412 (Exon4),NM_021173 (Exon4),NR_046411 (Exon4)
Plate 2	C22	CM-006826-01	F-006826-00	BUB3	9184	CTGGACTGCGCCTTCTACGT	hg38|+chr10:123155095-123155117	AGG	NM_004725.3 (Exon2),NM_001007793.2 (Exon2)
Plate 2	C22	CM-006826-02	F-006826-00	BUB3	9184	GAGAAGGTCCCAGCATTACA	hg38|-chr10:123157845-123157867	AGG	NM_004725.3 (Exon4),NM_001007793.2 (Exon4)
Plate 2	C22	CM-006826-03	F-006826-00	BUB3	9184	CTGAACCAGCCACCCGAGGA	hg38|+chr10:123154942-123154964	TGG	NM_004725.3 (Exon2),NM_001007793.2 (Exon2)
Plate 2	C22	CM-006826-04	F-006826-00	BUB3	9184	CGGCTCAAGTACCAGCACAC	hg38|+chr10:123155065-123155087	CGG	NM_004725.3 (Exon2),NM_001007793.2 (Exon2)
Plate 2	D03	CM-013321-01	F-013321-00	ARFGAP1	55738	CCTTGGCTGCCGAGGCAAAC	hg38|-chr20:63281320-63281342	CGG	NM_001281484.1 (Exon7),NM_001281483.1 (Exon7),NM_001281482.1 (Exon8),NM_175609.2 (Exon8),NM_018209.3 (Exon8)
Plate 2	D03	CM-013321-02	F-013321-00	ARFGAP1	55738	ATGACCTCGGCTCCTATCAA	hg38|+chr20:63278182-63278204	GGG	NM_001281484.1 (Exon5),NM_001281483.1 (Exon5),NM_001281482.1 (Exon6),NM_175609.2 (Exon6),NM_018209.3 (Exon6)
Plate 2	D03	CM-013321-03	F-013321-00	ARFGAP1	55738	TTTGCCTCGGCAGCCAAGGA	hg38|+chr20:63281324-63281346	GGG	NM_001281484.1 (Exon7),NM_001281483.1 (Exon7),NM_001281482.1 (Exon8),NM_175609.2 (Exon8),NM_018209.3 (Exon8)
Plate 2	D03	CM-013321-04	F-013321-00	ARFGAP1	55738	GTTTGCCTCGGCAGCCAAGG	hg38|+chr20:63281323-63281345	AGG	NM_001281484.1 (Exon7),NM_001281483.1 (Exon7),NM_001281482.1 (Exon8),NM_175609.2 (Exon8),NM_018209.3 (Exon8)
Plate 2	D04	CM-005186-01	F-005186-00	HSP90AA1	3320	TTTCCGAAGACGTTCCACAA	hg38|+chr14:102083250-102083272	AGG	NM_001017963 (Exon10),NM_005348 (Exon9)
Plate 2	D04	CM-005186-02	F-005186-00	HSP90AA1	3320	GGCGGGCCCGTCGCTATATA	hg38|-chr14:102087066-102087088	AGG	NM_005348 (Exon1)
Plate 2	D04	CM-005186-03	F-005186-00	HSP90AA1	3320	TCTCACGGGATATGTTTAGA	hg38|+chr14:102083927-102083949	GGG	NM_001017963 (Exon8),NM_005348 (Exon7)
Plate 2	D04	CM-005186-04	F-005186-00	HSP90AA1	3320	ACGCTTGGGAGTCCTCAGCA	hg38|-chr14:102085786-102085808	GGG	NM_001017963 (Exon4),NM_005348 (Exon3)
Plate 2	D05	CM-021250-01	F-021250-00	MYH4	4622	CTGCACTATTGCTTTCACGT	hg38|+chr17:10466587-10466609	AGG	NM_017533 (Exon3)
Plate 2	D05	CM-021250-02	F-021250-00	MYH4	4622	ATGATCCAGGGATTCCTCGT	hg38|+chr17:10448655-10448677	AGG	NM_017533 (Exon32)
Plate 2	D05	CM-021250-03	F-021250-00	MYH4	4622	GATGGCGTCCGTCTCGTACT	hg38|+chr17:10450482-10450504	TGG	NM_017533 (Exon30)
Plate 2	D05	CM-021250-04	F-021250-00	MYH4	4622	ATTGCCGAAGGCTTCCAGTA	hg38|+chr17:10463587-10463609	GGG	NM_017533 (Exon8)
Plate 2	D06	CM-010373-01	F-010373-00	L3HYPDH	112849	ATGTCCACCACCGACAGCAC	hg38|+chr14:59484243-59484265	CGG	NM_144581 (Exon1)
Plate 2	D06	CM-010373-02	F-010373-00	L3HYPDH	112849	ATTACCTGTGGCCAGCACGA	hg38|+chr14:59483804-59483826	AGG	NM_144581 (Exon1)
Plate 2	D06	CM-010373-03	F-010373-00	L3HYPDH	112849	GCCGTCCTCGCATGCCACGA	hg38|+chr14:59483864-59483886	AGG	NM_144581 (Exon1)
Plate 2	D06	CM-010373-04	F-010373-00	L3HYPDH	112849	TCGGTGGTGGACATGCACAC	hg38|-chr14:59484234-59484256	GGG	NM_144581 (Exon1)
Plate 2	D07	CM-016367-01	F-016367-00	SFXN5	94097	GATGCACCTCCTTTCCAACT	hg38|-chr2:73071623-73071645	GGG	NM_144579 (Exon1)
Plate 2	D07	CM-016367-02	F-016367-00	SFXN5	94097	CGTCAGCGCCGTCTCCAGCA	hg38|+chr2:72968510-72968532	GGG	NM_144579 (Exon12)
Plate 2	D07	CM-016367-03	F-016367-00	SFXN5	94097	TGCAGGTCTTACCTACAGCA	hg38|+chr2:72988246-72988268	GGG	NM_144579 (Exon10)
Plate 2	D07	CM-016367-04	F-016367-00	SFXN5	94097	GTGCCTGAAGCGGCCATAGA	hg38|+chr2:73058570-73058592	AGG	NM_144579 (Exon2)
Plate 2	D08	CM-020388-01	F-020388-00	ENTPD7	57089	GTGCTTCATTACCACGAGAT	hg38|+chr10:99661595-99661617	AGG	NM_020354.3 (Exon3)
Plate 2	D08	CM-020388-02	F-020388-00	ENTPD7	57089	ATTTCTGGCCAAGACATAAT	hg38|+chr10:99679368-99679390	GGG	NM_020354.3 (Exon4)
Plate 2	D08	CM-020388-03	F-020388-00	ENTPD7	57089	TAATCATAGACTTTCGACAT	hg38|+chr10:99661571-99661593	TGG	NM_020354.3 (Exon3)
Plate 2	D08	CM-020388-04	F-020388-00	ENTPD7	57089	TTAGGTATTTGGCTCGAGTA	hg38|+chr10:99679257-99679279	GGG	NM_020354.3 (Exon4)
Plate 2	D09	CM-014160-01	F-014160-00	EXOSC7	23016	ATGTGGTGTCCAACACTAGT	hg38|+chr3:44989201-44989223	GGG	NM_015004 (Exon2),NM_015004.3 (Exon2)
Plate 2	D09	CM-014160-02	F-014160-00	EXOSC7	23016	GTGCACAACACTCTGCAAGG	hg38|-chr3:45011266-45011288	AGG	NR_023353 (Exon6),NM_015004 (Exon8)
Plate 2	D09	CM-014160-03	F-014160-00	EXOSC7	23016	GGTCACACAGACATCTTGGT	hg38|+chr3:44989550-44989572	GGG	NM_015004 (Exon3),NM_015004.3 (Exon3)
Plate 2	D09	CM-014160-04	F-014160-00	EXOSC7	23016	AGCCACGGCCATCCACACGG	hg38|-chr3:44989145-44989167	AGG	NM_015004 (Exon2),NM_015004.3 (Exon2)
Plate 2	D10	CM-014883-01	F-014883-00	PROK1	84432	CACAGTCAGACACAGTTACT	hg38|-chr1:110451252-110451274	AGG	NM_032414 (Exon1)
Plate 2	D10	CM-014883-02	F-014883-00	PROK1	84432	CCATCAGCCTGTGGCTTCGA	hg38|+chr1:110454004-110454026	GGG	NM_032414 (Exon2),NM_032414.2 (Exon2)
Plate 2	D10	CM-014883-03	F-014883-00	PROK1	84432	AGTCAGACACAGTTACTAGG	hg38|-chr1:110451249-110451271	AGG	NM_032414 (Exon1),NM_032414.2 (Exon1)
Plate 2	D10	CM-014883-04	F-014883-00	PROK1	84432	CTGTGCTCCAGGTTCCCGGA	hg38|+chr1:110456286-110456308	CGG	NM_032414 (Exon3),NM_032414.2 (Exon3)
Plate 2	D11	CM-012307-01	F-012307-00	B4GAT1	11041	GTCCTGCCAAGGTACCACGT	hg38|+chr11:66346577-66346599	AGG	NM_006876 (Exon1)
Plate 2	D11	CM-012307-02	F-012307-00	B4GAT1	11041	CATGTCCACATCGATCACCA	hg38|+chr11:66346856-66346878	GGG	NM_006876 (Exon1)
Plate 2	D11	CM-012307-03	F-012307-00	B4GAT1	11041	GTTGACCCAGCGGGAATAGT	hg38|+chr11:66346628-66346650	TGG	NM_006876 (Exon1)
Plate 2	D11	CM-012307-04	F-012307-00	B4GAT1	11041	GTGCACAACCCATAATAGAA	hg38|+chr11:66346668-66346690	GGG	NM_006876 (Exon1)
Plate 2	D12	CM-008424-01	F-008424-00	PAM	5066	CTGGGAAGGAGCATGCAACC	hg38|+chr5:103006846-103006868	AGG	NM_138821.2 (Exon17),NM_138766.2 (Exon18),NR_033440.1 (Exon17),NM_001177306.1 (Exon18),NM_138822.2 (Exon18),NM_000919.3 (Exon18)
Plate 2	D12	CM-008424-02	F-008424-00	PAM	5066	TCCTTCCCAGGATTAATACA	hg38|-chr5:103006833-103006855	GGG	NM_138821.2 (Exon17),NM_138766.2 (Exon18),NR_033440.1 (Exon17),NM_001177306.1 (Exon18),NM_138822.2 (Exon18),NM_000919.3 (Exon18)
Plate 2	D12	CM-008424-03	F-008424-00	PAM	5066	TTGTACTACAGGTACACTAT	hg38|+chr5:102926627-102926649	GGG	NM_138821.2 (Exon6),NM_138766.2 (Exon6),NR_033440.1 (Exon5),NM_001177306.1 (Exon6),NM_138822.2 (Exon6),NM_000919.3 (Exon6)
Plate 2	D12	CM-008424-04	F-008424-00	PAM	5066	CATATCTGGAGCTACATTCT	hg38|-chr5:102959958-102959980	GGG	NM_138821.2 (Exon12),NM_138766.2 (Exon12),NR_033440.1 (Exon11),NM_001177306.1 (Exon12),NM_138822.2 (Exon12),NM_000919.3 (Exon12)
Plate 2	D13	CM-008352-01	F-008352-00	SAT2	112483	ACTATTTCATCTACAGTACA	hg38|-chr17:7626995-7627017	TGG	NM_133491.3 (Exon4)
Plate 2	D13	CM-008352-02	F-008352-00	SAT2	112483	ATCCCATAGCCCACCACGCA	hg38|+chr17:7627020-7627042	GGG	NM_133491.3 (Exon4)
Plate 2	D13	CM-008352-03	F-008352-00	SAT2	112483	CTATGTGATGCCGGAATATC	hg38|-chr17:7626943-7626965	GGG	NM_133491.3 (Exon4)
Plate 2	D13	CM-008352-04	F-008352-00	SAT2	112483	GCTCTTACCCAGTAGCTTCC	hg38|+chr17:7627135-7627157	CGG	NM_133491.3 (Exon3)
Plate 2	D14	CM-013091-01	F-013091-00	MYL6	4637	TTGGCCACTGTCTGCAGCAT	hg38|-chr12:56160013-56160035	GGG	NM_079423.3 (Exon4),NM_021019.4 (Exon4)
Plate 2	D14	CM-013091-02	F-013091-00	MYL6	4637	CCGAAGACCAGACCGCAGGT	hg38|+chr12:56158694-56158716	AGG	NM_079423.3 (Exon2),NM_021019.4 (Exon2)
Plate 2	D14	CM-013091-03	F-013091-00	MYL6	4637	TGAATCCTCAGAGTTCAAGG	hg38|+chr12:56159576-56159598	AGG	NM_079423.3 (Exon3),NM_021019.4 (Exon3)
Plate 2	D14	CM-013091-04	F-013091-00	MYL6	4637	TCCTTCGACATAATCCTCAT	hg38|-chr12:56160053-56160075	AGG	NM_079423.3 (Exon4),NM_021019.4 (Exon4)
Plate 2	D15	CM-011412-01	F-011412-00	TSTA3	7264	TCACCATGGTCTCATCTATC	hg38|+chr8:143614783-143614805	GGG	NM_003313 (Exon4)
Plate 2	D15	CM-011412-02	F-011412-00	TSTA3	7264	CATGGTCTCATCTATCGGGT	hg38|+chr8:143614787-143614809	AGG	NM_003313 (Exon4)
Plate 2	D15	CM-011412-03	F-011412-00	TSTA3	7264	CTGCACTCGGCCTTTGAGGT	hg38|-chr8:143614863-143614885	GGG	NM_003313 (Exon4)
Plate 2	D15	CM-011412-04	F-011412-00	TSTA3	7264	GCAAGATGGATGACGTGTGT	hg38|+chr8:143616158-143616180	GGG	NM_003313 (Exon3)
Plate 2	D16	CM-010536-01	F-010536-00	SMARCB1	6598	ATGATCCTACCTGAAGGCGT	hg38|-chr22:23825403-23825425	AGG	NM_001007468.1 (Exon7),NM_003073.3 (Exon7)
Plate 2	D16	CM-010536-02	F-010536-00	SMARCB1	6598	GAGAACCTCGGAACATACGG	hg38|-chr22:23791767-23791789	AGG	NM_001007468.1 (Exon2),NM_003073.3 (Exon2)
Plate 2	D16	CM-010536-03	F-010536-00	SMARCB1	6598	ACCATCAACAGGAACCGCAT	hg38|+chr22:23801029-23801051	GGG	NM_001007468.1 (Exon4),NM_003073.3 (Exon4)
Plate 2	D16	CM-010536-04	F-010536-00	SMARCB1	6598	AGCATGGCACGGCATCTAAG	hg38|-chr22:23801001-23801023	TGG	NM_001007468.1 (Exon4),NM_003073.3 (Exon4)
Plate 2	D17	CM-005105-01	F-005105-00	ATP6V0D2	245972	TTTGCCGAAGGTTGGATAGA	hg38|-chr8:86150188-86150210	GGG	NM_152565 (Exon6)
Plate 2	D17	CM-005105-02	F-005105-00	ATP6V0D2	245972	TACCTTCTAGGGTCTCACAC	hg38|-chr8:86099089-86099111	TGG	NM_152565 (Exon1)
Plate 2	D17	CM-005105-03	F-005105-00	ATP6V0D2	245972	GTCCAGTGTGAGACCCTAGA	hg38|+chr8:86099087-86099109	AGG	NM_152565 (Exon1)
Plate 2	D17	CM-005105-04	F-005105-00	ATP6V0D2	245972	CTGTACTTCAACGTGGACCA	hg38|+chr8:86098997-86099019	TGG	NM_152565 (Exon1)
Plate 2	D18	CM-008245-01	F-008245-00	EPRS	2058	TATGTTGACAGATTGATCAC	hg38|-chr1:220033647-220033669	TGG	NM_004446 (Exon4)
Plate 2	D18	CM-008245-02	F-008245-00	EPRS	2058	GGCCCAACTTCAAGTCTAAT	hg38|+chr1:219973370-219973392	GGG	NM_004446 (Exon29)
Plate 2	D18	CM-008245-03	F-008245-00	EPRS	2058	CCAGTCAGTAGGTACCAAGT	hg38|-chr1:220032413-220032435	GGG	NM_004446 (Exon5)
Plate 2	D18	CM-008245-04	F-008245-00	EPRS	2058	TATAACAGCCACTTATGTCA	hg38|+chr1:219983347-219983369	TGG	NM_004446 (Exon22)
Plate 2	D19	CM-016240-01	F-016240-00	SERPINB1	1992	CTGAGCTCCTCGCCTTGGTA	hg38|+chr6:2835911-2835933	AGG	NM_030666.3 (Exon6),NR_073112.1 (Exon6),NR_073111.1 (Exon7)
Plate 2	D19	CM-016240-02	F-016240-00	SERPINB1	1992	CCAGTTTCCCTTGAAATAGA	hg38|+chr6:2836162-2836184	TGG	NM_030666.3 (Exon5),NR_073112.1 (Exon5),NR_073111.1 (Exon6)
Plate 2	D19	CM-016240-03	F-016240-00	SERPINB1	1992	ATGCCCGAAGCCAACAGTTC	hg38|+chr6:2836220-2836242	CGG	NM_030666.3 (Exon5),NR_073112.1 (Exon5),NR_073111.1 (Exon6)
Plate 2	D19	CM-016240-04	F-016240-00	SERPINB1	1992	GACTCGTCCTCAATGTCATC	hg38|+chr6:2835872-2835894	CGG	NM_030666.3 (Exon6),NR_073112.1 (Exon6),NR_073111.1 (Exon7)
Plate 2	D20	CM-009856-01	F-009856-00	GGCX	2677	GCTGCTGGCCAGCATGACGT	hg38|+chr2:85553466-85553488	AGG	NM_000821 (Exon8),NM_001142269 (Exon7)
Plate 2	D20	CM-009856-02	F-009856-00	GGCX	2677	CCTGCACGATGTCCACACGA	hg38|+chr2:85551950-85551972	GGG	NM_000821 (Exon11),NM_001142269 (Exon10)
Plate 2	D20	CM-009856-03	F-009856-00	GGCX	2677	GGACCTCGCCCAGCTCAGGT	hg38|-chr2:85561381-85561403	AGG	NM_000821 (Exon1),NM_001142269 (Exon1)
Plate 2	D20	CM-009856-04	F-009856-00	GGCX	2677	GGCTCAGTGACATTATACTT	hg38|+chr2:85552467-85552489	GGG	NM_000821 (Exon10),NM_001142269 (Exon9)
Plate 2	D21	CM-009597-01	F-009597-00	BPI	671	TATGGCGACCAGCACCATCA	hg38|-chr20:38304261-38304283	GGG	NM_001725 (Exon1)
Plate 2	D21	CM-009597-02	F-009597-00	BPI	671	GTTGACGGCCGCTGTCACGG	hg38|-chr20:38304288-38304310	CGG	NM_001725 (Exon1)
Plate 2	D21	CM-009597-03	F-009597-00	BPI	671	AGGTCTTCCATACCTCAGGT	hg38|-chr20:38324824-38324846	AGG	NM_001725 (Exon9)
Plate 2	D21	CM-009597-04	F-009597-00	BPI	671	GTGGTCAGGATCTCCCAGAA	hg38|+chr20:38304320-38304342	GGG	NM_001725 (Exon1)
Plate 2	D22	CM-008722-01	F-008722-00	ALDH1A1	216	CTGGTTATGGGCCTACAGCA	hg38|-chr9:72924076-72924098	GGG	NM_000689.4 (Exon7)
Plate 2	D22	CM-008722-02	F-008722-00	ALDH1A1	216	CTATACAACACTGGCCCTGG	hg38|+chr9:72917042-72917064	TGG	NM_000689.4 (Exon9)
Plate 2	D22	CM-008722-03	F-008722-00	ALDH1A1	216	TACCTCTGTTGATCCTGTGA	hg38|+chr9:72924016-72924038	AGG	NM_000689.4 (Exon7)
Plate 2	D22	CM-008722-04	F-008722-00	ALDH1A1	216	GCCTCCTCCACATTCCAGTT	hg38|+chr9:72912039-72912061	TGG	NM_000689.4 (Exon10)
Plate 2	E03	CM-019946-01	F-019946-00	ERCC4	2072	TATGAAGTTTACACACAAGG	hg38|+chr16:13922115-13922137	TGG	NM_005236.2 (Exon2)
Plate 2	E03	CM-019946-02	F-019946-00	ERCC4	2072	TTGACCTTAACTCAAATGGT	hg38|+chr16:13935406-13935428	AGG	NM_005236.2 (Exon8)
Plate 2	E03	CM-019946-03	F-019946-00	ERCC4	2072	TAGTACCCTTGTCAGAGCAT	hg38|-chr16:13935620-13935642	AGG	NM_005236.2 (Exon8)
Plate 2	E03	CM-019946-04	F-019946-00	ERCC4	2072	CGTGAGCTCGTCTTGTGACA	hg38|-chr16:13948229-13948251	GGG	NM_005236.2 (Exon11)
Plate 2	E04	CM-006328-01	F-006328-00	APRT	353	TCTTACCTTCCCGTACTCCA	hg38|+chr16:88810417-88810439	GGG	NM_000485.2 (Exon3),NM_001030018.1 (Exon3)
Plate 2	E04	CM-006328-02	F-006328-00	APRT	353	GTGTCGCGCCAGGAGGCCGA	hg38|+chr16:88811590-88811612	TGG	NM_000485.2 (Exon2),NM_001030018.1 (Exon2)
Plate 2	E04	CM-006328-03	F-006328-00	APRT	353	GCTGCGTGCTCATCCGAAAG	hg38|-chr16:88810477-88810499	CGG	NM_000485.2 (Exon3),NM_001030018.1 (Exon3)
Plate 2	E04	CM-006328-04	F-006328-00	APRT	353	GAATAGGAGGCCCACAGAGT	hg38|+chr16:88810439-88810461	GGG	NM_000485.2 (Exon3),NM_001030018.1 (Exon3)
Plate 2	E05	CM-020195-01	F-020195-00	UGT2B17	7367	AATATGTTCACCTTAGGCAA	hg38|+chr4:68565561-68565583	GGG	NM_001077.3 (Exon2)
Plate 2	E05	CM-020195-02	F-020195-00	UGT2B17	7367	TACAGTCTCCGCTTCTCTGT	hg38|-chr4:68567952-68567974	TGG	NM_001077.3 (Exon1)
Plate 2	E05	CM-020195-03	F-020195-00	UGT2B17	7367	CCAATACTCGACTGTATAAG	hg38|-chr4:68551846-68551868	TGG	NM_001077.3 (Exon4)
Plate 2	E05	CM-020195-04	F-020195-00	UGT2B17	7367	CAGCTCACCACAGGGATTAA	hg38|+chr4:68568005-68568027	CGG	NM_001077.3 (Exon1)
Plate 2	E06	CM-008442-01	F-008442-00	AKAP4	8852	ATGGTACTGGATCAGCTTAA	hg38|+chrX:50193048-50193070	GGG	NM_003886 (Exon5),NM_139289 (Exon5)
Plate 2	E06	CM-008442-02	F-008442-00	AKAP4	8852	GGTGTTGCTAAGGCACACCA	hg38|-chrX:50193584-50193606	AGG	NM_003886 (Exon5),NM_139289 (Exon5)
Plate 2	E06	CM-008442-03	F-008442-00	AKAP4	8852	ACTGCTCTCTGAGTGCTAGG	hg38|+chrX:50194099-50194121	AGG	NM_003886 (Exon5),NM_139289 (Exon5)
Plate 2	E06	CM-008442-04	F-008442-00	AKAP4	8852	TTGTTCTTCCAACTCAGCAA	hg38|+chrX:50192532-50192554	GGG	NM_003886 (Exon5),NM_139289 (Exon5)
Plate 2	E07	CM-008522-01	F-008522-00	DAB2	1601	GCACCTACCTAGACCCACCA	hg38|+chr5:39381446-39381468	GGG	NM_001244871.1 (Exon10),NM_001343.3 (Exon11)
Plate 2	E07	CM-008522-02	F-008522-00	DAB2	1601	AATTTGACCAGATCTCTAAC	hg38|-chr5:39382900-39382922	CGG	NM_001244871.1 (Exon9),NM_001343.3 (Exon10)
Plate 2	E07	CM-008522-03	F-008522-00	DAB2	1601	CTGCTTTACGCCATTCTGTA	hg38|+chr5:39382717-39382739	TGG	NM_001244871.1 (Exon9),NM_001343.3 (Exon10)
Plate 2	E07	CM-008522-04	F-008522-00	DAB2	1601	TTGGTCATCTAGAATCATTA	hg38|+chr5:39388817-39388839	GGG	NM_001244871.1 (Exon8),NM_001343.3 (Exon8)
Plate 2	E08	CM-003940-01	F-003940-00	DNM1	1759	CTTGTTCTCCAGCACATCAC	hg38|-chr9:128220045-128220067	GGG	NM_001288739 (Exon5),NM_004408 (Exon5),NM_001288737 (Exon5),NM_001288738 (Exon5),NM_001005336 (Exon5)
Plate 2	E08	CM-003940-02	F-003940-00	DNM1	1759	CGAGAATTTCGTAGGCAGGT	hg38|+chr9:128203614-128203636	AGG	NM_001288739 (Exon1),NM_004408 (Exon1),NM_001288737 (Exon1),NM_001288738 (Exon1),NM_001005336 (Exon1)
Plate 2	E08	CM-003940-03	F-003940-00	DNM1	1759	GTACACGCCAGCCCTCAGGA	hg38|-chr9:128247449-128247471	AGG	NM_001288739 (Exon16),NM_004408 (Exon16),NM_001288737 (Exon16),NM_001288738 (Exon16),NM_001005336 (Exon16)
Plate 2	E08	CM-003940-04	F-003940-00	DNM1	1759	ATTGAGGACCTTCTGCAGGT	hg38|-chr9:128220316-128220338	AGG	NM_001288739 (Exon6),NM_004408 (Exon6),NM_001288737 (Exon6),NM_001288738 (Exon6),NM_001005336 (Exon6)
Plate 2	E09	CM-008325-01	F-008325-00	HDC	3067	GTCATCAACTGGGTCCAGCA	hg38|+chr15:50242596-50242618	GGG	NM_001306146.1 (Exon11),NM_002112.3 (Exon12)
Plate 2	E09	CM-008325-02	F-008325-00	HDC	3067	TGATTGCCCTGCTGGCAGCA	hg38|-chr15:50254620-50254642	AGG	NM_001306146.1 (Exon5),NM_002112.3 (Exon5)
Plate 2	E09	CM-008325-03	F-008325-00	HDC	3067	TCTGCCTCCAGGTGGTACAT	hg38|-chr15:50258506-50258528	TGG	NM_001306146.1 (Exon3),NM_002112.3 (Exon3)
Plate 2	E09	CM-008325-04	F-008325-00	HDC	3067	AGATGAGGTTCCCAACCCGA	hg38|+chr15:50242775-50242797	GGG	NM_001306146.1 (Exon11),NM_002112.3 (Exon12)
Plate 2	E10	CM-012249-01	F-012249-00	POLR2J	5439	CCGAAAGCGCTCCTCCAGCA	hg38|+chr7:102474361-102474383	GGG	NM_006234.4 (Exon3),NM_006234.4 (Exon3)
Plate 2	E10	CM-012249-02	F-012249-00	POLR2J	5439	CCTGCTGGAGGAGCGCTTTC	hg38|-chr7:102474360-102474382	GGG	NM_006234.4 (Exon3),NM_006234.4 (Exon3)
Plate 2	E10	CM-012249-03	F-012249-00	POLR2J	5439	CAAGCAGGAAGGAATTGAGT	hg38|-chr7:102473648-102473670	AGG	NM_006234.4 (Exon4),NM_006234.4 (Exon4)
Plate 2	E10	CM-012249-04	F-012249-00	POLR2J	5439	CCCTGCTGGAGGAGCGCTTT	hg38|-chr7:102474361-102474383	CGG	NM_006234.4 (Exon3),NM_006234.4 (Exon3)
Plate 2	E11	CM-017322-01	F-017322-00	APOBEC3B	9582	TTGCAGCGCCTCCTTATATA	hg38|-chr22:38991558-38991580	GGG	NM_001270411.1 (Exon6),NM_004900.4 (Exon6)
Plate 2	E11	CM-017322-02	F-017322-00	APOBEC3B	9582	CTCCACCTCATAGCACAAGT	hg38|-chr22:38989528-38989550	AGG	NM_001270411.1 (Exon5),NM_004900.4 (Exon5)
Plate 2	E11	CM-017322-03	F-017322-00	APOBEC3B	9582	ACATCCCTGGCGGTACACAA	hg38|-chr22:38992055-38992077	AGG	NM_001270411.1 (Exon7),NM_004900.4 (Exon7)
Plate 2	E11	CM-017322-04	F-017322-00	APOBEC3B	9582	ATGACCCTTTGGTCCTTCGA	hg38|+chr22:38989498-38989520	CGG	NM_001270411.1 (Exon5),NM_004900.4 (Exon5)
Plate 2	E12	CM-007505-01	F-007505-00	SLC28A3	64078	GCTGAGGGCTACAGCAACGT	hg38|-chr9:84340581-84340603	GGG	NM_001199633.1 (Exon1),NR_037638.2 (Exon1),NM_022127.2 (Exon2)
Plate 2	E12	CM-007505-02	F-007505-00	SLC28A3	64078	AACTGACGCTGTTAACAAGT	hg38|+chr9:84288146-84288168	GGG	NM_001199633.1 (Exon12),NR_037638.2 (Exon13),NM_022127.2 (Exon13)
Plate 2	E12	CM-007505-03	F-007505-00	SLC28A3	64078	ACCTAGCACGCTTCCAGCAA	hg38|+chr9:84290172-84290194	TGG	NM_001199633.1 (Exon11),NR_037638.2 (Exon12),NM_022127.2 (Exon12)
Plate 2	E12	CM-007505-04	F-007505-00	SLC28A3	64078	GATGTCCATGCTGTACTACC	hg38|-chr9:84294221-84294243	TGG	NM_001199633.1 (Exon9),NR_037638.2 (Exon10),NM_022127.2 (Exon10)
Plate 2	E13	CM-019508-01	F-019508-00	CD72	971	GCTGTCATCTCACAGATGTA	hg38|+chr9:35610643-35610665	GGG	NM_001782.2 (Exon8)
Plate 2	E13	CM-019508-02	F-019508-00	CD72	971	GCAGCTCCAGCAGACGAACA	hg38|-chr9:35616240-35616262	GGG	NM_001782.2 (Exon5)
Plate 2	E13	CM-019508-03	F-019508-00	CD72	971	GGGCACTTGAACATTCTCGT	hg38|+chr9:35618069-35618091	AGG	NM_001782.2 (Exon2)
Plate 2	E13	CM-019508-04	F-019508-00	CD72	971	TTCACTGAATGTGGCCAGCT	hg38|+chr9:35612863-35612885	TGG	NM_001782.2 (Exon6)
Plate 2	E14	CM-009663-01	F-009663-00	PLA2G4C	8605	AATGGCTGCAAATATTGGGT	hg38|+chr19:48098182-48098204	AGG	NM_003706.2 (Exon6),NM_001159322.1 (Exon6),NM_001159323.1 (Exon6)
Plate 2	E14	CM-009663-02	F-009663-00	PLA2G4C	8605	CTTGAATTTGCTTCCGAAGT	hg38|+chr19:48095516-48095538	GGG	NM_003706.2 (Exon7),NM_001159322.1 (Exon7),NM_001159323.1 (Exon7)
Plate 2	E14	CM-009663-03	F-009663-00	PLA2G4C	8605	TTGCTTAGAGATAACCATGT	hg38|+chr19:48099680-48099702	AGG	NM_003706.2 (Exon5),NM_001159322.1 (Exon5),NM_001159323.1 (Exon5)
Plate 2	E14	CM-009663-04	F-009663-00	PLA2G4C	8605	GGCTGCAAGAAAGTTCACAA	hg38|-chr19:48077790-48077812	GGG	NM_003706.2 (Exon11),NM_001159322.1 (Exon11),NM_001159323.1 (Exon11)
Plate 2	E15	CM-010196-01	F-010196-00	NDOR1	27158	ACATGGGCAGCCGAGTTGGA	hg38|-chr9:137214601-137214623	GGG	NM_014434.3 (Exon7),NM_001144027.2 (Exon6),NM_001144026.2 (Exon7),NM_001144028.2 (Exon7)
Plate 2	E15	CM-010196-02	F-010196-00	NDOR1	27158	GTGCTCTTCGGCAGCCAGAC	hg38|+chr9:137205799-137205821	AGG	NM_014434.3 (Exon1),NM_001144027.2 (Exon1),NM_001144026.2 (Exon1),NM_001144028.2 (Exon1)
Plate 2	E15	CM-010196-03	F-010196-00	NDOR1	27158	CGGGAAGTCACAGAGCACCT	hg38|-chr9:137215090-137215112	AGG	NM_014434.3 (Exon9),NM_001144027.2 (Exon8),NM_001144026.2 (Exon9),NM_001144028.2 (Exon9)
Plate 2	E15	CM-010196-04	F-010196-00	NDOR1	27158	CTGGCAGAACCGCTGGACAT	hg38|-chr9:137214617-137214639	GGG	NM_014434.3 (Exon7),NM_001144027.2 (Exon6),NM_001144026.2 (Exon7),NM_001144028.2 (Exon7)
Plate 2	E16	CM-010327-01	F-010327-00	GALT	2592	CTGGGAAGTCGTTGTCAAAC	hg38|-chr9:34647518-34647540	AGG	NM_000155 (Exon3)
Plate 2	E16	CM-010327-02	F-010327-00	GALT	2592	GGTTAGGACCAGACGTTCCT	hg38|-chr9:34648757-34648779	AGG	NM_001258332 (Exon6),NM_000155 (Exon8),NM_001258332.1 (Exon6),NM_000155.3 (Exon8)
Plate 2	E16	CM-010327-03	F-010327-00	GALT	2592	ACTGACCATCACGCTCAGCA	hg38|-chr9:34648878-34648900	GGG	NM_001258332 (Exon6),NM_000155 (Exon8),NM_001258332.1 (Exon6),NM_000155.3 (Exon8)
Plate 2	E16	CM-010327-04	F-010327-00	GALT	2592	AGGGAAAGGACGTCTCAAAG	hg38|-chr9:34649041-34649063	AGG	NM_001258332 (Exon7),NM_000155 (Exon9),NM_001258332.1 (Exon7),NM_000155.3 (Exon9)
Plate 2	E17	CM-007478-01	F-007478-00	SLC25A19	60386	CTGTGTCTGGACTTGTTACT	hg38|-chr17:75286675-75286697	CGG	NM_001126121 (Exon3),NM_001126122 (Exon2),NM_021734 (Exon3)
Plate 2	E17	CM-007478-02	F-007478-00	SLC25A19	60386	GGCTATGGAGCTGTCCAAGT	hg38|-chr17:75286299-75286321	AGG	NM_001126121 (Exon4),NM_001126122 (Exon3),NM_021734 (Exon4)
Plate 2	E17	CM-007478-03	F-007478-00	SLC25A19	60386	CTGACGGAGCTGGTCCACAG	hg38|-chr17:75283553-75283575	AGG	NM_001126121 (Exon5),NM_001126122 (Exon4),NM_021734 (Exon5)
Plate 2	E17	CM-007478-04	F-007478-00	SLC25A19	60386	CACAGTGAGGGTGGCCATAC	hg38|+chr17:75283474-75283496	AGG	NM_001126121 (Exon5),NM_001126122 (Exon4),NM_021734 (Exon5)
Plate 2	E18	CM-009236-01	F-009236-00	ALDH3B1	221	TAACAATCTTGCCCACACGA	hg38|-chr11:68021489-68021511	GGG	NM_001161473 (Exon7),NM_000694 (Exon7),NM_001290059 (Exon6),NM_001030010 (Exon6)
Plate 2	E18	CM-009236-02	F-009236-00	ALDH3B1	221	CTGCACATCCACCAGCACCG	hg38|-chr11:68022598-68022620	TGG	NM_001161473 (Exon8),NM_000694 (Exon8),NM_001290059 (Exon7),NM_001290058 (Exon7),NM_001030010 (Exon7)
Plate 2	E18	CM-009236-03	F-009236-00	ALDH3B1	221	AAGCTCTGCACGTTCACGAT	hg38|-chr11:68022666-68022688	GGG	NM_001161473 (Exon8),NM_000694 (Exon8),NM_001290059 (Exon7),NM_001290058 (Exon7),NM_001030010 (Exon7)
Plate 2	E18	CM-009236-04	F-009236-00	ALDH3B1	221	GGGCAAGAACCCTTGCTACG	hg38|+chr11:68021558-68021580	TGG	NM_001161473 (Exon7),NM_000694 (Exon7),NM_001290059 (Exon6),NM_001030010 (Exon6)
Plate 2	E19	CM-020100-01	F-020100-00	UQCRFS1	7386	CTCACCATTGAGGCCCACGG	hg38|+chr19:29212900-29212922	AGG	NM_006003.2 (Exon1)
Plate 2	E19	CM-020100-02	F-020100-00	UQCRFS1	7386	GGTTCTATGACGCACAAACA	hg38|+chr19:29207833-29207855	GGG	NM_006003.2 (Exon2)
Plate 2	E19	CM-020100-03	F-020100-00	UQCRFS1	7386	AGGCACCTTGATGTCTGTGT	hg38|+chr19:29208115-29208137	GGG	NM_006003.2 (Exon2)
Plate 2	E19	CM-020100-04	F-020100-00	UQCRFS1	7386	GTCTTCAAGAGAAAGCAGCG	hg38|-chr19:29208048-29208070	AGG	NM_006003.2 (Exon2)
Plate 2	E20	CM-015640-01	F-015640-00	ELAC2	60528	TGTGTCTTCTAGGTCTGCTT	hg38|-chr17:12993035-12993057	TGG	NM_018127.6 (Exon24),NM_173717.1 (Exon24),NM_001165962.1 (Exon23)
Plate 2	E20	CM-015640-02	F-015640-00	ELAC2	60528	CGAGGAGATGGAGGAGCGCA	hg38|-chr17:12992952-12992974	GGG	NM_018127.6 (Exon24),NM_173717.1 (Exon24),NM_001165962.1 (Exon23)
Plate 2	E20	CM-015640-03	F-015640-00	ELAC2	60528	TGGAGGAGCGCAGGGAGAAG	hg38|-chr17:12992944-12992966	CGG	NM_018127.6 (Exon24),NM_173717.1 (Exon24),NM_001165962.1 (Exon23)
Plate 2	E20	CM-015640-04	F-015640-00	ELAC2	60528	TGGCGACATCGAGGAGATGG	hg38|-chr17:12992961-12992983	AGG	NM_018127.6 (Exon24),NM_173717.1 (Exon24),NM_001165962.1 (Exon23)
Plate 2	E21	CM-004379-02	F-004379-00	BAG4	9530	GAGCGCCTCAGGGCCGACAT	hg38|-chr8:38176867-38176889	GGG	NM_001204878.1 (Exon1),NM_004874.3 (Exon1)
Plate 2	E21	CM-004379-03	F-004379-00	BAG4	9530	CAGGGCAGCGGATCCCATGT	hg38|+chr8:38176854-38176876	CGG	NM_001204878.1 (Exon1),NM_004874.3 (Exon1)
Plate 2	E21	CM-004379-04	F-004379-00	BAG4	9530	CGTCCTACGGCCGCTACTAC	hg38|+chr8:38176913-38176935	GGG	NM_001204878.1 (Exon1),NM_004874.3 (Exon1)
Plate 2	E21	CM-004379-01	F-004379-00	BAG4	9530	TTCAGGGCGAAGAGGATATA	hg38|-chr8:38176973-38176995	AGG	NM_001204878.1 (Exon1),NM_004874.3 (Exon1)
Plate 2	E22	CM-012646-01	F-012646-00	MYH8	4626	ATTGTCGAGAATATTCACCT	hg38|+chr17:10398869-10398891	AGG	NM_002472 (Exon29)
Plate 2	E22	CM-012646-02	F-012646-00	MYH8	4626	TTGTATAGTGCTCTTCACAT	hg38|+chr17:10420063-10420085	AGG	NM_002472 (Exon3)
Plate 2	E22	CM-012646-03	F-012646-00	MYH8	4626	GAATCCACTTTGGTACTACA	hg38|-chr17:10415144-10415166	GGG	NM_002472 (Exon9)
Plate 2	E22	CM-012646-04	F-012646-00	MYH8	4626	ATTGCCAAAGGCCTCCAGTA	hg38|+chr17:10415328-10415350	GGG	NM_002472 (Exon8)
Plate 2	F03	CM-008749-01	F-008749-00	NUDT13	25961	CAATCATGAGTGAGCCACTA	hg38|-chr10:73126770-73126792	GGG	NR_104264 (Exon8),NM_015901 (Exon8),NM_001283019 (Exon7),NM_001283017 (Exon8),NM_001283015 (Exon7),NM_001283016 (Exon9)
Plate 2	F03	CM-008749-02	F-008749-00	NUDT13	25961	CGAGAAGTTGCAGAAGAGGT	hg38|+chr10:73126699-73126721	GGG	NR_104264 (Exon8),NM_015901 (Exon8),NM_001283019 (Exon7),NM_001283017 (Exon8),NM_001283015 (Exon7),NM_001283016 (Exon9)
Plate 2	F03	CM-008749-03	F-008749-00	NUDT13	25961	ATCAGTTCTGCAGCAGAAGT	hg38|+chr10:73125149-73125171	GGG	NR_104264 (Exon6),NM_015901 (Exon6),NM_001283019 (Exon5),NM_001283017 (Exon6),NM_001283015 (Exon6),NM_001283014 (Exon6),NM_001283016 (Exon7)
Plate 2	F03	CM-008749-04	F-008749-00	NUDT13	25961	GATCGCCACAGGAGCCATCT	hg38|-chr10:73125393-73125415	AGG	NR_104264 (Exon7),NM_015901 (Exon7),NM_001283019 (Exon6),NM_001283017 (Exon7),NM_001283016 (Exon8)
Plate 2	F04	CM-010178-01	F-010178-00	VAV3	10451	CACCACATCTCCTTTCAACA	hg38|+chr1:107574104-107574126	AGG	NM_001079874.1 (Exon9),NM_006113.4 (Exon26)
Plate 2	F04	CM-010178-02	F-010178-00	VAV3	10451	CAGAGACCGAACTTATTAAT	hg38|-chr1:107603112-107603134	AGG	NM_001079874.1 (Exon6),NM_006113.4 (Exon23)
Plate 2	F04	CM-010178-03	F-010178-00	VAV3	10451	ATCTACTGGTTTGGGCACCT	hg38|+chr1:107609948-107609970	AGG	NM_001079874.1 (Exon5),NM_006113.4 (Exon22)
Plate 2	F04	CM-010178-04	F-010178-00	VAV3	10451	GAATGTTCTGGCTCCTTGTA	hg38|+chr1:107596247-107596269	TGG	NM_001079874.1 (Exon8),NM_006113.4 (Exon25)
Plate 2	F05	CM-009873-01	F-009873-00	SPR	6697	TTTGTCATAGAAGTCCACGT	hg38|-chr2:72891512-72891534	GGG	NM_003124 (Exon3),NM_003124.4 (Exon3)
Plate 2	F05	CM-009873-02	F-009873-00	SPR	6697	TCGCATGTCTGGGTCCACGG	hg38|-chr2:72891386-72891408	AGG	NM_003124 (Exon3),NM_003124.4 (Exon3)
Plate 2	F05	CM-009873-03	F-009873-00	SPR	6697	TGTTGAGGCCAGGACTGTCC	hg38|-chr2:72888435-72888457	GGG	NM_003124 (Exon2),NM_003124.4 (Exon2)
Plate 2	F05	CM-009873-04	F-009873-00	SPR	6697	CACTCAAGTGAACAACTACT	hg38|+chr2:72888360-72888382	GGG	NM_003124 (Exon2),NM_003124.4 (Exon2)
Plate 2	F06	CM-008490-01	F-008490-00	DLAT	1737	CTGCCAACTTCTTTGCAAGA	hg38|-chr11:112039342-112039364	GGG	NM_001931 (Exon7)
Plate 2	F06	CM-008490-02	F-008490-00	DLAT	1737	CTCACAGGAGCAACTTTACT	hg38|-chr11:112043516-112043538	AGG	NM_001931 (Exon8)
Plate 2	F06	CM-008490-03	F-008490-00	DLAT	1737	GTCGCAACAGCGTGACTACA	hg38|+chr11:112025603-112025625	GGG	NM_001931 (Exon1)
Plate 2	F06	CM-008490-04	F-008490-00	DLAT	1737	ACTTGTTGCTGAAGGTACCA	hg38|+chr11:112028577-112028599	GGG	NM_001931 (Exon3)
Plate 2	F07	CM-004285-01	F-004285-00	PLOD2	5352	CCAGAGGTCATTGTTATAAT	hg38|+chr3:146076803-146076825	GGG	NM_182943.2 (Exon15),NM_000935.2 (Exon14)
Plate 2	F07	CM-004285-02	F-004285-00	PLOD2	5352	TAATGGAAATGGACCCACCA	hg38|-chr3:146102754-146102776	AGG	NM_182943.2 (Exon7),NM_000935.2 (Exon7)
Plate 2	F07	CM-004285-03	F-004285-00	PLOD2	5352	TTTCATAACCACCAGATATA	hg38|+chr3:146071396-146071418	CGG	NM_182943.2 (Exon18),NM_000935.2 (Exon17)
Plate 2	F07	CM-004285-04	F-004285-00	PLOD2	5352	AGTATGGAATGTCCCATATA	hg38|-chr3:146079232-146079254	TGG	NM_182943.2 (Exon13),NM_000935.2 (Exon13)
Plate 2	F08	CM-025373-01	F-025373-00	CHPF2	54480	GGCAGGCCCGGTGGGCACAA	hg38|-chr7:151233437-151233459	GGG	NM_019015 (Exon1)
Plate 2	F08	CM-025373-02	F-025373-00	CHPF2	54480	ATGGGCACCAGGCCAGTAGT	hg38|-chr7:151233930-151233952	AGG	NM_019015 (Exon1)
Plate 2	F08	CM-025373-03	F-025373-00	CHPF2	54480	CACCTGAGCACCTTCTTGTA	hg38|-chr7:151234255-151234277	GGG	NM_019015 (Exon1),NM_001284295 (Exon2)
Plate 2	F08	CM-025373-04	F-025373-00	CHPF2	54480	TTTGTGGAGCCGGTACATGA	hg38|-chr7:151236514-151236536	GGG	NM_019015 (Exon3),NM_001284295 (Exon4)
Plate 2	F09	CM-011717-01	F-011717-00	LCT	3938	AGGTGAACCAGATCCCAACT	hg38|+chr2:135836656-135836678	AGG	NM_002299 (Exon1)
Plate 2	F09	CM-011717-02	F-011717-00	LCT	3938	GCTGACCAATCCGAACACGG	hg38|-chr2:135808494-135808516	AGG	NM_002299 (Exon8)
Plate 2	F09	CM-011717-03	F-011717-00	LCT	3938	GGGAGGTTTACTGTATTAGG	hg38|+chr2:135809756-135809778	TGG	NM_002299 (Exon8)
Plate 2	F09	CM-011717-04	F-011717-00	LCT	3938	CCAGTGGTAAATGGTCACCT	hg38|+chr2:135804111-135804133	GGG	NM_002299 (Exon11)
Plate 2	F10	CM-019941-01	F-019941-00	GJC1	10052	GTGTGCAACACAGAACAGCC	hg38|-chr17:44805642-44805664	GGG	NM_005497 (Exon3),NM_001080383 (Exon3)
Plate 2	F10	CM-019941-02	F-019941-00	GJC1	10052	GGAACACCCAGAAGCGTACA	hg38|+chr17:44805580-44805602	TGG	NM_005497 (Exon3),NM_001080383 (Exon3)
Plate 2	F10	CM-019941-03	F-019941-00	GJC1	10052	TTGTTTCCAGCGCATTGCAT	hg38|+chr17:44805449-44805471	AGG	NM_005497 (Exon3),NM_001080383 (Exon3)
Plate 2	F10	CM-019941-04	F-019941-00	GJC1	10052	GAACACCCAGAAGCGTACAT	hg38|+chr17:44805581-44805603	GGG	NM_005497 (Exon3),NM_001080383 (Exon3)
Plate 2	F11	CM-014431-01	F-014431-00	UGT2A3	79799	ATGGCTAATACGAACATATT	hg38|-chr4:68945389-68945411	GGG	NM_024743 (Exon2),NR_024010 (Exon2)
Plate 2	F11	CM-014431-02	F-014431-00	UGT2A3	79799	TATAAGCATTACATCGTAGT	hg38|+chr4:68951317-68951339	TGG	NM_024743 (Exon1),NR_024010 (Exon1)
Plate 2	F11	CM-014431-03	F-014431-00	UGT2A3	79799	GCAATATGGAGCGAAGCTGT	hg38|-chr4:68951212-68951234	GGG	NM_024743 (Exon1),NR_024010 (Exon1)
Plate 2	F11	CM-014431-04	F-014431-00	UGT2A3	79799	GGTCTCCACAGGGAATCACA	hg38|+chr4:68951292-68951314	GGG	NM_024743 (Exon1),NR_024010 (Exon1)
Plate 2	F12	CM-011659-01	F-011659-00	FGF7	2252	CACAAGAAGTTATGATTACA	hg38|+chr15:49424453-49424475	TGG	NM_002009.3 (Exon2)
Plate 2	F12	CM-011659-02	F-011659-00	FGF7	2252	TTTCACATTATCTGTCTAGT	hg38|+chr15:49424352-49424374	GGG	NM_002009.3 (Exon2)
Plate 2	F12	CM-011659-03	F-011659-00	FGF7	2252	GACTCTTCTGTCGAACACAG	hg38|+chr15:49424500-49424522	TGG	NM_002009.3 (Exon2)
Plate 2	F12	CM-011659-04	F-011659-00	FGF7	2252	TGCACAAATGGATACTGACA	hg38|+chr15:49424299-49424321	TGG	NM_002009.3 (Exon2)
Plate 2	F13	CM-019564-01	F-019564-00	UGDH	7358	GTGCTCATATACAGCACACA	hg38|+chr4:39510413-39510435	GGG	NM_001184700.1 (Exon4),NM_001184701.1 (Exon4),NM_003359.3 (Exon5)
Plate 2	F13	CM-019564-02	F-019564-00	UGDH	7358	CTTGGAAATGGTCACGAGCC	hg38|+chr4:39504483-39504505	GGG	NM_001184700.1 (Exon9),NM_001184701.1 (Exon9),NM_003359.3 (Exon10)
Plate 2	F13	CM-019564-03	F-019564-00	UGDH	7358	AGATCCTCACCACTAATACT	hg38|-chr4:39510374-39510396	TGG	NM_001184700.1 (Exon4),NM_001184701.1 (Exon4),NM_003359.3 (Exon5)
Plate 2	F13	CM-019564-04	F-019564-00	UGDH	7358	GCACCATCACATGCTTCATA	hg38|+chr4:39504457-39504479	TGG	NM_001184700.1 (Exon9),NM_001184701.1 (Exon9),NM_003359.3 (Exon10)
Plate 2	F14	CM-006843-01	F-006843-00	TUBD1	51174	AGCATTAACAGGCTTCAACC	hg38|+chr17:59863795-59863817	AGG	NM_001193612.1 (Exon8),NM_001193611.1 (Exon6),NM_001193609.1 (Exon7),NM_001193613.1 (Exon5),NM_016261.3 (Exon8)
Plate 2	F14	CM-006843-02	F-006843-00	TUBD1	51174	CACACGTTGAAAGCATTAAC	hg38|+chr17:59863784-59863806	AGG	NM_001193612.1 (Exon8),NM_001193611.1 (Exon6),NM_001193609.1 (Exon7),NM_001193613.1 (Exon5),NM_016261.3 (Exon8)
Plate 2	F14	CM-006843-03	F-006843-00	TUBD1	51174	CACTACAGACGAAATCCACT	hg38|-chr17:59878102-59878124	AGG	NM_001193612.1 (Exon6),NM_001193611.1 (Exon5),NM_001193609.1 (Exon5),NM_001193613.1 (Exon2),NM_001193610.1 (Exon5),NM_016261.3 (Exon5)
Plate 2	F14	CM-006843-04	F-006843-00	TUBD1	51174	ATAGAGGGACAAATACCTAG	hg38|+chr17:59878087-59878109	TGG	NM_001193612.1 (Exon6),NM_001193611.1 (Exon5),NM_001193609.1 (Exon5),NM_001193613.1 (Exon2),NM_001193610.1 (Exon5),NM_016261.3 (Exon5)
Plate 2	F15	CM-016691-01	F-016691-00	MCEE	84693	GCTGCAGCCGCGAATGCCGT	hg38|-chr2:71130179-71130201	AGG	NM_032601 (Exon1)
Plate 2	F15	CM-016691-02	F-016691-00	MCEE	84693	CTGGCACTGCTATGGCTACA	hg38|+chr2:71124415-71124437	TGG	NM_032601 (Exon2)
Plate 2	F15	CM-016691-03	F-016691-00	MCEE	84693	TTCCAAATCTGGCACTGCTA	hg38|+chr2:71124407-71124429	TGG	NM_032601 (Exon2)
Plate 2	F15	CM-016691-04	F-016691-00	MCEE	84693	GAACCTGTCACTTGATCCAA	hg38|+chr2:71124462-71124484	GGG	NM_032601 (Exon2)
Plate 2	F16	CM-008350-01	F-008350-00	OSBPL1A	114876	TATGCTCCATGTATTCAGTT	hg38|+chr18:24181198-24181220	AGG	NM_080597 (Exon19),NM_018030 (Exon5),NM_001242508 (Exon7),NM_018030.4 (Exon5),NM_080597.3 (Exon19),NM_001242508.1 (Exon7)
Plate 2	F16	CM-008350-02	F-008350-00	OSBPL1A	114876	ATATTATGCACACAGCAGGT	hg38|+chr18:24172433-24172455	GGG	NM_080597 (Exon22),NM_018030 (Exon8),NM_001242508 (Exon10),NM_018030.4 (Exon8),NM_080597.3 (Exon22),NM_001242508.1 (Exon10)
Plate 2	F16	CM-008350-03	F-008350-00	OSBPL1A	114876	ACAGCGCCTAACTGAATACA	hg38|-chr18:24181204-24181226	TGG	NM_080597 (Exon19),NM_018030 (Exon5),NM_001242508 (Exon7),NM_018030.4 (Exon5),NM_080597.3 (Exon19),NM_001242508.1 (Exon7)
Plate 2	F16	CM-008350-04	F-008350-00	OSBPL1A	114876	CATGAAATGCACTGATTGGT	hg38|+chr18:24178128-24178150	GGG	NM_080597 (Exon21),NM_018030 (Exon7),NM_001242508 (Exon9),NM_018030.4 (Exon7),NM_080597.3 (Exon21),NM_001242508.1 (Exon9)
Plate 2	F17	CM-003871-01	F-003871-00	BAG1	573	TATGACCTCTTCAACAACCT	hg38|+chr9:33262739-33262761	GGG	NM_001172415.1 (Exon2),NM_004323.5 (Exon2),NM_001172415.1 (Exon2),NM_004323.5 (Exon2)
Plate 2	F17	CM-003871-02	F-003871-00	BAG1	573	CCTGCTGGGAGGTAACATGA	hg38|+chr9:33262792-33262814	AGG	NM_001172415.1 (Exon2),NM_004323.5 (Exon2),NM_001172415.1 (Exon2),NM_004323.5 (Exon2)
Plate 2	F17	CM-003871-03	F-003871-00	BAG1	573	CTTGGAGGAGATTGACACAC	hg38|-chr9:33256800-33256822	TGG	NM_001172415.1 (Exon5),NM_004323.5 (Exon5),NM_001172415.1 (Exon5),NM_004323.5 (Exon5)
Plate 2	F17	CM-003871-04	F-003871-00	BAG1	573	GTTGCCGGGTCATGTTAATT	hg38|-chr9:33261093-33261115	GGG	NM_001172415.1 (Exon3),NM_004323.5 (Exon3),NM_001172415.1 (Exon3),NM_004323.5 (Exon3)
Plate 2	F18	CM-009217-01	F-009217-00	HS3ST1	9957	TTGCCGCAGACCATCATCAT	hg38|-chr4:11399824-11399846	CGG	NM_005114.2 (Exon2)
Plate 2	F18	CM-009217-02	F-009217-00	HS3ST1	9957	GATGGTCTGCGGCAACTGCT	hg38|+chr4:11399832-11399854	GGG	NM_005114.2 (Exon2)
Plate 2	F18	CM-009217-03	F-009217-00	HS3ST1	9957	ATCATCATCGGCGTGCGCAA	hg38|-chr4:11399812-11399834	GGG	NM_005114.2 (Exon2)
Plate 2	F18	CM-009217-04	F-009217-00	HS3ST1	9957	GAACTCCTCGATGGACGGGT	hg38|+chr4:11399475-11399497	AGG	NM_005114.2 (Exon2)
Plate 2	F19	CM-007405-01	F-007405-00	SLC16A2	6567	GTAGTGGCCCAGGATGACGA	hg38|-chrX:74524430-74524452	GGG	NM_006517.4 (Exon3)
Plate 2	F19	CM-007405-02	F-007405-00	SLC16A2	6567	ACAACCAAAGAGAATCCCGT	hg38|-chrX:74524382-74524404	AGG	NM_006517.4 (Exon3)
Plate 2	F19	CM-007405-03	F-007405-00	SLC16A2	6567	GTCAGTGAATATACTCACAA	hg38|-chrX:74521035-74521057	TGG	NM_006517.4 (Exon2)
Plate 2	F19	CM-007405-04	F-007405-00	SLC16A2	6567	AATACACACCAAGAGCACCC	hg38|-chrX:74525790-74525812	AGG	NM_006517.4 (Exon4)
Plate 2	F20	CM-019741-01	F-019741-00	POLR3A	11128	CCATCAAAGTCAGCATTATA	hg38|+chr10:78013717-78013739	GGG	NM_007055.3 (Exon11)
Plate 2	F20	CM-019741-02	F-019741-00	POLR3A	11128	CTTGCCCTTGGTTCGCAGGT	hg38|+chr10:78009580-78009602	TGG	NM_007055.3 (Exon14)
Plate 2	F20	CM-019741-03	F-019741-00	POLR3A	11128	GCATGGACAAAGGAACCCTA	hg38|-chr10:78007808-78007830	GGG	NM_007055.3 (Exon15)
Plate 2	F20	CM-019741-04	F-019741-00	POLR3A	11128	TCGGACTGTCAGATCATACT	hg38|+chr10:77993311-77993333	GGG	NM_007055.3 (Exon20),NM_007055.3 (Exon20)
Plate 2	F21	CM-023084-01	F-023084-00	GALNT13	114805	AATAGGCCACCAGCCATAGT	hg38|-chr2:154259025-154259047	AGG	NM_001301627.1 (Exon6),NM_052917.3 (Exon8)
Plate 2	F21	CM-023084-02	F-023084-00	GALNT13	114805	CACTAATCACATCAATGATA	hg38|-chr2:154245827-154245849	GGG	NM_001301627.1 (Exon5),NM_052917.3 (Exon7)
Plate 2	F21	CM-023084-03	F-023084-00	GALNT13	114805	CTGGGTCAGACATGACTTAT	hg38|+chr2:154245871-154245893	GGG	NM_001301627.1 (Exon5),NM_052917.3 (Exon7)
Plate 2	F21	CM-023084-04	F-023084-00	GALNT13	114805	ATAGGCCACCAGCCATAGTA	hg38|-chr2:154259024-154259046	GGG	NM_001301627.1 (Exon6),NM_052917.3 (Exon8)
Plate 2	F22	CM-007649-01	F-007649-00	PDE4C	5143	CGCTGGAGGACAATCGAGAG	hg38|-chr19:18211169-18211191	TGG	NR_040546.1 (Exon14),NM_000923.4 (Exon16),NM_001098819.2 (Exon15),NM_001098818.2 (Exon15),NR_040546.1 (Exon14),NM_000923.4 (Exon16),NM_001098819.2 (Exon15),NM_001098818.2 (Exon15)
Plate 2	F22	CM-007649-02	F-007649-00	PDE4C	5143	ACTACATTGCTCACCCACTG	hg38|-chr19:18211241-18211263	TGG	NR_040546.1 (Exon14),NM_000923.4 (Exon16),NM_001098819.2 (Exon15),NM_001098818.2 (Exon15),NR_040546.1 (Exon14),NM_000923.4 (Exon16),NM_001098819.2 (Exon15),NM_001098818.2 (Exon15)
Plate 2	F22	CM-007649-03	F-007649-00	PDE4C	5143	CTACATTGCTCACCCACTGT	hg38|-chr19:18211240-18211262	GGG	NR_040546.1 (Exon14),NM_000923.4 (Exon16),NM_001098819.2 (Exon15),NM_001098818.2 (Exon15),NR_040546.1 (Exon14),NM_000923.4 (Exon16),NM_001098819.2 (Exon15),NM_001098818.2 (Exon15)
Plate 2	F22	CM-007649-04	F-007649-00	PDE4C	5143	TCACCCACTGTGGGAGACTT	hg38|-chr19:18211231-18211253	GGG	NR_040546.1 (Exon14),NM_000923.4 (Exon16),NM_001098819.2 (Exon15),NM_001098818.2 (Exon15),NR_040546.1 (Exon14),NM_000923.4 (Exon16),NM_001098819.2 (Exon15),NM_001098818.2 (Exon15)
Plate 2	G03	CM-010518-01	F-010518-00	EIF3E	3646	CAGCCATGGAAGACCTTACA	hg38|-chr8:108229094-108229116	CGG	NM_001568 (Exon6)
Plate 2	G03	CM-010518-02	F-010518-00	EIF3E	3646	AGTAATTCCCACATTCGTAC	hg38|+chr8:108235036-108235058	TGG	NM_001568 (Exon5)
Plate 2	G03	CM-010518-03	F-010518-00	EIF3E	3646	CCTTCTTAGTGATACCAACA	hg38|-chr8:108241853-108241875	TGG	NM_001568 (Exon2)
Plate 2	G03	CM-010518-04	F-010518-00	EIF3E	3646	TAACCGTGTAAGGTCTTCCA	hg38|+chr8:108229091-108229113	TGG	NM_001568 (Exon6)
Plate 2	G04	CM-008506-01	F-008506-00	TDO2	6999	GTGATAGCCTGAGGAACCAC	hg38|-chr4:155918197-155918219	CGG	NM_005651.3 (Exon11)
Plate 2	G04	CM-008506-02	F-008506-00	TDO2	6999	CTGTCATACAGAGCACTTCA	hg38|+chr4:155915866-155915888	GGG	NM_005651.3 (Exon9)
Plate 2	G04	CM-008506-03	F-008506-00	TDO2	6999	GGTGTGAATAGAGCCAGCAA	hg38|+chr4:155904073-155904095	AGG	NM_005651.3 (Exon2)
Plate 2	G04	CM-008506-04	F-008506-00	TDO2	6999	GCCTGGAAGAGGAATTCATA	hg38|+chr4:155911576-155911598	AGG	NM_005651.3 (Exon7)
Plate 2	G05	CM-004443-01	F-004443-00	AIFM2	84883	CACATTACCTGTCTCCACGG	hg38|+chr10:70123899-70123921	AGG	NM_032797 (Exon2),NM_001198696 (Exon2)
Plate 2	G05	CM-004443-02	F-004443-00	AIFM2	84883	CATCTTGGGCGTCCTCACGT	hg38|+chr10:70115008-70115030	CGG	NM_032797 (Exon8),NM_001198696 (Exon8)
Plate 2	G05	CM-004443-03	F-004443-00	AIFM2	84883	CCTGCTCACCAAACGCTTTG	hg38|+chr10:70116613-70116635	CGG	NM_032797 (Exon7),NM_001198696 (Exon7)
Plate 2	G05	CM-004443-04	F-004443-00	AIFM2	84883	GATGTTGGCCACGGCGATGT	hg38|+chr10:70114963-70114985	TGG	NM_032797 (Exon8),NM_001198696 (Exon8)
Plate 2	G06	CM-003629-01	F-003629-00	RDH11	51109	GCACTGCCTGTTAGTCTATT	hg38|+chr14:67678311-67678333	GGG	NM_016026.3 (Exon7),NM_001252650.1 (Exon6)
Plate 2	G06	CM-003629-02	F-003629-00	RDH11	51109	TATAGTCTCATTACGAGCTT	hg38|+chr14:67678375-67678397	GGG	NM_016026.3 (Exon7),NM_001252650.1 (Exon6)
Plate 2	G06	CM-003629-03	F-003629-00	RDH11	51109	AATCTCAAGACCTTCTGTTA	hg38|+chr14:67685035-67685057	AGG	NM_016026.3 (Exon6),NM_001252650.1 (Exon5)
Plate 2	G06	CM-003629-04	F-003629-00	RDH11	51109	CTGCCTGTTAGTCTATTGGG	hg38|+chr14:67678314-67678336	AGG	NM_016026.3 (Exon7),NM_001252650.1 (Exon6)
Plate 2	G07	CM-026918-01	F-026918-00	ALDH1L2	160428	TTGCCCTTGACCCTCCATTT	hg38|+chr12:105070741-105070763	AGG	NR_027752 (Exon3),NM_001034173 (Exon3)
Plate 2	G07	CM-026918-02	F-026918-00	ALDH1L2	160428	TTGGCCCTGAAGACACACAT	hg38|-chr12:105049960-105049982	TGG	NR_027752 (Exon13),NM_001034173 (Exon13)
Plate 2	G07	CM-026918-03	F-026918-00	ALDH1L2	160428	AACATCCGCCAAAGAAGCGT	hg38|+chr12:105052179-105052201	AGG	NR_027752 (Exon12),NM_001034173 (Exon12)
Plate 2	G07	CM-026918-04	F-026918-00	ALDH1L2	160428	CTGTGTTCAAGCTTCCTAAA	hg38|-chr12:105070755-105070777	TGG	NR_027752 (Exon3),NM_001034173 (Exon3)
Plate 2	G08	CM-005061-01	F-005061-00	SCD	6319	AAATACCAGGGCACAAGCGT	hg38|-chr10:100356572-100356594	GGG	NM_005063.4 (Exon5)
Plate 2	G08	CM-005061-02	F-005061-00	SCD	6319	AGGACGATATCCGAAGAGGT	hg38|-chr10:100356687-100356709	GGG	NM_005063.4 (Exon5)
Plate 2	G08	CM-005061-03	F-005061-00	SCD	6319	AATGATCAGAAAGAGCCGTA	hg38|-chr10:100352453-100352475	GGG	NM_005063.4 (Exon3)
Plate 2	G08	CM-005061-04	F-005061-00	SCD	6319	TACACTTGGGAGCCCTGTAT	hg38|+chr10:100348281-100348303	GGG	NM_005063.4 (Exon2)
Plate 2	G09	CM-019811-01	F-019811-00	KIF5C	3800	ATGTCCTTGAAGGTTATAAC	hg38|+chr2:148929281-148929303	GGG	NM_004522.2 (Exon3)
Plate 2	G09	CM-019811-02	F-019811-00	KIF5C	3800	AGATATCATGGGCAATTCGT	hg38|-chr2:148937319-148937341	GGG	NM_004522.2 (Exon4)
Plate 2	G09	CM-019811-03	F-019811-00	KIF5C	3800	TTTAGTATCCAAGACCAACT	hg38|+chr2:148941930-148941952	TGG	NM_004522.2 (Exon6)
Plate 2	G09	CM-019811-04	F-019811-00	KIF5C	3800	TTCCTCATACCTTTACATAC	hg38|-chr2:148941978-148942000	GGG	NM_004522.2 (Exon6)
Plate 2	G10	CM-009570-03	F-009570-00	PSMC6	5706	GATGAGAAGCCGTCTCTCAT	hg38|-chr14:52707197-52707219	AGG	NM_002806 (Exon1)
Plate 2	G10	CM-009570-04	F-009570-00	PSMC6	5706	TGTTATATGGACCACCAGGT	hg38|+chr14:52713951-52713973	TGG	NM_002806 (Exon7)
Plate 2	G10	CM-009570-01	F-009570-00	PSMC6	5706	TACCTGCCCAACACTCTGTA	hg38|-chr14:52708369-52708391	GGG	NM_002806 (Exon2)
Plate 2	G10	CM-009570-02	F-009570-00	PSMC6	5706	CCTGAAGCGCCTTATCTCTA	hg38|-chr14:52707228-52707250	GGG	NM_002806 (Exon1)
Plate 2	G11	CM-017327-01	F-017327-00	ST6GALNAC4	27090	TTGGCCGGAGCTGGACACCA	hg38|+chr9:127912627-127912649	CGG	NM_175039 (Exon4),NM_175040 (Exon3)
Plate 2	G11	CM-017327-02	F-017327-00	ST6GALNAC4	27090	GGCCCGAGACACGCTCTACA	hg38|-chr9:127912431-127912453	TGG	NM_175039 (Exon4),NM_175040 (Exon3)
Plate 2	G11	CM-017327-03	F-017327-00	ST6GALNAC4	27090	ATCCGCCTCAAAGCCCACGG	hg38|+chr9:127912537-127912559	TGG	NM_175039 (Exon4),NM_175040 (Exon3)
Plate 2	G11	CM-017327-04	F-017327-00	ST6GALNAC4	27090	ATGAACCAGGCGCCCACCGT	hg38|-chr9:127912550-127912572	GGG	NM_175039 (Exon4),NM_175040 (Exon3)
Plate 2	G12	CM-008790-01	F-008790-00	SOAT2	8435	CTGCCCAACACTCATCTACA	hg38|+chr12:53118399-53118421	GGG	NM_003578 (Exon8)
Plate 2	G12	CM-008790-02	F-008790-00	SOAT2	8435	CTTCATTGATGAGGGCAGGT	hg38|+chr12:53105997-53106019	AGG	NM_003578 (Exon5)
Plate 2	G12	CM-008790-03	F-008790-00	SOAT2	8435	TCTGTCCCGACCTCTAGGTA	hg38|-chr12:53124114-53124136	TGG	NM_003578 (Exon15)
Plate 2	G12	CM-008790-04	F-008790-00	SOAT2	8435	ACATAATTCCACCTGACATA	hg38|-chr12:53118894-53118916	GGG	NM_003578 (Exon9)
Plate 2	G13	CM-032648-01	F-032648-00	HS3ST6	64711	GCAGTAGGCGCCGAGCACCA	hg38|+chr16:1918195-1918217	GGG	NM_001009606 (Exon1)
Plate 2	G13	CM-032648-02	F-032648-00	HS3ST6	64711	GTGCTCACCGGTACCAGGCG	hg38|+chr16:1917903-1917925	AGG	NM_001009606 (Exon1)
Plate 2	G13	CM-032648-03	F-032648-00	HS3ST6	64711	TTCCCGCAAGCGCTCATCGT	hg38|-chr16:1918034-1918056	TGG	NM_001009606 (Exon1)
Plate 2	G13	CM-032648-04	F-032648-00	HS3ST6	64711	CTCATCGTTGGCGTGAAGAA	hg38|-chr16:1918022-1918044	GGG	NM_001009606 (Exon1)
Plate 2	G14	CM-009558-01	F-009558-00	ARSA	410	CCGTACTCCCACGACCAGGT	hg38|-chr22:50627161-50627183	AGG	NM_001085427 (Exon3),NM_001085426 (Exon3),NM_001085428 (Exon2),NM_000487 (Exon2),NM_001085425 (Exon3)
Plate 2	G14	CM-009558-02	F-009558-00	ARSA	410	GCAGGTTGTAGTTCTCACCA	hg38|+chr22:50625345-50625367	GGG	NM_001085427 (Exon9),NM_001085426 (Exon9),NM_001085428 (Exon8),NM_000487 (Exon8),NM_001085425 (Exon9)
Plate 2	G14	CM-009558-03	F-009558-00	ARSA	410	CTGCGCCTCCACGGACAGGT	hg38|+chr22:50626942-50626964	TGG	NM_001085427 (Exon4),NM_001085426 (Exon4),NM_001085428 (Exon3),NM_000487 (Exon3),NM_001085425 (Exon4)
Plate 2	G14	CM-009558-04	F-009558-00	ARSA	410	GTCTGCAGTGGTATCACTGT	hg38|+chr22:50625436-50625458	GGG	NM_001085427 (Exon9),NM_001085426 (Exon9),NM_001085428 (Exon8),NM_000487 (Exon8),NM_001085425 (Exon9)
Plate 2	G15	CM-018649-01	F-018649-00	GALNT15	117248	GTGCCTCCTGGAGGCCACGT	hg38|-chr3:16175616-16175638	GGG	NM_054110.4 (Exon1)
Plate 2	G15	CM-018649-02	F-018649-00	GALNT15	117248	GTGGACGACCTCAGCCAGCA	hg38|+chr3:16195905-16195927	AGG	NM_054110.4 (Exon2)
Plate 2	G15	CM-018649-03	F-018649-00	GALNT15	117248	AATGCGAACCCTGTTCCTCA	hg38|-chr3:16212669-16212691	GGG	NM_054110.4 (Exon6)
Plate 2	G15	CM-018649-04	F-018649-00	GALNT15	117248	AACTGGGCCTGGGTTCAGAT	hg38|-chr3:16219501-16219523	GGG	NM_054110.4 (Exon7)
Plate 2	G16	CM-017175-01	F-017175-00	SCLY	51540	GATGGAGTCGTGTTCCACCG	hg38|-chr2:238069415-238069437	AGG	NM_016510.5 (Exon4)
Plate 2	G16	CM-017175-02	F-017175-00	SCLY	51540	TAATGCGCTGACTGATTTCA	hg38|-chr2:238082050-238082072	GGG	NM_016510.5 (Exon6)
Plate 2	G16	CM-017175-03	F-017175-00	SCLY	51540	CCTCAAAGGGACACACAGGT	hg38|+chr2:238069349-238069371	GGG	NM_016510.5 (Exon4)
Plate 2	G16	CM-017175-04	F-017175-00	SCLY	51540	CTGCACGACGAGGTCCACCT	hg38|-chr2:238098291-238098313	CGG	NM_016510.5 (Exon12)
Plate 2	G17	CM-007961-01	F-007961-00	IL1RAPL1	11141	CTGAAGAGCTCGATGGAGGT	hg38|+chrX:29941777-29941799	AGG	NM_014271.3 (Exon9)
Plate 2	G17	CM-007961-02	F-007961-00	IL1RAPL1	11141	CATATCAGGTAGGATTTCAA	hg38|-chrX:29954609-29954631	GGG	NM_014271.3 (Exon10)
Plate 2	G17	CM-007961-03	F-007961-00	IL1RAPL1	11141	AGGATTTCAGGTTCTCTGGT	hg38|-chrX:29396412-29396434	TGG	NM_014271.3 (Exon4)
Plate 2	G17	CM-007961-04	F-007961-00	IL1RAPL1	11141	GTAAGAGGCAGGGTGCCGGT	hg38|-chrX:29955629-29955651	AGG	NM_014271.3 (Exon11)
Plate 2	G18	CM-004398-01	F-004398-00	NOD1	10392	GCTGCTGGAGGAGATCTACA	hg38|-chr7:30452936-30452958	TGG	NM_006092.2 (Exon6)
Plate 2	G18	CM-004398-02	F-004398-00	NOD1	10392	CGCAGCATCCAGATGAACGT	hg38|+chr7:30451447-30451469	GGG	NM_006092.2 (Exon6)
Plate 2	G18	CM-004398-03	F-004398-00	NOD1	10392	ATGCCGTTGGACGCAAGACT	hg38|+chr7:30436064-30436086	AGG	NM_006092.2 (Exon11)
Plate 2	G18	CM-004398-04	F-004398-00	NOD1	10392	TGAACATGCGGCAGCGAAAG	hg38|+chr7:30452699-30452721	TGG	NM_006092.2 (Exon6)
Plate 2	G19	CM-017155-01	F-017155-00	RNASE8	122665	GCCTGTGACCCTCCACAACA	hg38|+chr14:21058286-21058308	GGG	NM_138331 (Exon1),NM_138331.2 (Exon1)
Plate 2	G19	CM-017155-02	F-017155-00	RNASE8	122665	ACATGGGCCCGTGGCTCTGG	hg38|-chr14:21058180-21058202	TGG	NM_138331 (Exon1),NM_138331.2 (Exon1)
Plate 2	G19	CM-017155-03	F-017155-00	RNASE8	122665	CCAAGTGCACAGGAACAAGT	hg38|-chr14:21058321-21058343	GGG	NM_138331.2 (Exon1)
Plate 2	G19	CM-017155-04	F-017155-00	RNASE8	122665	TCACCCATGGTCAGGGACAT	hg38|-chr14:21058196-21058218	GGG	NM_138331 (Exon1),NM_138331.2 (Exon1)
Plate 2	G20	CM-015973-01	F-015973-00	ENTPD1	953	TGAAGGCACACTGGGAGTAA	hg38|-chr10:95847646-95847668	GGG	NM_001164182 (Exon6),NM_001164181 (Exon6),NM_001164179 (Exon7),NM_001164178 (Exon7),NM_001776 (Exon7),NM_001098175 (Exon7),NM_001164183 (Exon5)
Plate 2	G20	CM-015973-02	F-015973-00	ENTPD1	953	ATGGGAAGGATCAGGCACTC	hg38|+chr10:95845550-95845572	TGG	NM_001164182 (Exon5),NM_001164181 (Exon5),NM_001164179 (Exon6),NM_001164178 (Exon6),NM_001776 (Exon6),NM_001098175 (Exon6),NM_001164183 (Exon4)
Plate 2	G20	CM-015973-03	F-015973-00	ENTPD1	953	TATATCCAGGATGAAAGCAT	hg38|-chr10:95847472-95847494	GGG	NM_001164182 (Exon6),NM_001164181 (Exon6),NM_001164178 (Exon7),NM_001776 (Exon7),NM_001098175 (Exon7),NM_001164183 (Exon5)
Plate 2	G20	CM-015973-04	F-015973-00	ENTPD1	953	ATGATAGCCTTGCAGAAGGA	hg38|-chr10:95864797-95864819	GGG	NM_001164182 (Exon8),NM_001164181 (Exon8),NM_001164179 (Exon9),NM_001164178 (Exon9),NM_001776 (Exon9),NM_001098175 (Exon9),NM_001164183 (Exon7)
Plate 2	G21	CM-015994-01	F-015994-00	ISG20	3669	CCTGGATGCTCTTGTGTAGG	hg38|-chr15:88652289-88652311	AGG	NM_002201.5 (Exon3),NM_001303237.1 (Exon3),NM_001303236.1 (Exon3),NM_001303234.1 (Exon4),NM_001303233.1 (Exon3),NM_001303235.1 (Exon2),NR_130134.1 (Exon2),NM_002201.5 (Exon3),NM_001303237.1 (Exon3),NM_001303236.1 (Exon3),NM_001303234.1 (Exon4),NM_001303233.1 (Exon3),NM_001303235.1 (Exon2),NR_130134.1 (Exon2)
Plate 2	G21	CM-015994-02	F-015994-00	ISG20	3669	GCGCTCACTCAGCACCCGCA	hg38|-chr15:88652267-88652289	GGG	NM_002201.5 (Exon3),NM_001303237.1 (Exon3),NM_001303236.1 (Exon3),NM_001303234.1 (Exon4),NM_001303233.1 (Exon3),NM_001303235.1 (Exon2),NR_130134.1 (Exon2),NM_002201.5 (Exon3),NM_001303237.1 (Exon3),NM_001303236.1 (Exon3),NM_001303234.1 (Exon4),NM_001303233.1 (Exon3),NM_001303235.1 (Exon2),NR_130134.1 (Exon2)
Plate 2	G21	CM-015994-03	F-015994-00	ISG20	3669	ACGCCTGCAGTGGTCCAGCT	hg38|-chr15:88652240-88652262	TGG	NM_002201.5 (Exon3),NM_001303237.1 (Exon3),NM_001303236.1 (Exon3),NM_001303234.1 (Exon4),NM_001303233.1 (Exon3),NM_001303235.1 (Exon2),NR_130134.1 (Exon2),NM_002201.5 (Exon3),NM_001303237.1 (Exon3),NM_001303236.1 (Exon3),NM_001303234.1 (Exon4),NM_001303233.1 (Exon3),NM_001303235.1 (Exon2),NR_130134.1 (Exon2)
Plate 2	G21	CM-015994-04	F-015994-00	ISG20	3669	ACGCCACAACAGCCTGTCAG	hg38|-chr15:88652213-88652235	TGG	NM_002201.5 (Exon3),NM_001303237.1 (Exon3),NM_001303236.1 (Exon3),NM_001303234.1 (Exon4),NM_001303233.1 (Exon3),NM_001303235.1 (Exon2),NR_130134.1 (Exon2),NM_002201.5 (Exon3),NM_001303237.1 (Exon3),NM_001303236.1 (Exon3),NM_001303234.1 (Exon4),NM_001303233.1 (Exon3),NM_001303235.1 (Exon2),NR_130134.1 (Exon2)
Plate 2	G22	CM-012053-01	F-012053-00	HAS2	3037	AGTGTGGATTATGTACAGGT	hg38|-chr8:121628709-121628731	AGG	NM_005328.2 (Exon2)
Plate 2	G22	CM-012053-02	F-012053-00	HAS2	3037	AGCCATCTGAGATATTCTAT	hg38|+chr8:121614725-121614747	AGG	NM_005328.2 (Exon4)
Plate 2	G22	CM-012053-03	F-012053-00	HAS2	3037	GTTGTTCTTCCAGATATAAG	hg38|+chr8:121628888-121628910	TGG	NM_005328.2 (Exon2)
Plate 2	G22	CM-012053-04	F-012053-00	HAS2	3037	CCATGACGATATTTCCTCTA	hg38|+chr8:121614468-121614490	AGG	NM_005328.2 (Exon4)
Plate 2	H03	CM-012500-01	F-012500-00	GLS2	27165	AGCTGAGACATCGCCACTAT	hg38|+chr12:56472698-56472720	AGG	NM_001280796 (Exon15),NM_001280797 (Exon14),NM_001280798 (Exon12),NM_013267 (Exon15)
Plate 2	H03	CM-012500-02	F-012500-00	GLS2	27165	CACTATAGGCAGCAAATAAC	hg38|+chr12:56472712-56472734	AGG	NM_001280796 (Exon15),NM_001280797 (Exon14),NM_001280798 (Exon12),NM_013267 (Exon15)
Plate 2	H03	CM-012500-03	F-012500-00	GLS2	27165	TTCCATATCCATGGCTGACA	hg38|+chr12:56472168-56472190	AGG	NM_001280796 (Exon16),NM_001280797 (Exon15),NM_001280798 (Exon13),NM_013267 (Exon16)
Plate 2	H03	CM-012500-04	F-012500-00	GLS2	27165	GACTACGTGCACAAGTTTGT	hg38|-chr12:56477983-56478005	GGG	NM_001280796 (Exon6),NM_001280797 (Exon5),NM_001280798 (Exon3),NM_013267 (Exon6)
Plate 2	H04	CM-010600-01	F-010600-00	HSPD1	3329	CAGTGGAAATCAGGAGAGGT	hg38|-chr2:197497135-197497157	AGG	NM_002156 (Exon3),NM_199440 (Exon3)
Plate 2	H04	CM-010600-02	F-010600-00	HSPD1	3329	CTGAACGTCTTCAAGATTCA	hg38|+chr2:197489203-197489225	GGG	NM_002156 (Exon9),NM_199440 (Exon9),NM_199440.1 (Exon9),NM_002156.4 (Exon9)
Plate 2	H04	CM-010600-03	F-010600-00	HSPD1	3329	CTGAAGAAATTGCACAGGTA	hg38|-chr2:197495288-197495310	AGG	NM_002156 (Exon4),NM_199440 (Exon4),NM_199440.1 (Exon4),NM_002156.4 (Exon4)
Plate 2	H04	CM-010600-04	F-010600-00	HSPD1	3329	GATGCTGTGGCCGTTACAAT	hg38|-chr2:197498682-197498704	GGG	NM_002156 (Exon2),NM_199440 (Exon2),NM_199440.1 (Exon2),NM_002156.4 (Exon2)
Plate 2	H05	CM-007552-01	F-007552-00	SLC36A3	285641	GCAGATGTTGGAGGTCACGT	hg38|+chr5:151287429-151287451	GGG	NM_181774 (Exon6),NM_001145017 (Exon7),NM_001145017.1 (Exon7),NM_181774.3 (Exon6)
Plate 2	H05	CM-007552-02	F-007552-00	SLC36A3	285641	ACACTTGGGAGATGGCAAAC	hg38|+chr5:151281074-151281096	GGG	NM_181774 (Exon9),NM_001145017 (Exon10),NM_001145017.1 (Exon10),NM_181774.3 (Exon9)
Plate 2	H05	CM-007552-03	F-007552-00	SLC36A3	285641	AATGACATCTTCAACACGGT	hg38|+chr5:151303347-151303369	GGG	NM_181774 (Exon1),NM_001145017 (Exon1)
Plate 2	H05	CM-007552-04	F-007552-00	SLC36A3	285641	TATGGAGAGGCCACGATGTA	hg38|-chr5:151293415-151293437	CGG	NM_181774 (Exon4),NM_001145017 (Exon4)
Plate 2	H06	CM-007576-01	F-007576-00	SLC40A1	30061	AATGTGGCCCATTGCCACAA	hg38|+chr2:189561986-189562008	AGG	NM_014585 (Exon8)
Plate 2	H06	CM-007576-02	F-007576-00	SLC40A1	30061	CTGTGTCACAGTTAAATCAA	hg38|+chr2:189562160-189562182	AGG	NM_014585 (Exon8)
Plate 2	H06	CM-007576-03	F-007576-00	SLC40A1	30061	GTAATTTCAGGTATCTTGGT	hg38|+chr2:189563706-189563728	AGG	NM_014585 (Exon7)
Plate 2	H06	CM-007576-04	F-007576-00	SLC40A1	30061	TGTGATTGCAGTAGCAGTAC	hg38|+chr2:189571770-189571792	TGG	NM_014585 (Exon5)
Plate 2	H07	CM-005069-01	F-005069-00	KRAS	3845	GATGTACCTATGGTCCTAGT	hg38|-chr12:25225720-25225742	AGG	NM_004985.4 (Exon4),NM_033360.3 (Exon4)
Plate 2	H07	CM-005069-02	F-005069-00	KRAS	3845	TCCCTTCTCAGGATTCCTAC	hg38|-chr12:25227401-25227423	AGG	NM_004985.4 (Exon3),NM_033360.3 (Exon3)
Plate 2	H07	CM-005069-03	F-005069-00	KRAS	3845	AGATATTCACCATTATAGGT	hg38|-chr12:25227229-25227251	GGG	NM_004985.4 (Exon3),NM_033360.3 (Exon3)
Plate 2	H07	CM-005069-04	F-005069-00	KRAS	3845	ACAAGATTTACCTCTATTGT	hg38|+chr12:25245263-25245285	TGG	NM_004985.4 (Exon2),NM_033360.3 (Exon2)
Plate 2	H08	CM-008095-01	F-008095-00	TNFRSF13B	23495	ACAATTCAGACAACTCGGGA	hg38|-chr17:16948778-16948800	AGG	NM_012452 (Exon3)
Plate 2	H08	CM-008095-02	F-008095-00	TNFRSF13B	23495	TACCAAGGATTGGAGCACAG	hg38|-chr17:16948755-16948777	AGG	NM_012452 (Exon3)
Plate 2	H08	CM-008095-03	F-008095-00	TNFRSF13B	23495	CCTGGTCTCTCAGTTCCACA	hg38|-chr17:16952574-16952596	GGG	NM_012452 (Exon2)
Plate 2	H08	CM-008095-04	F-008095-00	TNFRSF13B	23495	GTGTGTGTGCCTGCCCAGGA	hg38|-chr17:16939563-16939585	GGG	NM_012452 (Exon5)
Plate 2	H09	CM-020866-01	F-020866-00	NCR1	9437	GCCCATCCGAAGGAGATTCT	hg38|-chr19:54912714-54912736	GGG	NM_001145457 (Exon7),NM_001145458 (Exon6),NM_001242356 (Exon6),NM_004829 (Exon7),NM_001242357 (Exon5),NM_001242357.2 (Exon5),NM_001145458.2 (Exon6),NM_001145457.2 (Exon7),NM_001242356.2 (Exon6),NM_004829.6 (Exon7)
Plate 2	H09	CM-020866-02	F-020866-00	NCR1	9437	GAACTCACCGACGCAGAGCA	hg38|-chr19:54906207-54906229	GGG	NM_001145457 (Exon1),NM_001145458 (Exon1),NM_001242356 (Exon1),NM_004829 (Exon1),NM_001242357 (Exon1),NM_001242357.2 (Exon1),NM_001145458.2 (Exon1),NM_001145457.2 (Exon1),NM_001242356.2 (Exon1),NM_004829.6 (Exon1)
Plate 2	H09	CM-020866-03	F-020866-00	NCR1	9437	CCATGCGGGAGTTCATGTCC	hg38|-chr19:54906707-54906729	GGG	NM_001145457 (Exon3),NM_001145458 (Exon3),NM_004829 (Exon3)
Plate 2	H09	CM-020866-04	F-020866-00	NCR1	9437	AGTGTCTAGACGGCAGTAGA	hg38|-chr19:54909311-54909333	AGG	NM_001145457 (Exon4),NM_001145458 (Exon4),NM_001242356 (Exon3),NM_004829 (Exon4),NM_001242357 (Exon3),NM_001242357.2 (Exon3),NM_001145458.2 (Exon4),NM_001145457.2 (Exon4),NM_001242356.2 (Exon3),NM_004829.6 (Exon4)
Plate 2	H10	CM-004639-01	F-004639-00	AGO2	27161	GTGCTGCTGCACGCGCACGG	hg38|+chr8:140541296-140541318	TGG	NM_001164623 (Exon15),NM_012154 (Exon15),NM_001164623.1 (Exon15),NM_012154.3 (Exon15)
Plate 2	H10	CM-004639-02	F-004639-00	AGO2	27161	TACACGATGCACTTTCAGGG	hg38|-chr8:140562521-140562543	CGG	NM_001164623 (Exon4),NM_012154 (Exon4),NM_001164623.1 (Exon4),NM_012154.3 (Exon4)
Plate 2	H10	CM-004639-03	F-004639-00	AGO2	27161	GCAGACGGTGGAGTGCACGG	hg38|-chr8:140557190-140557212	TGG	NM_001164623 (Exon8),NM_012154 (Exon8),NM_001164623.1 (Exon8),NM_012154.3 (Exon8)
Plate 2	H10	CM-004639-04	F-004639-00	AGO2	27161	AGTGCCCGAGGAGAGTTAAC	hg38|-chr8:140585118-140585140	AGG	NM_001164623 (Exon2),NM_012154 (Exon2),NM_001164623.1 (Exon2),NM_012154.3 (Exon2)
Plate 2	H11	CM-007901-01	F-007901-00	FGA	2243	TTGTCGAGGGTCATGCAGTA	hg38|-chr4:154586870-154586892	GGG	NM_000508 (Exon5),NM_021871 (Exon5)
Plate 2	H11	CM-007901-02	F-007901-00	FGA	2243	AAGTGTTGCCTATCTCTAGA	hg38|+chr4:154586767-154586789	GGG	NM_000508 (Exon5),NM_021871 (Exon5)
Plate 2	H11	CM-007901-03	F-007901-00	FGA	2243	CTGACAAACTCTCCTAACAT	hg38|+chr4:154585804-154585826	AGG	NM_000508 (Exon5),NM_021871 (Exon5)
Plate 2	H11	CM-007901-04	F-007901-00	FGA	2243	CTCTGATCCGGTTCCATAAG	hg38|+chr4:154586583-154586605	AGG	NM_000508 (Exon5),NM_021871 (Exon5)
Plate 2	H12	CM-005245-01	F-005245-00	NCEH1	57552	TGTGTCGGTCACCTTCACTT	hg38|+chr3:172647998-172648020	GGG	NM_020792 (Exon2),NM_001146277 (Exon2),NM_001146276 (Exon2)
Plate 2	H12	CM-005245-02	F-005245-00	NCEH1	57552	GTGACCGACACAGACTTTGA	hg38|-chr3:172647987-172648009	TGG	NM_020792 (Exon2),NM_001146277 (Exon2),NM_001146276 (Exon2)
Plate 2	H12	CM-005245-03	F-005245-00	NCEH1	57552	CATGATGTCCTCAGAGACGA	hg38|-chr3:172633641-172633663	TGG	NM_020792 (Exon5),NM_001146278 (Exon4),NM_001146277 (Exon5),NM_001146276 (Exon5)
Plate 2	H12	CM-005245-04	F-005245-00	NCEH1	57552	AGCGTCGTTTATATCCACGG	hg38|-chr3:172647909-172647931	AGG	NM_020792 (Exon2),NM_001146277 (Exon2),NM_001146276 (Exon2)
Plate 2	H13	CM-015677-01	F-015677-00	HBS1L	10767	GCTATAACTACGATGAAGGT	hg38|-chr6:135054644-135054666	AGG	NM_006620.3 (Exon1),NM_001145158.1 (Exon1),NM_001145207.1 (Exon1)
Plate 2	H13	CM-015677-02	F-015677-00	HBS1L	10767	CGAGGCTATAACTACGATGA	hg38|-chr6:135054648-135054670	AGG	NM_006620.3 (Exon1),NM_001145158.1 (Exon1),NM_001145207.1 (Exon1)
Plate 2	H13	CM-015677-03	F-015677-00	HBS1L	10767	AATGAGGCAACAGTATCTAC	hg38|-chr6:135039587-135039609	AGG	NM_006620.3 (Exon4),NM_001145158.1 (Exon3),NM_001145207.1 (Exon4)
Plate 2	H13	CM-015677-04	F-015677-00	HBS1L	10767	TATTGTATTTCGCCGTCAAC	hg38|-chr6:135050581-135050603	AGG	NM_006620.3 (Exon2),NM_001145158.1 (Exon2),NM_001145207.1 (Exon2)
Plate 2	H14	CM-008339-01	F-008339-00	PLCG2	5336	GCTGTTGACGAAGCCCACGG	hg38|+chr16:81900702-81900724	AGG	NM_002661 (Exon14)
Plate 2	H14	CM-008339-02	F-008339-00	PLCG2	5336	CTGGAGCGCTACAATATGGT	hg38|+chr16:81919647-81919669	AGG	NM_002661 (Exon20)
Plate 2	H14	CM-008339-03	F-008339-00	PLCG2	5336	GCACGCTCAGCTTGGCAGGT	hg38|+chr16:81854570-81854592	AGG	NM_002661 (Exon3)
Plate 2	H14	CM-008339-04	F-008339-00	PLCG2	5336	TACATCCGCTGCCTGCGCAT	hg38|+chr16:81893755-81893777	GGG	NM_002661 (Exon12)
Plate 2	H15	CM-011219-01	F-011219-00	BMP2	650	CGATACAGGTCTAGCATGTA	hg38|-chr20:6770355-6770377	GGG	NM_001200 (Exon2)
Plate 2	H15	CM-011219-02	F-011219-00	BMP2	650	GTGGAAGCTGCGCACAGTGT	hg38|-chr20:6770443-6770465	TGG	NM_001200 (Exon2)
Plate 2	H15	CM-011219-03	F-011219-00	BMP2	650	GTGCGCAGCTTCCACCATGA	hg38|+chr20:6770451-6770473	AGG	NM_001200 (Exon2)
Plate 2	H15	CM-011219-04	F-011219-00	BMP2	650	TTCCACCACGAATCCATGGT	hg38|-chr20:6778563-6778585	TGG	NM_001200 (Exon3)
Plate 2	H16	CM-007661-01	F-007661-00	PDE8B	8622	TCTCCACGCAGGCTTCAACA	hg38|+chr5:77331438-77331460	GGG	NM_003719 (Exon5),NM_001029854 (Exon5),NM_001029853 (Exon4),NM_001029852 (Exon5),NM_001029851 (Exon5)
Plate 2	H16	CM-007661-02	F-007661-00	PDE8B	8622	GTGATCCACGTCATGGACTG	hg38|-chr5:77418272-77418294	TGG	NM_003719 (Exon18),NM_001029854 (Exon17),NM_001029853 (Exon17),NM_001029852 (Exon17),NM_001029851 (Exon15)
Plate 2	H16	CM-007661-03	F-007661-00	PDE8B	8622	ATGACCACGTGATTCAGGTA	hg38|+chr5:77344915-77344937	TGG	NM_003719 (Exon7),NM_001029854 (Exon7),NM_001029853 (Exon6),NM_001029852 (Exon7),NM_001029851 (Exon7)
Plate 2	H16	CM-007661-04	F-007661-00	PDE8B	8622	CATCGAGGCTCCCATCACAA	hg38|+chr5:77407436-77407458	AGG	NM_003719 (Exon13),NM_001029854 (Exon12),NM_001029853 (Exon12),NM_001029852 (Exon13),NM_001029851 (Exon10)
Plate 2	H17	CM-008775-01	F-008775-00	CA4	762	CTGTGCTCCGAGCCCTTATA	hg38|-chr17:60157522-60157544	TGG	NM_000717.3 (Exon4)
Plate 2	H17	CM-008775-02	F-008775-00	CA4	762	GCTGGAACCCAGGTGAACGA	hg38|+chr17:60158061-60158083	GGG	NM_000717.3 (Exon6)
Plate 2	H17	CM-008775-03	F-008775-00	CA4	762	CTGGAAGCCCTCGTTCACCT	hg38|-chr17:60158068-60158090	GGG	NM_000717.3 (Exon6)
Plate 2	H17	CM-008775-04	F-008775-00	CA4	762	CTGCTCAGTGCCAGTCAAGT	hg38|+chr17:60156552-60156574	GGG	NM_000717.3 (Exon3)
Plate 2	H18	CM-012694-01	F-012694-00	DNASE1L3	1776	CTGTGACATCATACTCGTGA	hg38|-chr3:58208273-58208295	TGG	NM_004944 (Exon2),NM_001256560 (Exon2)
Plate 2	H18	CM-012694-02	F-012694-00	DNASE1L3	1776	CTGTGTGGGTCTTACCAGTG	hg38|+chr3:58204754-58204776	TGG	NM_004944 (Exon4),NM_001256560 (Exon3)
Plate 2	H18	CM-012694-03	F-012694-00	DNASE1L3	1776	CACCTTCACAATGACATCCA	hg38|+chr3:58210763-58210785	TGG	NM_004944 (Exon1),NM_001256560 (Exon1)
Plate 2	H18	CM-012694-04	F-012694-00	DNASE1L3	1776	CGTCTCCATCCTGATAGTCA	hg38|+chr3:58204823-58204845	TGG	NM_004944 (Exon4),NM_001256560 (Exon3)
Plate 2	H19	CM-005184-01	F-005184-00	GNAI3	2773	GTTGAGCGCCGAAGACAAGG	hg38|+chr1:109548732-109548754	CGG	NM_006496.3 (Exon1)
Plate 2	H19	CM-005184-02	F-005184-00	GNAI3	2773	GATGATCGACCGCAACTTAC	hg38|+chr1:109548771-109548793	GGG	NM_006496.3 (Exon1)
Plate 2	H19	CM-005184-03	F-005184-00	GNAI3	2773	ATGAGAAACACTTACTGCCC	hg38|-chr1:109574030-109574052	TGG	NM_006496.3 (Exon3)
Plate 2	H19	CM-005184-04	F-005184-00	GNAI3	2773	AGATGATCGACCGCAACTTA	hg38|+chr1:109548770-109548792	CGG	NM_006496.3 (Exon1)
Plate 2	H20	CM-010486-01	F-010486-00	ST6GAL1	6480	GTGCTTAGCAGTGAATGGTC	hg38|-chr3:187075785-187075807	CGG	NM_173217.2 (Exon7),NM_173216.2 (Exon8),NM_003032.2 (Exon7)
Plate 2	H20	CM-010486-02	F-010486-00	ST6GAL1	6480	TATCTGAGTGGTATACAGAT	hg38|-chr3:187072917-187072939	GGG	NM_173217.2 (Exon5),NM_173216.2 (Exon6),NM_003032.2 (Exon5)
Plate 2	H20	CM-010486-03	F-010486-00	ST6GAL1	6480	GTCATCATGATGATGATACC	hg38|-chr3:187075558-187075580	TGG	NM_173217.2 (Exon7),NM_173216.2 (Exon8),NM_003032.2 (Exon7)
Plate 2	H20	CM-010486-04	F-010486-00	ST6GAL1	6480	CAGATGGGTCCCATACAATT	hg38|-chr3:187072902-187072924	AGG	NM_173217.2 (Exon5),NM_173216.2 (Exon6),NM_003032.2 (Exon5)
Plate 2	H21	CM-006401-01	F-006401-00	NAE1	8883	GGCAACATGATTACCCACAG	hg38|+chr16:66810721-66810743	CGG	NM_003905 (Exon14),NM_001286500 (Exon14),NM_001018160 (Exon13),NM_001018159 (Exon15)
Plate 2	H21	CM-006401-02	F-006401-00	NAE1	8883	TTGGTACTACCAGGTAACGT	hg38|-chr16:66826667-66826689	AGG	NM_001286500 (Exon2)
Plate 2	H21	CM-006401-03	F-006401-00	NAE1	8883	TTTGGCCACAAATTCCTTTA	hg38|+chr16:66813647-66813669	AGG	NM_003905 (Exon13),NM_001286500 (Exon13),NM_001018160 (Exon12),NM_001018159 (Exon14)
Plate 2	H21	CM-006401-04	F-006401-00	NAE1	8883	TCAAGGAGCAGAAGTACGAC	hg38|-chr16:66830855-66830877	CGG	NM_003905 (Exon1),NM_001286500 (Exon1),NM_001018160 (Exon1),NM_001018159 (Exon1)
Plate 2	H22	CM-010351-01	F-010351-00	NNMT	4837	CCCTTCAAGATCACACACAT	hg38|-chr11:114298131-114298153	AGG	NM_006169.2 (Exon2)
Plate 2	H22	CM-010351-02	F-010351-00	NNMT	4837	GAGAGGAGCTGATAGATAGT	hg38|-chr11:114297992-114298014	GGG	NM_006169.2 (Exon2)
Plate 2	H22	CM-010351-03	F-010351-00	NNMT	4837	AGTGACGACGATCTCCTTAA	hg38|-chr11:114298026-114298048	AGG	NM_006169.2 (Exon2)
Plate 2	H22	CM-010351-04	F-010351-00	NNMT	4837	CTCTGCTTGTGAATCCTTTA	hg38|+chr11:114298012-114298034	AGG	NM_006169.2 (Exon2)
Plate 2	I03	CM-013148-01	F-013148-00	COX6B1	1340	TCATTGCCTTCTGACAGCGG	hg38|-chr19:35654575-35654597	TGG	NM_001863.4 (Exon3)
Plate 2	I03	CM-013148-02	F-013148-00	COX6B1	1340	AGAGATATCGCCTCCTTTAG	hg38|-chr19:35654598-35654620	CGG	NM_001863.4 (Exon3)
Plate 2	I03	CM-013148-03	F-013148-00	COX6B1	1340	AACTGCTGGCAGAACTACCT	hg38|+chr19:35651328-35651350	GGG	NM_001863.4 (Exon2)
Plate 2	I03	CM-013148-04	F-013148-00	COX6B1	1340	TCTGCCAGCAGTTTCTAGTC	hg38|-chr19:35651318-35651340	TGG	NM_001863.4 (Exon2)
Plate 2	I04	CM-012093-01	F-012093-00	EBI3	10148	GGCGGTGACATTGAGCACGT	hg38|-chr19:4233230-4233252	AGG	NM_005755 (Exon3)
Plate 2	I04	CM-012093-02	F-012093-00	EBI3	10148	CTTCATTGCCACGTACAGGT	hg38|+chr19:4231306-4231328	CGG	NM_005755 (Exon2)
Plate 2	I04	CM-012093-03	F-012093-00	EBI3	10148	CTGATGTGCTCTGTTATGAA	hg38|-chr19:4233286-4233308	AGG	NM_005755 (Exon3)
Plate 2	I04	CM-012093-04	F-012093-00	EBI3	10148	CTGTAGCTGGCGCTCAGCGA	hg38|-chr19:4234703-4234725	GGG	NM_005755 (Exon4)
Plate 2	I05	CM-008873-03	F-008873-00	PLA2G1B	5319	ATGATCAAGTGCGTGATCCC	hg38|-chr12:120325945-120325967	GGG	NM_000928 (Exon2)
Plate 2	I05	CM-008873-04	F-008873-00	PLA2G1B	5319	TACTTGTCCAGTTCATCCAC	hg38|+chr12:120325858-120325880	GGG	NM_000928 (Exon2)
Plate 2	I05	CM-008873-01	F-008873-00	PLA2G1B	5319	TAGCTGTGCTGCTCACAGGT	hg38|-chr12:120327715-120327737	AGG	NM_000928 (Exon1)
Plate 2	I05	CM-008873-02	F-008873-00	PLA2G1B	5319	ATGAATAGGTGTGGGTGTAC	hg38|+chr12:120324967-120324989	GGG	NM_000928 (Exon3)
Plate 2	I06	CM-010061-01	F-010061-00	ACSL3	2181	GTGGTGAAGAGTAACCAATG	hg38|-chr2:222922792-222922814	CGG	NM_203372.1 (Exon8),NM_004457.3 (Exon9)
Plate 2	I06	CM-010061-02	F-010061-00	ACSL3	2181	TATTGCTGGTATAACTGGGA	hg38|+chr2:222921386-222921408	TGG	NM_203372.1 (Exon7),NM_004457.3 (Exon8)
Plate 2	I06	CM-010061-03	F-010061-00	ACSL3	2181	TATCTAAAGTATCACATCCA	hg38|-chr2:222909018-222909040	GGG	NM_203372.1 (Exon3),NM_004457.3 (Exon4)
Plate 2	I06	CM-010061-04	F-010061-00	ACSL3	2181	CATCAGTGTTGGTTTCAACA	hg38|-chr2:222923115-222923137	TGG	NM_203372.1 (Exon9),NM_004457.3 (Exon10)
Plate 2	I07	CM-027136-01	F-027136-00	ALG8	79053	TCACCTTCCAGGAGGTGAAA	hg38|+chr11:78101089-78101111	GGG	NM_001007027 (Exon14),NM_024079 (Exon13)
Plate 2	I07	CM-027136-02	F-027136-00	ALG8	79053	GCCTACTGCACAATACACTG	hg38|+chr11:78101039-78101061	AGG	NM_001007027 (Exon14),NM_024079 (Exon13),NM_001007027.2 (Exon14),NM_024079.4 (Exon13)
Plate 2	I07	CM-027136-03	F-027136-00	ALG8	79053	ACACTGAGGTTAGTAACAAA	hg38|+chr11:78101053-78101075	GGG	NM_001007027.2 (Exon14),NM_024079.4 (Exon13)
Plate 2	I07	CM-027136-04	F-027136-00	ALG8	79053	TACACTGAGGTTAGTAACAA	hg38|+chr11:78101052-78101074	AGG	NM_001007027.2 (Exon14),NM_024079.4 (Exon13)
Plate 2	I08	CM-009843-01	F-009843-00	GPD2	2820	GGCTGCCACAGCCAATTACA	hg38|+chr2:156549666-156549688	TGG	NM_000408.4 (Exon7),NM_001083112.2 (Exon7)
Plate 2	I08	CM-009843-02	F-009843-00	GPD2	2820	GCATTTCAGAACCAGTTAAC	hg38|+chr2:156496075-156496097	AGG	NM_000408.4 (Exon3),NM_001083112.2 (Exon3)
Plate 2	I08	CM-009843-03	F-009843-00	GPD2	2820	GCAGTCTGCTGCTTTAACAT	hg38|-chr2:156496054-156496076	AGG	NM_000408.4 (Exon3),NM_001083112.2 (Exon3)
Plate 2	I08	CM-009843-04	F-009843-00	GPD2	2820	TGCCACAGCCAATTACATGG	hg38|+chr2:156549669-156549691	AGG	NM_000408.4 (Exon7),NM_001083112.2 (Exon7)
Plate 2	I09	CM-006304-01	F-006304-00	PRLR	5618	GTCAATGCCACTAACCAGAT	hg38|-chr5:35084514-35084536	GGG	NM_000949 (Exon5),NR_037910 (Exon3),NM_001204318 (Exon4),NM_001204317 (Exon4),NM_001204316 (Exon4),NM_001204315 (Exon4)
Plate 2	I09	CM-006304-02	F-006304-00	PRLR	5618	GAATGTCCAGACTACATAAC	hg38|-chr5:35084601-35084623	CGG	NM_000949 (Exon5),NR_037910 (Exon3),NM_001204318 (Exon4),NM_001204317 (Exon4),NM_001204316 (Exon4),NM_001204315 (Exon4)
Plate 2	I09	CM-006304-03	F-006304-00	PRLR	5618	TATGTGGACGTGACTTACAT	hg38|-chr5:35084469-35084491	AGG	NM_000949 (Exon5),NR_037910 (Exon3),NM_001204318 (Exon4),NM_001204317 (Exon4),NM_001204316 (Exon4),NM_001204315 (Exon4)
Plate 2	I09	CM-006304-04	F-006304-00	PRLR	5618	GTGGAGACCATTTAATCCAC	hg38|+chr5:35072658-35072680	AGG	NM_000949 (Exon6),NR_037910 (Exon4),NM_001204318 (Exon5),NM_001204317 (Exon5),NM_001204316 (Exon5),NM_001204315 (Exon5),NM_001204314 (Exon3)
Plate 2	I10	CM-016299-01	F-016299-00	DDX47	51202	GCTATTCCTTTGGCCTTACA	hg38|+chr12:12814203-12814225	AGG	NM_016355 (Exon2),NM_201224 (Exon2)
Plate 2	I10	CM-016299-02	F-016299-00	DDX47	51202	TGTGAAGCTTGTGACCAGTT	hg38|+chr12:12814149-12814171	GGG	NM_016355 (Exon2),NM_201224 (Exon2)
Plate 2	I10	CM-016299-03	F-016299-00	DDX47	51202	TAGCTGTTCGACCTACTCGA	hg38|-chr12:12826008-12826030	TGG	NM_016355 (Exon10),NM_201224 (Exon9)
Plate 2	I10	CM-016299-04	F-016299-00	DDX47	51202	GCTTCAATCTGGATCTTGGT	hg38|-chr12:12814182-12814204	GGG	NM_016355 (Exon2),NM_201224 (Exon2)
Plate 2	I11	CM-032279-01	F-032279-00	APOBEC3D	140564	CTGTGATTCGACTGACGTTT	hg38|-chr22:39022985-39023007	GGG	NM_152426.3 (Exon2)
Plate 2	I11	CM-032279-02	F-032279-00	APOBEC3D	140564	GCAACCGACTGCCTGCTAAC	hg38|+chr22:39025125-39025147	AGG	NM_152426.3 (Exon3)
Plate 2	I11	CM-032279-03	F-032279-00	APOBEC3D	140564	ATAGTCCATGATCTTCACAC	hg38|-chr22:39025323-39025345	GGG	NM_152426.3 (Exon3)
Plate 2	I11	CM-032279-04	F-032279-00	APOBEC3D	140564	GTAGCCCATGATCTTCACGG	hg38|-chr22:39031947-39031969	AGG	NM_152426.3 (Exon6)
Plate 2	I12	CM-013736-01	F-013736-00	PLPPR2	64748	CATTGTCTCACCGTGAGGGT	hg38|-chr19:11359709-11359731	GGG	NM_001170635.1 (Exon4),NM_022737.2 (Exon4)
Plate 2	I12	CM-013736-02	F-013736-00	PLPPR2	64748	CTGCAGGCCGCATTCGACAC	hg38|+chr19:11364172-11364194	CGG	NM_001170635.1 (Exon9),NM_022737.2 (Exon9)
Plate 2	I12	CM-013736-03	F-013736-00	PLPPR2	64748	TATGCACAACGCAGGTGACC	hg38|-chr19:11363709-11363731	TGG	NM_001170635.1 (Exon8),NM_022737.2 (Exon8)
Plate 2	I12	CM-013736-04	F-013736-00	PLPPR2	64748	ATGACTGGGACGGCTGAAGG	hg38|-chr19:11359860-11359882	TGG	NM_001170635.1 (Exon5),NM_022737.2 (Exon5)
Plate 2	I13	CM-008902-01	F-008902-00	CYP4F11	57834	TATGCCACCCTGACATTATC	hg38|-chr19:15929476-15929498	CGG	NM_001128932.1 (Exon3),NM_021187.3 (Exon2)
Plate 2	I13	CM-008902-02	F-008902-00	CYP4F11	57834	TGATAGGCCGGATAATGTCA	hg38|+chr19:15929469-15929491	GGG	NM_001128932.1 (Exon3),NM_021187.3 (Exon2)
Plate 2	I13	CM-008902-03	F-008902-00	CYP4F11	57834	TAGGCCGGATAATGTCAGGG	hg38|+chr19:15929472-15929494	TGG	NM_001128932.1 (Exon3),NM_021187.3 (Exon2)
Plate 2	I13	CM-008902-04	F-008902-00	CYP4F11	57834	GGGATATGTGGTCACCAGCT	hg38|+chr19:15929545-15929567	GGG	NM_001128932.1 (Exon3),NM_021187.3 (Exon2)
Plate 2	I14	CM-019214-01	F-019214-00	RAB22A	57403	GCAATGGCAACTACAATATT	hg38|-chr20:58353486-58353508	AGG	NM_020673.2 (Exon5)
Plate 2	I14	CM-019214-02	F-019214-00	RAB22A	57403	TAGCACCAATGTACTATCGA	hg38|+chr20:58353283-58353305	GGG	NM_020673.2 (Exon4)
Plate 2	I14	CM-019214-03	F-019214-00	RAB22A	57403	CTTACCGCCAGATGGCAGGT	hg38|-chr20:58359630-58359652	TGG	NM_020673.2 (Exon7)
Plate 2	I14	CM-019214-04	F-019214-00	RAB22A	57403	CTCCCGGGCCATGGCGCTGA	hg38|+chr20:58309967-58309989	GGG	NM_020673.2 (Exon1)
Plate 2	I15	CM-019075-01	F-019075-00	NLRP14	338323	ACAAGCGGCCCAGCACACTA	hg38|-chr11:7043132-7043154	GGG	NM_176822.3 (Exon4)
Plate 2	I15	CM-019075-02	F-019075-00	NLRP14	338323	GCCTGATGGTCCGCAAACAC	hg38|-chr11:7043901-7043923	CGG	NM_176822.3 (Exon4)
Plate 2	I15	CM-019075-03	F-019075-00	NLRP14	338323	CACACTTACCAAGTGTTAGT	hg38|-chr11:7043971-7043993	TGG	NM_176822.3 (Exon4)
Plate 2	I15	CM-019075-04	F-019075-00	NLRP14	338323	ATAATAAACAAGAGGCTACT	hg38|-chr11:7042777-7042799	TGG	NM_176822.3 (Exon4)
Plate 2	I16	CM-007849-01	F-007849-00	CD5L	922	CAACCATGATGAAGACACGT	hg38|-chr1:157834419-157834441	GGG	NM_005894.2 (Exon4),NM_005894.2 (Exon4)
Plate 2	I16	CM-007849-02	F-007849-00	CD5L	922	GACATCTGGCTCAGCCAGAT	hg38|+chr1:157834505-157834527	GGG	NM_005894.2 (Exon4),NM_005894.2 (Exon4)
Plate 2	I16	CM-007849-03	F-007849-00	CD5L	922	GACAGCCACATCTTCCTGGT	hg38|+chr1:157833202-157833224	GGG	NM_005894.2 (Exon5),NM_005894.2 (Exon5)
Plate 2	I16	CM-007849-04	F-007849-00	CD5L	922	TTTGACTTGAGACTAGTAGG	hg38|-chr1:157833485-157833507	AGG	NM_005894.2 (Exon5),NM_005894.2 (Exon5)
Plate 2	I17	CM-007321-01	F-007321-00	SLC41A2	84102	GCTGTGGCAGCAATTATATT	hg38|-chr12:104889125-104889147	GGG	NM_032148 (Exon4)
Plate 2	I17	CM-007321-02	F-007321-00	SLC41A2	84102	CCAATATGGCAAGAGTTATA	hg38|+chr12:104886326-104886348	AGG	NM_032148 (Exon5)
Plate 2	I17	CM-007321-03	F-007321-00	SLC41A2	84102	CTGACTTATCCAAGCCAATA	hg38|+chr12:104886312-104886334	TGG	NM_032148 (Exon5)
Plate 2	I17	CM-007321-04	F-007321-00	SLC41A2	84102	TAGGTTCAGGCAACAGTAGT	hg38|-chr12:104889158-104889180	GGG	NM_032148 (Exon4)
Plate 2	I18	CM-007455-03	F-007455-00	SLC22A4	6583	GAGCACGCCTACGAAGAACA	hg38|-chr5:132312207-132312229	GGG	NM_003059 (Exon2)
Plate 2	I18	CM-007455-04	F-007455-00	SLC22A4	6583	CTGGATGCTCCTAATTTACA	hg38|+chr5:132334752-132334774	TGG	NM_003059 (Exon7)
Plate 2	I18	CM-007455-01	F-007455-00	SLC22A4	6583	TATGTGGTAGCCTTCATACT	hg38|+chr5:132313747-132313769	AGG	NM_003059 (Exon3)
Plate 2	I18	CM-007455-02	F-007455-00	SLC22A4	6583	TATGAAGGCTACCACATAGT	hg38|-chr5:132313742-132313764	TGG	NM_003059 (Exon3)
Plate 2	I19	CM-009288-01	F-009288-00	VCL	7414	GTGGATTGATAATCCCACAG	hg38|+chr10:74094424-74094446	TGG	NM_014000.2 (Exon11),NM_003373.3 (Exon11)
Plate 2	I19	CM-009288-02	F-009288-00	VCL	7414	GGCTGTGGCCAACAGCAGAC	hg38|+chr10:74094355-74094377	CGG	NM_014000.2 (Exon11),NM_003373.3 (Exon11)
Plate 2	I19	CM-009288-03	F-009288-00	VCL	7414	CTGTGCAGGCAAAGAACGCA	hg38|+chr10:74083427-74083449	GGG	NM_014000.2 (Exon8),NM_003373.3 (Exon8)
Plate 2	I19	CM-009288-04	F-009288-00	VCL	7414	GATGTTGGTCCGGCCCAGCA	hg38|-chr10:74114856-74114878	TGG	NM_014000.2 (Exon21),NM_003373.3 (Exon20)
Plate 2	I20	CM-016978-01	F-016978-00	AMY2A	279	TAGCTCCGAAGGGATTTGGA	hg38|+chr1:103617580-103617602	GGG	NM_000699 (Exon1),NM_000699.3 (Exon1)
Plate 2	I20	CM-016978-02	F-016978-00	AMY2A	279	TTAGCTCCGAAGGGATTTGG	hg38|+chr1:103617579-103617601	AGG	NM_000699 (Exon1),NM_000699.3 (Exon1)
Plate 2	I20	CM-016978-03	F-016978-00	AMY2A	279	TGAGCGATATTTAGCTCCGA	hg38|+chr1:103617569-103617591	AGG	NM_000699.3 (Exon1)
Plate 2	I20	CM-016978-04	F-016978-00	AMY2A	279	GAGCGATATTTAGCTCCGAA	hg38|+chr1:103617570-103617592	GGG	NM_000699.3 (Exon1)
Plate 2	I21	CM-008534-01	F-008534-00	ABCA9	10350	GGCCAAACCAGTATGCAGAA	hg38|+chr17:69008175-69008197	GGG	NM_080283.3 (Exon24)
Plate 2	I21	CM-008534-02	F-008534-00	ABCA9	10350	ATTCAGGGCTGTACCTTAAA	hg38|+chr17:69026363-69026385	TGG	NM_080283.3 (Exon16)
Plate 2	I21	CM-008534-03	F-008534-00	ABCA9	10350	TATTTGGAGACAGTTCCCAC	hg38|+chr17:69018482-69018504	GGG	NM_080283.3 (Exon20)
Plate 2	I21	CM-008534-04	F-008534-00	ABCA9	10350	CCCTGTTAAACATACTTAGT	hg38|-chr17:69028554-69028576	GGG	NM_080283.3 (Exon12)
Plate 2	I22	CM-008599-01	F-008599-00	PLA2G4D	283748	GTACCTCGAAGGGCGCAGAT	hg38|+chr15:42070713-42070735	AGG	NM_178034 (Exon18)
[truncated: 12,747 more rows]

## Sheet: GP-004675-O2 Druggable subset
Table S6. Primary screen crRNA sequences. The genome-wide library is organised in 3 parts, listed here as 3 different sheets (Drug targets, druggable subset and genome). Each gene is targeted by 4 different crRNA, pooled into a single well of a 384-well plate.
Druggable subset
PlateName	Well	CatalogNumber	GeneSymbol	GeneID	TargetSequence	GenomicLocation	PAM	AccessionExons
Plate 1	A03	CM-005006-01	HSPB8	26353	AAGAGGCTGTCAAGTCGTCT	hg38|-chr12:119179432-119179454	GGG	NM_014365.2 (Exon1)
Plate 1	A03	CM-005006-02	HSPB8	26353	GCTGGATGATGGCTTTGGCA	hg38|+chr12:119179402-119179424	TGG	NM_014365.2 (Exon1)
Plate 1	A03	CM-005006-03	HSPB8	26353	CATCTGACCGTCAGCCATGG	hg38|-chr12:119179308-119179330	TGG	NM_014365.2 (Exon1)
Plate 1	A03	CM-005006-04	HSPB8	26353	GAAGACCAAAGATGGATACG	hg38|+chr12:119179648-119179670	TGG	NM_014365.2 (Exon1)
Plate 1	A04	CM-006759-01	PANK4	55229	GTGCTGTACCGTTGAATAGT	hg38|+chr1:2521757-2521779	AGG	NM_018216 (Exon2)
Plate 1	A04	CM-006759-02	PANK4	55229	AAGCGCTTCGCCATCGACAT	hg38|-chr1:2526463-2526485	AGG	NM_018216 (Exon1)
Plate 1	A04	CM-006759-03	PANK4	55229	GTCCACCGTGTCGGGCACGT	hg38|+chr1:2515625-2515647	AGG	NM_018216 (Exon10)
Plate 1	A04	CM-006759-04	PANK4	55229	CTGTAGGAATCCACGAGCCA	hg38|+chr1:2511360-2511382	GGG	NM_018216 (Exon15)
Plate 1	A05	CM-006803-01	AK8	158067	GTGCCCAGGATTGTAATATT	hg38|-chr9:132866932-132866954	AGG	NM_152572.2 (Exon3),NM_152572.2 (Exon3)
Plate 1	A05	CM-006803-02	AK8	158067	TCTGGCTTCGGTGGCCGTAT	hg38|+chr9:132863686-132863708	AGG	NM_152572.2 (Exon4),NM_152572.2 (Exon4)
Plate 1	A05	CM-006803-03	AK8	158067	TATTAGGTCCACCCGCCTCA	hg38|-chr9:132866916-132866938	GGG	NM_152572.2 (Exon3),NM_152572.2 (Exon3)
Plate 1	A05	CM-006803-04	AK8	158067	AGAAACTGCTGGAGTATCAT	hg38|-chr9:132826939-132826961	AGG	NM_152572.2 (Exon8),NM_152572.2 (Exon8)
Plate 1	A06	CM-014095-01	BEGAIN	57596	GACGCGCCCGTGACCGACGT	hg38|-chr14:100538987-100539009	GGG	NM_001159531.1 (Exon6),NM_020836.3 (Exon7)
Plate 1	A06	CM-014095-02	BEGAIN	57596	CCAGAACTCCACTGACAGCG	hg38|-chr14:100538952-100538974	CGG	NM_001159531.1 (Exon6),NM_020836.3 (Exon7)
Plate 1	A06	CM-014095-03	BEGAIN	57596	TCTACTGCCCGGAGGAGCGG	hg38|-chr14:100539031-100539053	CGG	NM_001159531.1 (Exon6),NM_020836.3 (Exon7)
Plate 1	A06	CM-014095-04	BEGAIN	57596	CCAGCTGCCCTCGGATTTCC	hg38|-chr14:100539297-100539319	AGG	NM_001159531.1 (Exon6),NM_020836.3 (Exon7)
Plate 1	A07	CM-003138-01	FLT4	2324	CTTGTACATGGCAGACACGT	hg38|+chr5:180622789-180622811	TGG	NM_002020.4 (Exon12),NM_182925.4 (Exon12)
Plate 1	A07	CM-003138-02	FLT4	2324	TCCGCTTTCGGCATCCACAA	hg38|-chr5:180619703-180619725	GGG	NM_002020.4 (Exon18),NM_182925.4 (Exon18)
Plate 1	A07	CM-003138-03	FLT4	2324	TGTGTGGTCTCCAACAAGGT	hg38|-chr5:180622766-180622788	GGG	NM_002020.4 (Exon12),NM_182925.4 (Exon12)
Plate 1	A07	CM-003138-04	FLT4	2324	ATGTGTGCGAAGTGCAAGAC	hg38|-chr5:180621588-180621610	CGG	NM_002020.4 (Exon13),NM_182925.4 (Exon13)
Plate 1	A08	CM-007669-01	PHKA2	5256	ACATATATGCCAAGCTTGGT	hg38|-chrX:18926448-18926470	AGG	NM_000292.2 (Exon14)
Plate 1	A08	CM-007669-02	PHKA2	5256	GGTCATAATGCAGTCGATTA	hg38|+chrX:18938725-18938747	GGG	NM_000292.2 (Exon10)
Plate 1	A08	CM-007669-03	PHKA2	5256	ATGTGACTAAGAATCCGGCC	hg38|+chrX:18926467-18926489	CGG	NM_000292.2 (Exon14)
Plate 1	A08	CM-007669-04	PHKA2	5256	GAATTGAATGCAAGCTCCGT	hg38|-chrX:18945088-18945110	AGG	NM_000292.2 (Exon6)
Plate 1	A09	CM-004861-01	MINK1	50488	AGTGCCCTCTCCACCCACTA	hg38|-chr17:4895075-4895097	GGG	NM_153827 (Exon25),NM_170663 (Exon25),NM_015716 (Exon24),NM_001024937 (Exon25)
Plate 1	A09	CM-004861-02	MINK1	50488	TGATGCCACCTATGATTACA	hg38|+chr17:4885592-4885614	GGG	NM_153827 (Exon7),NM_170663 (Exon7),NM_015716 (Exon7),NM_001024937 (Exon7)
Plate 1	A09	CM-004861-03	MINK1	50488	TGATGTTGCTGGACCGAAGT	hg38|+chr17:4895383-4895405	GGG	NM_153827 (Exon26),NM_170663 (Exon26),NM_015716 (Exon25),NM_001024937 (Exon26)
Plate 1	A09	CM-004861-04	MINK1	50488	CTTGATGAAGGCTCCGTAGT	hg38|-chr17:4881202-4881224	AGG	NM_153827 (Exon4),NM_170663 (Exon4),NM_015716 (Exon4),NM_001024937 (Exon4)
Plate 1	A10	CM-004761-01	IRAK2	3656	GGTCAGGTCTGTGATCACGT	hg38|-chr3:10177841-10177863	AGG	NM_001570 (Exon2)
Plate 1	A10	CM-004761-02	IRAK2	3656	GTGCCGCCTGGAGCTCTACC	hg38|+chr3:10177977-10177999	GGG	NM_001570 (Exon2)
Plate 1	A10	CM-004761-03	IRAK2	3656	GTGTTGGCCGAGGTCCTCAC	hg38|+chr3:10226371-10226393	GGG	NM_001570 (Exon10)
Plate 1	A10	CM-004761-04	IRAK2	3656	GAAATCCTCTGGCAGATACG	hg38|-chr3:10222758-10222780	CGG	NM_001570 (Exon9)
Plate 1	A11	CM-007255-01	FUK	197258	GTAGCTGCCGCTGGAGACAT	hg38|-chr16:70470314-70470336	AGG	NM_145059.2 (Exon11)
Plate 1	A11	CM-007255-02	FUK	197258	GCTGTCCAGACGGCCAACGA	hg38|-chr16:70471324-70471346	GGG	NM_145059.2 (Exon13)
Plate 1	A11	CM-007255-03	FUK	197258	GAGGACCCAGAGAAGCGTGT	hg38|+chr16:70463682-70463704	GGG	NM_145059.2 (Exon3)
Plate 1	A11	CM-007255-04	FUK	197258	CTGCCGCACTTCCAGTTCTA	hg38|-chr16:70463617-70463639	GGG	NM_145059.2 (Exon3)
Plate 1	A12	CM-005041-01	TAF1	6872	GCATTCCTAGTCATGCTAGA	hg38|-chrX:71378986-71379008	AGG	NM_138923 (Exon8),NR_104392 (Exon8),NR_104390 (Exon8),NR_104391 (Exon8),NR_104389 (Exon8),NR_104387 (Exon8),NR_104394 (Exon8),NM_001286074 (Exon8),NR_104388 (Exon8),NR_104393 (Exon8),NM_004606 (Exon8),NR_104395 (Exon8)
Plate 1	A12	CM-005041-02	TAF1	6872	GAACTACAGCGAATGCTACT	hg38|+chrX:71394224-71394246	GGG	NM_138923 (Exon22),NR_104392 (Exon22),NR_104390 (Exon22),NR_104391 (Exon22),NR_104389 (Exon22),NR_104387 (Exon22),NR_104394 (Exon22),NM_001286074 (Exon22),NR_104388 (Exon22),NR_104393 (Exon22),NM_004606 (Exon22),NR_104395 (Exon22)
Plate 1	A12	CM-005041-03	TAF1	6872	AATCTTGAGACAGCGTCCAG	hg38|-chrX:71397328-71397350	TGG	NM_138923 (Exon23),NR_104392 (Exon23),NR_104390 (Exon23),NR_104391 (Exon23),NR_104389 (Exon23),NR_104387 (Exon23),NR_104394 (Exon23),NM_001286074 (Exon23),NR_104388 (Exon23),NR_104393 (Exon23),NM_004606 (Exon23),NR_104395 (Exon23)
Plate 1	A12	CM-005041-04	TAF1	6872	TACCAAGGCACCGTCAGTCC	hg38|-chrX:71367581-71367603	CGG	NM_138923 (Exon2),NR_104392 (Exon2),NR_104390 (Exon2),NR_104391 (Exon2),NR_104389 (Exon2),NR_104387 (Exon2),NR_104394 (Exon2),NM_001286074 (Exon2),NR_104388 (Exon2),NR_104393 (Exon2),NM_004606 (Exon2),NR_104395 (Exon2)
Plate 1	A13	CM-007735-01	PACSIN1	29993	CCAAGATCGAGAAGGCGTAC	hg38|+chr6:34527417-34527439	GGG	NM_020804.4 (Exon3),NM_001199583.2 (Exon3),NM_020804.4 (Exon3),NM_001199583.2 (Exon3)
Plate 1	A13	CM-007735-02	PACSIN1	29993	ATTCCCTCAGGCCCACAGTA	hg38|+chr6:34528632-34528654	TGG	NM_020804.4 (Exon4),NM_001199583.2 (Exon4),NM_020804.4 (Exon4),NM_001199583.2 (Exon4)
Plate 1	A13	CM-007735-03	PACSIN1	29993	TATCACAAGCAGATCATGGG	hg38|+chr6:34528782-34528804	TGG	NM_020804.4 (Exon4),NM_001199583.2 (Exon4),NM_020804.4 (Exon4),NM_001199583.2 (Exon4)
Plate 1	A13	CM-007735-04	PACSIN1	29993	AGTGTTAGCAGCTACGACAG	hg38|+chr6:34531598-34531620	AGG	NM_020804.4 (Exon9),NM_001199583.2 (Exon9)
Plate 1	A14	CM-004063-01	KIAA1804	84451	GTGTACCGCGCCACCTGGCA	hg38|+chr1:233328440-233328462	GGG	NM_032435.2 (Exon1)
Plate 1	A14	CM-004063-02	KIAA1804	84451	CTTGAGGTCCCGGTGCAGGA	hg38|-chr1:233328801-233328823	TGG	NM_032435.2 (Exon1)
Plate 1	A14	CM-004063-03	KIAA1804	84451	TCCGCACGTGCTGGTCAACT	hg38|+chr1:233328727-233328749	GGG	NM_032435.2 (Exon1)
Plate 1	A14	CM-004063-04	KIAA1804	84451	TTGAGGTCCCGGTGCAGGAT	hg38|-chr1:233328800-233328822	GGG	NM_032435.2 (Exon1)
Plate 1	A15	CM-003519-01	NEK4	6787	CTGACACTGGGTTTGCTACC	hg38|+chr3:52739525-52739547	GGG	NM_001193533 (Exon13),NM_003157 (Exon14),NM_003157.4 (Exon14),NM_001193533.1 (Exon13)
Plate 1	A15	CM-003519-02	NEK4	6787	TTGCCGTCGCTGTCGAGACA	hg38|+chr3:52746797-52746819	GGG	NM_001193533 (Exon8),NM_003157 (Exon9),NM_003157.4 (Exon9),NM_001193533.1 (Exon8)
Plate 1	A15	CM-003519-03	NEK4	6787	CTGAGTCATCAATTGTACCA	hg38|+chr3:52739586-52739608	AGG	NM_001193533 (Exon13),NM_003157 (Exon14),NM_003157.4 (Exon14),NM_001193533.1 (Exon13)
Plate 1	A15	CM-003519-04	NEK4	6787	GTACGTTTGCGGGAGCACAT	hg38|-chr3:52711847-52711869	GGG	NM_001193533 (Exon15),NM_003157 (Exon16),NM_003157.4 (Exon16),NM_001193533.1 (Exon15)
Plate 1	A16	CM-003579-01	MAP3K13	9175	GATGGATGATAGGACGAACA	hg38|-chr3:185466874-185466896	GGG	NM_001242314 (Exon11),NM_001242317 (Exon9),NM_004721 (Exon10)
Plate 1	A16	CM-003579-02	MAP3K13	9175	GCAAACCACGCCACCGCCGA	hg38|+chr3:185473088-185473110	GGG	NM_001242314 (Exon12),NM_001242317 (Exon10),NM_004721 (Exon11)
Plate 1	A16	CM-003579-03	MAP3K13	9175	TGCCCATGGACAACTCTACG	hg38|+chr3:185443493-185443515	AGG	NM_001242314 (Exon5),NM_001242317 (Exon3),NM_004721 (Exon4)
Plate 1	A16	CM-003579-04	MAP3K13	9175	AGTGCAGGCCAGAACAGTAT	hg38|+chr3:185473532-185473554	GGG	NM_001242314 (Exon12),NM_001242317 (Exon10),NM_004721 (Exon11)
Plate 1	A17	CM-006783-01	PNKP	11284	GACCCGTTTCCCTTGCTTCA	hg38|+chr19:49861813-49861835	GGG	NM_007254.3 (Exon14)
Plate 1	A17	CM-006783-02	PNKP	11284	CTGTACTGCCAGTTCTCCGA	hg38|-chr19:49861252-49861274	GGG	NM_007254.3 (Exon17)
Plate 1	A17	CM-006783-03	PNKP	11284	CCTGTTCACGTGGACATATC	hg38|+chr19:49862044-49862066	CGG	NM_007254.3 (Exon13)
Plate 1	A17	CM-006783-04	PNKP	11284	TACATGACCATGTCTGACAC	hg38|+chr19:49861458-49861480	GGG	NM_007254.3 (Exon16)
Plate 1	A18	CM-006746-02	CMPK2	129607	TTCCCGGTCCGGGAAGACCA	hg38|+chr2:6865046-6865068	CGG	NM_207315 (Exon1),NM_001256478 (Exon1),NM_001256477 (Exon1)
Plate 1	A18	CM-006746-03	CMPK2	129607	TCCTGTGATTGTAGACAGGT	hg38|-chr2:6861179-6861201	AGG	NR_046236 (Exon3),NM_207315 (Exon3),NM_001256478 (Exon3),NM_001256477 (Exon3)
Plate 1	A18	CM-006746-01	CMPK2	129607	CGTGGCATCCAGTCCTTCGA	hg38|+chr2:6863465-6863487	TGG	NR_046236 (Exon2),NM_207315 (Exon2),NM_001256478 (Exon2),NM_001256477 (Exon2)
Plate 1	A18	CM-006746-04	CMPK2	129607	GAGGCACCACGCCCGCACTT	hg38|-chr2:6865212-6865234	GGG	NM_207315 (Exon1),NM_001256478 (Exon1),NM_001256477 (Exon1)
Plate 1	A19	CM-004831-01	SPHK2	56848	GTAGGAGAGGCGTCCGCGGT	hg38|-chr19:48628920-48628942	AGG	NM_020126 (Exon7),NM_001204159 (Exon7),NM_001204160 (Exon6),NM_001204158 (Exon7),NM_001243876 (Exon6)
Plate 1	A19	CM-004831-02	SPHK2	56848	GTGGTGTGAGCGGCTCTAGG	hg38|-chr19:48629632-48629654	CGG	NM_020126 (Exon7),NM_001204159 (Exon7),NM_001204160 (Exon6),NM_001204158 (Exon7),NM_001243876 (Exon6)
Plate 1	A19	CM-004831-03	SPHK2	56848	CCACCGTTGAGGGACAGGAT	hg38|-chr19:48629132-48629154	GGG	NM_020126 (Exon7),NM_001204159 (Exon7),NM_001204160 (Exon6),NM_001204158 (Exon7),NM_001243876 (Exon6)
Plate 1	A19	CM-004831-04	SPHK2	56848	TATCCAGAGCGAGCGCTTCA	hg38|+chr19:48628840-48628862	GGG	NM_020126 (Exon7),NM_001204159 (Exon7),NM_001204160 (Exon6),NM_001204158 (Exon7),NM_001243876 (Exon6)
Plate 1	A20	CM-003180-01	TNK1	8711	ACATTAAGCTCCTCAAGGAT	hg38|-chr17:7382999-7383021	GGG	NM_001251902.1 (Exon2),NM_003985.4 (Exon2)
Plate 1	A20	CM-003180-02	TNK1	8711	ACTGGGCCAACTGGATGTCC	hg38|-chr17:7382968-7382990	CGG	NM_001251902.1 (Exon2),NM_003985.4 (Exon2)
Plate 1	A20	CM-003180-03	TNK1	8711	GAGCAGCTTCAGTAGCCACA	hg38|-chr17:7382946-7382968	GGG	NM_001251902.1 (Exon2),NM_003985.4 (Exon2)
Plate 1	A20	CM-003180-04	TNK1	8711	GAGTGACATTAAGCTCCTCA	hg38|-chr17:7383004-7383026	AGG	NM_001251902.1 (Exon2),NM_003985.4 (Exon2)
Plate 1	A21	CM-006756-01	NME7	29922	TATGCCATCTGTTCCAAAGA	hg38|+chr1:169298601-169298623	GGG	NM_013330.4 (Exon6),NM_197972.2 (Exon6),NR_104229.1 (Exon6)
Plate 1	A21	CM-006756-02	NME7	29922	TTGCTTCTGCGGCCAGAGTA	hg38|-chr1:169298550-169298572	AGG	NM_013330.4 (Exon6),NM_197972.2 (Exon6),NR_104229.1 (Exon6)
Plate 1	A21	CM-006756-03	NME7	29922	GAATCTCCATTGCTACACAA	hg38|+chr1:169230771-169230793	GGG	NM_013330.4 (Exon10),NM_197972.2 (Exon10),NR_104229.1 (Exon10)
Plate 1	A21	CM-006756-04	NME7	29922	TATTGCATCTGGTTTAATTA	hg38|+chr1:169310050-169310072	GGG	NM_013330.4 (Exon4),NM_197972.2 (Exon4),NR_104229.1 (Exon4)
Plate 1	A22	CM-004924-01	ACVR1	90	ATGTGCAAGACCACTAGCTA	hg38|+chr2:157766033-157766055	TGG	NM_001111067.2 (Exon8),NM_001105.4 (Exon8)
Plate 1	A22	CM-004924-02	ACVR1	90	AGTCCATGGGAACCTTTAGT	hg38|+chr2:157780324-157780346	GGG	NM_001111067.2 (Exon4),NM_001105.4 (Exon4)
Plate 1	A22	CM-004924-03	ACVR1	90	ATGTGTAATTAACCACAGCT	hg38|+chr2:157766135-157766157	GGG	NM_001111067.2 (Exon8),NM_001105.4 (Exon8)
Plate 1	A22	CM-004924-04	ACVR1	90	CTATGGACAGCACTATTCGA	hg38|+chr2:157766050-157766072	AGG	NM_001111067.2 (Exon8),NM_001105.4 (Exon8)
Plate 1	B03	CM-006785-01	ALDH18A1	5832	CTCCCTGCTGCTCAACAGTA	hg38|+chr10:95626753-95626775	GGG	NM_002860.3 (Exon10),NM_001017423.1 (Exon10)
Plate 1	B03	CM-006785-02	ALDH18A1	5832	GGTAAACATAGCCTCATACA	hg38|+chr10:95637117-95637139	AGG	NM_002860.3 (Exon5),NM_001017423.1 (Exon5)
Plate 1	B03	CM-006785-03	ALDH18A1	5832	ATGGCTTGTTACTCAAAGGA	hg38|-chr10:95616564-95616586	GGG	NM_002860.3 (Exon13),NM_001017423.1 (Exon13)
Plate 1	B03	CM-006785-04	ALDH18A1	5832	TTTCATTTCCACAGCCAGTC	hg38|+chr10:95632993-95633015	GGG	NM_002860.3 (Exon7),NM_001017423.1 (Exon7)
Plate 1	B04	CM-005038-01	TSSK1B	83942	CTGTCAGGTGCTTGGAGCGT	hg38|+chr5:113434113-113434135	GGG	NM_032028.3 (Exon1)
Plate 1	B04	CM-005038-02	TSSK1B	83942	TGATGTCTCAAAGATCTCGT	hg38|+chr5:113434594-113434616	AGG	NM_032028.3 (Exon1)
Plate 1	B04	CM-005038-03	TSSK1B	83942	TTGATGTTGGAGTCGTCGTA	hg38|+chr5:113434175-113434197	GGG	NM_032028.3 (Exon1)
Plate 1	B04	CM-005038-04	TSSK1B	83942	GTGTACGACATCTGGAGCCT	hg38|-chr5:113434232-113434254	AGG	NM_032028.3 (Exon1)
Plate 1	B05	CM-003129-01	FER	2241	AGCAGACAGAACAACTTAGT	hg38|+chr5:108832789-108832811	AGG	NM_005246.3 (Exon4),NM_001308038.1 (Exon5)
Plate 1	B05	CM-003129-02	FER	2241	GATAACCAGTCTTGTCACAG	hg38|+chr5:108871392-108871414	AGG	NM_005246.3 (Exon7),NM_001308028.1 (Exon5),NM_005246.3 (Exon7),NM_001308028.1 (Exon5),NM_005246.3 (Exon7),NM_001308028.1 (Exon5)
Plate 1	B05	CM-003129-03	FER	2241	CTGTGACAAGACTGGTTATC	hg38|-chr5:108871389-108871411	TGG	NM_005246.3 (Exon7),NM_001308028.1 (Exon5),NM_005246.3 (Exon7),NM_001308028.1 (Exon5),NM_005246.3 (Exon7),NM_001308028.1 (Exon5)
Plate 1	B05	CM-003129-04	FER	2241	ATCATGGTGAGCCTGTGTAA	hg38|-chr5:108832848-108832870	AGG	NM_005246.3 (Exon4),NM_001308038.1 (Exon5),NM_005246.3 (Exon4),NM_001308038.1 (Exon5),NM_005246.3 (Exon4),NM_001308038.1 (Exon5)
Plate 1	B06	CM-003149-01	LMTK2	22853	GTTGATGCACCTGCTCAGGT	hg38|-chr7:98203659-98203681	AGG	NM_014916 (Exon12)
Plate 1	B06	CM-003149-02	LMTK2	22853	ATGACAATGACCGGGTTGGG	hg38|-chr7:98193667-98193689	AGG	NM_014916 (Exon11)
Plate 1	B06	CM-003149-03	LMTK2	22853	ACAATAACATCTAAACACGT	hg38|-chr7:98192989-98193011	GGG	NM_014916 (Exon11)
Plate 1	B06	CM-003149-04	LMTK2	22853	ACAGAAGGCTGGAATTGCGA	hg38|-chr7:98141517-98141539	GGG	NM_014916 (Exon3)
Plate 1	B07	CM-004763-01	NLK	51701	TACATCGAGACATTAAGCCA	hg38|+chr17:28163573-28163595	GGG	NM_016231 (Exon5)
Plate 1	B07	CM-004763-02	NLK	51701	ATGTGTAGCCTGGCTAGACA	hg38|-chr17:28185201-28185223	GGG	NM_016231 (Exon8)
Plate 1	B07	CM-004763-03	NLK	51701	CTGCTGTACAGGGTGTACAG	hg38|-chr17:28043049-28043071	CGG	NM_016231 (Exon1)
Plate 1	B07	CM-004763-04	NLK	51701	TTGTTGCCCAGGGTTTAACA	hg38|-chr17:28043121-28043143	TGG	NM_016231 (Exon1)
Plate 1	B08	CM-006806-01	DCAKD	79877	GACCTCTACGATGCGCCGGT	hg38|+chr17:45034347-45034369	GGG	NM_001288655.1 (Exon3),NM_001288654.1 (Exon3),NM_024819.5 (Exon3),NM_001128631.2 (Exon3)
Plate 1	B08	CM-006806-02	DCAKD	79877	GGATATCCAGAATCACGTAG	hg38|+chr17:45030153-45030175	CGG	NM_001288655.1 (Exon4),NM_001288654.1 (Exon4),NM_024819.5 (Exon4),NM_001128631.2 (Exon4)
Plate 1	B08	CM-006806-03	DCAKD	79877	TTGACGTGGACGTGATGGCC	hg38|-chr17:45034778-45034800	CGG	NM_001288655.1 (Exon2),NM_001288654.1 (Exon2),NM_024819.5 (Exon2),NM_001128631.2 (Exon2)
Plate 1	B08	CM-006806-04	DCAKD	79877	GCTGTGTGTCCCGGTCGCTA	hg38|+chr17:45024708-45024730	AGG	NM_001288655.1 (Exon5),NM_001288654.1 (Exon5),NM_024819.5 (Exon5),NM_001128631.2 (Exon5)
Plate 1	B09	CM-006749-01	MVK	4598	GTTTCTGACGCCAGCCACAA	hg38|-chr12:109590827-109590849	GGG	NM_001114185 (Exon8),NM_000431 (Exon8),NM_001301182 (Exon7)
Plate 1	B09	CM-006749-02	MVK	4598	GAGCCCTCCGATACCATCAA	hg38|+chr12:109586757-109586779	GGG	NM_001114185 (Exon7),NM_000431 (Exon7),NM_001301182 (Exon6)
Plate 1	B09	CM-006749-03	MVK	4598	TTGTACCTTGCCATGTACCA	hg38|-chr12:109574884-109574906	CGG	NM_001114185 (Exon2),NM_000431 (Exon2),NM_001301182 (Exon2)
Plate 1	B09	CM-006749-04	MVK	4598	GGCATCTATTGAGGTCAGGA	hg38|-chr12:109591260-109591282	GGG	NM_001114185 (Exon9),NM_000431 (Exon9),NM_001301182 (Exon8)
Plate 1	B10	CM-005040-01	RIOK3	8780	TACATGAAGAGTTTGATAGT	hg38|-chr18:23475088-23475110	AGG	NM_003831.3 (Exon9)
Plate 1	B10	CM-005040-02	RIOK3	8780	TTTGCACCTGAGTTTCAGGT	hg38|+chr18:23466133-23466155	AGG	NM_003831.3 (Exon6)
Plate 1	B10	CM-005040-03	RIOK3	8780	TATACTCACTGAGGTCAGCA	hg38|-chr18:23477041-23477063	TGG	NM_003831.3 (Exon10)
Plate 1	B10	CM-005040-04	RIOK3	8780	CACATGCGGATGATCTTACG	hg38|-chr18:23473574-23473596	TGG	NM_003831.3 (Exon8)
Plate 1	B11	CM-019682-01	PHKA1	5255	GAAGCCTGAAATAACTTCGT	hg38|+chrX:72619266-72619288	AGG	NM_002637 (Exon20),NM_001122670 (Exon20),NM_001172436 (Exon19)
Plate 1	B11	CM-019682-02	PHKA1	5255	AGCTGAGTGAGCGCCTCATA	hg38|+chrX:72605590-72605612	GGG	NM_002637 (Exon24),NM_001122670 (Exon24),NM_001172436 (Exon23)
Plate 1	B11	CM-019682-03	PHKA1	5255	TTGTATTCCCAGGGTCGTTA	hg38|-chrX:72657631-72657653	TGG	NM_002637 (Exon9),NM_001122670 (Exon9),NM_001172436 (Exon9)
Plate 1	B11	CM-019682-04	PHKA1	5255	GGACGACCCTACAGACACAT	hg38|-chrX:72636338-72636360	GGG	NM_002637 (Exon15),NM_001122670 (Exon15),NM_001172436 (Exon15)
Plate 1	B12	CM-013773-01	FAM20A	54757	GTGCTTCATGAACTTCTGGG	hg38|-chr17:68590184-68590206	AGG	NM_001243746 (Exon2)
Plate 1	B12	CM-013773-02	FAM20A	54757	AGTGTGCTTCATGAACTTCT	hg38|-chr17:68590187-68590209	GGG	NM_001243746 (Exon2)
Plate 1	B12	CM-013773-03	FAM20A	54757	AGGAGGCGCTGCGGTATTAC	hg38|-chr17:68600286-68600308	CGG	NM_001243746 (Exon1),NM_017565 (Exon1)
Plate 1	B12	CM-013773-04	FAM20A	54757	AGGCGCTGCGGTATTACCGG	hg38|-chr17:68600283-68600305	AGG	NM_001243746 (Exon1),NM_017565 (Exon1)
Plate 1	B13	CM-005027-01	PRKAA1	5562	TTGATTGTGGCCCTCTTCAT	hg38|+chr5:40767475-40767497	GGG	NM_006251 (Exon6),NM_206907 (Exon7)
Plate 1	B13	CM-005027-02	PRKAA1	5562	CAGGCCCAGAGGTAGATATA	hg38|-chr5:40767660-40767682	TGG	NM_006251 (Exon6),NM_206907 (Exon7)
Plate 1	B13	CM-005027-03	PRKAA1	5562	GTTATCTATTATGAGATGGT	hg38|+chr5:40765037-40765059	AGG	NM_006251 (Exon7),NM_206907 (Exon8)
Plate 1	B13	CM-005027-04	PRKAA1	5562	TTGGCAAACATGAATTGACT	hg38|-chr5:40777564-40777586	GGG	NM_006251 (Exon2),NM_206907 (Exon2)
Plate 1	B14	CM-012023-01	CRKL	1399	GGACAGGAATCATCCCAACC	hg38|-chr22:20933971-20933993	CGG	NM_005207.3 (Exon2)
Plate 1	B14	CM-012023-02	CRKL	1399	CCTGGGCGCAGGCTCGATGA	hg38|-chr22:20918224-20918246	GGG	NM_005207.3 (Exon1)
Plate 1	B14	CM-012023-03	CRKL	1399	GACCGCTCCGCCTGGTATAT	hg38|+chr22:20917962-20917984	GGG	NM_005207.3 (Exon1)
Plate 1	B14	CM-012023-04	CRKL	1399	GCCTACAGCAGAAGATAACC	hg38|+chr22:20933821-20933843	TGG	NM_005207.3 (Exon2)
Plate 1	B15	CM-005309-01	BMPR2	659	GTGTTCAAAGGCAAACTAGT	hg38|-chr2:202555928-202555950	AGG	NM_001204.6 (Exon12)
Plate 1	B15	CM-005309-02	BMPR2	659	TACTGTCCCATTGGCATATT	hg38|-chr2:202556133-202556155	GGG	NM_001204.6 (Exon12)
Plate 1	B15	CM-005309-03	BMPR2	659	GGTTGGCACTATCAGATATA	hg38|+chr2:202532584-202532606	TGG	NM_001204.6 (Exon9)
Plate 1	B15	CM-005309-04	BMPR2	659	CTGATTGGCCGAGGTCGATA	hg38|+chr2:202518822-202518844	TGG	NM_001204.6 (Exon6)
Plate 1	B16	CM-004673-01	SGK2	10110	TTGAGGAAGTCGAAGTCCGT	hg38|-chr20:43567672-43567694	GGG	NM_016276 (Exon3),NM_001199264 (Exon4),NM_170693 (Exon4)
Plate 1	B16	CM-004673-02	SGK2	10110	TCATCGGCAAAGGGAACTAC	hg38|+chr20:43567697-43567719	GGG	NM_016276 (Exon3),NM_001199264 (Exon4),NM_170693 (Exon4)
Plate 1	B16	CM-004673-03	SGK2	10110	GACCAGAACTCACTTTGGGT	hg38|-chr20:43567108-43567130	TGG	NM_016276 (Exon2),NM_001199264 (Exon3),NM_170693 (Exon3)
Plate 1	B16	CM-004673-04	SGK2	10110	GGATGTTTACGCTTACCTCA	hg38|-chr20:43572131-43572153	GGG	NM_016276 (Exon8),NM_001199264 (Exon9),NM_170693 (Exon9)
Plate 1	B17	CM-006808-01	TKFC	26007	TGACATGAAGGTGCCCACCA	hg38|-chr11:61343369-61343391	GGG	NM_015533 (Exon11)
Plate 1	B17	CM-006808-02	TKFC	26007	ATGTGCCTGTGCAGCCCGGT	hg38|+chr11:61342641-61342663	GGG	NM_015533 (Exon9)
Plate 1	B17	CM-006808-03	TKFC	26007	TTCCACCTCCAGGTTTCATA	hg38|+chr11:61339054-61339076	GGG	NM_015533 (Exon4)
Plate 1	B17	CM-006808-04	TKFC	26007	GCAGTGGTTTCAGCATCTAA	hg38|-chr11:61343849-61343871	GGG	NM_015533 (Exon12)
Plate 1	B18	CM-003144-01	ITK	3702	CTGGAGCAAACACATATAGG	hg38|-chr5:157211304-157211326	AGG	NM_005546 (Exon3)
Plate 1	B18	CM-003144-02	ITK	3702	GTGTGAGGGCATGGCCTACC	hg38|+chr5:157244427-157244449	TGG	NM_005546 (Exon13)
Plate 1	B18	CM-003144-03	ITK	3702	TGTGTTAACCAAAGCCAGCC	hg38|+chr5:157181070-157181092	TGG	NM_005546 (Exon1)
Plate 1	B18	CM-003144-04	ITK	3702	CCATACAGCTGCACCAGTTT	hg38|-chr5:157244275-157244297	GGG	NM_005546 (Exon13)
Plate 1	B19	CM-005028-01	PRKD1	5587	GTTGGTTCCTGTACCCACGG	hg38|+chr14:29630749-29630771	AGG	NM_002742 (Exon10)
Plate 1	B19	CM-005028-02	PRKD1	5587	CTTGGGAATGACGGGCATAA	hg38|+chr14:29630776-29630798	GGG	NM_002742 (Exon10)
Plate 1	B19	CM-005028-03	PRKD1	5587	GATGCTGACACGCTCACCGA	hg38|+chr14:29577244-29577266	GGG	NM_002742 (Exon18)
Plate 1	B19	CM-005028-04	PRKD1	5587	CTGGTGAGAACACTGTTATT	hg38|+chr14:29630849-29630871	TGG	NM_002742 (Exon10)
Plate 1	B20	CM-004653-01	PRKCE	5581	CTGGCATCCACTCCACAGTT	hg38|-chr2:46001448-46001470	GGG	NM_005400.2 (Exon7)
Plate 1	B20	CM-004653-02	PRKCE	5581	TACAATTGCTTCGTCCACAA	hg38|-chr2:46184796-46184818	GGG	NM_005400.2 (Exon15)
Plate 1	B20	CM-004653-03	PRKCE	5581	ATGTGATCATCGATCTCTCA	hg38|+chr2:45843028-45843050	GGG	NM_005400.2 (Exon2)
Plate 1	B20	CM-004653-04	PRKCE	5581	GTTCGGTATCCACAACTACA	hg38|+chr2:45984589-45984611	AGG	NM_005400.2 (Exon6)
Plate 1	B21	CM-007687-01	SPEG	10290	GCTACTCACCAGGAGACCAC	hg38|-chr2:219462373-219462395	AGG	NM_001173476 (Exon3),NM_005876 (Exon8)
Plate 1	B21	CM-007687-02	SPEG	10290	ATGGACCAGTCAGTAAGAGA	hg38|+chr2:219462307-219462329	AGG	NM_001173476 (Exon3),NM_005876 (Exon8)
Plate 1	B21	CM-007687-03	SPEG	10290	CTGGGACTGGGCTTCATGGT	hg38|-chr2:219461983-219462005	GGG	NM_001173476 (Exon2),NM_005876 (Exon7)
Plate 1	B21	CM-007687-04	SPEG	10290	AACCGCCGTTCTTCTGACAC	hg38|+chr2:219462010-219462032	TGG	NM_001173476 (Exon2),NM_005876 (Exon7)
Plate 1	B22	CM-003172-01	ROR2	4920	CTACCTGCCCAACTTCTACC	hg38|-chr9:91723976-91723998	CGG	NM_004560.3 (Exon9)
Plate 1	B22	CM-003172-02	ROR2	4920	ATCAGCGCCCTCTGAGAGCA	hg38|+chr9:91723809-91723831	GGG	NM_004560.3 (Exon9)
Plate 1	B22	CM-003172-03	ROR2	4920	CTGTGGGAGGTCTTCAGCTA	hg38|-chr9:91724428-91724450	CGG	NM_004560.3 (Exon9)
Plate 1	B22	CM-003172-04	ROR2	4920	CCTGTCTGCCATGGATGTGT	hg38|+chr9:91723836-91723858	TGG	NM_004560.3 (Exon9)
Plate 1	C03	CM-003313-01	STK38L	23012	GACTGTAGCCAAGCTCACAT	hg38|+chr12:27297783-27297805	TGG	NM_015000.3 (Exon2)
Plate 1	C03	CM-003313-02	STK38L	23012	TTCCTATGAGCAACCATACC	hg38|+chr12:27297752-27297774	CGG	NM_015000.3 (Exon2)
Plate 1	C03	CM-003313-03	STK38L	23012	TCCCGGGTATGGTTGCTCAT	hg38|-chr12:27297754-27297776	AGG	NM_015000.3 (Exon2)
Plate 1	C03	CM-003313-04	STK38L	23012	TTACTATGGCAATGACGGCA	hg38|+chr12:27297716-27297738	GGG	NM_015000.3 (Exon2)
Plate 1	C04	CM-006700-01	AK4	205	ACAGTTTCAACTCACCATCA	hg38|-chr1:65190822-65190844	AGG	NM_203464.2 (Exon3),NM_013410.3 (Exon2),NM_001005353.2 (Exon3)
Plate 1	C04	CM-006700-02	AK4	205	GCCACGCCTGTTCTCCAACT	hg38|-chr1:65190788-65190810	CGG	NM_203464.2 (Exon3),NM_013410.3 (Exon2),NM_001005353.2 (Exon3)
Plate 1	C04	CM-006700-03	AK4	205	TGATGTCCGAGTTGGAGAAC	hg38|+chr1:65190782-65190804	AGG	NM_203464.2 (Exon3),NM_013410.3 (Exon2),NM_001005353.2 (Exon3)
Plate 1	C04	CM-006700-04	AK4	205	ATTCTTACATGTACATGAGG	hg38|-chr1:65218912-65218934	TGG	NM_203464.2 (Exon4),NM_013410.3 (Exon3),NM_001005353.2 (Exon4)
Plate 1	C05	CM-004665-01	RPS6KA5	9252	TTGTGGAACTATTGAATACA	hg38|-chr14:90923154-90923176	TGG	NM_004755.2 (Exon6),NM_182398.1 (Exon6)
Plate 1	C05	CM-004665-02	RPS6KA5	9252	TACCTTGTGGAGATGTTCGA	hg38|+chr14:90947432-90947454	GGG	NM_004755.2 (Exon4),NM_182398.1 (Exon4)
Plate 1	C05	CM-004665-03	RPS6KA5	9252	GACCCTCTTCAGTTTCACAT	hg38|-chr14:90900660-90900682	GGG	NM_004755.2 (Exon10),NM_182398.1 (Exon10)
Plate 1	C05	CM-004665-04	RPS6KA5	9252	TCATGCAACTTCACAATATT	hg38|+chr14:90899345-90899367	GGG	NM_004755.2 (Exon12),NM_182398.1 (Exon12)
Plate 1	C06	CM-181567-01	CDK11A	728642	GATGGTGTTGATCTCCCTCA	hg38|+chr1:1704940-1704962	GGG	NM_024011.2 (Exon13),NM_033529.2 (Exon13)
Plate 1	C06	CM-181567-02	CDK11A	728642	CTACATCGTGATGAACTACG	hg38|-chr1:1704601-1704623	TGG	NM_024011.2 (Exon14),NM_033529.2 (Exon14)
Plate 1	C06	CM-181567-03	CDK11A	728642	GGTGACAATGTTGGGATGCT	hg38|+chr1:1704910-1704932	GGG	NM_024011.2 (Exon13),NM_033529.2 (Exon13)
Plate 1	C06	CM-181567-04	CDK11A	728642	ACTCTAACGGTGACAATGTT	hg38|+chr1:1704902-1704924	GGG	NM_024011.2 (Exon13),NM_033529.2 (Exon13)
Plate 1	C07	CM-006734-01	GUK1	2987	CTGCACCTCAGCAAACAGGT	hg38|+chr1:228144735-228144757	AGG	NM_001159391 (Exon1)
Plate 1	C07	CM-006734-02	GUK1	2987	GAACCTGTATGGCACGAGGT	hg38|+chr1:228146921-228146943	GGG	NM_001242839 (Exon4),NM_000858 (Exon5),NM_001159391 (Exon4),NM_001159390 (Exon4),NM_001242840 (Exon4)
Plate 1	C07	CM-006734-03	GUK1	2987	GATGTAGATGGGCCGCAGAT	hg38|-chr1:228147492-228147514	CGG	NM_001242839 (Exon5),NM_000858 (Exon6),NM_001159391 (Exon5),NM_001159390 (Exon5),NM_001242840 (Exon5)
Plate 1	C07	CM-006734-04	GUK1	2987	CTGCTGCCCTGGTCCTGTAT	hg38|-chr1:228148727-228148749	GGG	NM_001242839 (Exon8),NM_000858 (Exon9),NM_001159391 (Exon8),NM_001159390 (Exon8),NM_001242840 (Exon7)
Plate 1	C08	CM-005367-01	PXK	54899	GACCTTGAGAATTCCTTATT	hg38|+chr3:58397129-58397151	GGG	NM_001289101 (Exon7),NM_001289096 (Exon8),NM_001289098 (Exon10),NM_017771 (Exon10),NM_001289099 (Exon10),NM_001289095 (Exon9),NM_001289100 (Exon8)
Plate 1	C08	CM-005367-02	PXK	54899	TGTAAGAGCCGGGAGATGGT	hg38|-chr3:58399349-58399371	AGG	NM_001289101 (Exon9),NM_001289096 (Exon10),NM_001289098 (Exon12),NM_017771 (Exon12),NM_001289099 (Exon12),NM_001289095 (Exon11),NM_001289100 (Exon10)
Plate 1	C08	CM-005367-03	PXK	54899	ATGACAAGGGATTCCCTTAT	hg38|+chr3:58397055-58397077	GGG	NM_001289101 (Exon7),NM_001289096 (Exon8),NM_001289098 (Exon10),NM_017771 (Exon10),NM_001289099 (Exon10),NM_001289095 (Exon9),NM_001289100 (Exon8)
Plate 1	C08	CM-005367-04	PXK	54899	ATTGAAGGATCTGATCTACA	hg38|+chr3:58395081-58395103	AGG	NM_001289101 (Exon5),NM_001289096 (Exon6),NM_001289098 (Exon8),NM_017771 (Exon8),NM_001289099 (Exon8),NM_001289095 (Exon7),NM_001289100 (Exon6)
Plate 1	C09	CM-004930-01	ANKK1	255239	GTCCTGGGCGGCGATCAGGA	hg38|-chr11:113399162-113399184	GGG	NM_178510 (Exon8)
Plate 1	C09	CM-004930-02	ANKK1	255239	GCAGTCCACGTCTACCTCGT	hg38|-chr11:113399117-113399139	GGG	NM_178510 (Exon8)
Plate 1	C09	CM-004930-03	ANKK1	255239	CTGTCCAGGAGTATGTTGCC	hg38|-chr11:113393737-113393759	CGG	NM_178510 (Exon2)
Plate 1	C09	CM-004930-04	ANKK1	255239	TTGGTCAGAGACAGGCTGTA	hg38|-chr11:113396118-113396140	GGG	NM_178510 (Exon5)
Plate 1	C10	CM-003517-01	MARK3	4140	TCATGCTCCAGGTGAAGCGT	hg38|-chr14:103502936-103502958	AGG	NM_001128921 (Exon16),NM_002376 (Exon16),NM_001128918 (Exon18),NM_001128920 (Exon16),NM_001128919 (Exon17)
Plate 1	C10	CM-003517-02	MARK3	4140	GTTCAACAACACTTACACTA	hg38|-chr14:103475204-103475226	GGG	NM_001128921 (Exon12),NM_002376 (Exon13),NM_001128918 (Exon13),NM_001128920 (Exon13),NM_001128919 (Exon13)
Plate 1	C10	CM-003517-03	MARK3	4140	TTGGCAAGACATATCCTTAC	hg38|+chr14:103405238-103405260	AGG	NM_001128921 (Exon2),NM_002376 (Exon2),NM_001128918 (Exon2),NM_001128920 (Exon2),NM_001128919 (Exon2)
Plate 1	C10	CM-003517-04	MARK3	4140	AGTGATCTCAACAACAGTAC	hg38|+chr14:103468093-103468115	TGG	NM_001128921 (Exon11),NM_002376 (Exon12),NM_001128918 (Exon12),NM_001128920 (Exon12),NM_001128919 (Exon12)
Plate 1	C11	CM-004770-01	TAB1	10454	GCTGGAAAGATCAAGCAGGT	hg38|+chr22:39419527-39419549	GGG	NM_006116 (Exon7),NM_153497 (Exon7)
Plate 1	C11	CM-004770-02	TAB1	10454	TATGCAAATCGACAGTGGAT	hg38|+chr22:39418750-39418772	GGG	NM_006116 (Exon6),NM_153497 (Exon6)
Plate 1	C11	CM-004770-03	TAB1	10454	TAGAGAGGGAAATTTCGGGA	hg38|+chr22:39417772-39417794	GGG	NM_006116 (Exon5),NM_153497 (Exon5)
Plate 1	C11	CM-004770-04	TAB1	10454	GGACATTGACCTTCTCAGGT	hg38|+chr22:39419613-39419635	AGG	NM_006116 (Exon7),NM_153497 (Exon7)
Plate 1	C12	CM-005314-01	EIF2AK4	440275	ATCCGAGACAAGGGCCACAT	hg38|-chr15:40022562-40022584	AGG	NM_001013703 (Exon32)
Plate 1	C12	CM-005314-02	EIF2AK4	440275	ATGTACTCACACATCTGGAT	hg38|-chr15:39939605-39939627	AGG	NM_001013703 (Exon2)
Plate 1	C12	CM-005314-03	EIF2AK4	440275	TTGTACCCTCAAGGCCTAAC	hg38|+chr15:39939535-39939557	TGG	NM_001013703 (Exon2)
Plate 1	C12	CM-005314-04	EIF2AK4	440275	GTAGGCCTTCCCATCCACGT	hg38|-chr15:40001124-40001146	TGG	NM_001013703 (Exon21)
Plate 1	C13	CM-004659-01	PRKG2	5593	GCAACGCAGAATTTGGAGGT	hg38|+chr4:81135258-81135280	GGG	NM_001282485 (Exon14),NM_006259 (Exon14),NM_001282480 (Exon10),NM_001282483 (Exon9),NM_001282482 (Exon9),NM_001282481 (Exon9)
Plate 1	C13	CM-004659-02	PRKG2	5593	TTGCAACACTGGGCGTTGGT	hg38|-chr4:81142812-81142834	GGG	NM_006259 (Exon11),NM_001282480 (Exon7),NM_001282483 (Exon6),NM_001282481 (Exon6)
Plate 1	C13	CM-004659-03	PRKG2	5593	GGAGCTCTGGAGTATATTAA	hg38|-chr4:81137397-81137419	GGG	NM_001282485 (Exon13),NM_006259 (Exon13),NM_001282480 (Exon9),NM_001282483 (Exon8),NM_001282482 (Exon8),NM_001282481 (Exon8)
Plate 1	C13	CM-004659-04	PRKG2	5593	CTAGTGTATGAGCTCCTAAC	hg38|-chr4:81110451-81110473	GGG	NM_001282485 (Exon15),NM_006259 (Exon15),NM_001282480 (Exon11),NM_001282483 (Exon10),NM_001282482 (Exon10),NM_001282481 (Exon10)
Plate 1	C14	CM-005350-01	ALPK3	57538	GTCCTCCTCGTCTACCACAA	hg38|-chr15:84857956-84857978	TGG	NM_020778 (Exon6)
Plate 1	C14	CM-005350-02	ALPK3	57538	TTTCTGTTGAAAGGCCTAGT	hg38|-chr15:84840699-84840721	CGG	NM_020778 (Exon5)
Plate 1	C14	CM-005350-03	ALPK3	57538	CATGTACCTGGAGAACACCC	hg38|+chr15:84840530-84840552	AGG	NM_020778 (Exon5)
Plate 1	C14	CM-005350-04	ALPK3	57538	CGGCGCTACTGCAGACACCA	hg38|+chr15:84817162-84817184	GGG	NM_020778 (Exon1)
Plate 1	C15	CM-006775-01	PIK3CD	5293	GTTGATGCAGGTGAACACAT	hg38|-chr1:9715599-9715621	AGG	NM_005026.3 (Exon4)
Plate 1	C15	CM-006775-02	PIK3CD	5293	GGTCAGCTCGCAGTCCAGGT	hg38|-chr1:9721500-9721522	AGG	NM_005026.3 (Exon15)
Plate 1	C15	CM-006775-03	PIK3CD	5293	GTGGAAGAGCGGCTCATACT	hg38|-chr1:9715557-9715579	GGG	NM_005026.3 (Exon4)
Plate 1	C15	CM-006775-04	PIK3CD	5293	TTCCGCATCGAGCTCATCCA	hg38|+chr1:9717573-9717595	GGG	NM_005026.3 (Exon8)
Plate 1	C16	CM-005031-01	WNK4	65266	CTTGAGATCCCGGTGCAGGA	hg38|-chr17:42784035-42784057	TGG	NM_032387 (Exon3),NM_032387.4 (Exon3)
Plate 1	C16	CM-005031-02	WNK4	65266	GCTAGACACCGACACCACAG	hg38|+chr17:42781271-42781293	TGG	NM_032387 (Exon1),NM_032387.4 (Exon1)
Plate 1	C16	CM-005031-03	WNK4	65266	TACACTAGTGACCCGCAGCC	hg38|-chr17:42788388-42788410	GGG	NM_032387 (Exon10)
Plate 1	C16	CM-005031-04	WNK4	65266	AACCCGTTCACGTACTGCAC	hg38|-chr17:42787321-42787343	GGG	NM_032387 (Exon7)
Plate 1	C17	CM-013064-01	FGFRL1	53834	GATGGCCGCACCATCCACAG	hg38|+chr4:1022319-1022341	CGG	NM_021923 (Exon2),NM_001004358 (Exon3),NM_001004356 (Exon3),NM_021923.3 (Exon2),NM_001004358.1 (Exon3),NM_001004356.2 (Exon3)
Plate 1	C17	CM-013064-02	FGFRL1	53834	CGACTAACCCAGCACGACGA	hg38|-chr4:1022461-1022483	GGG	NM_021923 (Exon2),NM_001004358 (Exon3),NM_001004356 (Exon3),NM_021923.3 (Exon2),NM_001004358.1 (Exon3),NM_001004356.2 (Exon3)
Plate 1	C17	CM-013064-03	FGFRL1	53834	CTGCAGATGACATTAGCCCA	hg38|+chr4:1023635-1023657	GGG	NM_021923 (Exon3),NM_001004358 (Exon4),NM_001004356 (Exon4),NM_021923.3 (Exon3),NM_001004358.1 (Exon4),NM_001004356.2 (Exon4)
Plate 1	C17	CM-013064-04	FGFRL1	53834	GATGAGCAGCTTATTGAGGT	hg38|-chr4:1024545-1024567	AGG	NM_021923.3 (Exon5),NM_001004358.1 (Exon6),NM_001004356.2 (Exon6)
Plate 1	C18	CM-008487-01	MPP7	143098	GGATAAGGCAATTCCATGTA	hg38|-chr10:28120330-28120352	AGG	NM_173496 (Exon12)
Plate 1	C18	CM-008487-02	MPP7	143098	GAAAGCCCAGCTTCCTTACA	hg38|+chr10:28120317-28120339	TGG	NM_173496 (Exon12)
Plate 1	C18	CM-008487-03	MPP7	143098	ACTCTTCTTGCATTCATACA	hg38|+chr10:28089765-28089787	TGG	NM_173496 (Exon14)
Plate 1	C18	CM-008487-04	MPP7	143098	ATTACATTTAAGATTATACC	hg38|-chr10:28120628-28120650	CGG	NM_173496 (Exon11)
Plate 1	C19	CM-007678-01	CKS2	1164	TCGACGAACACTACGAGTAC	hg38|+chr9:89311330-89311352	CGG	NM_001827.2 (Exon1)
Plate 1	C19	CM-007678-02	CKS2	1164	CGTCTAAAGAGAAGAATATG	hg38|-chr9:89316375-89316397	TGG	NM_001827.2 (Exon3)
Plate 1	C19	CM-007678-03	CKS2	1164	CCACAAGCAGATCTACTACT	hg38|+chr9:89311298-89311320	CGG	NM_001827.2 (Exon1)
Plate 1	C19	CM-007678-04	CKS2	1164	CGAACACTACGAGTACCGGT	hg38|+chr9:89311334-89311356	GGG	NM_001827.2 (Exon1)
Plate 1	C20	CM-013077-01	TSKS	60385	TCTGCGTCATCCGGATCCCA	hg38|+chr19:49762020-49762042	GGG	NM_021733 (Exon2)
Plate 1	C20	CM-013077-02	TSKS	60385	CAATTCCTGCTCGCTCACGT	hg38|+chr19:49746502-49746524	AGG	NM_021733 (Exon6)
Plate 1	C20	CM-013077-03	TSKS	60385	GTTGCTGAGATGATCGTGGA	hg38|+chr19:49739866-49739888	GGG	NM_021733 (Exon11)
Plate 1	C20	CM-013077-04	TSKS	60385	ACTGCACGTGCTGGTTAACC	hg38|+chr19:49748382-49748404	CGG	NM_021733 (Exon3)
Plate 1	C21	CM-003117-01	EPHA3	2042	TTGTCGACCAGGTTTCTACA	hg38|+chr3:89340917-89340939	AGG	NM_182644.2 (Exon4),NM_005233.5 (Exon4)
Plate 1	C21	CM-003117-02	EPHA3	2042	GTGTGAGAATAATTACTTCC	hg38|+chr3:89341016-89341038	GGG	NM_182644.2 (Exon4),NM_005233.5 (Exon4)
Plate 1	C21	CM-003117-03	EPHA3	2042	AGACCCTCTAACCTCCACCA	hg38|-chr3:89210371-89210393	GGG	NM_182644.2 (Exon3),NM_005233.5 (Exon3)
Plate 1	C21	CM-003117-04	EPHA3	2042	AGTCCCTGGTGGAGGTTAGA	hg38|+chr3:89210368-89210390	GGG	NM_182644.2 (Exon3),NM_005233.5 (Exon3)
Plate 1	C22	CM-003788-01	TBK1	29110	GGCCCTTCAAAGGGTCTAAA	hg38|-chr12:64474347-64474369	TGG	NM_013254 (Exon6)
Plate 1	C22	CM-003788-02	TBK1	29110	GACCCTTTGAAGGGCCTCGT	hg38|+chr12:64474354-64474376	AGG	NM_013254 (Exon6)
Plate 1	C22	CM-003788-03	TBK1	29110	GAAATATCATGCGTGTTATA	hg38|+chr12:64466958-64466980	GGG	NM_013254 (Exon5)
Plate 1	C22	CM-003788-04	TBK1	29110	CATAACGTGGATGTACTTTA	hg38|-chr12:64485462-64485484	GGG	NM_013254 (Exon10)
Plate 1	D03	CM-003972-01	MAPK11	5600	GTTCAGGTCGGCGCCCATCA	hg38|+chr22:50267446-50267468	GGG	NM_002751.6 (Exon4),NR_110887.1 (Exon4)
Plate 1	D03	CM-003972-02	MAPK11	5600	TACTTGGTGACCACCCTGAT	hg38|-chr22:50267459-50267481	GGG	NM_002751.6 (Exon4),NR_110887.1 (Exon4)
Plate 1	D03	CM-003972-03	MAPK11	5600	GCCCTCGCGCCGGCTTCTAC	hg38|-chr22:50270263-50270285	CGG	NM_002751.6 (Exon1),NR_110887.1 (Exon1)
Plate 1	D03	CM-003972-04	MAPK11	5600	TCCACGCGCGCAGAACGTAC	hg38|-chr22:50267856-50267878	CGG	NM_002751.6 (Exon2),NR_110887.1 (Exon2)
Plate 1	D04	CM-003523-01	PRKCA	5578	ATGCCGGCCAGTGGATGGTA	hg38|+chr17:66688420-66688442	TGG	NM_002737 (Exon7)
Plate 1	D04	CM-003523-02	PRKCA	5578	TGATGACGTGGAGTGCACCA	hg38|+chr17:66735566-66735588	TGG	NM_002737 (Exon10)
Plate 1	D04	CM-003523-03	PRKCA	5578	TAATCCCTATGGATCCAAAC	hg38|+chr17:66687129-66687151	GGG	NM_002737 (Exon6)
Plate 1	D04	CM-003523-04	PRKCA	5578	GTGATGCTTGCCGACAGGAA	hg38|+chr17:66735489-66735511	GGG	NM_002737 (Exon10)
Plate 1	D05	CM-004059-01	CMPK1	51727	GATGGAACAAGACCATGGAT	hg38|+chr1:47373040-47373062	GGG	NR_046394.1 (Exon3),NM_016308.2 (Exon3),NM_001136140.1 (Exon2)
Plate 1	D05	CM-004059-02	CMPK1	51727	TTAGGAAATGGATCAGACAA	hg38|+chr1:47372951-47372973	TGG	NR_046394.1 (Exon3),NM_016308.2 (Exon3),NM_001136140.1 (Exon2)
Plate 1	D05	CM-004059-03	CMPK1	51727	TGGCTTTGTTGACTGAAGGT	hg38|-chr1:47375205-47375227	AGG	NR_046394.1 (Exon4),NM_016308.2 (Exon5),NM_001136140.1 (Exon4)
Plate 1	D05	CM-004059-04	CMPK1	51727	CTGGTCGTGTTCGTCCTCGG	hg38|+chr1:47334051-47334073	CGG	NR_046395.1 (Exon1),NR_046394.1 (Exon1),NM_016308.2 (Exon1),NM_001136140.1 (Exon1)
Plate 1	D06	CM-032285-01	IDNK	414328	ACTGGGACTGCAATAATTCA	hg38|-chr9:83643648-83643670	GGG	NR_046421.1 (Exon4),NR_046422.1 (Exon6),NM_001256915.1 (Exon5),NM_001001551.3 (Exon5)
Plate 1	D06	CM-032285-02	IDNK	414328	GGGCTCCAGAGTCTCAAACT	hg38|-chr9:83643665-83643687	GGG	NR_046421.1 (Exon4),NR_046422.1 (Exon6),NM_001256915.1 (Exon5),NM_001001551.3 (Exon5)
Plate 1	D06	CM-032285-03	IDNK	414328	ATTGTTACCTGGTCATTGAG	hg38|-chr9:83628945-83628967	CGG	NR_046421.1 (Exon2),NR_046422.1 (Exon4),NM_001256915.1 (Exon3),NM_001001551.3 (Exon3)
Plate 1	D06	CM-032285-04	IDNK	414328	AGGCATACCGCTCAATGACC	hg38|+chr9:83628938-83628960	AGG	NR_046421.1 (Exon2),NR_046422.1 (Exon4),NM_001256915.1 (Exon3),NM_001001551.3 (Exon3)
Plate 1	D07	CM-006722-01	NMRK1	54981	AAGTATCCCGGAGAGTCTGG	hg38|+chr9:75069064-75069086	AGG	NR_023352.1 (Exon8),NM_001127603.1 (Exon6),NM_017881.2 (Exon7)
Plate 1	D07	CM-006722-02	NMRK1	54981	AGTGCTTGAAGCACTTAACA	hg38|-chr9:75070022-75070044	TGG	NR_023352.1 (Exon6),NM_001127603.1 (Exon5),NM_017881.2 (Exon5)
Plate 1	D07	CM-006722-03	NMRK1	54981	ACATGGCCATCAAAGTATCC	hg38|+chr9:75069052-75069074	CGG	NR_023352.1 (Exon8),NM_001127603.1 (Exon6),NM_017881.2 (Exon7)
Plate 1	D07	CM-006722-04	NMRK1	54981	GAATTTCCTCAGCACTTTCC	hg38|+chr9:75069935-75069957	TGG	NR_023352.1 (Exon6),NM_001127603.1 (Exon5),NM_017881.2 (Exon5)
Plate 1	D08	CM-003120-01	EPHA8	2046	TGATGTCACTGCGGCCACCT	hg38|-chr1:22588950-22588972	GGG	NM_020526 (Exon5),NM_001006943 (Exon5)
Plate 1	D08	CM-003120-02	EPHA8	2046	GGCAGCCAGATTGCGCACCA	hg38|-chr1:22576674-22576696	TGG	NM_020526 (Exon3),NM_001006943 (Exon3),NM_020526.3 (Exon3),NM_001006943.1 (Exon3)
Plate 1	D08	CM-003120-03	EPHA8	2046	GCGTCTCAAGCTCAACACGG	hg38|+chr1:22576543-22576565	AGG	NM_020526 (Exon3),NM_001006943 (Exon3),NM_001006943.1 (Exon3),NM_020526.3 (Exon3)
Plate 1	D08	CM-003120-04	EPHA8	2046	GCAGGCACCTATGTCCTGGA	hg38|-chr1:22576608-22576630	AGG	NM_020526 (Exon3),NM_001006943 (Exon3),NM_020526.3 (Exon3),NM_001006943.1 (Exon3)
Plate 1	D09	CM-005372-01	RPS6KL1	83694	CCTGGAGCAGATTCGCAACA	hg38|-chr14:74921433-74921455	GGG	NM_031464.4 (Exon2)
Plate 1	D09	CM-005372-02	RPS6KL1	83694	GTGCTGCTCCGTGGCATACA	hg38|-chr14:74921276-74921298	CGG	NM_031464.4 (Exon2)
Plate 1	D09	CM-005372-03	RPS6KL1	83694	GCAGAGCTCAGCGTGCGAAT	hg38|+chr14:74918559-74918581	GGG	NM_031464.4 (Exon4)
Plate 1	D09	CM-005372-04	RPS6KL1	83694	CTGAGCCTTGCTCACGAGCA	hg38|-chr14:74921473-74921495	CGG	NM_031464.4 (Exon2)
Plate 1	D10	CM-005016-01	NIM1K	167359	GTGAATCCCAAGCTTCACTT	hg38|-chr5:43246032-43246054	GGG	NR_072980 (Exon2),NM_153361 (Exon2)
Plate 1	D10	CM-005016-02	NIM1K	167359	CCTGCTCACCATGTGCTTCA	hg38|-chr5:43277312-43277334	CGG	NR_072980 (Exon3),NM_153361 (Exon3)
Plate 1	D10	CM-005016-03	NIM1K	167359	TCTTATCCCTCTGTAGACAC	hg38|-chr5:43280677-43280699	GGG	NR_072980 (Exon4),NM_153361 (Exon4)
Plate 1	D10	CM-005016-04	NIM1K	167359	CTGGTTTCCGACAAATGTTT	hg38|-chr5:43280439-43280461	GGG	NR_072980 (Exon4),NM_153361 (Exon4)
Plate 1	D11	CM-006776-01	PI4KA	5297	GAGACGACCGCGTCCATGTA	hg38|+chr22:20709974-20709996	GGG	NM_058004.3 (Exon53)
Plate 1	D11	CM-006776-02	PI4KA	5297	GGAGACGACCGCGTCCATGT	hg38|+chr22:20709973-20709995	AGG	NM_058004.3 (Exon53)
Plate 1	D11	CM-006776-03	PI4KA	5297	GATGTGTGTCCGAGGCTACC	hg38|-chr22:20710706-20710728	TGG	NM_058004.3 (Exon52)
Plate 1	D11	CM-006776-04	PI4KA	5297	TGTCCAACATGAGAGTGACC	hg38|+chr22:20709951-20709973	AGG	NM_058004.3 (Exon53)
Plate 1	D12	CM-004936-01	BRD3	8019	ATTGGATGATGTGCACTACC	hg38|+chr9:134036167-134036189	CGG	NM_007371.3 (Exon10)
Plate 1	D12	CM-004936-02	BRD3	8019	CTCTTCCTCTGAGTCGTAGG	hg38|+chr9:134036270-134036292	AGG	NM_007371.3 (Exon10)
Plate 1	D12	CM-004936-03	BRD3	8019	CTTGGCAGGCGGAGCCACCT	hg38|+chr9:134040093-134040115	TGG	NM_007371.3 (Exon9)
Plate 1	D12	CM-004936-04	BRD3	8019	GGGTTGGAGTCCCTGAGCGA	hg38|+chr9:134036136-134036158	GGG	NM_007371.3 (Exon10)
Plate 1	D13	CM-020619-01	PIK3R5	23533	CTGGCGCTGGGCCCACACTA	hg38|+chr17:8880622-8880644	GGG	NM_001251853.1 (Exon18),NM_001251852.1 (Exon18),NM_001251851.1 (Exon19),NM_001142633.2 (Exon19),NM_001251855.1 (Exon18),NM_014308.3 (Exon19)
Plate 1	D13	CM-020619-02	PIK3R5	23533	GGCCTTGTTGAGGTTCACGG	hg38|+chr17:8881810-8881832	AGG	NM_001251853.1 (Exon15),NM_001251852.1 (Exon15),NM_001251851.1 (Exon16),NM_001142633.2 (Exon16),NM_001251855.1 (Exon15),NM_014308.3 (Exon16)
Plate 1	D13	CM-020619-03	PIK3R5	23533	TGATAGACTTGCAGCAGCAC	hg38|+chr17:8886484-8886506	CGG	NM_001251853.1 (Exon12),NM_001251852.1 (Exon12),NM_001251851.1 (Exon13),NM_001142633.2 (Exon13),NM_001251855.1 (Exon12),NM_014308.3 (Exon13)
Plate 1	D13	CM-020619-04	PIK3R5	23533	TACCTCCGTGAACCTCAACA	hg38|-chr17:8881812-8881834	AGG	NM_001251853.1 (Exon15),NM_001251852.1 (Exon15),NM_001251851.1 (Exon16),NM_001142633.2 (Exon16),NM_001251855.1 (Exon15),NM_014308.3 (Exon16)
Plate 1	D14	CM-037525-01	SBK2	646643	ACTCGTACAGGAAGCCACGG	hg38|+chr19:55531280-55531302	AGG	NM_001101401 (Exon2)
Plate 1	D14	CM-037525-02	SBK2	646643	CGAGGTGGACGAGCTCTACG	hg38|-chr19:55536105-55536127	AGG	NM_001101401 (Exon1)
Plate 1	D14	CM-037525-03	SBK2	646643	AATGCCGTAGGCCGTCACGA	hg38|+chr19:55531224-55531246	TGG	NM_001101401 (Exon2)
Plate 1	D14	CM-037525-04	SBK2	646643	TCTGGGCGGCCTGACATTAG	hg38|-chr19:55536204-55536226	AGG	NM_001101401 (Exon1)
Plate 1	D15	CM-004046-01	MAST3	23031	ATGTATGGTCATGGAATACG	hg38|+chr19:18130677-18130699	TGG	NM_015016 (Exon13)
Plate 1	D15	CM-004046-02	MAST3	23031	GAGTTCATCGACAAGCAGGT	hg38|+chr19:18134694-18134716	GGG	NM_015016 (Exon15)
Plate 1	D15	CM-004046-03	MAST3	23031	ACTGAAGCTCCTTTCAGCGA	hg38|-chr19:18141925-18141947	AGG	NM_015016 (Exon20)
Plate 1	D15	CM-004046-04	MAST3	23031	GTGTGTCACGGTGCCGCACC	hg38|-chr19:18130503-18130525	AGG	NM_015016 (Exon13)
Plate 1	D16	CM-016674-01	CALM2	805	GACGTACCTTATCAAACACA	hg38|+chr2:47162279-47162301	CGG	NM_001743.5 (Exon4),NM_001305625.1 (Exon4),NM_001305624.1 (Exon5),NM_001305626.1 (Exon3)
Plate 1	D16	CM-016674-02	CALM2	805	CGCCATGTGATGACAAACCT	hg38|-chr2:47161803-47161825	TGG	NM_001743.5 (Exon5),NM_001305625.1 (Exon5),NM_001305624.1 (Exon6),NM_001305626.1 (Exon4)
Plate 1	D16	CM-016674-03	CALM2	805	ACTATAACAACAAAGGAATT	hg38|-chr2:47162596-47162618	GGG	NM_001743.5 (Exon3),NM_001305625.1 (Exon3),NM_001305624.1 (Exon4),NM_001305626.1 (Exon2)
Plate 1	D16	CM-016674-04	CALM2	805	CACTAAACCATTTCAGGTAA	hg38|-chr2:47162386-47162408	TGG	NM_001743.5 (Exon4),NM_001305625.1 (Exon4),NM_001305624.1 (Exon5),NM_001305626.1 (Exon3)
Plate 1	D17	CM-004837-01	CDK14	5218	GCTGCATCCAGATAATGTGA	hg38|+chr7:90899332-90899354	AGG	NM_012395 (Exon6),NM_001287137 (Exon5),NM_001287136 (Exon6),NM_001287135 (Exon7),NM_012395.3 (Exon6),NM_001287137.1 (Exon5),NM_001287136.1 (Exon6),NM_001287135.1 (Exon7)
Plate 1	D17	CM-004837-02	CDK14	5218	GTGAGTTCCCATAGCCGTGG	hg38|-chr7:91112654-91112676	CGG	NM_012395 (Exon12),NM_001287137 (Exon11),NM_001287136 (Exon12),NM_001287135 (Exon13),NM_012395.3 (Exon12),NM_001287137.1 (Exon11),NM_001287136.1 (Exon12),NM_001287135.1 (Exon13)
Plate 1	D17	CM-004837-03	CDK14	5218	ATGTCTACACGGAACTGCCA	hg38|+chr7:90726582-90726604	GGG	NM_012395 (Exon2),NM_001287137 (Exon2),NM_001287136 (Exon2),NM_001287135 (Exon3)
Plate 1	D17	CM-004837-04	CDK14	5218	GACACCTTTCACAGCTATCA	hg38|+chr7:90790627-90790649	GGG	NM_012395 (Exon4),NM_001287137 (Exon3),NM_001287136 (Exon4),NM_001287135 (Exon5),NM_012395.3 (Exon4),NM_001287137.1 (Exon3),NM_001287136.1 (Exon4),NM_001287135.1 (Exon5)
Plate 1	D18	CM-006238-01	KCNH8	131096	CTTTAAGCTTAAGCCCAGGT	hg38|-chr3:19513130-19513152	AGG	NM_144633 (Exon13)
Plate 1	D18	CM-006238-02	KCNH8	131096	GCCAGTAATCCTTTCATAAC	hg38|-chr3:19148723-19148745	CGG	NM_144633 (Exon1)
Plate 1	D18	CM-006238-03	KCNH8	131096	CTTAGTTCTAGTGTGATAGA	hg38|-chr3:19450172-19450194	GGG	NM_144633 (Exon9)
Plate 1	D18	CM-006238-04	KCNH8	131096	ATGACGACCTGTCCACAACT	hg38|+chr3:19347897-19347919	CGG	NM_144633 (Exon5)
Plate 1	D19	CM-003266-01	HIPK2	28996	CATGGTCTCGGGAATCACGG	hg38|+chr7:139604110-139604132	TGG	NM_022740 (Exon10),NM_001113239 (Exon10)
Plate 1	D19	CM-003266-02	HIPK2	28996	GATATGGTGAGTCCGTGTCA	hg38|+chr7:139631182-139631204	CGG	NM_022740 (Exon4),NM_001113239 (Exon4)
Plate 1	D19	CM-003266-03	HIPK2	28996	CTTGTGCTGGAAGCATTCGT	hg38|+chr7:139716225-139716247	AGG	NM_022740 (Exon2),NM_001113239 (Exon2)
Plate 1	D19	CM-003266-04	HIPK2	28996	GAGTAGCCAGCGTGCTTAGA	hg38|+chr7:139613287-139613309	GGG	NM_022740 (Exon9),NM_001113239 (Exon9)
Plate 1	D20	CM-004879-01	MKNK1	8569	GCGGGCTCCTGTCTTCACCA	hg38|+chr1:46558589-46558611	CGG	NM_001135553.2 (Exon13),NR_024176.2 (Exon13),NR_024174.2 (Exon11),NM_003684.5 (Exon14),NM_198973.3 (Exon12)
Plate 1	D20	CM-004879-02	MKNK1	8569	GCCAGGCGTGACTTGCAGGG	hg38|+chr1:46558639-46558661	AGG	NM_001135553.2 (Exon13),NR_024176.2 (Exon13),NR_024174.2 (Exon11),NM_003684.5 (Exon14),NM_198973.3 (Exon12)
Plate 1	D20	CM-004879-03	MKNK1	8569	GTCTTCACCACGGCCTGCCT	hg38|+chr1:46558599-46558621	GGG	NM_001135553.2 (Exon13),NR_024176.2 (Exon13),NR_024174.2 (Exon11),NM_003684.5 (Exon14),NM_198973.3 (Exon12)
Plate 1	D20	CM-004879-04	MKNK1	8569	CTGAGATAGCTGGCGGTTAA	hg38|+chr1:46558731-46558753	GGG	NM_001135553.2 (Exon13),NR_024176.2 (Exon13),NR_024174.2 (Exon11),NM_003684.5 (Exon14),NM_198973.3 (Exon12)
Plate 1	D21	CM-003135-01	FGR	2268	GATGACCTCACCTTCACCAA	hg38|-chr1:27623069-27623091	GGG	NM_005248 (Exon4),NM_001042747 (Exon4),NM_001042729 (Exon4)
Plate 1	D21	CM-003135-02	FGR	2268	GATGCAGGCCGGGCCTTAGT	hg38|+chr1:27623783-27623805	GGG	NM_005248 (Exon3),NM_001042747 (Exon3),NM_001042729 (Exon3)
Plate 1	D21	CM-003135-03	FGR	2268	CTGTTCCATGGCCTCGTACA	hg38|+chr1:27613025-27613047	GGG	NM_005248 (Exon13),NM_001042747 (Exon13),NM_001042729 (Exon13)
Plate 1	D21	CM-003135-04	FGR	2268	GATGGTGAATCTGCCAAAGA	hg38|+chr1:27613289-27613311	GGG	NM_005248 (Exon12),NM_001042747 (Exon12),NM_001042729 (Exon12)
Plate 1	D22	CM-193692-01	AK6	102157402	AGAAGCCACAGCATCCTACA	hg38|-chr5:69352168-69352190	AGG	NM_016283 (Exon5),NM_001015891 (Exon5),NM_001015891.1 (Exon5),NM_016283.4 (Exon5)
Plate 1	D22	CM-193692-02	AK6	102157402	CTATATGAAACCAGCGTTCA	hg38|+chr5:69355701-69355723	GGG	NM_016283 (Exon4),NM_001015891 (Exon4),NM_001015891.1 (Exon4),NM_016283.4 (Exon4)
Plate 1	D22	CM-193692-03	AK6	102157402	AGCTCTTCTGGTTTATTACT	hg38|+chr5:69352125-69352147	GGG	NM_016283 (Exon5),NM_001015891 (Exon5)
Plate 1	D22	CM-193692-04	AK6	102157402	ATTTCCGTCGCAAAGTTGGA	hg38|+chr5:69369674-69369696	GGG	NM_001015891 (Exon1)
Plate 1	E03	CM-003141-01	HCK	3055	AATGGCCTCGTAATCATACA	hg38|-chr20:32073743-32073765	GGG	NM_001172130 (Exon4),NM_001172129 (Exon4),NM_002110 (Exon4),NM_001172132 (Exon5),NM_001172133 (Exon5),NM_001172131 (Exon4)
Plate 1	E03	CM-003141-02	HCK	3055	GCACGTACACAGGACAGTGT	hg38|-chr20:32071734-32071756	GGG	NM_001172130 (Exon2),NM_001172129 (Exon2),NM_002110 (Exon2),NM_001172132 (Exon3),NM_001172133 (Exon3),NM_001172131 (Exon2)
Plate 1	E03	CM-003141-03	HCK	3055	GGTGGGACTCACTCTTGTAG	hg38|-chr20:32084033-32084055	TGG	NM_001172130 (Exon7),NM_001172129 (Exon7),NM_002110 (Exon7),NM_001172132 (Exon8),NM_001172133 (Exon8),NM_001172131 (Exon7)
Plate 1	E03	CM-003141-04	HCK	3055	CGTTGACTCTCTGGAGACAG	hg38|+chr20:32074698-32074720	AGG	NM_001172130 (Exon5),NM_001172129 (Exon5),NM_002110 (Exon5),NM_001172132 (Exon6),NM_001172133 (Exon6),NM_001172131 (Exon5)
Plate 1	E04	CM-004811-01	ICK	22858	GGTGGGACTGGCTTAATATA	hg38|+chr6:53013849-53013871	AGG	NM_016513 (Exon10),NM_014920 (Exon9)
Plate 1	E04	CM-004811-02	ICK	22858	TTTGTGTGGTGCTGCCTAGT	hg38|+chr6:53013928-53013950	GGG	NM_016513 (Exon10),NM_014920 (Exon9)
Plate 1	E04	CM-004811-03	ICK	22858	TGTTTCCTGAGTCTGCTATA	hg38|-chr6:53031114-53031136	AGG	NM_016513 (Exon6),NM_014920 (Exon5)
Plate 1	E04	CM-004811-04	ICK	22858	TGCCTAGTGGGTGTCCAACT	hg38|+chr6:53013940-53013962	TGG	NM_016513 (Exon10),NM_014920 (Exon9)
Plate 1	E05	CM-005303-01	ADCK1	57143	GACTTTGGCGCTGTCAGGGT	hg38|+chr14:77819075-77819097	GGG	NM_020421 (Exon2),NM_001142545 (Exon2)
Plate 1	E05	CM-005303-02	ADCK1	57143	GTTGGACCATGGGCTTTACC	hg38|+chr14:77924585-77924607	AGG	NM_020421 (Exon8),NM_001142545 (Exon7)
Plate 1	E05	CM-005303-03	ADCK1	57143	TGACAGCGCCAAAGTCATTA	hg38|-chr14:77819068-77819090	GGG	NM_020421 (Exon2),NM_001142545 (Exon2)
Plate 1	E05	CM-005303-04	ADCK1	57143	CATGCTGACGGCGCGATCGT	hg38|+chr14:77925892-77925914	GGG	NM_020421 (Exon9),NM_001142545 (Exon8)
Plate 1	E06	CM-004771-01	TAB2	23118	CCACATCTTGGATTTCACTT	hg38|+chr6:149378372-149378394	AGG	NM_001292035 (Exon2),NM_015093 (Exon5),NM_001292034 (Exon3)
Plate 1	E06	CM-004771-02	TAB2	23118	CCATGTATGTGCAAAGATGT	hg38|-chr6:149378489-149378511	AGG	NM_001292035 (Exon2),NM_015093 (Exon5),NM_001292034 (Exon3)
Plate 1	E06	CM-004771-03	TAB2	23118	TTGAAAGTGTATTTCGTATT	hg38|-chr6:149379287-149379309	GGG	NM_001292035 (Exon2),NM_015093 (Exon5),NM_001292034 (Exon3)
Plate 1	E06	CM-004771-04	TAB2	23118	GCTGGCAGCTATGTAAACAG	hg38|-chr6:149379009-149379031	TGG	NM_001292035 (Exon2),NM_015093 (Exon5),NM_001292034 (Exon3)
Plate 1	E07	CM-010252-01	MPP1	4354	GATGACAGCAATTGGTGGCA	hg38|-chrX:154786267-154786289	GGG	NM_002436.3 (Exon6),NM_001166462.1 (Exon7),NM_001166461.1 (Exon6),NM_001166460.1 (Exon6),NM_002436.3 (Exon6),NM_001166462.1 (Exon7),NM_001166461.1 (Exon6),NM_001166460.1 (Exon6)
Plate 1	E07	CM-010252-02	MPP1	4354	ATGGCAGGCTCCCTTCACGT	hg38|-chrX:154791053-154791075	GGG	NM_002436.3 (Exon4),NM_001166462.1 (Exon5),NM_001166461.1 (Exon4),NM_001166460.1 (Exon4),NM_002436.3 (Exon4),NM_001166462.1 (Exon5),NM_001166461.1 (Exon4),NM_001166460.1 (Exon4)
Plate 1	E07	CM-010252-03	MPP1	4354	GAGCCGAACGACTTCCTCGT	hg38|+chrX:154784062-154784084	AGG	NM_002436.3 (Exon8),NM_001166462.1 (Exon9),NM_001166461.1 (Exon8),NM_001166460.1 (Exon8),NM_002436.3 (Exon8),NM_001166462.1 (Exon9),NM_001166461.1 (Exon8),NM_001166460.1 (Exon8)
Plate 1	E07	CM-010252-04	MPP1	4354	GAAGATACCGATCAGCACCA	hg38|+chrX:154784020-154784042	GGG	NM_002436.3 (Exon8),NM_001166462.1 (Exon9),NM_001166461.1 (Exon8),NM_001166460.1 (Exon8),NM_002436.3 (Exon8),NM_001166462.1 (Exon9),NM_001166461.1 (Exon8),NM_001166460.1 (Exon8)
Plate 1	E08	CM-006233-01	KCNH2	3757	CTTGTACTCAGGCAGCACGT	hg38|+chr7:150952815-150952837	CGG	NM_001204798 (Exon2),NM_000238 (Exon6),NM_172057 (Exon2),NM_172056 (Exon6)
Plate 1	E08	CM-006233-02	KCNH2	3757	CTGGATCGCTACTCAGAGTA	hg38|-chr7:150951756-150951778	CGG	NM_001204798 (Exon3),NM_000238 (Exon7),NM_172057 (Exon3),NM_172056 (Exon7)
Plate 1	E08	CM-006233-03	KCNH2	3757	GTGGCTGACCACCTCCTCGT	hg38|+chr7:150952527-150952549	TGG	NM_001204798 (Exon2),NM_000238 (Exon6),NM_172057 (Exon2),NM_172056 (Exon6)
Plate 1	E08	CM-006233-04	KCNH2	3757	AGCAGGAAGGCAGCCGAGTA	hg38|+chr7:150952684-150952706	GGG	NM_001204798 (Exon2),NM_000238 (Exon6),NM_172057 (Exon2),NM_172056 (Exon6)
Plate 1	E09	CM-003930-01	TGFBR2	7048	TCTACTGCTACCGCGTTAAC	hg38|+chr3:30671740-30671762	CGG	NM_003242 (Exon4),NM_001024847 (Exon5)
Plate 1	E09	CM-003930-02	TGFBR2	7048	CTTGAGGTCCCTGTGCACGA	hg38|-chr3:30672304-30672326	TGG	NM_003242 (Exon4),NM_001024847 (Exon5)
Plate 1	E09	CM-003930-03	TGFBR2	7048	GGGAAAGCCCAAAGTCACAC	hg38|-chr3:30672365-30672387	AGG	NM_003242 (Exon4),NM_001024847 (Exon5)
Plate 1	E09	CM-003930-04	TGFBR2	7048	GGTGGGAACTGCAAGATACA	hg38|+chr3:30674104-30674126	TGG	NM_003242 (Exon5),NM_001024847 (Exon6)
Plate 1	E10	CM-006769-01	PI4K2B	55300	GACCGGTTGGCGTCCGCGGA	hg38|+chr4:25234185-25234207	CGG	NM_018323.3 (Exon1)
Plate 1	E10	CM-006769-02	PI4K2B	55300	AGGATCCCTCCGAGCCCGAC	hg38|+chr4:25234168-25234190	CGG	NM_018323.3 (Exon1)
Plate 1	E10	CM-006769-03	PI4K2B	55300	CCAGCTCGGCGGACGAACTC	hg38|-chr4:25234385-25234407	CGG	NM_018323.3 (Exon1)
Plate 1	E10	CM-006769-04	PI4K2B	55300	CAGGCGATCCGCGGTAGCAG	hg38|-chr4:25234245-25234267	CGG	NM_018323.3 (Exon1)
Plate 1	E11	CM-005079-01	DGKQ	1609	GTGACTCACGGACACCACGG	hg38|+chr4:965507-965529	TGG	NM_001347.3 (Exon14)
Plate 1	E11	CM-005079-02	DGKQ	1609	GATGTGACTCACGGACACCA	hg38|+chr4:965504-965526	CGG	NM_001347.3 (Exon14)
Plate 1	E11	CM-005079-03	DGKQ	1609	AAGATGAGGCCTTCAATACT	hg38|+chr4:961703-961725	GGG	NM_001347.3 (Exon20),NM_001347.3 (Exon20)
Plate 1	E11	CM-005079-04	DGKQ	1609	GTTCTACGTGGCAGAGAGCA	hg38|-chr4:966027-966049	GGG	NM_001347.3 (Exon13)
Plate 1	E12	CM-006773-01	PIK3C2G	5288	TTGAAAGGCTCTCTTCAACC	hg38|+chr12:18282703-18282725	CGG	NM_004570 (Exon2),NM_001288772 (Exon2),NM_001288774 (Exon2)
Plate 1	E12	CM-006773-02	PIK3C2G	5288	GACCTAGGTCACTTACAGTA	hg38|-chr12:18391246-18391268	GGG	NM_004570 (Exon14),NM_001288772 (Exon15),NM_001288774 (Exon15)
Plate 1	E12	CM-006773-03	PIK3C2G	5288	ATGGCGATGAATCTTTGCTA	hg38|-chr12:18503311-18503333	GGG	NM_004570 (Exon22),NM_001288772 (Exon23),NM_001288774 (Exon23)
Plate 1	E12	CM-006773-04	PIK3C2G	5288	AATGATAACTCCAGGAGTGT	hg38|+chr12:18381826-18381848	GGG	NM_004570 (Exon13),NM_001288772 (Exon14),NM_001288774 (Exon14)
Plate 1	E13	CM-004029-01	MELK	9833	TTGTAATCTTGCATGATCCA	hg38|-chr9:36633147-36633169	GGG	NM_014791 (Exon10),NR_046337 (Exon10),NM_001256693 (Exon8),NM_001256685 (Exon10),NM_001256688 (Exon8),NM_001256687 (Exon9),NM_001256690 (Exon8),NM_001256691 (Exon8),NM_001256689 (Exon9),NM_001256692 (Exon7),NM_001256687.1 (Exon9),NM_001256685.1 (Exon10),NM_001256693.1 (Exon8),NM_001256692.1 (Exon7),NM_014791.3 (Exon10),NM_001256688.1 (Exon8),NM_001256691.1 (Exon8),NM_001256689.1 (Exon9),NM_001256…
Plate 1	E13	CM-004029-02	MELK	9833	TGAAGAAGCAGAATGCTACT	hg38|-chr9:36630332-36630354	GGG	NM_001256687.1 (Exon8),NM_001256685.1 (Exon9),NM_001256693.1 (Exon7),NM_001256692.1 (Exon6),NM_014791.3 (Exon9),NM_001256688.1 (Exon7),NM_001256691.1 (Exon7),NM_001256689.1 (Exon8),NM_001256690.1 (Exon7),NR_046337.1 (Exon9)
Plate 1	E13	CM-004029-03	MELK	9833	GCAGCACCTGAGTTAATACA	hg38|+chr9:36599442-36599464	AGG	NM_014791 (Exon7),NR_046337 (Exon6),NM_001256693 (Exon5),NM_001256685 (Exon7),NM_001256688 (Exon5),NM_001256687 (Exon6),NM_001256690 (Exon5),NM_001256691 (Exon5),NM_001256689 (Exon6),NM_001256692 (Exon4)
Plate 1	E13	CM-004029-04	MELK	9833	CTACTGGGAGAGAGCCACTT	hg38|-chr9:36630317-36630339	GGG	NM_014791 (Exon9),NR_046337 (Exon9),NM_001256693 (Exon7),NM_001256685 (Exon9),NM_001256688 (Exon7),NM_001256687 (Exon8),NM_001256690 (Exon7),NM_001256691 (Exon7),NM_001256689 (Exon8),NM_001256692 (Exon6),NM_001256687.1 (Exon8),NM_001256685.1 (Exon9),NM_001256693.1 (Exon7),NM_001256692.1 (Exon6),NM_014791.3 (Exon9),NM_001256688.1 (Exon7),NM_001256691.1 (Exon7),NM_001256689.1 (Exon8),NM_001256690.1…
Plate 1	E14	CM-003119-01	EPHA7	2045	TATGAAACAGACTATGACAC	hg38|-chr6:93410929-93410951	TGG	NM_001288629.1 (Exon3),NM_004440.3 (Exon3),NM_001288630.1 (Exon3)
Plate 1	E14	CM-003119-02	EPHA7	2045	ACAACTGGCTGCGGACTAAC	hg38|-chr6:93411066-93411088	TGG	NM_001288629.1 (Exon3),NM_004440.3 (Exon3),NM_001288630.1 (Exon3)
Plate 1	E14	CM-003119-03	EPHA7	2045	CTGCTCCGCTTTGCACACAC	hg38|-chr6:93419268-93419290	AGG	NM_001288629.1 (Exon1),NM_004440.3 (Exon1),NM_001288630.1 (Exon1)
Plate 1	E14	CM-003119-04	EPHA7	2045	TTTCCAAAGGCAATGCACAA	hg38|-chr6:93411042-93411064	AGG	NM_001288629.1 (Exon3),NM_004440.3 (Exon3),NM_001288630.1 (Exon3)
Plate 1	E15	CM-003126-01	ERBB2	2064	GTGGCGGAGCATGTCCAGGT	hg38|-chr17:39707038-39707060	GGG	NM_004448.3 (Exon2),NM_001289936.1 (Exon6),NM_001005862.2 (Exon5),NM_001289938.1 (Exon5),NM_001289937.1 (Exon2),NR_110535.1 (Exon2)
Plate 1	E15	CM-003126-02	ERBB2	2064	ATGCTCCGCCACCTCTACCA	hg38|+chr17:39707049-39707071	GGG	NM_004448.3 (Exon2),NM_001289936.1 (Exon6),NM_001005862.2 (Exon5),NM_001289938.1 (Exon5),NM_001289937.1 (Exon2),NR_110535.1 (Exon2)
Plate 1	E15	CM-003126-03	ERBB2	2064	ATGGCTTACAGGCCCGAGAG	hg38|-chr17:39709439-39709461	CGG	NM_004448.3 (Exon4),NM_001289936.1 (Exon8),NM_001005862.2 (Exon7),NM_001289938.1 (Exon7),NM_001289937.1 (Exon4),NR_110535.1 (Exon4)
Plate 1	E15	CM-003126-04	ERBB2	2064	TCATCGCTCACAACCAAGTG	hg38|+chr17:39708349-39708371	AGG	NM_004448.3 (Exon3),NM_001289936.1 (Exon7),NM_001005862.2 (Exon6),NM_001289938.1 (Exon6),NM_001289937.1 (Exon3),NR_110535.1 (Exon3)
Plate 1	E16	CM-004445-01	RIPK1	8737	TTGTAAGCCACATTCTGTCT	hg38|-chr6:3105670-3105692	GGG	NM_003804 (Exon8)
Plate 1	E16	CM-004445-02	RIPK1	8737	CTGTGTTTCCACAGAACCCA	hg38|+chr6:3076920-3076942	GGG	NM_003804 (Exon1)
Plate 1	E16	CM-004445-03	RIPK1	8737	GACGTGAAGAGTTTAAAGGT	hg38|+chr6:3089640-3089662	AGG	NM_003804 (Exon6)
Plate 1	E16	CM-004445-04	RIPK1	8737	CTGTGTGAAGCCCAGTTTAC	hg38|-chr6:3113128-3113150	GGG	NM_003804 (Exon10)
Plate 1	E17	CM-003587-01	MAP4K2	5871	GGCCCTTCTGCTCACCAGGT	hg38|+chr11:64791894-64791916	GGG	NM_004579.4 (Exon27),NM_001307990.1 (Exon27)
Plate 1	E17	CM-003587-02	MAP4K2	5871	GCAAACACTTACATGCACCT	hg38|+chr11:64796970-64796992	TGG	NM_004579.4 (Exon20),NM_001307990.1 (Exon20)
Plate 1	E17	CM-003587-03	MAP4K2	5871	TTTGGTGTCAGGAATCTTGG	hg38|+chr11:64792386-64792408	TGG	NM_004579.4 (Exon25),NM_001307990.1 (Exon25)
Plate 1	E17	CM-003587-04	MAP4K2	5871	GTAGCCTCCGCTGCTCAAAC	hg38|+chr11:64796331-64796353	AGG	NM_004579.4 (Exon24),NM_001307990.1 (Exon24)
Plate 1	E18	CM-003104-01	AXL	558	GGTTCCAACTCACCCATAAC	hg38|-chr19:41243006-41243028	GGG	NM_001699 (Exon10),NM_001278599 (Exon8),NM_021913 (Exon11),NM_001278599.1 (Exon8),NM_001699.5 (Exon10),NM_021913.4 (Exon11)
Plate 1	E18	CM-003104-02	AXL	558	CCTAGCAGTACATACCACCA	hg38|-chr19:41242915-41242937	GGG	NM_001699 (Exon10),NM_001278599 (Exon8),NM_021913 (Exon11),NM_001278599.1 (Exon8),NM_001699.5 (Exon10),NM_021913.4 (Exon11)
Plate 1	E18	CM-003104-03	AXL	558	GATGGACCTCAGCCGCAGTG	hg38|-chr19:41259781-41259803	AGG	NM_001699 (Exon19),NM_001278599 (Exon17),NM_021913 (Exon20),NM_001699.5 (Exon19),NM_021913.4 (Exon20),NM_001278599.1 (Exon17)
Plate 1	E18	CM-003104-04	AXL	558	GGGCTCTTGCCAATGCACGA	hg38|-chr19:41238521-41238543	AGG	NM_001699 (Exon8),NM_001278599 (Exon5),NM_021913 (Exon8),NM_001278599.1 (Exon5),NM_001699.5 (Exon8),NM_021913.4 (Exon8)
Plate 1	E19	CM-005313-01	EPHA6	285220	GTGGGCGTTTGAAGACACCA	hg38|+chr3:97532379-97532401	GGG	NM_173655 (Exon9),NM_001278300 (Exon8),NM_001080448 (Exon11)
Plate 1	E19	CM-005313-02	EPHA6	285220	AGTGAATCCGCCAACAGCGG	hg38|-chr3:97475397-97475419	CGG	NM_173655 (Exon6),NM_001278300 (Exon5),NM_001080448 (Exon8)
Plate 1	E19	CM-005313-03	EPHA6	285220	TGCAAATTCATGGACTGCTA	hg38|-chr3:97483988-97484010	GGG	NM_173655 (Exon8),NM_001278300 (Exon7),NM_001080448 (Exon10)
Plate 1	E19	CM-005313-04	EPHA6	285220	TTGCAAATTCATGGACTGCT	hg38|-chr3:97483989-97484011	AGG	NM_173655 (Exon8),NM_001278300 (Exon7),NM_001080448 (Exon10)
Plate 1	E20	CM-004165-01	DBF4	10926	TTCTGTGTTGCTCACTTAGA	hg38|-chr7:87904294-87904316	AGG	NM_006716.3 (Exon11)
Plate 1	E20	CM-004165-02	DBF4	10926	AGCAAACTCAGGTTAAACTA	hg38|+chr7:87900328-87900350	AGG	NM_006716.3 (Exon9)
Plate 1	E20	CM-004165-03	DBF4	10926	AGCCCTCTCAATTCATTTGA	hg38|-chr7:87907393-87907415	AGG	NM_006716.3 (Exon12)
Plate 1	E20	CM-004165-04	DBF4	10926	TTATAGGTGTGTTTAAGCAG	hg38|+chr7:87886838-87886860	AGG	NM_006716.3 (Exon4)
Plate 1	E21	CM-004656-01	PRKCI	5584	CCAAGCCAAGCGTTTCAACA	hg38|+chr3:170267979-170268001	GGG	NM_002740 (Exon5)
Plate 1	E21	CM-004656-02	PRKCI	5584	TAAATTATCTTCATGAGCGA	hg38|+chr3:170284490-170284512	GGG	NM_002740 (Exon12)
Plate 1	E21	CM-004656-03	PRKCI	5584	CCATCTGCACAGACCGAATA	hg38|+chr3:170270434-170270456	TGG	NM_002740 (Exon6)
Plate 1	E21	CM-004656-04	PRKCI	5584	CAGGACGTTCTGGTACACAA	hg38|-chr3:170263383-170263405	GGG	NM_002740 (Exon4)
Plate 1	E22	CM-005387-01	TRIM24	8805	ATGCATCACACCTTGCACGA	hg38|-chr7:138551086-138551108	AGG	NM_015905 (Exon8),NM_003852 (Exon8)
Plate 1	E22	CM-005387-02	TRIM24	8805	GGTGAGCTCAAATCGATCAT	hg38|-chr7:138570944-138570966	AGG	NM_015905 (Exon11),NM_003852 (Exon11)
Plate 1	E22	CM-005387-03	TRIM24	8805	GTGTTGGGAACTTGGATAAC	hg38|-chr7:138554798-138554820	TGG	NM_015905 (Exon9),NM_003852 (Exon9)
Plate 1	E22	CM-005387-04	TRIM24	8805	GGCAACGAATGACTCCAACT	hg38|-chr7:138504285-138504307	GGG	NM_015905 (Exon2),NM_003852 (Exon2)
Plate 1	F03	CM-004650-01	PRKACB	5567	ATGTGGAACTCCAGAGTATT	hg38|+chr1:84197779-84197801	TGG	NM_002731 (Exon7),NM_207578 (Exon7),NM_001300916 (Exon7),NM_182948 (Exon7),NM_001242857 (Exon10),NM_001242858 (Exon7),NM_001242862 (Exon6),NM_001242860 (Exon10),NM_001300915 (Exon10),NM_001242859 (Exon9),NM_001242861 (Exon8),NM_001300917 (Exon7)
Plate 1	F03	CM-004650-02	PRKACB	5567	AGCTGCATAGAACCGTGCAT	hg38|-chr1:84196621-84196643	GGG	NM_002731 (Exon6),NM_207578 (Exon6),NM_001300916 (Exon6),NM_182948 (Exon6),NM_001242857 (Exon9),NM_001242858 (Exon6),NM_001242862 (Exon5),NM_001242860 (Exon9),NM_001300915 (Exon9),NM_001242859 (Exon8),NM_001242861 (Exon7),NM_001300917 (Exon6)
Plate 1	F03	CM-004650-03	PRKACB	5567	AAGCATACTCCAGTCGAACA	hg38|-chr1:84184108-84184130	AGG	NM_002731 (Exon4),NM_207578 (Exon4),NM_001300916 (Exon4),NM_182948 (Exon4),NM_001242857 (Exon7),NM_001242858 (Exon4),NM_001242862 (Exon3),NM_001242860 (Exon7),NM_001300915 (Exon7),NM_001242859 (Exon6),NM_001300917 (Exon4)
Plate 1	F03	CM-004650-04	PRKACB	5567	TTCCAAATGAACCTGTTCCA	hg38|-chr1:84182238-84182260	AGG	NM_002731 (Exon3),NM_207578 (Exon3),NM_001300916 (Exon3),NM_182948 (Exon3),NM_001242857 (Exon6),NM_001242858 (Exon3),NM_001242862 (Exon2),NM_001242860 (Exon6),NM_001300915 (Exon6),NM_001242859 (Exon5),NM_001242861 (Exon5),NM_001300917 (Exon3)
Plate 1	F04	CM-005011-01	PDIK1L	149420	TATCAGGCTTAAGATCTCGG	hg38|-chr1:26122034-26122056	TGG	NM_001243533.1 (Exon4),NM_001243532.1 (Exon3),NM_152835.4 (Exon3)
Plate 1	F04	CM-005011-02	PDIK1L	149420	CCTGATTTCTCAAACCAGGT	hg38|+chr1:26122061-26122083	TGG	NM_001243533.1 (Exon4),NM_001243532.1 (Exon3),NM_152835.4 (Exon3)
Plate 1	F04	CM-005011-03	PDIK1L	149420	TTAGTGCCCAGAACTCACGA	hg38|-chr1:26114458-26114480	AGG	NM_001243533.1 (Exon3),NM_001243532.1 (Exon2),NM_152835.4 (Exon2),NM_001243533.1 (Exon3),NM_001243532.1 (Exon2),NM_152835.4 (Exon2)
Plate 1	F04	CM-005011-04	PDIK1L	149420	CTTGGAACCTACCCTCAAAG	hg38|+chr1:26122094-26122116	TGG	NM_001243533.1 (Exon4),NM_001243532.1 (Exon3),NM_152835.4 (Exon3)
Plate 1	F05	CM-005017-01	DCLK2	166614	CGCACTATCTACACCATCGA	hg38|+chr4:150079388-150079410	CGG	NM_001040261.4 (Exon1),NM_001040260.3 (Exon1),NR_036614.1 (Exon1)
Plate 1	F05	CM-005017-02	DCLK2	166614	GGTCTGTGAACATCAAGGGT	hg38|+chr4:150102550-150102572	GGG	NM_001040261.4 (Exon2),NM_001040260.3 (Exon2),NR_036614.1 (Exon2)
Plate 1	F05	CM-005017-03	DCLK2	166614	TTTATTCAGAAGGATCCGCA	hg38|-chr4:150102688-150102710	CGG	NM_001040261.4 (Exon2),NM_001040260.3 (Exon2),NR_036614.1 (Exon2)
Plate 1	F05	CM-005017-04	DCLK2	166614	TATCGAGCTGGAGCACTTTG	hg38|+chr4:150079045-150079067	AGG	NM_001040261.4 (Exon1),NM_001040260.3 (Exon1),NR_036614.1 (Exon1)
Plate 1	F06	CM-004680-01	TTBK1	84630	CTGTTCAGCCTCAGGCTAAT	hg38|+chr6:43282911-43282933	GGG	NM_032538 (Exon14)
Plate 1	F06	CM-004680-02	TTBK1	84630	TCTTGCCTCCAGGAACAGGT	hg38|+chr6:43255719-43255741	AGG	NM_032538 (Exon9)
Plate 1	F06	CM-004680-03	TTBK1	84630	CTTGCCTCCAGGAACAGGTA	hg38|+chr6:43255720-43255742	GGG	NM_032538 (Exon9),NM_032538.1 (Exon9)
Plate 1	F06	CM-004680-04	TTBK1	84630	AACACCGAGGATGTGCTACA	hg38|+chr6:43259081-43259103	GGG	NM_032538 (Exon11),NM_032538.1 (Exon11)
Plate 1	F07	CM-006788-01	TK2	7084	TACCTCGACGTCTGTCGCGT	hg38|+chr16:66541876-66541898	TGG	NR_073520 (Exon2),NM_004614 (Exon3),NM_001272050 (Exon3),NM_001271934 (Exon4),NM_001271935 (Exon3),NM_001172645 (Exon3),NM_001172643 (Exon3)
Plate 1	F07	CM-006788-02	TK2	7084	AGGCATACTCGTCCTCAGGT	hg38|-chr16:66531375-66531397	AGG	NR_073520 (Exon4),NM_004614 (Exon5),NM_001272050 (Exon5),NM_001271934 (Exon6),NM_001271935 (Exon5),NM_001172645 (Exon4),NM_001172644 (Exon4),NM_001172643 (Exon5)
Plate 1	F07	CM-006788-03	TK2	7084	ACATTTCTCCACTTGGACAC	hg38|+chr16:66536983-66537005	AGG	NR_073520 (Exon3),NM_004614 (Exon4),NM_001272050 (Exon4),NM_001271934 (Exon5),NM_001271935 (Exon4),NM_001172644 (Exon3),NM_001172643 (Exon4)
Plate 1	F07	CM-006788-04	TK2	7084	TCGAGGGCAATATTGCAAGT	hg38|-chr16:66541924-66541946	GGG	NR_073520 (Exon2),NM_004614 (Exon3),NM_001272050 (Exon3),NM_001271934 (Exon4),NM_001271935 (Exon3),NM_001172645 (Exon3),NM_001172643 (Exon3)
Plate 1	F08	CM-004800-01	CLK1	1195	AATATACCCGAGTGAATTCA	hg38|+chr2:200860259-200860281	GGG	NR_027856 (Exon3)
Plate 1	F08	CM-004800-02	CLK1	1195	ACATGGTTGGGACCACCCTA	hg38|+chr2:200855064-200855086	GGG	NM_001162407 (Exon10),NM_004071 (Exon10),NR_027855 (Exon9),NR_027856 (Exon8)
Plate 1	F08	CM-004800-03	CLK1	1195	TGTGCAGTCTGACTACACAG	hg38|-chr2:200856908-200856930	AGG	NM_001162407 (Exon8),NM_004071 (Exon8),NR_027855 (Exon7),NR_027856 (Exon6)
Plate 1	F08	CM-004800-04	CLK1	1195	CTGATATGATCCAGTCGAAA	hg38|+chr2:200857753-200857775	TGG	NM_001162407 (Exon7),NM_004071 (Exon7),NR_027855 (Exon6),NR_027856 (Exon5)
Plate 1	F09	CM-003125-01	EPHB6	2051	ACTGAGAGCCGAGTGTTAGT	hg38|+chr7:142866178-142866200	GGG	NM_004445 (Exon6),NR_104001 (Exon8),NM_001280794 (Exon8),NM_001280795 (Exon5)
Plate 1	F09	CM-003125-02	EPHB6	2051	TAGAGGTGCAGGCTGTTAAT	hg38|+chr7:142866230-142866252	GGG	NM_004445 (Exon6),NR_104001 (Exon8),NM_001280794 (Exon8),NM_001280795 (Exon5)
Plate 1	F09	CM-003125-03	EPHB6	2051	GCTATTCACCAGCACGCTGT	hg38|-chr7:142869083-142869105	GGG	NM_004445 (Exon13),NR_104001 (Exon15),NM_001280794 (Exon15),NM_001280795 (Exon12)
Plate 1	F09	CM-003125-04	EPHB6	2051	GCCTGCACCTCTAAGATGTA	hg38|-chr7:142866220-142866242	GGG	NM_004445 (Exon6),NR_104001 (Exon8),NM_001280794 (Exon8),NM_001280795 (Exon5)
Plate 1	F10	CM-006771-01	PIK3C2A	5286	AGGATGGGCTCATCATTAGA	hg38|+chr11:17097157-17097179	AGG	NM_002645.2 (Exon26)
Plate 1	F10	CM-006771-02	PIK3C2A	5286	GCAAACTACTGGTCCCATTT	hg38|+chr11:17155602-17155624	GGG	NM_002645.2 (Exon2)
Plate 1	F10	CM-006771-03	PIK3C2A	5286	CTTCCTAGAACCATCCTATT	hg38|+chr11:17092250-17092272	AGG	NM_002645.2 (Exon28)
Plate 1	F10	CM-006771-04	PIK3C2A	5286	CCTCAATCCAGGTCACAGCT	hg38|+chr11:17119267-17119289	AGG	NM_002645.2 (Exon16)
Plate 1	F11	CM-004052-01	NEK10	152110	ATTGAGCACCAGCTCAGTGA	hg38|+chr3:27297206-27297228	GGG	NM_199347 (Exon15)
Plate 1	F11	CM-004052-02	NEK10	152110	TCTCACCTGAACCACCTGGT	hg38|+chr3:27297173-27297195	GGG	NM_199347 (Exon15)
Plate 1	F11	CM-004052-03	NEK10	152110	GTTGATCACTATTACCTGTA	hg38|+chr3:27119745-27119767	GGG	NM_152534.4 (Exon36),NM_001304384.1 (Exon14),NM_001031741.3 (Exon13)
Plate 1	F11	CM-004052-04	NEK10	152110	TTGGTCCTTCATGCAGTATA	hg38|-chr3:27312171-27312193	TGG	NM_199347 (Exon9)
Plate 1	F12	CM-006724-01	FN3K	64122	GAAGCCGGGTCGTAAATAAT	hg38|-chr17:82750513-82750535	GGG	NM_022158 (Exon6)
Plate 1	F12	CM-006724-02	FN3K	64122	CTCTGGTCCCGGCTACAGGT	hg38|+chr17:82748960-82748982	GGG	NM_022158 (Exon5)
Plate 1	F12	CM-006724-03	FN3K	64122	ATGAAGGTCATCGACCTGCC	hg38|+chr17:82738567-82738589	GGG	NM_022158 (Exon2)
Plate 1	F12	CM-006724-04	FN3K	64122	GGCAGGTCGATGACCTTCAT	hg38|-chr17:82738564-82738586	GGG	NM_022158 (Exon2)
Plate 1	F13	CM-003176-01	SYK	6850	TCGTACACCTCTGTGTCCAT	hg38|-chr9:90874692-90874714	GGG	NM_003177.6 (Exon9),NM_001174168.2 (Exon8),NM_001174167.2 (Exon9),NM_001135052.3 (Exon8)
Plate 1	F13	CM-003176-02	SYK	6850	AGCCCTACCCATGGACACAG	hg38|+chr9:90874685-90874707	AGG	NM_003177.6 (Exon9),NM_001174168.2 (Exon8),NM_001174167.2 (Exon9),NM_001135052.3 (Exon8)
Plate 1	F13	CM-003176-03	SYK	6850	GGCACCTACGCCATCGCCGG	hg38|+chr9:90844112-90844134	TGG	NM_003177.6 (Exon2),NM_001174168.2 (Exon2),NM_001174167.2 (Exon2),NM_001135052.3 (Exon2)
Plate 1	F13	CM-003176-04	SYK	6850	GGTGCAAGTTCTGGCTCATA	hg38|-chr9:90874252-90874274	CGG	NM_003177.6 (Exon8),NM_001174168.2 (Exon7),NM_001174167.2 (Exon8),NM_001135052.3 (Exon7)
Plate 1	F14	CM-004840-01	SRPK3	26576	CGAACTAGCCCTGGCCACAC	hg38|+chrX:153781252-153781274	CGG	NM_014370 (Exon2),NM_001170760 (Exon2),NM_001170761 (Exon2),NM_001170761.1 (Exon2),NM_001170760.1 (Exon2),NM_014370.3 (Exon2)
Plate 1	F14	CM-004840-02	SRPK3	26576	GTGCTGATCGGCGCCGAATA	hg38|+chrX:153784801-153784823	CGG	NM_014370 (Exon12),NM_001170760 (Exon12),NM_001170761 (Exon13),NM_001170761.1 (Exon13),NM_001170760.1 (Exon12),NM_014370.3 (Exon12)
Plate 1	F14	CM-004840-03	SRPK3	26576	CGTCGCCGATCTTCACAGGG	hg38|-chrX:153781512-153781534	TGG	NM_014370 (Exon3),NM_001170760 (Exon3),NM_001170761 (Exon3),NM_001170761.1 (Exon3),NM_001170760.1 (Exon3),NM_014370.3 (Exon3)
Plate 1	F14	CM-004840-04	SRPK3	26576	TTGCCACCCAACTTACTGCT	hg38|-chrX:153784207-153784229	AGG	NM_014370 (Exon10),NM_001170760 (Exon10),NM_001170761 (Exon11),NM_001170761.1 (Exon10),NM_001170761.1 (Exon11),NM_001170760.1 (Exon10),NM_014370.3 (Exon10)
Plate 1	F15	CM-013791-01	FAM20C	56975	GCTGTACTCCAGACACAACC	hg38|+chr7:195659-195681	CGG	NM_020223 (Exon2)
Plate 1	F15	CM-013791-02	FAM20C	56975	GTGCTCCGTGGAGCAGTAGT	hg38|-chr7:255879-255901	AGG	NM_020223 (Exon6)
Plate 1	F15	CM-013791-03	FAM20C	56975	TCCCAGAGGATCACCAGCGT	hg38|+chr7:195711-195733	GGG	NM_020223 (Exon2)
Plate 1	F15	CM-013791-04	FAM20C	56975	TGTGGTAGGAACGCCGCCAA	hg38|-chr7:255991-256013	GGG	NM_020223 (Exon6)
Plate 1	F16	CM-003112-01	DDR2	4921	AACCGTCATGGGAAACAGGT	hg38|+chr1:162754838-162754860	AGG	NM_006182.2 (Exon5),NM_001014796.1 (Exon6)
Plate 1	F16	CM-003112-02	DDR2	4921	GTGGGTGCCATAGGAGAGGT	hg38|-chr1:162766033-162766055	GGG	NM_006182.2 (Exon10),NM_001014796.1 (Exon11)
Plate 1	F16	CM-003112-03	DDR2	4921	CTGGTTGGCACTGACATCTA	hg38|-chr1:162773521-162773543	GGG	NM_006182.2 (Exon14),NM_001014796.1 (Exon15)
Plate 1	F16	CM-003112-04	DDR2	4921	TATGTCAGCCTCTGCATAGT	hg38|-chr1:162772075-162772097	GGG	NM_006182.2 (Exon13),NM_001014796.1 (Exon14)
Plate 1	F17	CM-006703-01	IPPK	64768	GCTGGTGCACGTGATCACAC	hg38|-chr9:92638115-92638137	GGG	NM_022755.5 (Exon9)
Plate 1	F17	CM-006703-02	IPPK	64768	CTTCCAGGTATCGCTCAACC	hg38|+chr9:92635174-92635196	CGG	NM_022755.5 (Exon10)
Plate 1	F17	CM-006703-03	IPPK	64768	AGCGAAGGCTCCTACTGAAA	hg38|+chr9:92638007-92638029	GGG	NM_022755.5 (Exon9)
Plate 1	F17	CM-006703-04	IPPK	64768	CCTCTACCCTCTGTACAACC	hg38|-chr9:92635192-92635214	GGG	NM_022755.5 (Exon10)
Plate 1	F18	CM-015997-01	LRGUK	136332	ATGCGCTTCAGGTTTCAGGT	hg38|-chr7:134221791-134221813	GGG	NM_144648 (Exon16)
Plate 1	F18	CM-015997-02	LRGUK	136332	TTGTAGCACTCTTCCCAGCC	hg38|+chr7:134183728-134183750	TGG	NM_144648 (Exon11)
Plate 1	F18	CM-015997-03	LRGUK	136332	GCATCACGCTGTTGACAACA	hg38|-chr7:134178565-134178587	TGG	NM_144648 (Exon10)
Plate 1	F18	CM-015997-04	LRGUK	136332	GAGGCTGCTTATCTGATTGT	hg38|-chr7:134163464-134163486	GGG	NM_144648 (Exon7)
Plate 1	F19	CM-004779-01	SIK3	23387	GCACCAGTCAATATCCAGGT	hg38|-chr11:116875861-116875883	GGG	NM_001281748 (Exon10),NM_025164 (Exon9)
Plate 1	F19	CM-004779-02	SIK3	23387	TTGTATCAGCACGGAAGTTA	hg38|-chr11:116874043-116874065	TGG	NM_001281749 (Exon11),NM_001281748 (Exon13),NM_025164 (Exon12)
Plate 1	F19	CM-004779-03	SIK3	23387	CCATATCATCAGGCTCTACC	hg38|-chr11:116956947-116956969	AGG	NM_001281749 (Exon2),NM_001281748 (Exon2),NM_025164 (Exon2)
Plate 1	F19	CM-004779-04	SIK3	23387	GTCAAGTGGAGGGACTTTCA	hg38|+chr11:116858543-116858565	GGG	NM_025164 (Exon20)
Plate 1	F20	CM-004654-01	PRKCG	5582	GTGCACAAGCCCGTAGAGGA	hg38|-chr19:53889708-53889730	GGG	NM_002739.3 (Exon4)
Plate 1	F20	CM-004654-02	PRKCG	5582	GGCTGGTAGGCAATGATCTA	hg38|-chr19:53903067-53903089	GGG	NM_002739.3 (Exon15)
Plate 1	F20	CM-004654-03	PRKCG	5582	AGATGATGCCCTGATTGTGA	hg38|-chr19:53900455-53900477	AGG	NM_002739.3 (Exon13)
Plate 1	F20	CM-004654-04	PRKCG	5582	GCTGCGAGATGAACGTGCAC	hg38|+chr19:53889886-53889908	CGG	NM_002739.3 (Exon5)
Plate 1	F21	CM-003162-01	PDGFRA	5156	ACAGCAGACAGGGCTTTAAT	hg38|+chr4:54263817-54263839	GGG	NM_006206.4 (Exon4)
Plate 1	F21	CM-003162-02	PDGFRA	5156	CTGCTGATGAAAGCACACGG	hg38|+chr4:54278494-54278516	AGG	NM_006206.4 (Exon15)
Plate 1	F21	CM-003162-03	PDGFRA	5156	CCTGCGTTCTGAACTCACGG	hg38|+chr4:54274532-54274554	TGG	NM_006206.4 (Exon11)
Plate 1	F21	CM-003162-04	PDGFRA	5156	GACTTGGTCGATGATCACCA	hg38|+chr4:54272411-54272433	TGG	NM_006206.4 (Exon9)
Plate 1	F22	CM-003027-01	SGK1	6446	TGCAGAGTCCGAAGTCAGTA	hg38|+chr6:134172246-134172268	AGG	NM_001143676.1 (Exon10),NM_001291995.1 (Exon7),NM_005627.3 (Exon8),NM_001143677.1 (Exon8),NM_001143678.1 (Exon8)
Plate 1	F22	CM-003027-02	SGK1	6446	TCAAGATGGACTGAACTTCA	hg38|+chr6:134174058-134174080	GGG	NM_001143676.1 (Exon5),NM_001291995.1 (Exon3),NM_005627.3 (Exon3),NM_001143677.1 (Exon3),NM_001143678.1 (Exon3)
Plate 1	F22	CM-003027-03	SGK1	6446	GTTCAGAGGAAAGAGTCCGT	hg38|+chr6:134170266-134170288	GGG	NM_001143676.1 (Exon14),NM_001291995.1 (Exon11),NM_005627.3 (Exon12),NM_001143677.1 (Exon12),NM_001143678.1 (Exon12)
Plate 1	F22	CM-003027-04	SGK1	6446	ATTCACTGAACATCGTTTAT	hg38|-chr6:134172661-134172683	AGG	NM_001143676.1 (Exon9),NM_001291995.1 (Exon6),NM_005627.3 (Exon7),NM_001143677.1 (Exon7),NM_001143678.1 (Exon7)
Plate 1	G03	CM-005302-01	ACVRL1	94	TCTCTGCAGAAAGTCGTAGA	hg38|-chr12:51915303-51915325	GGG	NM_000020.2 (Exon7),NM_001077401.1 (Exon6)
Plate 1	G03	CM-005302-02	ACVRL1	94	GCCTGTGGCATGTCCGACGG	hg38|+chr12:51913661-51913683	AGG	NM_000020.2 (Exon4),NM_001077401.1 (Exon3)
Plate 1	G03	CM-005302-03	ACVRL1	94	ATTGGGCACCACATCATAGA	hg38|-chr12:51919009-51919031	AGG	NM_000020.2 (Exon9),NM_001077401.1 (Exon8)
Plate 1	G03	CM-005302-04	ACVRL1	94	TGGGCCCTCACCATTCACGA	hg38|-chr12:51916222-51916244	TGG	NM_000020.2 (Exon8),NM_001077401.1 (Exon7)
Plate 1	G04	CM-003107-01	BTK	695	GATGAGGCCTGTAGAGACGT	hg38|+chrX:101353241-101353263	AGG	NM_000061 (Exon18),NM_001287345 (Exon16),NM_001287344 (Exon18),NM_000061.2 (Exon18),NM_001287344.1 (Exon18),NM_001287345.1 (Exon16)
Plate 1	G04	CM-003107-02	BTK	695	GCTTCAGTGACATAGTTACT	hg38|+chrX:101360112-101360134	AGG	NM_000061 (Exon9),NM_001287345 (Exon10),NM_001287344 (Exon9)
Plate 1	G04	CM-003107-03	BTK	695	ATGAGTATGACTTTGAACGT	hg38|-chrX:101375144-101375166	GGG	NM_000061 (Exon2),NM_001287345 (Exon3),NM_001287344 (Exon2)
Plate 1	G04	CM-003107-04	BTK	695	CTGAAGAACTAAGGAAGCGG	hg38|-chrX:101370017-101370039	TGG	NM_000061 (Exon5),NM_001287345 (Exon6),NM_001287344 (Exon5)
Plate 1	G05	CM-004020-01	MASTL	84930	GTGGCATTCTGATTCCACAC	hg38|-chr10:27167222-27167244	TGG	NM_001172304.1 (Exon7),NM_001172303.1 (Exon7),NM_032844.3 (Exon7)
Plate 1	G05	CM-004020-02	MASTL	84930	GACACTGACACAAGTCAGTT	hg38|+chr10:27170193-27170215	AGG	NM_001172304.1 (Exon8),NM_001172303.1 (Exon8),NM_032844.3 (Exon8)
Plate 1	G05	CM-004020-03	MASTL	84930	ATGCCACAGCAGTCCCAAAT	hg38|+chr10:27167238-27167260	GGG	NM_001172304.1 (Exon7),NM_001172303.1 (Exon7),NM_032844.3 (Exon7)
Plate 1	G05	CM-004020-04	MASTL	84930	ATGCTGAATTCCTCAATGGA	hg38|-chr10:27155514-27155536	GGG	NM_001172304.1 (Exon1),NM_001172303.1 (Exon1),NM_032844.3 (Exon1)
Plate 1	G06	CM-006779-01	PIP4K2B	8396	GGATGGTGTGGAAACCTACA	hg38|-chr17:38779442-38779464	TGG	NM_003559 (Exon5)
Plate 1	G06	CM-006779-02	PIP4K2B	8396	ATGGACTACAGCCTGCTGGT	hg38|-chr17:38771229-38771251	GGG	NM_003559 (Exon8)
Plate 1	G06	CM-006779-03	PIP4K2B	8396	GCTGTCCGGAGGTGTGCCAT	hg38|+chr17:38771102-38771124	AGG	NM_003559 (Exon8)
Plate 1	G06	CM-006779-04	PIP4K2B	8396	CAACTGCACCAGCACCACGG	hg38|-chr17:38799394-38799416	CGG	NM_003559 (Exon1)
Plate 1	G07	CM-003571-01	MAP2K1	5604	GTAGGACCTTGTGCCCACGA	hg38|-chr15:66481851-66481873	AGG	NM_002755.3 (Exon6),NM_002755.3 (Exon6)
Plate 1	G07	CM-003571-02	MAP2K1	5604	TATGGTGCGTTCTACAGCGA	hg38|+chr15:66436842-66436864	TGG	NM_002755.3 (Exon3),NM_002755.3 (Exon3)
Plate 1	G07	CM-003571-03	MAP2K1	5604	ATGGGCGTCGGCTTCTTCTT	hg38|-chr15:66387351-66387373	GGG	NM_002755.3 (Exon1),NM_002755.3 (Exon1)
Plate 1	G07	CM-003571-04	MAP2K1	5604	CCATAGAAGCCCACGATGTA	hg38|-chr15:66436824-66436846	CGG	NM_002755.3 (Exon3),NM_002755.3 (Exon3)
Plate 1	G08	CM-003018-01	PIK3CA	5290	TTGCCTTACCAGTCCTGCGT	hg38|-chr3:179210552-179210574	GGG	NM_006218 (Exon9)
Plate 1	G08	CM-003018-02	PIK3CA	5290	TTGATCCAGTAACACCAATA	hg38|-chr3:179210305-179210327	GGG	NM_006218 (Exon8)
Plate 1	G08	CM-003018-03	PIK3CA	5290	GATTTCATGGATGCTCTACA	hg38|+chr3:179224120-179224142	GGG	NM_006218 (Exon15)
Plate 1	G08	CM-003018-04	PIK3CA	5290	TCGAATATTTACATTCACGT	hg38|-chr3:179203755-179203777	AGG	NM_006218 (Exon5)
Plate 1	G09	CM-003243-01	CDK9	1025	CTGCAAGGGTAGTATATACC	hg38|+chr9:127787963-127787985	TGG	NM_001261 (Exon4)
Plate 1	G09	CM-003243-02	CDK9	1025	GTCCACGTTTGGCCACACCT	hg38|-chr9:127789173-127789195	GGG	NM_001261 (Exon7)
Plate 1	G09	CM-003243-03	CDK9	1025	TGCGTATGGGTCACGCACAT	hg38|-chr9:127789266-127789288	AGG	NM_001261 (Exon7)
Plate 1	G09	CM-003243-04	CDK9	1025	GATCCTGCATAGGGACATGA	hg38|+chr9:127788213-127788235	AGG	NM_001261 (Exon5)
Plate 1	G10	CM-004632-01	LATS1	9113	GTGGGCATGAAATCCCTACA	hg38|-chr6:149683727-149683749	TGG	NM_004690.3 (Exon4),NM_001270519.1 (Exon4),NR_073033.1 (Exon5)
Plate 1	G10	CM-004632-02	LATS1	9113	GTGGAGTTGTACCTCTTGGA	hg38|+chr6:149684299-149684321	GGG	NM_004690.3 (Exon4),NM_001270519.1 (Exon4),NR_073033.1 (Exon5)
Plate 1	G10	CM-004632-03	LATS1	9113	GTATGTTAGGTTGCCATGTA	hg38|+chr6:149683714-149683736	GGG	NM_004690.3 (Exon4),NM_001270519.1 (Exon4),NR_073033.1 (Exon5)
Plate 1	G10	CM-004632-04	LATS1	9113	TTTGACCTCACTGGTATGTT	hg38|+chr6:149683701-149683723	AGG	NM_004690.3 (Exon4),NM_001270519.1 (Exon4),NR_073033.1 (Exon5)
Plate 1	G11	CM-006713-01	DGKD	8527	AGCACTCCCAGCTGACACTA	hg38|-chr2:233445617-233445639	AGG	NM_003648 (Exon10),NM_152879 (Exon11)
Plate 1	G11	CM-006713-02	DGKD	8527	TGCACTTGGCGCTCACAGGT	hg38|-chr2:233436348-233436370	AGG	NM_003648 (Exon6),NM_152879 (Exon7)
Plate 1	G11	CM-006713-03	DGKD	8527	GTGGAGCGTCATGGCATACG	hg38|+chr2:233446712-233446734	AGG	NM_003648 (Exon11),NM_152879 (Exon12)
Plate 1	G11	CM-006713-04	DGKD	8527	GCACCCAGAGAAGTGCAGGT	hg38|+chr2:233454856-233454878	AGG	NM_003648 (Exon18),NM_152879 (Exon19)
Plate 1	G12	CM-004197-01	PRKD2	25865	GCTGGCTCTCCTGCTTGGTA	hg38|+chr19:46690626-46690648	GGG	NM_001079880 (Exon14),NM_001079881 (Exon14),NM_001079882 (Exon12),NM_016457 (Exon13)
Plate 1	G12	CM-004197-02	PRKD2	25865	CTGAGCCCAGCACTTCGTCA	hg38|+chr19:46691759-46691781	GGG	NM_001079880 (Exon13),NM_001079881 (Exon13),NM_001079882 (Exon11),NM_016457 (Exon12),NM_001079882.1 (Exon11),NM_016457.4 (Exon12),NM_001079881.1 (Exon13),NM_001079880.1 (Exon13)
Plate 1	G12	CM-004197-03	PRKD2	25865	CTGAAGGATGACGGGCATCA	hg38|+chr19:46693909-46693931	GGG	NM_001079880 (Exon11),NM_001079881 (Exon11),NM_001079882 (Exon9),NM_016457 (Exon10),NM_001079882.1 (Exon9),NM_016457.4 (Exon10),NM_001079881.1 (Exon11),NM_001079880.1 (Exon11)
Plate 1	G12	CM-004197-04	PRKD2	25865	GGTGCGTCCTGAAGGATGAC	hg38|+chr19:46693901-46693923	GGG	NM_001079880 (Exon11),NM_001079881 (Exon11),NM_001079882 (Exon9),NM_016457 (Exon10),NM_001079882.1 (Exon9),NM_016457.4 (Exon10),NM_001079881.1 (Exon11),NM_001079880.1 (Exon11)
Plate 1	G13	CM-004672-01	MAST1	22983	ATGAGGAGTTGGGCCTCCGT	hg38|-chr19:12865752-12865774	AGG	NM_014975 (Exon16),NM_014975.2 (Exon16)
Plate 1	G13	CM-004672-02	MAST1	22983	TACATGCGGGCCATCTCTAC	hg38|-chr19:12864850-12864872	GGG	NM_014975 (Exon13),NM_014975.2 (Exon13)
Plate 1	G13	CM-004672-03	MAST1	22983	TGTGTGCCAGCGGCGATAGA	hg38|-chr19:12873763-12873785	GGG	NM_014975 (Exon26)
Plate 1	G13	CM-004672-04	MAST1	22983	AGAACATGCCGACCACAAAC	hg38|-chr19:12858666-12858688	GGG	NM_014975 (Exon12),NM_014975.2 (Exon12)
Plate 1	G14	CM-030847-01	PRKAR1B	5575	GTGACCAACATCAGCGAGGG	hg38|-chr7:596261-596283	AGG	NM_002735 (Exon7),NM_001164758 (Exon7),NM_001164762 (Exon7),NM_001164760 (Exon7),NM_001164759 (Exon7),NM_001164761 (Exon7)
Plate 1	G14	CM-030847-02	PRKAR1B	5575	TTGGGCACCAACTCACCATA	hg38|+chr7:596130-596152	AGG	NM_002735 (Exon7),NM_001164758 (Exon7),NM_001164762 (Exon7),NM_001164760 (Exon7),NM_001164759 (Exon7),NM_001164761 (Exon7)
Plate 1	G14	CM-030847-03	PRKAR1B	5575	GTCCTCCTCGGTGTACACCT	hg38|+chr7:680577-680599	CGG	NM_002735 (Exon3),NM_001164758 (Exon3),NM_001164762 (Exon3),NM_001164760 (Exon3),NM_001164759 (Exon3),NM_001164761 (Exon3)
Plate 1	G14	CM-030847-04	PRKAR1B	5575	GTGGGTGACCAACATCAGCG	hg38|-chr7:596265-596287	AGG	NM_002735 (Exon7),NM_001164758 (Exon7),NM_001164762 (Exon7),NM_001164760 (Exon7),NM_001164759 (Exon7),NM_001164761 (Exon7)
Plate 1	G15	CM-005328-01	GUCY2C	2984	GTGAGTCAGAACTGCCACAA	hg38|-chr12:14696351-14696373	TGG	NM_004963 (Exon1)
Plate 1	G15	CM-005328-02	GUCY2C	2984	ATGTACATGAGGGCCCTATG	hg38|+chr12:14686180-14686202	AGG	NM_004963 (Exon3)
Plate 1	G15	CM-005328-03	GUCY2C	2984	CATGAATGTGCCATCAGGGT	hg38|+chr12:14645271-14645293	AGG	NM_004963 (Exon16)
Plate 1	G15	CM-005328-04	GUCY2C	2984	CTCCAATGCGAATCCATATT	hg38|+chr12:14621051-14621073	GGG	NM_004963 (Exon23)
Plate 1	G16	CM-006318-01	NADK	65220	AGTGCCTGCATTGGAACGTC	hg38|-chr1:1752955-1752977	CGG	NM_001198995.1 (Exon10),NM_001198994.1 (Exon14),NM_001198993.1 (Exon12),NM_023018.4 (Exon12)
Plate 1	G16	CM-006318-02	NADK	65220	GAAGAAGCAAGCCCACTTCG	hg38|-chr1:1752933-1752955	AGG	NM_001198995.1 (Exon10),NM_001198994.1 (Exon14),NM_001198993.1 (Exon12),NM_023018.4 (Exon12)
Plate 1	G16	CM-006318-03	NADK	65220	GAAGCAAGCCCACTTCGAGG	hg38|-chr1:1752930-1752952	AGG	NM_001198995.1 (Exon10),NM_001198994.1 (Exon14),NM_001198993.1 (Exon12),NM_023018.4 (Exon12)
Plate 1	G16	CM-006318-04	NADK	65220	GCCTCGCCCAGTGCCTGCAT	hg38|-chr1:1752964-1752986	TGG	NM_001198995.1 (Exon10),NM_001198994.1 (Exon14),NM_001198993.1 (Exon12),NM_023018.4 (Exon12)
Plate 1	G17	CM-004685-01	CDK15	65061	TGGATGCTGAGACATATACT	hg38|-chr2:201823678-201823700	GGG	NM_001261436 (Exon6),NM_139158 (Exon6),NM_001261435 (Exon6)
Plate 1	G17	CM-004685-02	CDK15	65061	TGTGCAAAGACTGTACAGCC	hg38|+chr2:201806680-201806702	TGG	NM_001261436 (Exon1),NM_001261435 (Exon1)
Plate 1	G17	CM-004685-03	CDK15	65061	TCACCTGGGAGAGCTCAAAC	hg38|+chr2:201833940-201833962	TGG	NM_001261436 (Exon7),NM_139158 (Exon7),NM_001261435 (Exon7)
Plate 1	G17	CM-004685-04	CDK15	65061	TAGGCAGTGGGAACCATTCT	hg38|-chr2:201872273-201872295	GGG	NM_001261436 (Exon11),NM_139158 (Exon11),NM_001261435 (Exon11)
Plate 1	G18	CM-006705-01	CHKB	1120	TGCCACAATGACATCCAGGA	hg38|-chr22:50580357-50580379	AGG	NM_005198 (Exon6)
Plate 1	G18	CM-006705-02	CHKB	1120	ATGGGATGCCAGAGCATACC	hg38|+chr22:50579489-50579511	TGG	NM_005198 (Exon10)
Plate 1	G18	CM-006705-03	CHKB	1120	TACCTTCCTGGATGTCATTG	hg38|+chr22:50580355-50580377	TGG	NM_005198 (Exon6)
Plate 1	G18	CM-006705-04	CHKB	1120	CCAGCAGGTTCATCTCAGGG	hg38|+chr22:50580602-50580624	AGG	NM_005198 (Exon5)
Plate 1	G19	CM-003325-01	PLK2	10769	CACTAGGCAGATCTCCACCC	hg38|+chr5:58455003-58455025	TGG	NM_006622.3 (Exon13),NM_001252226.1 (Exon14)
Plate 1	G19	CM-003325-02	PLK2	10769	CTTCGAATATCAGTAACACT	hg38|+chr5:58454987-58455009	AGG	NM_006622.3 (Exon13),NM_001252226.1 (Exon14)
Plate 1	G19	CM-003325-03	PLK2	10769	GTTGATTACTCTAACAAATA	hg38|-chr5:58455620-58455642	TGG	NM_006622.3 (Exon11),NM_001252226.1 (Exon12)
Plate 1	G19	CM-003325-04	PLK2	10769	TATCCTATCCTCATTGATGT	hg38|+chr5:58454688-58454710	AGG	NM_006622.3 (Exon14),NM_001252226.1 (Exon15)
Plate 1	G20	CM-004016-01	MAP2K7	5609	TCCTGTTGCCAGCTCCACCT	hg38|-chr19:7911431-7911453	GGG	NM_145185 (Exon9),NM_001297556 (Exon9),NM_001297555 (Exon10)
Plate 1	G20	CM-004016-02	MAP2K7	5609	CTGGAGAACTTGGGCGAGAT	hg38|+chr19:7910284-7910306	GGG	NM_145185 (Exon4),NM_001297556 (Exon4),NM_001297555 (Exon5)
Plate 1	G20	CM-004016-03	MAP2K7	5609	ATGTCATAGTCCGGCTTGGT	hg38|-chr19:7911274-7911296	GGG	NM_145185 (Exon8),NM_001297556 (Exon8),NM_001297555 (Exon9)
Plate 1	G20	CM-004016-04	MAP2K7	5609	GTTGCCAGCTCCACCTGGGA	hg38|-chr19:7911427-7911449	GGG	NM_001297556 (Exon9)
Plate 1	G21	CM-003110-01	CSK	1445	GTTCCACGGCAAGATCACAC	hg38|+chr15:74799275-74799297	GGG	NM_004383 (Exon5),NM_001127190 (Exon6)
Plate 1	G21	CM-003110-02	CSK	1445	TACCTTGGTGACGGCCACAA	hg38|-chr15:74798709-74798731	TGG	NM_004383 (Exon3),NM_001127190 (Exon4)
Plate 1	G21	CM-003110-03	CSK	1445	CTTGGCAATACATTCTGTAC	hg38|-chr15:74798628-74798650	CGG	NM_004383 (Exon3),NM_001127190 (Exon4)
Plate 1	G21	CM-003110-04	CSK	1445	AACTACGTCCAGAAGCGGGA	hg38|+chr15:74798883-74798905	GGG	NM_004383 (Exon4),NM_001127190 (Exon5)
Plate 1	G22	CM-004075-01	CDC42BPB	9578	GATCAGCCCAACCATCAGGG	hg38|+chr14:102952520-102952542	AGG	NM_006035 (Exon24)
Plate 1	G22	CM-004075-02	CDC42BPB	9578	GATGAGGGCCACGAGATGTA	hg38|+chr14:102938308-102938330	GGG	NM_006035 (Exon35)
Plate 1	G22	CM-004075-03	CDC42BPB	9578	TACCTTGACATGGCCTTTGT	hg38|+chr14:102950463-102950485	AGG	NM_006035 (Exon25)
Plate 1	G22	CM-004075-04	CDC42BPB	9578	TACAAAGGCCATGTCAAGGT	hg38|-chr14:102950461-102950483	AGG	NM_006035 (Exon25)
Plate 1	H03	CM-005363-01	WNK2	65268	GGTGGGCACACTCTGCACAG	hg38|-chr9:93261980-93262002	AGG	NM_001282394 (Exon12),NM_006648 (Exon12)
Plate 1	H03	CM-005363-02	WNK2	65268	GAGGACAGCTGGTCTTTATA	hg38|-chr9:93288796-93288818	GGG	NM_001282394 (Exon20),NM_006648 (Exon19)
Plate 1	H03	CM-005363-03	WNK2	65268	GTGCATTTGGCACAATGGTC	hg38|-chr9:93259167-93259189	CGG	NM_001282394 (Exon11),NM_006648 (Exon11)
Plate 1	H03	CM-005363-04	WNK2	65268	GACCATTGTGCCAAATGCAC	hg38|+chr9:93259170-93259192	CGG	NM_001282394 (Exon11),NM_006648 (Exon11)
Plate 1	H04	CM-005362-01	WNK1	65125	GATGCAAACAGAAGCCACGT	hg38|-chr12:880779-880801	TGG	NM_001184985 (Exon12),NM_018979 (Exon12)
Plate 1	H04	CM-005362-02	WNK1	65125	ACTGTGGTGGCAGTCGAGGT	hg38|-chr12:880726-880748	GGG	NM_001184985 (Exon12),NM_018979 (Exon12)
Plate 1	H04	CM-005362-03	WNK1	65125	CTGCTGTACAGCAGGCACAT	hg38|-chr12:885627-885649	TGG	NM_014823 (Exon17),NM_001184985 (Exon19),NM_213655 (Exon19),NM_018979 (Exon19)
Plate 1	H04	CM-005362-04	WNK1	65125	GCACATCTGAAGAGATACCA	hg38|-chr12:896229-896251	GGG	NM_014823 (Exon22),NM_001184985 (Exon24),NM_213655 (Exon24),NM_018979 (Exon24)
Plate 1	H05	CM-004166-01	NEK6	10783	CGTGGCTGTGATGAACACGT	hg38|-chr9:124327350-124327372	TGG	NM_001166171.1 (Exon8),NM_001166170.1 (Exon7),NM_001166169.1 (Exon7),NM_001145001.2 (Exon8),NM_014397.5 (Exon7),NM_001166168.1 (Exon7),NM_001166167.1 (Exon7)
Plate 1	H05	CM-004166-02	NEK6	10783	TCATCCCGGAGAGGACAGTA	hg38|+chr9:124326352-124326374	TGG	NM_001166171.1 (Exon7),NM_001166170.1 (Exon6),NM_001166169.1 (Exon6),NM_001145001.2 (Exon7),NM_014397.5 (Exon6),NM_001166168.1 (Exon6),NM_001166167.1 (Exon6)
Plate 1	H05	CM-004166-03	NEK6	10783	TGAAGAAGCGGCCCAGACCA	hg38|-chr9:124327393-124327415	AGG	NM_001166171.1 (Exon8),NM_001166170.1 (Exon7),NM_001166169.1 (Exon7),NM_001145001.2 (Exon8),NM_014397.5 (Exon7),NM_001166168.1 (Exon7),NM_001166167.1 (Exon7)
Plate 1	H05	CM-004166-04	NEK6	10783	GCGTGAATGCATGTGCTCCA	hg38|-chr9:124326400-124326422	CGG	NM_001166171.1 (Exon7),NM_001166170.1 (Exon6),NM_001166169.1 (Exon6),NM_001145001.2 (Exon7),NM_014397.5 (Exon6),NM_001166168.1 (Exon6),NM_001166167.1 (Exon6)
Plate 1	H06	CM-004674-01	STK38	11329	CTCTGTGGATGAATCCAAGT	hg38|+chr6:36515373-36515395	TGG	NM_007271.3 (Exon7),NM_001305102.1 (Exon7)
Plate 1	H06	CM-004674-02	STK38	11329	CAGGCAGGAACTCCATGATT	hg38|+chr6:36517720-36517742	AGG	NM_007271.3 (Exon6),NM_001305102.1 (Exon6)
Plate 1	H06	CM-004674-03	STK38	11329	GATGATTACTTGTGGCCACT	hg38|+chr6:36495897-36495919	GGG	NM_007271.3 (Exon14),NM_001305102.1 (Exon14)
Plate 1	H06	CM-004674-04	STK38	11329	ACAACAAGCTCTGTGATTGG	hg38|-chr6:36499907-36499929	TGG	NM_007271.3 (Exon10),NM_001305102.1 (Exon10)
Plate 1	H07	CM-027176-01	PNCK	139728	GCTGCTGAAGAAACACACGG	hg38|-chrX:153673049-153673071	AGG	NM_001135740.1 (Exon2),NM_001039582.3 (Exon2)
Plate 1	H07	CM-027176-02	PNCK	139728	GATGTAGGAGATGACGCCCA	hg38|+chrX:153671287-153671309	GGG	NM_001135740.1 (Exon7),NM_001039582.3 (Exon7)
Plate 1	H07	CM-027176-03	PNCK	139728	ATGATCTTCGAGTCCTCAAA	hg38|+chrX:153671626-153671648	GGG	NM_001135740.1 (Exon6),NM_001039582.3 (Exon6),NM_001135740.1 (Exon6),NM_001039582.3 (Exon6)
Plate 1	H07	CM-027176-04	PNCK	139728	ACATCTACGGCCTTCCCGTA	hg38|+chrX:153671315-153671337	GGG	NM_001135740.1 (Exon7),NM_001039582.3 (Exon7),NM_001135740.1 (Exon7),NM_001039582.3 (Exon7)
Plate 1	H08	CM-004946-01	CAMK1D	57118	TCGGAGATGTCATCCCAGTA	hg38|-chr10:12814280-12814302	GGG	NM_020397 (Exon7),NM_153498 (Exon7)
Plate 1	H08	CM-004946-02	CAMK1D	57118	GATGTAGGCAATCACTCCGA	hg38|-chr10:12791209-12791231	TGG	NM_020397 (Exon6),NM_153498 (Exon6)
Plate 1	H08	CM-004946-03	CAMK1D	57118	ATGACATCTCCGACTCTGGT	hg38|+chr10:12814290-12814312	AGG	NM_020397 (Exon7),NM_153498 (Exon7)
Plate 1	H08	CM-004946-04	CAMK1D	57118	GACATAGCCTGGAGTTCCAC	hg38|-chr10:12769776-12769798	AGG	NM_020397 (Exon5),NM_153498 (Exon5)
Plate 1	H09	CM-004942-01	CAMK2A	815	TTGCTGTTCCGGGACCACAC	hg38|+chr5:150223199-150223221	TGG	NM_015981.3 (Exon18),NM_171825.2 (Exon17)
Plate 1	H09	CM-004942-02	CAMK2A	815	TCTGCTGGATACAGTGACTA	hg38|+chr5:150256629-150256651	GGG	NM_015981.3 (Exon6),NM_171825.2 (Exon6)
Plate 1	H09	CM-004942-03	CAMK2A	815	GTGCTGCACTGCCACCAGAT	hg38|-chr5:150256595-150256617	GGG	NM_015981.3 (Exon6),NM_171825.2 (Exon6)
Plate 1	H09	CM-004942-04	CAMK2A	815	AGGAGCGACACTCACATCAT	hg38|+chr5:150251735-150251757	AGG	NM_015981.3 (Exon9),NM_171825.2 (Exon9)
Plate 1	H10	CM-007674-01	PHKB	5257	TCATCCGGGAAGACAATATA	hg38|+chr16:47650605-47650627	AGG	NM_000293 (Exon19),NM_001031835 (Exon20)
Plate 1	H10	CM-007674-02	PHKB	5257	GTCCCAGTTCAGGAGCACTA	hg38|-chr16:47660729-47660751	GGG	NM_000293 (Exon22),NM_001031835 (Exon23)
Plate 1	H10	CM-007674-03	PHKB	5257	CGTTACGTTGATCCTTTAGT	hg38|-chr16:47610875-47610897	GGG	NM_000293 (Exon14),NM_001031835 (Exon15)
Plate 1	H10	CM-007674-04	PHKB	5257	CTGTATCAAAGTCCAACTAC	hg38|+chr16:47499773-47499795	CGG	NM_000293 (Exon3),NM_001031835 (Exon4)
Plate 1	H11	CM-015070-01	MPP4	58538	CTGTATGGCAGACAACAACT	hg38|+chr2:201645276-201645298	GGG	NM_033066.2 (Exon22),NM_033066.2 (Exon22)
Plate 1	H11	CM-015070-02	MPP4	58538	TACGGTCAGAAGTTCTTTAT	hg38|-chr2:201658476-201658498	AGG	NM_033066.2 (Exon16),NM_033066.2 (Exon16)
Plate 1	H11	CM-015070-03	MPP4	58538	GTGGCCAGGATCATCCACGG	hg38|-chr2:201685081-201685103	TGG	NM_033066.2 (Exon7),NM_033066.2 (Exon7)
Plate 1	H11	CM-015070-04	MPP4	58538	GCTATATGCTGGAGACAAAC	hg38|-chr2:201682890-201682912	TGG	NM_033066.2 (Exon8),NM_033066.2 (Exon8)
Plate 1	H12	CM-004878-01	ERN2	10595	TATGTGTAAAGAGTGCAGGT	hg38|+chr16:23695020-23695042	GGG	NM_033266 (Exon16)
Plate 1	H12	CM-004878-02	ERN2	10595	TTGTGGTGGACCCTGAGTCA	hg38|-chr16:23706818-23706840	GGG	NM_033266 (Exon6)
Plate 1	H12	CM-004878-03	ERN2	10595	CACCTGCACTCTTTACACAT	hg38|-chr16:23695018-23695040	AGG	NM_033266 (Exon16)
Plate 1	H12	CM-004878-04	ERN2	10595	GTGCCTGTCGCACCTCAACT	hg38|+chr16:23691001-23691023	GGG	NM_033266 (Exon22)
Plate 1	H13	CM-006747-01	NMRK2	27231	ACCGGCATGAAGCTCATCGT	hg38|+chr19:3933666-3933688	GGG	NM_001289117.1 (Exon2),NM_170678.2 (Exon2)
Plate 1	H13	CM-006747-02	NMRK2	27231	GCGGCTGTACAAGTCCACCA	hg38|-chr19:3939902-3939924	GGG	NM_001289117.1 (Exon6),NM_170678.2 (Exon6)
Plate 1	H13	CM-006747-03	NMRK2	27231	GGCCCATGTACCAGAAGTAT	hg38|+chr19:3941124-3941146	AGG	NM_001289117.1 (Exon7),NM_170678.2 (Exon7)
Plate 1	H13	CM-006747-04	NMRK2	27231	TCCACTTGCACTCTTCATAC	hg38|-chr19:3939942-3939964	GGG	NM_001289117.1 (Exon6),NM_170678.2 (Exon6)
Plate 1	H14	CM-004926-01	ACVR2A	92	GAGTTGGAACAAGTACAGGA	hg38|-chr2:147899874-147899896	GGG	NM_001616.4 (Exon4),NM_001278580.1 (Exon4),NM_001278579.1 (Exon5)
Plate 1	H14	CM-004926-02	ACVR2A	92	ATGGCTCCAGAGGTATTAGA	hg38|+chr2:147922991-147923013	GGG	NM_001616.4 (Exon9),NM_001278580.1 (Exon9),NM_001278579.1 (Exon10)
Plate 1	H14	CM-004926-03	ACVR2A	92	AGTGGTTTCAAACCTAGTAA	hg38|-chr2:147915215-147915237	TGG	NM_001616.4 (Exon5),NM_001278580.1 (Exon5),NM_001278579.1 (Exon6)
Plate 1	H14	CM-004926-04	ACVR2A	92	GGTGTACAGGCATCACAAGA	hg38|+chr2:147899847-147899869	TGG	NM_001616.4 (Exon4),NM_001278580.1 (Exon4),NM_001278579.1 (Exon5)
Plate 1	H15	CM-005379-01	TSSK2	23617	CTGATGTCGGAGTCGTCATA	hg38|-chr22:19132042-19132064	GGG	NM_053006.4 (Exon1)
Plate 1	H15	CM-005379-02	TSSK2	23617	AGGAAGAAGGGTTACATCGT	hg38|+chr22:19131421-19131443	AGG	NM_053006.4 (Exon1)
Plate 1	H15	CM-005379-03	TSSK2	23617	GGATGTCCATCTCCCGAGGA	hg38|-chr22:19131567-19131589	AGG	NM_053006.4 (Exon1)
Plate 1	H15	CM-005379-04	TSSK2	23617	GAACTTGAGGCGCTCAGAGT	hg38|-chr22:19131485-19131507	AGG	NM_053006.4 (Exon1)
Plate 1	H16	CM-004030-01	PINK1	65018	GCCTCTCCCTGGAAGCAACC	hg38|-chr1:20638017-20638039	CGG	NM_032409 (Exon2)
Plate 1	H16	CM-004030-02	PINK1	65018	GGCTGGGTGTGTTCACACAA	hg38|-chr1:20645584-20645606	AGG	NM_032409 (Exon5)
Plate 1	H16	CM-004030-03	PINK1	65018	GGCTGGAGGAGTATCTGATA	hg38|+chr1:20637909-20637931	GGG	NM_032409 (Exon2)
Plate 1	H16	CM-004030-04	PINK1	65018	GACAAGCCCGAAGATTTCAT	hg38|-chr1:20649071-20649093	AGG	NM_032409 (Exon7)
Plate 1	H17	CM-006704-01	CHKA	1119	GAACTCCTTGCACCACAGAT	hg38|+chr11:68120884-68120906	AGG	NM_001277 (Exon1),NM_212469 (Exon1)
Plate 1	H17	CM-006704-02	CHKA	1119	GACCTCGAGTCCAAGCAGCT	hg38|-chr11:68121032-68121054	GGG	NM_001277 (Exon1),NM_212469 (Exon1)
Plate 1	H17	CM-006704-03	CHKA	1119	CCCACCAAGAAACAACAGGT	hg38|-chr11:68065781-68065803	AGG	NM_001277 (Exon9),NM_212469 (Exon8)
Plate 1	H17	CM-006704-04	CHKA	1119	TTCTCGCAGAGAGGTCACTT	hg38|-chr11:68074768-68074790	GGG	NM_001277 (Exon4),NM_212469 (Exon3)
Plate 1	H18	CM-003479-01	CSNK1E	1454	GTCCTTCGGAGATATCTACC	hg38|-chr22:38314082-38314104	TGG	NM_152221 (Exon2),NM_001894 (Exon2)
Plate 1	H18	CM-003479-02	CSNK1E	1454	GGTTGCGGAAGAGCTGACGT	hg38|+chr22:38298845-38298867	AGG	NM_152221 (Exon7),NM_001894 (Exon7)
Plate 1	H18	CM-003479-03	CSNK1E	1454	CTTGCTCTCGATGTGCAGCT	hg38|+chr22:38303163-38303185	GGG	NM_152221 (Exon3),NM_001894 (Exon3)
Plate 1	H18	CM-003479-04	CSNK1E	1454	GCTTCCATCAACACGCACCT	hg38|-chr22:38300729-38300751	GGG	NM_152221 (Exon5),NM_001894 (Exon5)
Plate 1	H19	CM-005306-01	STRADB	55437	GTGTCCTACAGGATTTACAT	hg38|+chr2:201478076-201478098	GGG	NM_018571.5 (Exon9),NM_001206864.1 (Exon9),NM_018571.5 (Exon9),NM_001206864.1 (Exon9)
Plate 1	H19	CM-005306-02	STRADB	55437	GCATACTCCCACAGGAACAC	hg38|+chr2:201472995-201473017	TGG	NM_018571.5 (Exon5),NM_001206864.1 (Exon5),NM_018571.5 (Exon5),NM_001206864.1 (Exon5)
Plate 1	H19	CM-005306-03	STRADB	55437	GGATAGAATCACGGCTTTCT	hg38|-chr2:201474642-201474664	AGG	NM_018571.5 (Exon6),NM_001206864.1 (Exon6),NM_018571.5 (Exon6),NM_001206864.1 (Exon6)
Plate 1	H19	CM-005306-04	STRADB	55437	TGTGTCCTACAGGATTTACA	hg38|+chr2:201478075-201478097	TGG	NM_018571.5 (Exon9),NM_001206864.1 (Exon9)
Plate 1	H20	CM-022660-01	CDKL4	344387	CCATCTCGTAGCTACATAAT	hg38|+chr2:39190462-39190484	CGG	NM_001009565.1 (Exon5)
Plate 1	H20	CM-022660-02	CDKL4	344387	ATGGTTCTTCAGTCGATATA	hg38|-chr2:39190402-39190424	TGG	NM_001009565.1 (Exon5)
Plate 1	H20	CM-022660-03	CDKL4	344387	AGACTGGAGAAGGGTCTTAT	hg38|-chr2:39229485-39229507	GGG	NM_001009565.1 (Exon1)
Plate 1	H20	CM-022660-04	CDKL4	344387	CGTAGCTACATAATCGGTGT	hg38|+chr2:39190468-39190490	AGG	NM_001009565.1 (Exon5)
Plate 1	H21	CM-004931-01	NUAK1	9891	TATGAGTCCTCGAGCATCTA	hg38|+chr12:106067939-106067961	AGG	NM_014840.2 (Exon7)
Plate 1	H21	CM-004931-02	NUAK1	9891	TTGTGATCGAAACCATCGAA	hg38|+chr12:106070830-106070852	GGG	NM_014840.2 (Exon6)
Plate 1	H21	CM-004931-03	NUAK1	9891	TCTGACAGGGATTCCAGTGT	hg38|+chr12:106067130-106067152	GGG	NM_014840.2 (Exon7)
Plate 1	H21	CM-004931-04	NUAK1	9891	GCTGTCATCGCTGATGACAC	hg38|+chr12:106067060-106067082	TGG	NM_014840.2 (Exon7)
Plate 1	H22	CM-003475-01	CSNK2A1	1457	GAACTGACCTGACATCATAT	hg38|+chr20:486368-486390	TGG	NM_001895.3 (Exon12),NM_177560.2 (Exon11),NM_177559.2 (Exon13)
Plate 1	H22	CM-003475-02	CSNK2A1	1457	TCAGCTACGACTAATAGACT	hg38|-chr20:492346-492368	GGG	NM_001895.3 (Exon8),NM_177560.2 (Exon7),NM_177559.2 (Exon9)
Plate 1	H22	CM-003475-03	CSNK2A1	1457	TGAGCTACTTGTAGACTATC	hg38|-chr20:492253-492275	AGG	NM_001895.3 (Exon8),NM_177560.2 (Exon7),NM_177559.2 (Exon9)
Plate 1	H22	CM-003475-04	CSNK2A1	1457	CTAGTTGGTGAGGATAGCCA	hg38|-chr20:488760-488782	AGG	NM_001895.3 (Exon10),NM_177560.2 (Exon9),NM_177559.2 (Exon11)
Plate 1	I03	CM-003020-01	PIK3R1	5295	CCACAGAACTGAAGGTTAAT	hg38|-chr5:68293366-68293388	GGG	NM_181524 (Exon4),NM_181523 (Exon10),NM_001242466 (Exon3),NM_181504 (Exon4),NM_181524.1 (Exon4),NM_181523.2 (Exon10),NM_001242466.1 (Exon3),NM_181504.3 (Exon4)
Plate 1	I03	CM-003020-02	PIK3R1	5295	GTGATTATACTCTTACACTA	hg38|+chr5:68293178-68293200	AGG	NM_181524 (Exon3),NM_181523 (Exon9),NM_001242466 (Exon2),NM_181504 (Exon3),NM_181524.1 (Exon3),NM_181523.2 (Exon9),NM_001242466.1 (Exon2),NM_181504.3 (Exon3)
Plate 1	I03	CM-003020-03	PIK3R1	5295	AGAGAGCTGTACAAGTTATA	hg38|-chr5:68297476-68297498	GGG	NM_181524 (Exon10),NM_181523 (Exon16),NM_001242466 (Exon9),NM_181504 (Exon10)
Plate 1	I03	CM-003020-04	PIK3R1	5295	TCCACCAGTGAATATTGGCT	hg38|-chr5:68296166-68296188	AGG	NM_181524 (Exon9),NM_181523 (Exon15),NM_001242466 (Exon8),NM_181504 (Exon9)
Plate 1	I04	CM-003859-01	MOS	4342	GGGTGTATGTGCCTCCTAGA	hg38|+chr8:56113250-56113272	GGG	NM_005372 (Exon1)
Plate 1	I04	CM-003859-02	MOS	4342	GTGTACAAGGCGACTTACCG	hg38|-chr8:56113741-56113763	CGG	NM_005372 (Exon1)
[truncated: 17,898 more rows]

## Sheet: GP-006500-O2 Genome
Table S6. Primary screen crRNA sequences. The genome-wide library is organised in 3 parts, listed here as 3 different sheets (Drug targets, druggable subset and genome). Each gene is targeted by 4 different crRNA, pooled into a single well of a 384-well plate.
[truncated: 42,822 more rows]
