# Supplementary material for: A multiparametric anti-aging CRISPR screen uncovers a role for BAF in protein synthesis regulation
Source: Nat Commun. 2025 Feb 16;16:1681. doi: 10.1038/s41467-025-56916-5 (PMC11830792; doi:10.1038/s41467-025-56916-5)
Supplement: Supplementary file 6 — Supplementary Data 3 [file 41467_2025_56916_MOESM6_ESM.xlsx]

## Sheet: Results 1
Table S7. Primary screen data. The data are presented in 3 sheets. Results 1 lists the nuclear count, emerin nuclear (N) and cytoplasmic (C) intensities, emerin N:C intensity ratio, nuclear shape factor P2A, as well as z-scores for all these measurements, for every well including control wells as indicated in columns K-O. NT: non-targeting control crRNA. Results 2 lists the frequency of nuclei wi…
Plate	Well	Row	Column	Gene	Valid Object Count	Emerin nuclear intensity	Emerin cytoplasmic intensity	Emerin N:C intensity ratio	Nuclear P2A	NGPS2 corrected 1	NGPS2 corrected 2	WT	NT control	emerin crRNA	Emerin nuclear intensity z-score	emerin cytoplasmic intensity z-score	emerin ratio z-score	nuclear P2A z-score
1	A3	A	3	ARHGEF7	1031	0.974092	1.09075	0.974477	1.02641	FALSE	FALSE	FALSE	FALSE	FALSE	0.112771	0.930041	-0.0246369	1.96562
1	A4	A	4	ST13	1128	1.18738	1.26964	1.08267	1.01313	FALSE	FALSE	FALSE	FALSE	FALSE	1.01868	1.81827	-0.00628549	1.07959
1	A5	A	5	GPHN	1033	1.32544	1.55895	1.10888	1.02113	FALSE	FALSE	FALSE	FALSE	FALSE	1.60507	3.25483	-0.00183984	1.61306
1	A6	A	6	EXT2	1039	1.19249	1.32367	1.02389	1.00684	FALSE	FALSE	FALSE	FALSE	FALSE	1.04037	2.08658	-0.0162562	0.660394
1	A7	A	7	SNUPN	1078	1.12736	1.07948	0.985795	0.999525	FALSE	FALSE	FALSE	FALSE	FALSE	0.763735	0.874082	-0.0227173	0.172511
1	A8	A	8	APOBEC1	1125	1.00814	1.12017	0.897367	1.00392	FALSE	FALSE	FALSE	FALSE	FALSE	0.257377	1.07611	-0.0377159	0.465444
1	A9	A	9	SLC24A2	1119	1.09672	1.16774	0.899786	1.00593	FALSE	FALSE	FALSE	FALSE	FALSE	0.633598	1.31232	-0.0373056	0.599392
1	A10	A	10	TNKS	1103	1.04411	1.07817	1.05923	1.01727	FALSE	FALSE	FALSE	FALSE	FALSE	0.410167	0.867583	-0.0102619	1.35616
1	A11	A	11	SLC4A4	1058	0.784569	0.84565	0.870615	1.0156	FALSE	FALSE	FALSE	FALSE	FALSE	-0.6922	-0.286979	-0.0422533	1.24429
1	A12	A	12	TOPBP1	1082	0.765368	0.732945	1.05158	0.989359	FALSE	FALSE	FALSE	FALSE	FALSE	-0.77375	-0.846602	-0.0115601	-0.505394
1	A13	A	13	SCARB2	1055	0.850299	0.812515	1.03627	1.00316	FALSE	FALSE	FALSE	FALSE	FALSE	-0.413019	-0.451507	-0.0141568	0.414847
1	A14	A	14	SGSH	1066	0.863279	0.848408	1.03943	1.00622	FALSE	FALSE	FALSE	FALSE	FALSE	-0.357889	-0.273287	-0.0136207	0.619054
1	A15	A	15	ACADS	1050	0.938415	0.843276	1.39103	0.988337	FALSE	FALSE	FALSE	FALSE	FALSE	-0.0387619	-0.298769	0.0460157	-0.57357
1	A16	A	16	SPATA5L1	1010	0.965463	0.950575	0.958562	1.00201	FALSE	FALSE	FALSE	FALSE	FALSE	0.0761212	0.23401	-0.0273364	0.33812
1	A17	A	17	ABCA8	1107	0.934217	1.0116	0.915359	1.00241	FALSE	FALSE	FALSE	FALSE	FALSE	-0.0565926	0.537028	-0.0346642	0.365106
1	A18	A	18	CCL14	1096	0.878417	0.967963	0.888761	1.00171	FALSE	FALSE	FALSE	FALSE	FALSE	-0.293592	0.320347	-0.0391755	0.31849
1	A19	A	19	TIMP3	1021	1.20792	1.3537	0.908185	0.993964	FALSE	FALSE	FALSE	FALSE	FALSE	1.1059	2.23565	-0.0358809	-0.198283
1	A20	A	20	PRSS54	1085	1.18515	1.1083	0.959886	0.994999	FALSE	FALSE	FALSE	FALSE	FALSE	1.00919	1.01716	-0.0271118	-0.129276
1	A21	A	21	POLK	1102	1.05485	1.12057	1.0288	1.00776	FALSE	FALSE	FALSE	FALSE	FALSE	0.455776	1.07809	-0.0154238	0.721875
1	A22	A	22	NAAA	1092	0.931518	1.00474	0.827588	0.998539	FALSE	FALSE	FALSE	FALSE	FALSE	-0.0680559	0.502958	-0.0495512	0.106781
1	A24	A	24	emerinCtrl	1034	0.111949	0.130782	0.828444	0.991522	FALSE	FALSE	FALSE	FALSE	TRUE	-3.54905	-3.83657	-0.049406	-0.36118
1	B3	B	3	CD3G	1037	1.0119	1.02013	0.977372	1.0054	FALSE	FALSE	FALSE	FALSE	FALSE	0.273363	0.579371	-0.0241459	0.564399
1	B4	B	4	AREG	1116	1.05821	1.06456	1.01619	1.00811	FALSE	FALSE	FALSE	FALSE	FALSE	0.470057	0.799983	-0.0175616	0.745224
1	B5	B	5	ICT1	1045	0.983229	1.13246	0.897991	1.00824	FALSE	FALSE	FALSE	FALSE	FALSE	0.151578	1.13716	-0.03761	0.753379
1	B6	B	6	LDHAL6B	1113	1.0425	1.08535	1.00501	1.009	FALSE	FALSE	FALSE	FALSE	FALSE	0.403307	0.903218	-0.0194574	0.804042
1	B7	B	7	GCNT1	1043	0.874352	1.00951	0.933986	1.00942	FALSE	FALSE	FALSE	FALSE	FALSE	-0.31086	0.526627	-0.0315047	0.832334
1	B8	B	8	OGG1	1076	0.859644	0.990821	0.827216	0.997664	FALSE	FALSE	FALSE	FALSE	FALSE	-0.37333	0.433848	-0.0496143	0.0484006
1	B9	B	9	MOGS	1046	0.881588	0.893485	0.99996	1.0039	FALSE	FALSE	FALSE	FALSE	FALSE	-0.280127	-0.0494596	-0.0203148	0.463963
1	B10	B	10	HBZ	1110	0.93743	0.933741	1.07208	0.996628	FALSE	FALSE	FALSE	FALSE	FALSE	-0.0429457	0.150422	-0.00808177	-0.0206672
1	B11	B	11	SLC9A6	1131	0.871461	0.879883	1.0673	0.996687	FALSE	FALSE	FALSE	FALSE	FALSE	-0.323137	-0.117002	-0.00889235	-0.016695
1	B12	B	12	EIF2S2	1098	0.870623	0.857013	0.949466	1.0007	FALSE	FALSE	FALSE	FALSE	FALSE	-0.326698	-0.230557	-0.0288792	0.251176
1	B13	B	13	ATP8A2	1129	0.927549	1.01596	0.991141	1.00525	FALSE	FALSE	FALSE	FALSE	FALSE	-0.0849129	0.558686	-0.0218106	0.554351
1	B14	B	14	CMAS	1054	0.981483	1.04154	0.992485	0.999648	FALSE	FALSE	FALSE	FALSE	FALSE	0.144164	0.68569	-0.0215827	0.180727
1	B15	B	15	POLR2A	921	1.2652	1.05033	0.945486	0.997652	FALSE	FALSE	FALSE	FALSE	FALSE	1.3492	0.729319	-0.0295542	0.0476026
1	B16	B	16	SLCO2B1	1005	0.730242	0.797477	0.96407	1.00914	FALSE	FALSE	FALSE	FALSE	FALSE	-0.922944	-0.526176	-0.0264022	0.813719
1	B17	B	17	CNTFR	1092	0.909955	1.03117	0.884576	1.01945	FALSE	FALSE	FALSE	FALSE	FALSE	-0.159641	0.634186	-0.0398854	1.50141
1	B18	B	18	TMED10	1097	0.842333	0.92844	0.80961	1.00751	FALSE	FALSE	FALSE	FALSE	FALSE	-0.446857	0.124104	-0.0526005	0.70525
1	B19	B	19	AARSD1	1091	0.801114	0.890459	0.893564	1.00656	FALSE	FALSE	FALSE	FALSE	FALSE	-0.621924	-0.0644848	-0.0383609	0.641835
1	B20	B	20	HMGCS1	1097	0.774252	0.827949	1.00409	1.0275	FALSE	FALSE	FALSE	FALSE	FALSE	-0.736018	-0.374874	-0.0196139	2.03787
1	B21	B	21	PGLYRP3	1043	0.845874	0.953239	0.838361	0.991115	FALSE	FALSE	FALSE	FALSE	FALSE	-0.431816	0.247238	-0.0477239	-0.388262
1	B22	B	22	AKR1B1	1053	0.977871	1.04089	0.949859	1.0018	FALSE	FALSE	FALSE	FALSE	FALSE	0.12882	0.682452	-0.0288125	0.324115
1	B23	B	23	negCtrl	787	1.15608	1.11712	1.08448	0.991011	FALSE	FALSE	FALSE	TRUE	FALSE	0.885727	1.06099	-0.00597857	-0.395256
1	B24	B	24	NA	1040	1.02702	1.03621	1.03892	1.00348	FALSE	FALSE	FALSE	FALSE	FALSE	0.337558	0.65922	-0.013707	0.435973
1	C2	C	2	hTERTCtrl	1023	2.32123	0.919643	2.59726	0.95996	FALSE	FALSE	TRUE	FALSE	FALSE	5.83455	0.0804244	0.250607	-2.46587
1	C3	C	3	AGBL2	1171	1.25771	1.28609	1.06488	1.02506	FALSE	FALSE	FALSE	FALSE	FALSE	1.3174	1.89995	-0.00930303	1.87505
1	C4	C	4	IL22RA2	1069	0.953477	1.06199	10.0762	1.01472	FALSE	FALSE	FALSE	FALSE	FALSE	0.0252102	0.787237	1.51914	1.18571
1	C5	C	5	POLE	1015	1.18156	1.25489	0.971835	1.00491	FALSE	FALSE	FALSE	FALSE	FALSE	0.993977	1.74505	-0.0250851	0.531605
1	C6	C	6	PTGR2	1064	1.16876	1.15788	1.06188	1.00306	FALSE	FALSE	FALSE	FALSE	FALSE	0.939578	1.26335	-0.00981228	0.408442
1	C7	C	7	LIG4	1019	0.907899	0.96189	0.917319	1.00436	FALSE	FALSE	FALSE	FALSE	FALSE	-0.168371	0.290192	-0.0343317	0.49494
1	C8	C	8	ABHD4	1161	0.863298	0.924799	0.934083	1.00897	FALSE	FALSE	FALSE	FALSE	FALSE	-0.357808	0.106026	-0.0314883	0.802406
1	C9	C	9	POLR1A	1088	1.28537	1.31356	1.03296	1.00636	FALSE	FALSE	FALSE	FALSE	FALSE	1.43486	2.03635	-0.0147179	0.628439
1	C10	C	10	IDH3A	1054	1.07927	1.07498	0.942901	1.00583	FALSE	FALSE	FALSE	FALSE	FALSE	0.559495	0.851718	-0.0299927	0.592665
1	C11	C	11	AHCY	1087	0.154286	0.108916	4.52994	1.01473	FALSE	FALSE	FALSE	FALSE	FALSE	-3.36923	-3.94514	0.578415	1.18631
1	C12	C	12	SMC1A	1044	0.696476	0.74246	0.832952	1.00904	FALSE	FALSE	FALSE	FALSE	FALSE	-1.06636	-0.799355	-0.0486414	0.807094
1	C13	C	13	2001-09-01	1023	0.876876	0.880094	1.03511	0.993441	FALSE	FALSE	FALSE	FALSE	FALSE	-0.300138	-0.115952	-0.0143522	-0.233151
1	C14	C	14	2005-09-01	1006	1.09161	1.07681	1.01745	1.00144	FALSE	FALSE	FALSE	FALSE	FALSE	0.611896	0.860809	-0.0173483	0.299907
1	C15	C	15	SLC9A9	1005	1.04405	0.994732	1.06579	0.99587	FALSE	FALSE	FALSE	FALSE	FALSE	0.409893	0.453269	-0.00914954	-0.0712044
1	C16	C	16	DCT	1017	0.892295	1.00341	0.931164	1.01042	FALSE	FALSE	FALSE	FALSE	FALSE	-0.234648	0.49636	-0.0319835	0.8991
1	C17	C	17	LCN12	1071	1.06831	1.01752	0.937042	0.990669	FALSE	FALSE	FALSE	FALSE	FALSE	0.51296	0.566436	-0.0309865	-0.418031
1	C18	C	18	B3GNT9	1116	0.901881	0.895919	1.26165	0.994505	FALSE	FALSE	FALSE	FALSE	FALSE	-0.193934	-0.0373736	0.024072	-0.162231
1	C19	C	19	MEPCE	1045	0.908545	0.962354	1.8205	1.02628	FALSE	FALSE	FALSE	FALSE	FALSE	-0.165629	0.292497	0.11886	1.95679
1	C20	C	20	HACL1	1043	0.939123	1.0023	0.847222	0.992156	FALSE	FALSE	FALSE	FALSE	FALSE	-0.0357554	0.490834	-0.0462211	-0.318885
1	C21	C	21	RDH14	1147	1.21068	1.22019	0.989878	1.00285	FALSE	FALSE	FALSE	FALSE	FALSE	1.11766	1.57276	-0.0220247	0.393946
1	C22	C	22	SLC23A3	1111	0.890013	0.931527	1.06932	0.99857	FALSE	FALSE	FALSE	FALSE	FALSE	-0.24434	0.139431	-0.00855066	0.108845
1	C23	C	23	negCtrl	1018	0.992385	1.00456	1.17492	0.998991	FALSE	FALSE	FALSE	TRUE	FALSE	0.190467	0.502079	0.00936059	0.136908
1	C24	C	24	emerinCtrl	1105	0.144404	0.176059	0.737231	1.00274	FALSE	FALSE	FALSE	FALSE	TRUE	-3.4112	-3.61175	-0.064877	0.38706
1	D1	D	1	homoCtrl	1067	1.78972	0.562858	2.78281	0.979339	FALSE	TRUE	FALSE	FALSE	FALSE	3.57703	-1.69115	0.28208	-1.17354
1	D3	D	3	MRC2	1111	1.02905	1.00317	1.03181	0.981969	FALSE	FALSE	FALSE	FALSE	FALSE	0.346195	0.495163	-0.0149131	-0.998204
1	D4	D	4	FGF1	1084	0.853994	0.91764	0.917449	1.00604	FALSE	FALSE	FALSE	FALSE	FALSE	-0.397328	0.0704774	-0.0343097	0.606813
1	D5	D	5	EIF1	1036	0.802392	0.854432	0.877933	0.982615	FALSE	FALSE	FALSE	FALSE	FALSE	-0.616499	-0.243376	-0.041012	-0.955138
1	D6	D	6	RAB1A	1076	0.945958	0.995874	1.048	0.998218	FALSE	FALSE	FALSE	FALSE	FALSE	-0.00672556	0.458938	-0.0121658	0.085343
1	D7	D	7	ACSL4	1066	0.811516	0.849738	0.810968	1.00773	FALSE	FALSE	FALSE	FALSE	FALSE	-0.577745	-0.266683	-0.0523703	0.719835
1	D8	D	8	CLEC1B	1134	0.954486	1.03594	0.959836	1.01293	FALSE	FALSE	FALSE	FALSE	FALSE	0.0294981	0.657874	-0.0271204	1.0664
1	D9	D	9	UGT2B7	1013	1.1304	1.16451	0.967563	1.00968	FALSE	FALSE	FALSE	FALSE	FALSE	0.776682	1.29627	-0.0258097	0.849789
1	D10	D	10	CES2	1102	0.963395	1.01718	0.943637	1.00756	FALSE	FALSE	FALSE	FALSE	FALSE	0.0673362	0.564752	-0.0298679	0.708527
1	D11	D	11	SLC23A1	1022	0.892505	0.909784	1.02958	1.00616	FALSE	FALSE	FALSE	FALSE	FALSE	-0.233756	0.0314698	-0.0152908	0.614821
1	D12	D	12	NQO2	1080	0.964763	0.928499	0.894809	0.995202	FALSE	FALSE	FALSE	FALSE	FALSE	0.073146	0.124394	-0.0381498	-0.115749
1	D13	D	13	AMY2B	1004	0.937395	1.00793	1.01728	1.02659	FALSE	FALSE	FALSE	FALSE	FALSE	-0.0430954	0.518824	-0.0173766	1.97732
1	D14	D	14	FUT7	1037	0.96583	0.987502	1.01684	0.994885	FALSE	FALSE	FALSE	FALSE	FALSE	0.0776784	0.417366	-0.0174516	-0.136903
1	D15	D	15	PARP1	1006	0.892701	0.929132	0.928874	1.00337	FALSE	FALSE	FALSE	FALSE	FALSE	-0.232925	0.127538	-0.0323718	0.42862
1	D16	D	16	ARHGAP5	1015	0.866593	0.929637	0.86086	0.996547	FALSE	FALSE	FALSE	FALSE	FALSE	-0.343813	0.130049	-0.0439078	-0.0260737
1	D17	D	17	SLC22A23	1055	0.940357	1.01059	0.989506	1.006	FALSE	FALSE	FALSE	FALSE	FALSE	-0.0305147	0.532025	-0.0220878	0.604362
1	D18	D	18	CHST3	1012	0.894485	0.981931	0.905883	0.998866	FALSE	FALSE	FALSE	FALSE	FALSE	-0.225347	0.389706	-0.0362714	0.128586
1	D19	D	19	ABCC6	1008	0.824857	0.822732	0.897149	0.985723	FALSE	FALSE	FALSE	FALSE	FALSE	-0.521082	-0.400776	-0.0377528	-0.747879
1	D20	D	20	PPIF	1106	1.00341	1.07921	0.990367	0.994167	FALSE	FALSE	FALSE	FALSE	FALSE	0.237291	0.872715	-0.0219419	-0.184791
1	D21	D	21	KIF3A	1010	1.04395	1.08445	2.89058	1.01387	FALSE	FALSE	FALSE	FALSE	FALSE	0.409487	0.898768	0.300359	1.12909
1	D22	D	22	IL11RA	1062	0.974709	0.942197	1.08853	0.999377	FALSE	FALSE	FALSE	FALSE	FALSE	0.115391	0.192413	-0.00529227	0.162677
1	D23	D	23	negCtrl	1106	1	0.934142	1.30415	1.00713	FALSE	FALSE	FALSE	TRUE	FALSE	0.222811	0.152417	0.0312806	0.679829
1	D24	D	24	NA	1036	1.13838	1.12064	1.00088	0.998365	FALSE	FALSE	FALSE	FALSE	FALSE	0.810551	1.07845	-0.0201593	0.0951607
1	E2	E	2	hTERTCtrl	1114	1.57823	0.583761	3.88494	0.952302	FALSE	FALSE	TRUE	FALSE	FALSE	2.67875	-1.58736	0.469015	-2.97654
1	E3	E	3	ARL2	1046	0.842388	0.949546	1.04481	1.00917	FALSE	FALSE	FALSE	FALSE	FALSE	-0.446623	0.228902	-0.0127075	0.815759
1	E4	E	4	POFUT1	1010	0.645053	0.743003	0.868528	0.994399	FALSE	FALSE	FALSE	FALSE	FALSE	-1.28477	-0.796659	-0.0426072	-0.169321
1	E5	E	5	DECR1	1088	0.712855	0.804838	0.953301	0.99748	FALSE	FALSE	FALSE	FALSE	FALSE	-0.996792	-0.489627	-0.0282286	0.0361831
1	E6	E	6	TAZ	1047	0.74983	0.824027	0.867187	0.995557	FALSE	FALSE	FALSE	FALSE	FALSE	-0.839748	-0.394346	-0.0428347	-0.0920964
1	E7	E	7	ABCC2	1058	0.896625	0.924165	1.05334	0.996571	FALSE	FALSE	FALSE	FALSE	FALSE	-0.216256	0.102877	-0.0112605	-0.0244621
1	E8	E	8	MOGAT1	1120	0.831336	0.884239	0.884414	0.996563	FALSE	FALSE	FALSE	FALSE	FALSE	-0.493561	-0.0953735	-0.0399128	-0.0249695
1	E9	E	9	AANAT	1059	0.839138	0.918055	0.958711	1.0092	FALSE	FALSE	FALSE	FALSE	FALSE	-0.460426	0.0725393	-0.0273112	0.8179
1	E10	E	10	CD14	1047	0.978446	1.06124	0.93969	1.01652	FALSE	FALSE	FALSE	FALSE	FALSE	0.131262	0.783525	-0.0305373	1.30569
1	E11	E	11	PLOD3	1025	0.831601	0.89127	0.879851	1.00474	FALSE	FALSE	FALSE	FALSE	FALSE	-0.492439	-0.0604598	-0.0406867	0.52042
1	E12	E	12	SERPINA4	1054	0.73442	0.813008	1.2219	1.00389	FALSE	FALSE	FALSE	FALSE	FALSE	-0.905199	-0.449058	0.0173299	0.463935
1	E13	E	13	GYPC	1070	0.833327	0.876147	0.960363	0.995213	FALSE	FALSE	FALSE	FALSE	FALSE	-0.485105	-0.135549	-0.0270308	-0.115045
1	E14	E	14	MYO15A	1069	0.960463	0.939071	1.02995	0.993167	FALSE	FALSE	FALSE	FALSE	FALSE	0.054882	0.176892	-0.0152275	-0.251463
1	E15	E	15	PTGES	1092	0.881631	0.865968	1.04116	0.992868	FALSE	FALSE	FALSE	FALSE	FALSE	-0.279944	-0.186093	-0.0133265	-0.271399
1	E16	E	16	XRN1	1046	0.777554	0.804574	0.857537	0.99961	FALSE	FALSE	FALSE	FALSE	FALSE	-0.721992	-0.49094	-0.0444715	0.178209
1	E17	E	17	SMYD3	1121	0.710644	0.748817	0.865624	0.999981	FALSE	FALSE	FALSE	FALSE	FALSE	-1.00618	-0.767794	-0.0430998	0.202909
1	E18	E	18	GNPNAT1	1084	0.868845	0.884008	0.88649	1.00807	FALSE	FALSE	FALSE	FALSE	FALSE	-0.334251	-0.0965192	-0.0395606	0.742556
1	E19	E	19	GPAT4	1062	0.922206	0.945329	0.867221	0.989814	FALSE	FALSE	FALSE	FALSE	FALSE	-0.107607	0.207964	-0.042829	-0.475071
1	E20	E	20	PSMD7	920	1.79853	1.46799	1.13255	1.0434	FALSE	FALSE	FALSE	FALSE	FALSE	3.61444	2.80315	0.00217436	3.09819
1	E21	E	21	ADA	1100	0.744582	0.765493	0.974254	0.998825	FALSE	FALSE	FALSE	FALSE	FALSE	-0.862035	-0.684991	-0.0246748	0.125878
1	E22	E	22	PEMT	1119	0.704104	0.71172	1.01198	0.997539	FALSE	FALSE	FALSE	FALSE	FALSE	-1.03396	-0.951991	-0.0182754	0.0400996
1	E23	E	23	negCtrl	1123	0.977717	1.02587	1.06786	1.00935	FALSE	FALSE	FALSE	TRUE	FALSE	0.128168	0.607893	-0.00879738	0.827504
1	E24	E	24	emerinCtrl	1032	0.0492755	0.0501601	0.997004	0.983468	FALSE	FALSE	FALSE	FALSE	TRUE	-3.81524	-4.23688	-0.0208162	-0.898242
1	F1	F	1	homoCtrl	1009	1.71464	0.568638	2.66278	0.981502	FALSE	TRUE	FALSE	FALSE	FALSE	3.25813	-1.66245	0.261721	-1.02933
1	F3	F	3	IDO1	1110	0.718711	0.773608	1.00981	0.997485	FALSE	FALSE	FALSE	FALSE	FALSE	-0.971922	-0.644697	-0.0186448	0.0364613
1	F4	F	4	GTPBP1	1068	0.790397	0.861503	0.885123	1.00783	FALSE	FALSE	FALSE	FALSE	FALSE	-0.667446	-0.208263	-0.0397925	0.726401
1	F5	F	5	TNFRSF19	1131	0.805478	0.893107	0.966148	1.00594	FALSE	FALSE	FALSE	FALSE	FALSE	-0.603392	-0.0513409	-0.0260497	0.600584
1	F6	F	6	IL13RA1	1048	0.776119	0.831693	0.938519	0.996724	FALSE	FALSE	FALSE	FALSE	FALSE	-0.728089	-0.356281	-0.030736	-0.0142344
1	F7	F	7	MTRF1	1066	0.873944	0.887561	0.949453	1.00442	FALSE	FALSE	FALSE	FALSE	FALSE	-0.312592	-0.0788752	-0.0288813	0.499128
1	F8	F	8	ANGPTL3	1122	0.913009	1.00475	0.922973	1.00643	FALSE	FALSE	FALSE	FALSE	FALSE	-0.146668	0.503028	-0.0333727	0.633181
1	F9	F	9	LRP10	1049	0.841099	0.884067	0.921275	1.00235	FALSE	FALSE	FALSE	FALSE	FALSE	-0.452097	-0.0962278	-0.0336607	0.360608
1	F10	F	10	OVCA2	1064	0.82036	0.826008	0.910054	1.00467	FALSE	FALSE	FALSE	FALSE	FALSE	-0.540181	-0.38451	-0.0355639	0.515707
1	F11	F	11	PDE6H	1145	0.787294	0.868028	0.956997	1.00314	FALSE	FALSE	FALSE	FALSE	FALSE	-0.680625	-0.175863	-0.0276018	0.413838
1	F12	F	12	SLC11A2	1092	0.691297	0.73589	0.976638	1.00321	FALSE	FALSE	FALSE	FALSE	FALSE	-1.08836	-0.831979	-0.0242705	0.417993
1	F13	F	13	FGF11	1068	0.853612	0.929861	0.84574	0.997599	FALSE	FALSE	FALSE	FALSE	FALSE	-0.39895	0.131157	-0.0464725	0.0441201
1	F14	F	14	DNA2	1033	0.764415	0.83241	1.10869	1.00671	FALSE	FALSE	FALSE	FALSE	FALSE	-0.7778	-0.352721	-0.00187277	0.651913
1	F15	F	15	DNASE2B	1067	0.81901	0.905552	0.869768	1.00146	FALSE	FALSE	FALSE	FALSE	FALSE	-0.545917	0.0104552	-0.0423969	0.301815
1	F16	F	16	SRR	1060	0.70719	0.759131	0.857996	1.00036	FALSE	FALSE	FALSE	FALSE	FALSE	-1.02085	-0.71658	-0.0443937	0.228254
1	F17	F	17	PTGIS	1054	0.908525	0.955829	0.894096	1.0006	FALSE	FALSE	FALSE	FALSE	FALSE	-0.165714	0.260098	-0.0382706	0.244089
1	F18	F	18	SLC44A1	1127	0.864338	0.913159	0.864605	0.998158	FALSE	FALSE	FALSE	FALSE	FALSE	-0.353391	0.0482294	-0.0432727	0.0813768
1	F19	F	19	FCRL2	1006	0.958052	1.03955	0.92255	1.00073	FALSE	FALSE	FALSE	FALSE	FALSE	0.0446452	0.675783	-0.0334445	0.252692
1	F20	F	20	CCT2	1077	1.1047	1.10554	0.885001	1.00119	FALSE	FALSE	FALSE	FALSE	FALSE	0.667527	1.00349	-0.0398133	0.28373
1	F21	F	21	SULT4A1	1120	0.781734	0.815301	0.985975	1.00691	FALSE	FALSE	FALSE	FALSE	FALSE	-0.704242	-0.437674	-0.0226869	0.665067
1	F22	F	22	PITPNM3	1045	0.83409	0.841669	1.06739	1.00665	FALSE	FALSE	FALSE	FALSE	FALSE	-0.481865	-0.306747	-0.00887739	0.647478
1	F23	F	23	negCtrl	1108	1.0317	1.00647	1.24907	1.01423	FALSE	FALSE	FALSE	TRUE	FALSE	0.357442	0.511561	0.021937	1.15289
1	F24	F	24	NA	1037	0.815834	0.807799	0.947767	0.999894	FALSE	FALSE	FALSE	FALSE	FALSE	-0.559404	-0.474926	-0.0291673	0.197162
1	G2	G	2	hTERTCtrl	1056	1.65242	0.476604	3.48915	0.950142	FALSE	FALSE	TRUE	FALSE	FALSE	2.99386	-2.11943	0.401884	-3.12059
1	G3	G	3	SULF1	1019	0.99228	1.07531	1.11447	1.03358	FALSE	FALSE	FALSE	FALSE	FALSE	0.190022	0.853376	-0.000892445	2.44346
1	G4	G	4	TOP2A	1008	0.828767	1.02156	0.899123	1.04846	FALSE	FALSE	FALSE	FALSE	FALSE	-0.504474	0.586463	-0.0374179	3.43581
1	G5	G	5	ACOT1	1071	0.780448	0.858826	0.960748	1.02073	FALSE	FALSE	FALSE	FALSE	FALSE	-0.709702	-0.221556	-0.0269656	1.58679
1	G6	G	6	ACTN1	1050	0.950577	1.02226	1.11175	1.01167	FALSE	FALSE	FALSE	FALSE	FALSE	0.0128933	0.589953	-0.00135441	0.982443
1	G7	G	7	SPTLC3	1107	0.91563	1.02968	0.991383	1.00348	FALSE	FALSE	FALSE	FALSE	FALSE	-0.135539	0.626785	-0.0217696	0.436243
1	G8	G	8	POLR2G	1039	0.890457	0.909439	1.05563	1.01634	FALSE	FALSE	FALSE	FALSE	FALSE	-0.242454	0.0297567	-0.0108722	1.29382
1	G9	G	9	SLC29A3	1072	0.944786	1.03024	0.880173	1.00906	FALSE	FALSE	FALSE	FALSE	FALSE	-0.011701	0.629579	-0.0406321	0.808064
1	G10	G	10	GUCY1B3	1016	0.946819	1.02575	1.13847	0.995444	FALSE	FALSE	FALSE	FALSE	FALSE	-0.00306655	0.607296	0.00317911	-0.0995844
1	G11	G	11	ADCY5	1047	0.958103	1.01062	0.935786	1.01104	FALSE	FALSE	FALSE	FALSE	FALSE	0.044859	0.532142	-0.0311994	0.940384
1	G12	G	12	NUBP2	1110	0.870479	0.900887	0.929992	1.00947	FALSE	FALSE	FALSE	FALSE	FALSE	-0.32731	-0.0127062	-0.0321822	0.835599
1	G13	G	13	LDHC	1067	0.795906	0.828273	0.953224	1.00758	FALSE	FALSE	FALSE	FALSE	FALSE	-0.644046	-0.373261	-0.0282417	0.709553
1	G14	G	14	KRT8	1113	0.866757	0.893825	0.954596	1.00063	FALSE	FALSE	FALSE	FALSE	FALSE	-0.343119	-0.0477716	-0.028009	0.246114
1	G15	G	15	ALDOA	1107	0.570074	0.545234	1.17914	1.0257	FALSE	FALSE	FALSE	FALSE	FALSE	-1.60323	-1.77866	0.0100764	1.91773
1	G16	G	16	PYCR1	1158	0.739717	0.812021	0.918333	0.999849	FALSE	FALSE	FALSE	FALSE	FALSE	-0.882702	-0.453961	-0.0341598	0.194135
1	G17	G	17	SLC46A1	1077	0.971847	0.90121	0.916533	0.997853	FALSE	FALSE	FALSE	FALSE	FALSE	0.103235	-0.0111061	-0.0344651	0.061
1	G18	G	18	DAO	1099	0.763693	0.809124	0.987345	1.01361	FALSE	FALSE	FALSE	FALSE	FALSE	-0.780866	-0.468344	-0.0224544	1.11211
1	G19	G	19	KLRG1	1007	0.723984	0.800205	0.831851	0.992847	FALSE	FALSE	FALSE	FALSE	FALSE	-0.949525	-0.512629	-0.0488281	-0.272821
1	G20	G	20	UGT3A1	1054	0.810109	0.813161	1.03711	1.00483	FALSE	FALSE	FALSE	FALSE	FALSE	-0.583722	-0.448298	-0.0140135	0.526376
1	G21	G	21	PRMT3	1054	0.764067	0.795357	1.17137	1.01044	FALSE	FALSE	FALSE	FALSE	FALSE	-0.779278	-0.536703	0.008759	0.900359
1	G22	G	22	CD160	1064	0.822673	0.797836	1.30211	0.996348	FALSE	FALSE	FALSE	FALSE	FALSE	-0.530359	-0.524393	0.0309342	-0.0393035
1	G23	G	23	negCtrl	1043	1.0294	1	1.31032	1	FALSE	FALSE	FALSE	TRUE	FALSE	0.347685	0.479425	0.0323267	0.204203
1	G24	G	24	emerinCtrl	1090	0.0607695	0.0647209	0.875144	0.997581	FALSE	FALSE	FALSE	FALSE	TRUE	-3.76642	-4.16458	-0.0414851	0.0428819
1	H3	H	3	IL11	1131	0.736805	0.803501	0.957009	1.00635	FALSE	FALSE	FALSE	FALSE	FALSE	-0.895067	-0.496264	-0.0275998	0.627952
1	H4	H	4	ARHGEF6	1064	0.692686	0.739856	0.904134	0.999393	FALSE	FALSE	FALSE	FALSE	FALSE	-1.08246	-0.812284	-0.036568	0.163719
1	H5	H	5	GUSB	1054	0.782969	0.787958	0.923945	1.01367	FALSE	FALSE	FALSE	FALSE	FALSE	-0.698993	-0.573441	-0.0332079	1.11564
1	H6	H	6	PTCH1	1014	0.748865	0.803454	0.915884	0.99991	FALSE	FALSE	FALSE	FALSE	FALSE	-0.843844	-0.496497	-0.0345752	0.198234
1	H7	H	7	MYO1E	1027	0.968814	0.95663	0.989591	0.99519	FALSE	FALSE	FALSE	FALSE	FALSE	0.0903553	0.264076	-0.0220734	-0.116561
1	H8	H	8	CD302	1009	0.882801	0.900724	0.951246	1.00443	FALSE	FALSE	FALSE	FALSE	FALSE	-0.274975	-0.0135153	-0.0285772	0.49949
1	H9	H	9	MTFMT	1008	0.830212	0.84192	0.947849	1.0079	FALSE	FALSE	FALSE	FALSE	FALSE	-0.498339	-0.305501	-0.0291534	0.731206
1	H10	H	10	RAB5B	1078	0.892522	0.886215	0.954741	1.00047	FALSE	FALSE	FALSE	FALSE	FALSE	-0.233686	-0.0855618	-0.0279845	0.235356
1	H11	H	11	CROT	1023	0.913886	0.962708	1.01703	1.00907	FALSE	FALSE	FALSE	FALSE	FALSE	-0.142946	0.294257	-0.0174186	0.809058
1	H12	H	12	SLC26A2	1047	0.829575	0.913042	0.880313	1.00049	FALSE	FALSE	FALSE	FALSE	FALSE	-0.501043	0.047645	-0.0406085	0.236625
1	H13	H	13	POLR3H	1056	0.86829	0.857906	1.10128	1.01133	FALSE	FALSE	FALSE	FALSE	FALSE	-0.336606	-0.226126	-0.00312928	0.959913
1	H14	H	14	GCLM	1061	0.85225	0.89476	0.952726	1.00553	FALSE	FALSE	FALSE	FALSE	FALSE	-0.404732	-0.0431307	-0.0283263	0.57264
1	H15	H	15	SDSL	1125	0.968341	1.0588	0.828181	1.0016	FALSE	FALSE	FALSE	FALSE	FALSE	0.0883425	0.771405	-0.0494507	0.311113
1	H16	H	16	DDX43	1063	0.877109	0.969007	1.02937	1.0072	FALSE	FALSE	FALSE	FALSE	FALSE	-0.29915	0.325535	-0.0153263	0.684656
1	H17	H	17	TP53I3	1073	0.985782	1.01657	0.905901	0.992394	FALSE	FALSE	FALSE	FALSE	FALSE	0.162422	0.561711	-0.0362684	-0.302999
1	H18	H	18	RHEB	1091	1.08496	1.09727	0.930567	0.992151	FALSE	FALSE	FALSE	FALSE	FALSE	0.583647	0.962428	-0.0320847	-0.319225
1	H19	H	19	CPN2	1135	0.909362	0.987434	0.894839	1.00288	FALSE	FALSE	FALSE	FALSE	FALSE	-0.162161	0.417032	-0.0381447	0.396476
1	H20	H	20	DHRS4	1025	0.847462	0.87184	0.904616	0.996368	FALSE	FALSE	FALSE	FALSE	FALSE	-0.425071	-0.156937	-0.0364863	-0.0380136
1	H21	H	21	ATP10D	1027	0.78669	0.853118	0.915642	0.99333	FALSE	FALSE	FALSE	FALSE	FALSE	-0.68319	-0.249901	-0.0346162	-0.240609
1	H22	H	22	SLC2A5	1008	0.80968	0.868978	0.87919	1.00362	FALSE	FALSE	FALSE	FALSE	FALSE	-0.585545	-0.17115	-0.0407989	0.44537
1	H23	H	23	negCtrl	1160	1.03203	0.985586	1.22559	0.996039	FALSE	FALSE	FALSE	TRUE	FALSE	0.358841	0.407852	0.0179558	-0.0599534
1	H24	H	24	NA	1000	1.10802	1.10399	1.03357	1.00454	FALSE	FALSE	FALSE	FALSE	FALSE	0.681622	0.99579	-0.0146132	0.507013
1	I2	I	2	hTERTCtrl	1030	1.48958	0.534581	2.79181	0.949398	FALSE	FALSE	TRUE	FALSE	FALSE	2.30222	-1.83155	0.283606	-3.17022
1	I3	I	3	POLR1C	1136	1.04259	0.981955	1.27827	1.00495	FALSE	FALSE	FALSE	FALSE	FALSE	0.403723	0.389826	0.0268908	0.534603
1	I4	I	4	FABP3	1028	0.885194	0.933272	1.06747	1.0088	FALSE	FALSE	FALSE	FALSE	FALSE	-0.264811	0.148098	-0.00886478	0.790703
1	I5	I	5	CHSY1	528	0.730574	0.823096	0.965165	1.00792	FALSE	FALSE	FALSE	FALSE	FALSE	-0.921532	-0.398967	-0.0262164	0.732446
1	I6	I	6	ATP2A2	1066	0.94653	1.03861	0.831202	0.990923	FALSE	FALSE	FALSE	FALSE	FALSE	-0.00429356	0.67115	-0.0489383	-0.401084
1	I7	I	7	ASF1A	1029	0.901092	0.973197	0.957132	1.00308	FALSE	FALSE	FALSE	FALSE	FALSE	-0.197287	0.346339	-0.0275789	0.409489
1	I8	I	8	PIWIL1	1074	0.890649	0.934267	0.920135	1.0041	FALSE	FALSE	FALSE	FALSE	FALSE	-0.241641	0.153038	-0.0338541	0.477686
1	I9	I	9	NOX3	1024	0.826778	0.891875	0.965732	1.01183	FALSE	FALSE	FALSE	FALSE	FALSE	-0.512924	-0.0574559	-0.0261202	0.993203
1	I10	I	10	GHR	1144	1.00892	1.06773	1.49792	1.01082	FALSE	FALSE	FALSE	FALSE	FALSE	0.260714	0.815725	0.0641458	0.926041
1	I11	I	11	FKBP10	1026	0.986537	1.04284	1.10962	1.00434	FALSE	FALSE	FALSE	FALSE	FALSE	0.165631	0.692146	-0.00171552	0.493894
1	I12	I	12	ESM1	1018	1.04616	1.0656	1.05657	1.00819	FALSE	FALSE	FALSE	FALSE	FALSE	0.418864	0.805155	-0.0107123	0.750652
1	I13	I	13	SLFN13	1104	1.01528	1.0751	0.98481	0.995078	FALSE	FALSE	FALSE	FALSE	FALSE	0.2877	0.852343	-0.0228845	-0.124053
1	I14	I	14	CBX8	1044	1.02344	1.06652	1.05794	1.00012	FALSE	FALSE	FALSE	FALSE	FALSE	0.322385	0.809745	-0.0104802	0.212026
1	I15	I	15	EEF1B2	1061	0.938622	0.936628	0.904297	1.00109	FALSE	FALSE	FALSE	FALSE	FALSE	-0.0378823	0.164758	-0.0365403	0.277084
1	I16	I	16	PADI3	1100	0.974054	0.994466	0.945395	0.998677	FALSE	FALSE	FALSE	FALSE	FALSE	0.112611	0.451947	-0.0295696	0.115974
1	I17	I	17	PABPC1	1112	0.862138	0.856992	0.933956	1.01183	FALSE	FALSE	FALSE	FALSE	FALSE	-0.362737	-0.230664	-0.0315099	0.992763
1	I18	I	18	PHYHD1	1036	0.914436	0.899345	0.970669	0.982143	FALSE	FALSE	FALSE	FALSE	FALSE	-0.140608	-0.0203651	-0.0252829	-0.986593
1	I19	I	19	MAP2	1040	0.89346	0.919558	1.02323	0.988671	FALSE	FALSE	FALSE	FALSE	FALSE	-0.2297	0.0800025	-0.0163673	-0.55127
1	I20	I	20	SLC1A4	1014	0.822619	0.857162	1.01548	1.00024	FALSE	FALSE	FALSE	FALSE	FALSE	-0.530587	-0.22982	-0.017682	0.220505
1	I21	I	21	SOAT1	1102	0.933207	0.929771	1.02225	0.988748	FALSE	FALSE	FALSE	FALSE	FALSE	-0.0608806	0.130712	-0.0165339	-0.546108
1	I22	I	22	CD2	1110	0.894141	0.951282	0.941001	1.00301	FALSE	FALSE	FALSE	FALSE	FALSE	-0.226807	0.23752	-0.0303149	0.404851
1	I23	I	23	negCtrl	1131	1.02	0.950422	1.16981	0.99795	FALSE	FALSE	FALSE	TRUE	FALSE	0.307745	0.233253	0.00849386	0.0675064
1	I24	I	24	emerinCtrl	1116	0.0612619	0.0753857	1.13197	1.00924	FALSE	FALSE	FALSE	FALSE	TRUE	-3.76433	-4.11163	0.00207575	0.820536
1	J3	J	3	GNA11	1045	0.818708	0.801792	0.959121	1.00086	FALSE	FALSE	FALSE	FALSE	FALSE	-0.547196	-0.50475	-0.0272416	0.261711
1	J4	J	4	GNPDA1	1080	0.731271	0.79156	1.03713	1.00987	FALSE	FALSE	FALSE	FALSE	FALSE	-0.918572	-0.555558	-0.0140097	0.862589
1	J5	J	5	PCBP1	1063	0.766796	0.812942	1.03981	1.01012	FALSE	FALSE	FALSE	FALSE	FALSE	-0.767685	-0.449385	-0.0135553	0.879041
1	J6	J	6	DDX18	1055	0.982693	0.838276	1.16254	1.00626	FALSE	FALSE	FALSE	FALSE	FALSE	0.149303	-0.323597	0.00726143	0.621801
1	J7	J	7	HMOX2	1060	0.842983	0.848737	0.93622	1.01423	FALSE	FALSE	FALSE	FALSE	FALSE	-0.444093	-0.271653	-0.0311259	1.15285
1	J8	J	8	VNN3	1054	0.894734	0.989594	0.88304	0.996801	FALSE	FALSE	FALSE	FALSE	FALSE	-0.224291	0.427753	-0.0401458	-0.00909711
1	J9	J	9	HLA-DMA	1105	0.823172	0.909117	0.827321	0.98919	FALSE	FALSE	FALSE	FALSE	FALSE	-0.528239	0.0281586	-0.0495965	-0.516679
1	J10	J	10	CP	1039	0.843929	0.900064	0.836588	1.01162	FALSE	FALSE	FALSE	FALSE	FALSE	-0.440074	-0.0167922	-0.0480247	0.978769
1	J11	J	11	CD28	1052	0.981527	1.06965	0.841705	0.993623	FALSE	FALSE	FALSE	FALSE	FALSE	0.144351	0.825275	-0.0471568	-0.221063
1	J12	J	12	ENO2	1119	0.646451	0.734225	3.00181	0.992103	FALSE	FALSE	FALSE	FALSE	FALSE	-1.27883	-0.840248	0.319224	-0.322406
1	J13	J	13	SLC1A2	1090	0.948163	0.993685	0.950316	1.00963	FALSE	FALSE	FALSE	FALSE	FALSE	0.00263997	0.448066	-0.0287351	0.846475
1	J14	J	14	ST8SIA5	1017	0.961673	1.01821	0.968111	1.00664	FALSE	FALSE	FALSE	FALSE	FALSE	0.0600228	0.569822	-0.0257167	0.646792
1	J15	J	15	LALBA	186	0.964032	1.11465	0.649911	1.00194	FALSE	FALSE	FALSE	FALSE	FALSE	0.070042	1.04872	-0.0796875	0.33374
1	J16	J	16	ATP1A3	1072	0.997735	1.03237	0.943418	1.0135	FALSE	FALSE	FALSE	FALSE	FALSE	0.213192	0.64014	-0.029905	1.1044
1	J17	J	17	HLCS	1173	0.829328	0.952866	0.892266	1.01882	FALSE	FALSE	FALSE	FALSE	FALSE	-0.502092	0.245385	-0.0385811	1.45896
1	J18	J	18	FOXS1	1051	0.956666	0.99673	1.04177	1.00332	FALSE	FALSE	FALSE	FALSE	FALSE	0.0387566	0.463189	-0.0132237	0.425352
1	J19	J	19	RAB35	1027	1.02297	1.06553	0.967058	0.993402	FALSE	FALSE	FALSE	FALSE	FALSE	0.320356	0.804829	-0.0258954	-0.235764
1	J20	J	20	ARFGAP3	1141	0.900741	0.904004	1.00633	1.00318	FALSE	FALSE	FALSE	FALSE	FALSE	-0.198777	0.00276694	-0.019234	0.416173
1	J21	J	21	BAX	1134	0.926866	0.959745	1.10325	1.01032	FALSE	FALSE	FALSE	FALSE	FALSE	-0.0878144	0.279544	-0.00279512	0.892264
1	J22	J	22	DFFA	1078	0.777476	0.816308	1.11435	1.01025	FALSE	FALSE	FALSE	FALSE	FALSE	-0.722324	-0.432676	-0.000912106	0.88765
1	J23	J	23	negCtrl	1102	1.1532	1.05215	1.16482	0.99081	FALSE	FALSE	FALSE	TRUE	FALSE	0.873484	0.738384	0.00764832	-0.408625
1	J24	J	24	NA	1011	1.10958	1.16052	1.04703	0.992962	FALSE	FALSE	FALSE	FALSE	FALSE	0.688242	1.27648	-0.0123312	-0.265113
1	K3	K	3	GJA5	1093	0.772369	0.846752	1.25482	1.02763	FALSE	FALSE	FALSE	FALSE	FALSE	-0.744014	-0.281509	0.0229124	2.04667
1	K4	K	4	ST6GAL2	1005	0.647033	0.660611	1.10581	1.0096	FALSE	FALSE	FALSE	FALSE	FALSE	-1.27636	-1.20577	-0.00236111	0.844555
1	K5	K	5	ABHD14A	1045	0.8228	0.894383	1.107	1.01242	FALSE	FALSE	FALSE	FALSE	FALSE	-0.529819	-0.0450041	-0.00215866	1.03235
1	K6	K	6	EREG	1082	0.851386	0.881934	0.958288	0.994132	FALSE	FALSE	FALSE	FALSE	FALSE	-0.408402	-0.106814	-0.0273829	-0.187122
1	K7	K	7	AQP2	1051	0.792967	0.848857	0.88314	1.00081	FALSE	FALSE	FALSE	FALSE	FALSE	-0.65653	-0.271056	-0.0401289	0.258109
1	K8	K	8	CCS	1144	0.828541	0.899132	0.943206	1.01161	FALSE	FALSE	FALSE	FALSE	FALSE	-0.505434	-0.0214244	-0.0299409	0.978477
1	K9	K	9	ABCA13	1067	0.799684	0.898206	0.948065	1.02043	FALSE	FALSE	FALSE	FALSE	FALSE	-0.627999	-0.0260206	-0.0291168	1.56673
1	K10	K	10	TNPO1	1093	0.988013	1.0357	0.927355	0.994724	FALSE	FALSE	FALSE	FALSE	FALSE	0.171898	0.656668	-0.0326294	-0.147618
1	K11	K	11	ANG	1044	0.753917	0.813217	1.70147	1.01035	FALSE	FALSE	FALSE	FALSE	FALSE	-0.822387	-0.448023	0.0986702	0.894484
1	K12	K	12	RAB21	1121	0.843749	0.913112	0.93588	1.01168	FALSE	FALSE	FALSE	FALSE	FALSE	-0.440841	0.0479938	-0.0311836	0.982764
1	K13	K	13	MCM6	1065	0.811647	0.814403	0.931337	0.988776	FALSE	FALSE	FALSE	FALSE	FALSE	-0.57719	-0.442131	-0.031954	-0.544281
1	K14	K	14	MPP6	1011	0.811702	0.794579	1.04159	0.990678	FALSE	FALSE	FALSE	FALSE	FALSE	-0.576955	-0.540566	-0.013254	-0.417408
1	K15	K	15	GNA14	1111	0.823735	0.84861	0.89936	0.997809	FALSE	FALSE	FALSE	FALSE	FALSE	-0.525845	-0.272281	-0.0373777	0.0581085
1	K16	K	16	CHAT	1011	0.817329	0.85511	0.995977	0.992595	FALSE	FALSE	FALSE	FALSE	FALSE	-0.553053	-0.240006	-0.0209903	-0.289604
1	K17	K	17	OLR1	1071	0.895963	0.943287	0.87301	1.00442	FALSE	FALSE	FALSE	FALSE	FALSE	-0.21907	0.197823	-0.0418471	0.498743
1	K18	K	18	GOT1	1060	0.867661	0.915144	0.847265	1.00462	FALSE	FALSE	FALSE	FALSE	FALSE	-0.33928	0.058085	-0.0462137	0.512549
1	K19	K	19	PIK3AP1	1035	0.90341	0.90473	1.00266	1.00053	FALSE	FALSE	FALSE	FALSE	FALSE	-0.18744	0.0063724	-0.0198572	0.239586
1	K20	K	20	NMNAT2	1123	0.853153	0.869256	0.959513	0.98573	FALSE	FALSE	FALSE	FALSE	FALSE	-0.400897	-0.169767	-0.027175	-0.747416
1	K21	K	21	DNPH1	1086	0.842492	0.850752	1.05335	0.977061	FALSE	FALSE	FALSE	FALSE	FALSE	-0.446181	-0.261647	-0.0112596	-1.32551
1	K22	K	22	HLA-E	1029	0.699473	0.713071	0.972892	0.979931	FALSE	FALSE	FALSE	FALSE	FALSE	-1.05363	-0.945285	-0.0249059	-1.1341
1	K23	K	23	negCtrl	1008	0.768578	0.802159	1.14284	1.00828	FALSE	FALSE	FALSE	TRUE	FALSE	-0.760118	-0.502928	0.00392022	0.756472
1	K24	K	24	emerinCtrl	1125	0.0629696	0.0725315	0.886782	0.991622	FALSE	FALSE	FALSE	FALSE	TRUE	-3.75708	-4.1258	-0.0395112	-0.354506
1	L2	L	2	hTERTCtrl	1000	1.78798	0.704617	2.52405	0.954385	FALSE	FALSE	TRUE	FALSE	FALSE	3.56963	-0.98726	0.23819	-2.83765
1	L3	L	3	ARSK	1106	0.822363	0.830049	0.919306	0.998181	FALSE	FALSE	FALSE	FALSE	FALSE	-0.531676	-0.364444	-0.0339947	0.0828862
1	L4	L	4	PRDX1	1062	0.949953	0.898078	1.11546	1.01763	FALSE	FALSE	FALSE	FALSE	FALSE	0.0102427	-0.0266568	-0.000725008	1.37967
1	L5	L	5	LIPF	1173	0.728357	0.783765	0.965189	1.00089	FALSE	FALSE	FALSE	FALSE	FALSE	-0.930948	-0.594262	-0.0262123	0.263253
1	L6	L	6	RAB6A	1125	0.894749	0.919897	1.02566	1.00587	FALSE	FALSE	FALSE	FALSE	FALSE	-0.224227	0.0816829	-0.0159552	0.59564
1	L7	L	7	SLC2A4	1016	0.763364	0.811033	3.91014	0.987214	FALSE	FALSE	FALSE	FALSE	FALSE	-0.782262	-0.458865	0.473288	-0.648416
1	L8	L	8	SLC5A11	1002	0.910547	0.999878	0.896173	0.998067	FALSE	FALSE	FALSE	FALSE	FALSE	-0.157128	0.478819	-0.0379183	0.0753197
1	L9	L	9	CBX7	1123	0.941883	0.973015	0.941722	1.00004	FALSE	FALSE	FALSE	FALSE	FALSE	-0.0240329	0.345434	-0.0301927	0.206685
1	L10	L	10	SLC25A36	1090	0.756891	0.789931	0.910703	1.01331	FALSE	FALSE	FALSE	FALSE	FALSE	-0.809758	-0.563643	-0.0354539	1.09151
1	L11	L	11	GCLC	1054	0.772475	0.863218	0.772545	1.00496	FALSE	FALSE	FALSE	FALSE	FALSE	-0.743566	-0.199748	-0.0588873	0.534948
1	L12	L	12	NANS	1050	0.747608	0.823845	0.829618	1.01303	FALSE	FALSE	FALSE	FALSE	FALSE	-0.849185	-0.395248	-0.0492069	1.07332
1	L13	L	13	TXNRD3	1016	0.871259	0.896195	0.989866	1.0034	FALSE	FALSE	FALSE	FALSE	FALSE	-0.323996	-0.0360058	-0.0220268	0.431188
1	L14	L	14	ST8SIA3	1048	0.816471	0.866252	0.856793	1.01868	FALSE	FALSE	FALSE	FALSE	FALSE	-0.5567	-0.184686	-0.0445977	1.44965
1	L15	L	15	MYDGF	1093	0.864471	0.916047	0.933989	1.00668	FALSE	FALSE	FALSE	FALSE	FALSE	-0.352827	0.0625683	-0.0315042	0.649329
1	L16	L	16	SLC13A1	1018	0.931264	0.884752	0.941134	0.987829	FALSE	FALSE	FALSE	FALSE	FALSE	-0.0691342	-0.0928254	-0.0302924	-0.607392
1	L17	L	17	NGFR	1101	0.745365	0.873591	0.83857	1.01004	FALSE	FALSE	FALSE	FALSE	FALSE	-0.858713	-0.148241	-0.0476886	0.873802
1	L18	L	18	PPIL4	1088	0.953362	0.985895	1.0106	1.00744	FALSE	FALSE	FALSE	FALSE	FALSE	0.0247248	0.409387	-0.0185098	0.70034
1	L19	L	19	ELOVL6	1102	0.921971	0.985383	0.975239	1.01238	FALSE	FALSE	FALSE	FALSE	FALSE	-0.108605	0.406845	-0.0245078	1.02955
1	L20	L	20	HS6ST3	1106	0.779543	0.859082	0.920442	0.999647	FALSE	FALSE	FALSE	FALSE	FALSE	-0.713544	-0.220283	-0.033802	0.180664
1	L21	L	21	RASAL1	1051	0.718296	0.751816	0.938354	0.996915	FALSE	FALSE	FALSE	FALSE	FALSE	-0.973684	-0.752901	-0.0307639	-0.00150464
1	L22	L	22	RNASE2	1006	0.80967	0.846491	1.01368	1.00418	FALSE	FALSE	FALSE	FALSE	FALSE	-0.585587	-0.282802	-0.0179873	0.482997
1	L23	L	23	negCtrl	1062	0.870133	0.947837	3.70748	1.01404	FALSE	FALSE	FALSE	TRUE	FALSE	-0.328779	0.220417	0.438915	1.14043
1	L24	L	24	NA	1030	0.873822	0.939925	1.02108	1.00654	FALSE	FALSE	FALSE	FALSE	FALSE	-0.313109	0.181132	-0.0167326	0.640169
1	M2	M	2	hTERTCtrl	1021	1.46023	0.579551	3.01264	0.961728	FALSE	FALSE	TRUE	FALSE	FALSE	2.17756	-1.60826	0.321061	-2.34795
1	M3	M	3	EGLN3	1053	0.751231	0.803156	1.22969	1.02691	FALSE	FALSE	FALSE	FALSE	FALSE	-0.833794	-0.49798	0.0186507	1.99854
1	M4	M	4	CRLS1	1145	0.841741	0.946865	0.959148	1.0246	FALSE	FALSE	FALSE	FALSE	FALSE	-0.449371	0.21559	-0.027237	1.84484
1	M5	M	5	SMUG1	1071	0.752251	0.862127	0.950845	1.01987	FALSE	FALSE	FALSE	FALSE	FALSE	-0.829466	-0.205165	-0.0286454	1.52956
1	M6	M	6	FANCC	1008	0.877706	0.925075	0.929168	1.00746	FALSE	FALSE	FALSE	FALSE	FALSE	-0.296612	0.107395	-0.032322	0.701369
1	M7	M	7	TLR1	1119	0.867054	0.933281	0.913406	1.00259	FALSE	FALSE	FALSE	FALSE	FALSE	-0.341856	0.148141	-0.0349954	0.376872
1	M8	M	8	KITLG	1104	0.770795	0.817478	0.939823	1.00494	FALSE	FALSE	FALSE	FALSE	FALSE	-0.750703	-0.426866	-0.0305147	0.533835
1	M9	M	9	SLC2A1	1147	0.789033	0.868383	1.00365	1.00467	FALSE	FALSE	FALSE	FALSE	FALSE	-0.673237	-0.1741	-0.019688	0.515345
1	M10	M	10	CNP	1030	0.64409	0.734549	0.817306	0.991685	FALSE	FALSE	FALSE	FALSE	FALSE	-1.28886	-0.83864	-0.0512952	-0.350253
1	M11	M	11	ADH1B	1063	0.750466	0.797	0.847595	1.00122	FALSE	FALSE	FALSE	FALSE	FALSE	-0.837047	-0.528546	-0.0461577	0.285588
1	M12	M	12	RND3	1067	0.723962	0.744625	0.896148	0.997941	FALSE	FALSE	FALSE	FALSE	FALSE	-0.949617	-0.788607	-0.0379225	0.0668843
1	M13	M	13	PDGFB	1003	0.840533	0.867061	14.4985	0.99754	FALSE	FALSE	FALSE	FALSE	FALSE	-0.454498	-0.180667	2.26921	0.0401862
1	M14	M	14	ASGR1	1098	0.783268	0.837303	1.03192	1.0044	FALSE	FALSE	FALSE	FALSE	FALSE	-0.697726	-0.328426	-0.0148938	0.49732
1	M15	M	15	CHD7	1099	0.804123	0.840173	0.940572	0.994293	FALSE	FALSE	FALSE	FALSE	FALSE	-0.609146	-0.314176	-0.0303878	-0.176378
1	M16	M	16	HAVCR1	1008	0.812993	0.81934	0.896103	1.00002	FALSE	FALSE	FALSE	FALSE	FALSE	-0.571472	-0.417618	-0.0379302	0.205284
1	M17	M	17	ADH1C	1078	0.885654	0.879096	1.18303	0.992881	FALSE	FALSE	FALSE	FALSE	FALSE	-0.262856	-0.120909	0.0107362	-0.270527
1	M18	M	18	MAT2A	1013	1.13074	0.959923	1.15777	1.00692	FALSE	FALSE	FALSE	FALSE	FALSE	0.778099	0.28043	0.00645236	0.665805
1	M19	M	19	NCK1	1012	0.757583	0.754629	0.970153	0.99535	FALSE	FALSE	FALSE	FALSE	FALSE	-0.806818	-0.738932	-0.0253703	-0.105899
1	M20	M	20	GLUD1	1100	0.802841	0.850985	0.969479	0.995934	FALSE	FALSE	FALSE	FALSE	FALSE	-0.61459	-0.260489	-0.0254848	-0.0669096
1	M21	M	21	ACOXL	1103	0.93717	0.856581	1.05666	0.983047	FALSE	FALSE	FALSE	FALSE	FALSE	-0.0440507	-0.232701	-0.0106985	-0.926284
1	M22	M	22	LIPG	1006	0.97305	0.960585	1.02942	1.01185	FALSE	FALSE	FALSE	FALSE	FALSE	0.108345	0.283717	-0.0153174	0.994175
1	M23	M	23	negCtrl	1122	0.841123	0.84983	1.0638	0.997209	FALSE	FALSE	FALSE	TRUE	FALSE	-0.451994	-0.266223	-0.00948639	0.0181009
1	M24	M	24	emerinCtrl	1073	0.0654839	0.068549	0.849038	0.998625	FALSE	FALSE	FALSE	FALSE	TRUE	-3.7464	-4.14557	-0.0459131	0.112541
1	N1	N	1	homoCtrl	1078	1.61159	0.512274	2.95948	0.9706	FALSE	TRUE	FALSE	FALSE	FALSE	2.82045	-1.94231	0.312044	-1.75633
1	N3	N	3	SAMD4A	1000	0.804058	0.7969	0.923727	1.001	FALSE	FALSE	FALSE	FALSE	FALSE	-0.60942	-0.52904	-0.0332448	0.270971
1	N4	N	4	GJA4	1040	0.890712	0.893721	1.0485	1.0038	FALSE	FALSE	FALSE	FALSE	FALSE	-0.241374	-0.048292	-0.0120814	0.457417
1	N5	N	5	UGT1A4	1014	1.0247	1.04394	1.02234	1.01248	FALSE	FALSE	FALSE	FALSE	FALSE	0.327709	0.697583	-0.0165191	1.03611
1	N6	N	6	GALNT18	1031	0.942725	1.01834	4.15959	1.00835	FALSE	FALSE	FALSE	FALSE	FALSE	-0.0204551	0.570495	0.515599	0.761118
1	N7	N	7	SGMS1	1042	0.74817	0.816366	0.875212	0.993446	FALSE	FALSE	FALSE	FALSE	FALSE	-0.846798	-0.432387	-0.0414735	-0.232858
1	N8	N	8	GPX2	1096	0.998784	1.04454	0.946502	1.01587	FALSE	FALSE	FALSE	FALSE	FALSE	0.217645	0.700593	-0.029382	1.26261
1	N9	N	9	B3GNT5	1086	0.844686	0.94527	0.931071	1.00732	FALSE	FALSE	FALSE	FALSE	FALSE	-0.436862	0.20767	-0.0319992	0.692153
1	N10	N	10	UCP1	1046	0.911633	1.03665	0.856584	1.00315	FALSE	FALSE	FALSE	FALSE	FALSE	-0.152516	0.661418	-0.0446331	0.414416
1	N11	N	11	ACOX1	1009	0.939541	0.975657	0.901192	0.994709	FALSE	FALSE	FALSE	FALSE	FALSE	-0.0339776	0.358551	-0.0370671	-0.148649
1	N12	N	12	IL27RA	1131	0.938094	0.953319	0.993354	1.01002	FALSE	FALSE	FALSE	FALSE	FALSE	-0.0401268	0.247636	-0.0214353	0.872502
1	N13	N	13	MGMT	1147	0.904938	0.967886	0.870891	1.01101	FALSE	FALSE	FALSE	FALSE	FALSE	-0.180948	0.319969	-0.0422065	0.938524
1	N14	N	14	MRE11A	1062	0.886861	0.883102	0.874651	0.991585	FALSE	FALSE	FALSE	FALSE	FALSE	-0.257727	-0.101016	-0.0415688	-0.356934
1	N15	N	15	RSC1A1	1087	0.925725	0.932922	0.966974	1.01436	FALSE	FALSE	FALSE	FALSE	FALSE	-0.0926609	0.146356	-0.0259096	1.16202
1	N16	N	16	PDIA5	1079	0.878816	0.913466	1.02628	1.01184	FALSE	FALSE	FALSE	FALSE	FALSE	-0.291898	0.0497532	-0.0158498	0.993694
1	N17	N	17	ATP1B4	1085	0.824214	0.896356	0.900082	1.00878	FALSE	FALSE	FALSE	FALSE	FALSE	-0.523812	-0.0352071	-0.0372553	0.789526
1	N18	N	18	KIFAP3	1086	0.905471	0.946705	0.89729	0.997665	FALSE	FALSE	FALSE	FALSE	FALSE	-0.178685	0.214793	-0.0377288	0.0484689
1	N19	N	19	MGAT4C	1028	0.930839	0.931663	0.981168	0.996728	FALSE	FALSE	FALSE	FALSE	FALSE	-0.070941	0.140106	-0.0235022	-0.0139622
1	N20	N	20	RAB2B	1014	0.955832	1.02159	0.972459	1.00957	FALSE	FALSE	FALSE	FALSE	FALSE	0.035215	0.58661	-0.0249792	0.842346
1	N21	N	21	ENPP3	1066	0.787526	0.905913	0.936471	1.01476	FALSE	FALSE	FALSE	FALSE	FALSE	-0.679641	0.01225	-0.0310832	1.18866
1	N22	N	22	RALGPS2	1159	1.11969	1.17207	0.972152	1.00784	FALSE	FALSE	FALSE	FALSE	FALSE	0.731187	1.33383	-0.0250313	0.726974
1	N23	N	23	negCtrl	1057	0.928492	1.00193	0.911302	1.00376	FALSE	FALSE	FALSE	TRUE	FALSE	-0.0809093	0.488993	-0.0353523	0.45474
1	N24	N	24	NA	1114	1.12767	1.03007	1.00152	1.00302	FALSE	FALSE	FALSE	FALSE	FALSE	0.765062	0.628729	-0.0200497	0.405833
1	O3	O	3	FAHD2B	1153	0.899637	1.02368	1.01213	1.01973	FALSE	FALSE	FALSE	FALSE	FALSE	-0.203464	0.597004	-0.0182511	1.51979
1	O4	O	4	SLC6A14	1067	0.782189	0.948902	0.949636	1.03068	FALSE	FALSE	FALSE	FALSE	FALSE	-0.702308	0.225705	-0.0288504	2.25014
1	O5	O	5	CA10	1003	0.923495	1.02912	0.994503	1.01617	FALSE	FALSE	FALSE	FALSE	FALSE	-0.102131	0.624001	-0.0212402	1.28269
1	O6	O	6	GNAZ	1004	0.912024	0.965476	1.11969	1.01715	FALSE	FALSE	FALSE	FALSE	FALSE	-0.150854	0.308001	-6.63726e-06	1.34815
1	O7	O	7	TRMT61A	1019	0.836504	0.837486	0.908313	0.997133	FALSE	FALSE	FALSE	FALSE	FALSE	-0.471611	-0.327516	-0.0358592	0.0130317
1	O8	O	8	AMDHD2	1105	0.833136	0.881897	0.943589	1.00795	FALSE	FALSE	FALSE	FALSE	FALSE	-0.485919	-0.106998	-0.0298761	0.734232
1	O9	O	9	NECTIN4	1056	0.846236	0.938441	0.879848	0.997038	FALSE	FALSE	FALSE	FALSE	FALSE	-0.430276	0.173761	-0.0406873	0.00668441
1	O10	O	10	TLR5	1039	0.911346	0.961375	0.990602	1.00489	FALSE	FALSE	FALSE	FALSE	FALSE	-0.153734	0.287639	-0.0219019	0.530427
1	O11	O	11	DHX30	1163	0.785565	0.846543	0.98084	1.00244	FALSE	FALSE	FALSE	FALSE	FALSE	-0.687967	-0.282548	-0.0235577	0.366628
1	O12	O	12	ADPRH	1122	0.816778	0.799124	0.950612	1.00097	FALSE	FALSE	FALSE	FALSE	FALSE	-0.555394	-0.517998	-0.0286848	0.268723
1	O13	O	13	SLC19A2	1036	0.985805	0.923387	1.10435	0.986538	FALSE	FALSE	FALSE	FALSE	FALSE	0.162521	0.0990148	-0.00260817	-0.693503
1	O14	O	14	POLR3G	1050	0.849228	0.836931	0.866986	0.996786	FALSE	FALSE	FALSE	FALSE	FALSE	-0.417569	-0.330272	-0.0428688	-0.0101385
1	O15	O	15	VLDLR	1030	0.808082	0.771202	1.03091	0.994942	FALSE	FALSE	FALSE	FALSE	FALSE	-0.592329	-0.656644	-0.0150645	-0.133098
1	O16	O	16	CYP4Z1	1012	0.948801	0.94626	0.88207	1.00594	FALSE	FALSE	FALSE	FALSE	FALSE	0.00535114	0.212585	-0.0403104	0.600127
1	O17	O	17	IL12RB2	1032	0.859479	0.887095	1.03529	1.00512	FALSE	FALSE	FALSE	FALSE	FALSE	-0.374028	-0.0811899	-0.0143224	0.54541
1	O18	O	18	CYP26B1	1077	0.914785	0.910554	0.959549	1.00725	FALSE	FALSE	FALSE	FALSE	FALSE	-0.139127	0.0352947	-0.0271689	0.687392
1	O19	O	19	RAB9A	1035	0.878127	0.960023	0.834666	1.00493	FALSE	FALSE	FALSE	FALSE	FALSE	-0.294824	0.280924	-0.0483507	0.533037
1	O20	O	20	LPO	1072	0.961354	0.989803	1.00416	0.992057	FALSE	FALSE	FALSE	FALSE	FALSE	0.0586686	0.428792	-0.0196027	-0.325481
1	O21	O	21	GPAT3	1124	0.978117	1.06008	1.0252	1.01225	FALSE	FALSE	FALSE	FALSE	FALSE	0.129868	0.777739	-0.0160345	1.02112
1	O22	O	22	GANC	1062	0.824052	0.85271	1.00198	1.00046	FALSE	FALSE	FALSE	FALSE	FALSE	-0.5245	-0.251924	-0.0199725	0.234824
1	O23	O	23	negCtrl	1125	0.88805	0.968954	0.949287	1.01102	FALSE	FALSE	FALSE	TRUE	FALSE	-0.252677	0.32527	-0.0289095	0.939067
1	O24	O	24	emerinCtrl	1061	0.0543811	0.064273	0.841418	0.997291	FALSE	FALSE	FALSE	FALSE	TRUE	-3.79356	-4.16681	-0.0472056	0.0235339
1	P3	P	3	GABARAPL2	1101	0.947862	1.03291	0.920981	1.00655	FALSE	FALSE	FALSE	FALSE	FALSE	0.00136496	0.642859	-0.0337106	0.640913
1	P4	P	4	ASNSD1	1007	0.838289	0.896804	0.853238	0.9956	FALSE	FALSE	FALSE	FALSE	FALSE	-0.464032	-0.0329791	-0.0452007	-0.0892235
1	P5	P	5	ARG1	1007	0.972216	0.909318	0.972469	0.988636	FALSE	FALSE	FALSE	FALSE	FALSE	0.104804	0.0291549	-0.0249775	-0.553578
1	P6	P	6	CYP21A2	648	0.961719	0.972418	0.955582	1.00575	FALSE	FALSE	FALSE	FALSE	FALSE	0.0602204	0.342471	-0.0278418	0.587466
1	P7	P	7	CS	1045	0.937344	1.01402	0.850368	0.998664	FALSE	FALSE	FALSE	FALSE	FALSE	-0.043312	0.549052	-0.0456875	0.115132
1	P8	P	8	UGT1A3	1103	0.862956	0.900068	0.907483	1.00442	FALSE	FALSE	FALSE	FALSE	FALSE	-0.359262	-0.0167765	-0.036	0.498628
1	P9	P	9	TAPBP	1075	0.788353	0.794219	0.90458	0.98795	FALSE	FALSE	FALSE	FALSE	FALSE	-0.676128	-0.542353	-0.0364925	-0.599359
1	P10	P	10	FANCA	1040	0.792841	0.82696	0.870484	1.00405	FALSE	FALSE	FALSE	FALSE	FALSE	-0.657064	-0.379782	-0.0422756	0.474279
1	P11	P	11	RAP2C	1036	0.79277	0.806011	1.02535	0.997091	FALSE	FALSE	FALSE	FALSE	FALSE	-0.657366	-0.483802	-0.0160083	0.0102321
1	P12	P	12	MAD2L2	1024	0.914282	0.942342	0.907896	1.00174	FALSE	FALSE	FALSE	FALSE	FALSE	-0.141261	0.193132	-0.03593	0.320009
1	P13	P	13	NDST4	1091	1.0567	1.09825	0.990045	1.00777	FALSE	FALSE	FALSE	FALSE	FALSE	0.463654	0.967272	-0.0219965	0.72214
1	P14	P	14	NLRP2	1123	0.899924	0.962428	0.944531	1.01265	FALSE	FALSE	FALSE	FALSE	FALSE	-0.202245	0.292865	-0.0297163	1.04752
1	P15	P	15	NMT2	1005	0.937885	0.928918	0.88348	0.991213	FALSE	FALSE	FALSE	FALSE	FALSE	-0.0410141	0.126478	-0.0400712	-0.38176
1	P16	P	16	TAC3	1016	1.09541	1.15587	0.935894	1.00168	FALSE	FALSE	FALSE	FALSE	FALSE	0.628065	1.25339	-0.0311811	0.316102
1	P17	P	17	MRPL9	1067	0.839286	0.875322	0.927867	0.99702	FALSE	FALSE	FALSE	FALSE	FALSE	-0.459795	-0.139647	-0.0325427	0.00550625
1	P18	P	18	NGLY1	1090	0.858015	0.900704	0.852521	1.0001	FALSE	FALSE	FALSE	FALSE	FALSE	-0.380247	-0.0136152	-0.0453222	0.211114
1	P19	P	19	RAP1GAP	1108	0.95352	1.08116	0.839478	0.992616	FALSE	FALSE	FALSE	FALSE	FALSE	0.025393	0.882403	-0.0475346	-0.288201
1	P20	P	20	FASN	1107	0.694652	0.832757	0.709285	0.967963	FALSE	FALSE	FALSE	FALSE	FALSE	-1.07411	-0.350999	-0.0696169	-1.93217
1	P21	P	21	ATP1A2	1023	0.971073	1.15209	0.778005	0.994987	FALSE	FALSE	FALSE	FALSE	FALSE	0.09995	1.23462	-0.0579611	-0.130089
1	P22	P	22	G3BP1	1017	1.02728	1.0526	0.922169	1.00718	FALSE	FALSE	FALSE	FALSE	FALSE	0.338692	0.740609	-0.0335091	0.682891
1	P23	P	23	negCtrl	1102	1.14122	1.19912	0.984383	0.995295	FALSE	FALSE	FALSE	TRUE	FALSE	0.822633	1.46813	-0.0229567	-0.109564
1	P24	P	24	NA	1082	1.14542	0.982993	1.15155	0.999067	FALSE	FALSE	FALSE	FALSE	FALSE	0.840455	0.39498	0.00539687	0.141986
10	A1	A	1	heteroCtrl	235	0.739915	0.525999	1.32519	1.00772	TRUE	FALSE	FALSE	FALSE	FALSE	-0.881858	-1.87417	0.034848	0.718868
10	A2	A	2	hTERTCtrl	579	1.25946	0.797684	1.29246	0.968159	FALSE	FALSE	TRUE	FALSE	FALSE	1.32483	-0.525147	0.0292971	-1.91909
10	A3	A	3	SV2B	529	0.857288	1.00257	0.796557	1.00157	FALSE	FALSE	FALSE	FALSE	FALSE	-0.383335	0.492173	-0.0548145	0.309092
10	A4	A	4	VWF	548	0.821204	0.980824	0.791473	1.01073	FALSE	FALSE	FALSE	FALSE	FALSE	-0.536595	0.384207	-0.0556768	0.919941
10	A5	A	5	VEGFC	114	0.60883	0.628373	1.01976	1.04365	FALSE	FALSE	FALSE	FALSE	FALSE	-1.43862	-1.36584	-0.0169568	3.11487
10	A7	A	7	RAD51D	567	0.965566	1.02285	0.86591	1.01019	FALSE	FALSE	FALSE	FALSE	FALSE	0.0765603	0.592908	-0.0430513	0.88399
10	A8	A	8	GDPD1	547	1.03169	1.03175	0.88722	1.00629	FALSE	FALSE	FALSE	FALSE	FALSE	0.357396	0.637078	-0.0394369	0.62369
10	A9	A	9	AGPAT2	550	1.03724	1.14255	0.843532	1.00492	FALSE	FALSE	FALSE	FALSE	FALSE	0.380989	1.18725	-0.0468469	0.532503
10	A10	A	10	ABCG5	518	0.870911	0.929539	0.805942	0.995117	FALSE	FALSE	FALSE	FALSE	FALSE	-0.325475	0.129561	-0.0532226	-0.121394
10	A11	A	11	CHST5	510	1.11142	1.07945	0.864349	1.00879	FALSE	FALSE	FALSE	FALSE	FALSE	0.696033	0.873902	-0.0433161	0.790667
10	A12	A	12	MFN2	551	1.04042	1.02029	0.972568	0.998507	FALSE	FALSE	FALSE	FALSE	FALSE	0.394482	0.580192	-0.0249609	0.104665
10	A13	A	13	NPTXR	523	0.903563	0.895301	0.850048	1.02131	FALSE	FALSE	FALSE	FALSE	FALSE	-0.186789	-0.0404442	-0.0457417	1.6255
10	A14	A	14	NSDHL	576	1.11806	1.14227	0.852671	0.994462	FALSE	FALSE	FALSE	FALSE	FALSE	0.724267	1.18587	-0.0452968	-0.165087
10	A15	A	15	EXO1	524	1.06474	1.02375	0.920692	0.989473	FALSE	FALSE	FALSE	FALSE	FALSE	0.497773	0.597367	-0.0337597	-0.497819
10	A16	A	16	ATP1A1	507	1.19819	1.2073	0.883891	1.00966	FALSE	FALSE	FALSE	FALSE	FALSE	1.06459	1.50873	-0.0400016	0.848282
10	A17	A	17	SLC37A2	511	1.13793	1.16409	0.904649	1.01476	FALSE	FALSE	FALSE	FALSE	FALSE	0.808664	1.29417	-0.0364807	1.18836
10	A18	A	18	SLC10A7	570	1.03117	1.03357	0.905721	1.00753	FALSE	FALSE	FALSE	FALSE	FALSE	0.355203	0.646125	-0.036299	0.706125
10	A19	A	19	TUBE1	556	1.09042	1.07503	0.856006	1.00375	FALSE	FALSE	FALSE	FALSE	FALSE	0.606864	0.851983	-0.0447312	0.454261
10	A20	A	20	GKAP1	529	1.08936	1.0664	0.869193	1.01624	FALSE	FALSE	FALSE	FALSE	FALSE	0.602374	0.809142	-0.0424945	1.28687
10	A21	A	21	AKAP8	503	0.966262	1.00562	0.860379	0.997595	FALSE	FALSE	FALSE	FALSE	FALSE	0.079516	0.507308	-0.0439894	0.043852
10	A22	A	22	KIF21A	538	1.20667	1.2404	1.05669	1.01384	FALSE	FALSE	FALSE	FALSE	FALSE	1.1006	1.67308	-0.0106926	1.12732
10	A23	A	23	negCtrl	593	1.06738	1.10864	0.886255	0.997102	FALSE	FALSE	FALSE	TRUE	FALSE	0.508992	1.01887	-0.0396005	0.0109299
10	A24	A	24	emerinCtrl	521	0.260838	0.243961	1.02818	1.00252	FALSE	FALSE	FALSE	FALSE	TRUE	-2.91666	-3.27459	-0.0155287	0.372131
10	B1	B	1	homoCtrl	523	1.10182	0.56048	1.6304	0.986936	FALSE	TRUE	FALSE	FALSE	FALSE	0.655267	-1.70295	0.086616	-0.666966
10	B2	B	2	hTERTCtrl	575	1.08019	0.812906	1.16068	0.962205	FALSE	FALSE	TRUE	FALSE	FALSE	0.56342	-0.449567	0.00694605	-2.31614
10	B3	B	3	CDA	539	0.776371	0.899698	0.77745	0.997545	FALSE	FALSE	FALSE	FALSE	FALSE	-0.727019	-0.0186131	-0.0580553	0.0404771
10	B4	B	4	GJC2	552	0.801345	0.918558	0.762394	1.00293	FALSE	FALSE	FALSE	FALSE	FALSE	-0.620947	0.0750362	-0.060609	0.399536
10	B5	B	5	RNASEH2A	510	0.923657	0.9816	0.878449	1.00448	FALSE	FALSE	FALSE	FALSE	FALSE	-0.101443	0.38806	-0.0409246	0.503248
10	B6	B	6	PLCD4	559	0.869292	0.952334	0.827676	1.00043	FALSE	FALSE	FALSE	FALSE	FALSE	-0.332349	0.242744	-0.0495364	0.232952
10	B7	B	7	FMO2	604	0.957199	1.15914	0.764003	1.00535	FALSE	FALSE	FALSE	FALSE	FALSE	0.0410203	1.26962	-0.0603361	0.560644
10	B8	B	8	TPST2	513	0.874486	1.01307	0.81182	0.991174	FALSE	FALSE	FALSE	FALSE	FALSE	-0.310291	0.544305	-0.0522258	-0.384378
10	B9	B	9	PAPOLB	563	0.862777	1.03128	0.787183	0.984638	FALSE	FALSE	FALSE	FALSE	FALSE	-0.360024	0.634728	-0.0564045	-0.820183
10	B10	B	10	HSD17B12	552	0.899736	0.964653	0.839572	0.992614	FALSE	FALSE	FALSE	FALSE	FALSE	-0.203046	0.303916	-0.0475186	-0.288335
10	B11	B	11	LYZL4	563	1.01201	1.06966	0.810241	0.981887	FALSE	FALSE	FALSE	FALSE	FALSE	0.273831	0.8253	-0.0524935	-1.00366
10	B12	B	12	PADI2	474	1.00243	1.023	0.891158	1.01137	FALSE	FALSE	FALSE	FALSE	FALSE	0.233146	0.593626	-0.038769	0.962087
10	B13	B	13	SPTLC2	578	0.998456	1.02248	0.89258	0.991938	FALSE	FALSE	FALSE	FALSE	FALSE	0.216253	0.591065	-0.0385277	-0.333405
10	B14	B	14	NAT8L	541	0.898184	0.87561	0.908272	0.997306	FALSE	FALSE	FALSE	FALSE	FALSE	-0.209637	-0.138216	-0.0358661	0.0245381
10	B15	B	15	COMTD1	501	0.770314	0.824356	0.880018	1.00032	FALSE	FALSE	FALSE	FALSE	FALSE	-0.752744	-0.392712	-0.0406585	0.225785
10	B16	B	16	OXCT2	551	0.962696	0.999527	0.868151	0.990364	FALSE	FALSE	FALSE	FALSE	FALSE	0.0643678	0.477076	-0.0426712	-0.438371
10	B17	B	17	HSD11B2	553	0.678515	0.621007	1.04218	0.998694	FALSE	FALSE	FALSE	FALSE	FALSE	-1.14265	-1.40242	-0.0131539	0.117141
10	B18	B	18	NLGN4Y	592	0.962684	1.02785	0.837202	1.01143	FALSE	FALSE	FALSE	FALSE	FALSE	0.0643177	0.617714	-0.0479205	0.966562
10	B19	B	19	CLEC1A	503	1.01295	1.00928	0.933279	1.00458	FALSE	FALSE	FALSE	FALSE	FALSE	0.277798	0.525479	-0.0316246	0.509895
10	B20	B	20	GDF5	536	0.960545	1.00786	0.872329	0.995199	FALSE	FALSE	FALSE	FALSE	FALSE	0.0552339	0.51847	-0.0419626	-0.115953
10	B21	B	21	NXNL1	538	1.06934	1.19336	0.845449	0.999252	FALSE	FALSE	FALSE	FALSE	FALSE	0.517322	1.43951	-0.0465218	0.15432
10	B22	B	22	CYB5R1	500	1.10913	1.03955	0.857352	1.01028	FALSE	FALSE	FALSE	FALSE	FALSE	0.686327	0.675782	-0.0445029	0.889977
10	B23	B	23	negCtrl	539	1.27202	1.20717	0.902068	0.993021	FALSE	FALSE	FALSE	TRUE	FALSE	1.37816	1.50809	-0.0369186	-0.261184
10	B24	B	24	NA	502	1.27935	1.33288	0.938719	1.00768	FALSE	FALSE	FALSE	FALSE	FALSE	1.40931	2.13231	-0.0307021	0.716317
10	C1	C	1	heteroCtrl	432	0.83276	0.626028	1.31326	1.00125	TRUE	FALSE	FALSE	FALSE	FALSE	-0.487516	-1.37748	0.0328245	0.287679
10	C2	C	2	hTERTCtrl	577	1.16921	0.753062	1.62617	0.968604	FALSE	FALSE	TRUE	FALSE	FALSE	0.941492	-0.746712	0.0858985	-1.88945
10	C3	C	3	PGP	560	0.863632	0.821388	0.878995	0.99345	FALSE	FALSE	FALSE	FALSE	FALSE	-0.35639	-0.407451	-0.0408319	-0.232582
10	C4	C	4	UGT1A9	425	0.809232	0.910812	0.858086	0.996216	FALSE	FALSE	FALSE	FALSE	FALSE	-0.587447	0.0365759	-0.0443785	-0.048156
10	C5	C	5	PPIE	500	0.762376	0.833646	0.807119	1.02421	FALSE	FALSE	FALSE	FALSE	FALSE	-0.78646	-0.346586	-0.053023	1.81883
10	C6	C	6	NDUFA8	531	0.941409	1.00061	0.884346	0.998791	FALSE	FALSE	FALSE	FALSE	FALSE	-0.0260438	0.482444	-0.0399243	0.123552
10	C7	C	7	GOPC	536	0.772489	0.873135	0.766289	1.00282	FALSE	FALSE	FALSE	FALSE	FALSE	-0.743508	-0.150506	-0.0599484	0.392359
10	C8	C	8	TECTA	587	0.851294	0.927063	0.830416	0.994171	FALSE	FALSE	FALSE	FALSE	FALSE	-0.408796	0.117264	-0.0490715	-0.184489
10	C9	C	9	CELF4	552	0.778536	0.877117	0.780639	0.998042	FALSE	FALSE	FALSE	FALSE	FALSE	-0.717822	-0.130735	-0.0575143	0.0736638
10	C10	C	10	DNASE1	529	0.884109	0.830843	0.941046	0.996911	FALSE	FALSE	FALSE	FALSE	FALSE	-0.269418	-0.360501	-0.0303073	-0.00179675
10	C11	C	11	ETFA	538	0.785753	0.892906	0.780009	0.99068	FALSE	FALSE	FALSE	FALSE	FALSE	-0.687169	-0.052338	-0.0576213	-0.417294
10	C12	C	12	CYP4F12	526	0.944097	0.872539	0.900003	0.987367	FALSE	FALSE	FALSE	FALSE	FALSE	-0.014629	-0.153468	-0.0372687	-0.638218
10	C13	C	13	FARSA	535	0.903845	0.797543	1.09797	1.00997	FALSE	FALSE	FALSE	FALSE	FALSE	-0.18559	-0.52585	-0.00369031	0.868743
10	C14	C	14	SLC39A3	575	0.759462	0.681041	0.90758	1.00132	FALSE	FALSE	FALSE	FALSE	FALSE	-0.798835	-1.10433	-0.0359835	0.292537
10	C15	C	15	AGXT	538	0.898082	0.945645	0.882111	1.0054	FALSE	FALSE	FALSE	FALSE	FALSE	-0.21007	0.209534	-0.0403034	0.564353
10	C16	C	16	LGALS1	562	0.918244	0.950252	0.923671	0.981292	FALSE	FALSE	FALSE	FALSE	FALSE	-0.124434	0.232407	-0.0332544	-1.04331
10	C17	C	17	INHA	517	0.984207	0.9291	0.90512	0.997631	FALSE	FALSE	FALSE	FALSE	FALSE	0.155733	0.127381	-0.0364007	0.0462233
10	C18	C	18	SLC22A1	561	1.01519	0.91782	0.954412	0.998932	FALSE	FALSE	FALSE	FALSE	FALSE	0.287321	0.0713716	-0.0280402	0.132971
10	C19	C	19	COG4	489	1.24212	1.16817	0.886849	1.00196	FALSE	FALSE	FALSE	FALSE	FALSE	1.2512	1.31447	-0.0394998	0.335018
10	C20	C	20	RHOH	481	1.08894	0.968995	1.0431	0.993799	FALSE	FALSE	FALSE	FALSE	FALSE	0.600578	0.325472	-0.0129985	-0.209332
10	C21	C	21	PIN1	509	1.04684	0.984134	0.955786	1.00042	FALSE	FALSE	FALSE	FALSE	FALSE	0.421739	0.400643	-0.0278072	0.232375
10	C22	C	22	PLA2G4A	502	0.966003	0.949927	0.924138	0.991911	FALSE	FALSE	FALSE	FALSE	FALSE	0.0784132	0.230794	-0.0331752	-0.335206
10	C23	C	23	negCtrl	543	0.943235	0.940442	1.01614	0.991721	FALSE	FALSE	FALSE	TRUE	FALSE	-0.0182894	0.1837	-0.0175703	-0.347886
10	C24	C	24	emerinCtrl	423	0.351936	0.299877	1.12652	0.982756	FALSE	FALSE	FALSE	FALSE	TRUE	-2.52974	-2.99694	0.00115173	-0.945744
10	D1	D	1	homoCtrl	530	1.05623	0.513673	1.8841	0.979041	FALSE	TRUE	FALSE	FALSE	FALSE	0.461643	-1.93537	0.129647	-1.19344
10	D2	D	2	hTERTCtrl	598	0.967674	0.604809	1.68627	0.981377	FALSE	FALSE	TRUE	FALSE	FALSE	0.0855134	-1.48285	0.0960917	-1.03769
10	D3	D	3	SLC30A8	562	0.767405	0.704165	0.915879	0.989397	FALSE	FALSE	FALSE	FALSE	FALSE	-0.765102	-0.989507	-0.034576	-0.502838
10	D4	D	4	NEU1	580	0.840042	0.894185	0.817806	0.99746	FALSE	FALSE	FALSE	FALSE	FALSE	-0.456584	-0.045984	-0.0512104	0.0348297
10	D5	D	5	CDH16	516	0.89698	0.862352	0.899292	1.00101	FALSE	FALSE	FALSE	FALSE	FALSE	-0.214748	-0.20405	-0.0373893	0.271349
10	D6	D	6	DDX19B	565	0.930385	0.924274	0.883621	0.993343	FALSE	FALSE	FALSE	FALSE	FALSE	-0.0728692	0.103416	-0.0400473	-0.239741
10	D7	D	7	TBXAS1	511	0.905302	0.959943	0.835508	1.00192	FALSE	FALSE	FALSE	FALSE	FALSE	-0.179404	0.280525	-0.048208	0.331923
10	D8	D	8	AGO4	572	0.841996	0.933376	0.91215	1.00216	FALSE	FALSE	FALSE	FALSE	FALSE	-0.448286	0.148614	-0.0352084	0.347943
10	D9	D	9	SLC14A1	505	0.942541	0.968313	0.854149	0.995268	FALSE	FALSE	FALSE	FALSE	FALSE	-0.0212388	0.322088	-0.0450462	-0.111338
10	D10	D	10	SFRP4	522	0.899966	0.863127	0.941023	0.999071	FALSE	FALSE	FALSE	FALSE	FALSE	-0.202067	-0.200201	-0.0303112	0.142239
10	D11	D	11	IL1A	509	0.941616	0.998196	0.833819	1.00343	FALSE	FALSE	FALSE	FALSE	FALSE	-0.0251643	0.470468	-0.0484945	0.432803
10	D12	D	12	ERO1A	540	0.883054	0.881323	1.50875	1.00349	FALSE	FALSE	FALSE	FALSE	FALSE	-0.2739	-0.109849	0.0659833	0.437253
10	D13	D	13	ERCC3	561	0.936654	0.975256	0.86988	1.01526	FALSE	FALSE	FALSE	FALSE	FALSE	-0.0462408	0.356563	-0.0423779	1.22186
10	D14	D	14	AGPS	510	0.963533	0.911935	0.891508	1.00177	FALSE	FALSE	FALSE	FALSE	FALSE	0.0679235	0.0421497	-0.0387096	0.321959
10	D15	D	15	FCGR2B	553	0.875029	0.842218	0.869379	0.989916	FALSE	FALSE	FALSE	FALSE	FALSE	-0.307983	-0.304019	-0.0424629	-0.468281
10	D16	D	16	HSD3B7	526	1.14591	1.01821	1.1426	1.00952	FALSE	FALSE	FALSE	FALSE	FALSE	0.842526	0.569838	0.00387851	0.838969
10	D17	D	17	BNIP2	517	0.966377	1.07071	0.863014	1.0166	FALSE	FALSE	FALSE	FALSE	FALSE	0.0800028	0.830545	-0.0435426	1.31095
10	D18	D	18	TRAP1	565	0.973617	0.891763	0.909586	1.01191	FALSE	FALSE	FALSE	FALSE	FALSE	0.110752	-0.0580123	-0.0356433	0.998513
10	D19	D	19	COX15	524	0.970382	0.893969	0.956954	0.987329	FALSE	FALSE	FALSE	FALSE	FALSE	0.0970152	-0.0470603	-0.027609	-0.640765
10	D20	D	20	AGMAT	485	1.02282	0.928171	0.943039	1.00618	FALSE	FALSE	FALSE	FALSE	FALSE	0.319734	0.122767	-0.0299693	0.616611
10	D21	D	21	APOA2	505	1.07238	1.08411	0.879568	1.00002	FALSE	FALSE	FALSE	FALSE	FALSE	0.530235	0.897056	-0.0407348	0.205747
10	D22	D	22	ODC1	549	1.02711	1.00067	0.924369	0.996693	FALSE	FALSE	FALSE	FALSE	FALSE	0.337948	0.482734	-0.0331359	-0.016318
10	D23	D	23	negCtrl	565	1.00064	0.799058	1.27339	1.00489	FALSE	FALSE	FALSE	TRUE	FALSE	0.225525	-0.518326	0.0260626	0.530231
10	D24	D	24	NA	514	1.12228	1.06906	1.02416	0.99184	FALSE	FALSE	FALSE	FALSE	FALSE	0.742191	0.822346	-0.0162098	-0.33994
10	E1	E	1	heteroCtrl	379	0.965461	0.68079	1.41801	0.990351	TRUE	FALSE	FALSE	FALSE	FALSE	0.0761105	-1.10557	0.050592	-0.439223
10	E2	E	2	hTERTCtrl	622	1.23949	0.834583	1.57457	0.984158	FALSE	FALSE	TRUE	FALSE	FALSE	1.24	-0.341931	0.0771469	-0.852238
10	E3	E	3	PDE6C	536	0.67776	0.68692	0.858426	0.975761	FALSE	FALSE	FALSE	FALSE	FALSE	-1.14585	-1.07513	-0.0443207	-1.41218
10	E4	E	4	GBE1	556	0.86426	0.832104	0.88676	0.977691	FALSE	FALSE	FALSE	FALSE	FALSE	-0.353723	-0.35424	-0.0395149	-1.28347
10	E5	E	5	DMC1	521	0.836701	0.856085	0.849704	0.99251	FALSE	FALSE	FALSE	FALSE	FALSE	-0.470775	-0.235164	-0.0458001	-0.29528
10	E6	E	6	NUDT6	511	0.89605	0.953689	0.815285	0.997072	FALSE	FALSE	FALSE	FALSE	FALSE	-0.218699	0.249475	-0.051638	0.00893753
10	E7	E	7	KATNAL1	545	0.903469	0.857443	0.913452	0.994832	FALSE	FALSE	FALSE	FALSE	FALSE	-0.18719	-0.228424	-0.0349876	-0.140415
10	E8	E	8	NLRC4	513	0.905386	0.925907	1.41424	1.00343	FALSE	FALSE	FALSE	FALSE	FALSE	-0.179046	0.111528	0.0499529	0.432678
10	E9	E	9	ABCE1	453	0.978053	1.02906	0.830333	0.997986	FALSE	FALSE	FALSE	FALSE	FALSE	0.129595	0.623698	-0.0490856	0.0699125
10	E10	E	10	DNAJA2	613	1.00478	0.966042	0.873004	1.0059	FALSE	FALSE	FALSE	FALSE	FALSE	0.243108	0.310813	-0.0418481	0.597504
10	E11	E	11	UGGT2	532	1.0146	1.05199	0.822708	0.995447	FALSE	FALSE	FALSE	FALSE	FALSE	0.284843	0.737577	-0.0503789	-0.0994069
10	E12	E	12	GPS2	519	0.955994	1.00374	0.893825	0.992902	FALSE	FALSE	FALSE	FALSE	FALSE	0.0359024	0.497972	-0.0383166	-0.269112
10	E13	E	13	CTBS	527	0.854423	0.890119	1.00185	1.00115	FALSE	FALSE	FALSE	FALSE	FALSE	-0.395504	-0.0661753	-0.0199946	0.280683
10	E14	E	14	IL2RA	538	0.8866	0.897174	0.848591	0.987494	FALSE	FALSE	FALSE	FALSE	FALSE	-0.258836	-0.0311462	-0.0459888	-0.629731
10	E15	E	15	ARPC3	567	1.0755	1.11607	0.850929	0.986099	FALSE	FALSE	FALSE	FALSE	FALSE	0.543465	1.05577	-0.0455924	-0.722804
10	E16	E	16	WBSCR22	499	0.979687	0.882496	1.02331	0.987666	FALSE	FALSE	FALSE	FALSE	FALSE	0.136535	-0.104025	-0.016354	-0.61826
10	E17	E	17	AQP8	522	1.10858	1.03864	0.949746	0.993032	FALSE	FALSE	FALSE	FALSE	FALSE	0.684009	0.671272	-0.0288317	-0.260443
10	E18	E	18	NCR2	534	1.00364	1.04441	0.833267	0.994437	FALSE	FALSE	FALSE	FALSE	FALSE	0.238275	0.699949	-0.0485881	-0.166777
10	E19	E	19	PGF	558	0.99839	1.04321	0.847012	1.0098	FALSE	FALSE	FALSE	FALSE	FALSE	0.215971	0.693994	-0.0462566	0.857401
10	E20	E	20	RHOF	527	1.04697	0.923352	0.877383	0.984299	FALSE	FALSE	FALSE	FALSE	FALSE	0.422311	0.0988374	-0.0411053	-0.842794
10	E21	E	21	AKR1A1	550	1.10167	0.99333	1.13238	1.00651	FALSE	FALSE	FALSE	FALSE	FALSE	0.654638	0.446306	0.0021448	0.638139
10	E22	E	22	CYP17A1	529	1.14105	1.1281	0.909586	0.998263	FALSE	FALSE	FALSE	FALSE	FALSE	0.821878	1.11548	-0.0356433	0.0883439
10	E23	E	23	negCtrl	560	0.933013	0.799003	1.23259	1.0029	FALSE	FALSE	FALSE	TRUE	FALSE	-0.0617042	-0.518598	0.0191428	0.397477
10	E24	E	24	emerinCtrl	531	0.205424	0.189196	1.19089	0.997527	FALSE	FALSE	FALSE	FALSE	TRUE	-3.15203	-3.54652	0.0120691	0.0393096
10	F1	F	1	homoCtrl	513	1.0928	0.488794	1.83178	0.979525	FALSE	TRUE	FALSE	FALSE	FALSE	0.616967	-2.0589	0.120773	-1.16118
10	F2	F	2	hTERTCtrl	506	1.19539	0.784039	1.69895	0.990841	FALSE	FALSE	TRUE	FALSE	FALSE	1.05269	-0.592903	0.0982435	-0.406578
10	F3	F	3	COX11	489	1.03813	0.975658	0.922301	0.994982	FALSE	FALSE	FALSE	FALSE	FALSE	0.384783	0.35856	-0.0334867	-0.130425
10	F4	F	4	PRIM1	313	1.15529	1.06642	0.984229	0.988578	FALSE	FALSE	FALSE	FALSE	FALSE	0.882378	0.809209	-0.0229829	-0.557464
10	F5	F	5	SLC5A1	367	0.808538	0.713932	0.965569	0.984902	FALSE	FALSE	FALSE	FALSE	FALSE	-0.590394	-0.941008	-0.026148	-0.802606
10	F6	F	6	HSP90B1	533	0.78281	0.951586	0.680837	1.00162	FALSE	FALSE	FALSE	FALSE	FALSE	-0.699672	0.239033	-0.0744421	0.311989
10	F7	F	7	MCM8	492	0.839815	0.817787	0.866686	0.978619	FALSE	FALSE	FALSE	FALSE	FALSE	-0.457551	-0.42533	-0.0429197	-1.22159
10	F8	F	8	TCP1	148	1.44824	1.35073	0.751065	1.02141	FALSE	FALSE	FALSE	FALSE	FALSE	2.12663	2.22094	-0.0625305	1.63166
10	F9	F	9	PLA2G5	560	0.537199	0.469237	0.850746	0.994276	FALSE	FALSE	FALSE	FALSE	FALSE	-1.74286	-2.15601	-0.0456234	-0.177525
10	F10	F	10	RPUSD1	522	0.899378	0.918328	0.838941	0.997109	FALSE	FALSE	FALSE	FALSE	FALSE	-0.204564	0.0738914	-0.0476255	0.0114471
10	F11	F	11	PPA2	556	0.897668	0.91625	0.809163	0.990459	FALSE	FALSE	FALSE	FALSE	FALSE	-0.211828	0.0635732	-0.0526763	-0.432026
10	F12	F	12	SLC20A2	544	0.975048	0.952896	0.924054	1.00216	FALSE	FALSE	FALSE	FALSE	FALSE	0.11683	0.245535	-0.0331893	0.348328
10	F13	F	13	MAN1C1	427	0.667104	0.549754	0.935529	1.02791	FALSE	FALSE	FALSE	FALSE	FALSE	-1.19111	-1.75621	-0.0312431	2.06507
10	F14	F	14	GRB2	508	0.950776	0.918781	0.934132	1.00264	FALSE	FALSE	FALSE	FALSE	FALSE	0.0137398	0.0761414	-0.03148	0.380104
10	F15	F	15	PSEN1	503	1.02205	1.00318	0.860219	1.00051	FALSE	FALSE	FALSE	FALSE	FALSE	0.316475	0.495204	-0.0440166	0.238485
10	F16	F	16	KIF4A	453	0.999559	0.992191	0.954143	1.04916	FALSE	FALSE	FALSE	FALSE	FALSE	0.22094	0.440651	-0.028086	3.48235
10	F17	F	17	SLC7A8	541	0.974526	1.03795	0.858608	0.99276	FALSE	FALSE	FALSE	FALSE	FALSE	0.114615	0.667884	-0.0442898	-0.278591
10	F18	F	18	IL36RN	543	0.955207	0.870784	0.88552	0.993896	FALSE	FALSE	FALSE	FALSE	FALSE	0.0325585	-0.16218	-0.0397252	-0.202872
10	F19	F	19	ACAA1	528	1.06483	1.03677	0.840558	0.997567	FALSE	FALSE	FALSE	FALSE	FALSE	0.498167	0.662006	-0.0473514	0.04194
10	F20	F	20	APOC1	548	1.04331	1.00574	0.945078	0.989756	FALSE	FALSE	FALSE	FALSE	FALSE	0.406744	0.50793	-0.0296235	-0.478893
10	F21	F	21	PGLYRP4	480	1.00984	0.976052	0.903872	0.988849	FALSE	FALSE	FALSE	FALSE	FALSE	0.264588	0.360513	-0.0366126	-0.539406
10	F22	F	22	ELP3	503	1.16494	1.08061	1.11181	0.993831	FALSE	FALSE	FALSE	FALSE	FALSE	0.923384	0.879699	-0.00134411	-0.207181
10	F23	F	23	negCtrl	502	0.746142	0.793795	1.17063	1.00383	FALSE	FALSE	FALSE	TRUE	FALSE	-0.85541	-0.544459	0.00863269	0.459588
10	F24	F	24	NA	525	1.03744	0.994982	1.0127	0.998382	FALSE	FALSE	FALSE	FALSE	FALSE	0.381814	0.454509	-0.0181542	0.0962814
10	G1	G	1	heteroCtrl	356	0.885352	0.586161	1.40133	0.991534	TRUE	FALSE	FALSE	FALSE	FALSE	-0.26414	-1.57544	0.0477624	-0.360359
10	G2	G	2	hTERTCtrl	642	0.917569	0.677171	1.43971	0.969143	FALSE	FALSE	TRUE	FALSE	FALSE	-0.127303	-1.12354	0.054272	-1.8535
10	G3	G	3	ENPP5	577	0.783257	0.866189	0.851487	0.991925	FALSE	FALSE	FALSE	FALSE	FALSE	-0.697772	-0.184995	-0.0454977	-0.334277
10	G4	G	4	SNX5	574	0.880157	0.908736	0.858311	0.998048	FALSE	FALSE	FALSE	FALSE	FALSE	-0.286204	0.0262641	-0.0443403	0.0740145
10	G5	G	5	BAG2	462	0.994314	0.95221	0.852592	0.983169	FALSE	FALSE	FALSE	FALSE	FALSE	0.198659	0.242131	-0.0453102	-0.918153
10	G6	G	6	GSTM2	499	0.804894	0.852904	0.829784	0.98811	FALSE	FALSE	FALSE	FALSE	FALSE	-0.605871	-0.250962	-0.0491788	-0.588697
10	G7	G	7	DPM1	540	0.6982	0.780432	0.831895	0.98744	FALSE	FALSE	FALSE	FALSE	FALSE	-1.05904	-0.610814	-0.0488207	-0.633354
10	G8	G	8	CHIT1	560	0.83011	0.749108	0.941527	0.982277	FALSE	FALSE	FALSE	FALSE	FALSE	-0.498772	-0.766346	-0.0302257	-0.977646
10	G9	G	9	RHD	530	0.903818	0.8799	0.863415	1.00448	FALSE	FALSE	FALSE	FALSE	FALSE	-0.185706	-0.116918	-0.0434746	0.502697
10	G10	G	10	VAV2	547	0.936572	0.883886	0.876988	0.989075	FALSE	FALSE	FALSE	FALSE	FALSE	-0.0465914	-0.0971219	-0.0411723	-0.524351
10	G11	G	11	CLC	566	1.02981	0.962785	0.919559	0.985179	FALSE	FALSE	FALSE	FALSE	FALSE	0.34943	0.294639	-0.0339517	-0.784145
10	G12	G	12	CYP2W1	515	0.820122	0.811957	0.857188	0.993522	FALSE	FALSE	FALSE	FALSE	FALSE	-0.541194	-0.454277	-0.0445306	-0.227756
10	G13	G	13	SLC27A4	249	0.179527	0.135482	1.05921	1.0182	FALSE	FALSE	FALSE	FALSE	FALSE	-3.26202	-3.81323	-0.0102649	1.4182
10	G14	G	14	MYH1	557	0.697609	0.75183	0.770989	0.992564	FALSE	FALSE	FALSE	FALSE	FALSE	-1.06155	-0.752833	-0.0591512	-0.291692
10	G15	G	15	DHX38	474	0.914642	0.825377	0.978036	1.05848	FALSE	FALSE	FALSE	FALSE	FALSE	-0.139734	-0.387645	-0.0240333	4.10392
10	G16	G	16	CYBB	586	1.00673	0.952362	0.88566	0.996403	FALSE	FALSE	FALSE	FALSE	FALSE	0.251384	0.242887	-0.0397016	-0.0356831
10	G17	G	17	IPO5	554	0.982068	1.00299	0.903558	1.00774	FALSE	FALSE	FALSE	FALSE	FALSE	0.146648	0.494264	-0.0366657	0.720358
10	G18	G	18	HTRA4	558	0.915847	0.91395	0.844929	0.98007	FALSE	FALSE	FALSE	FALSE	FALSE	-0.134614	0.0521527	-0.04661	-1.12485
10	G19	G	19	POT1	505	1.05493	1.02139	0.856455	0.994098	FALSE	FALSE	FALSE	FALSE	FALSE	0.456102	0.585613	-0.044655	-0.189345
10	G20	G	20	COX8A	553	0.692665	0.669775	0.877384	0.991802	FALSE	FALSE	FALSE	FALSE	FALSE	-1.08255	-1.16026	-0.0411051	-0.342461
10	G21	G	21	ART3	537	0.947992	0.936678	0.882738	0.998826	FALSE	FALSE	FALSE	FALSE	FALSE	0.00191439	0.165007	-0.0401971	0.125925
10	G22	G	22	CYP27B1	536	1.13088	0.948807	1.0398	0.982186	FALSE	FALSE	FALSE	FALSE	FALSE	0.778704	0.225234	-0.0135576	-0.98372
10	G23	G	23	negCtrl	530	0.999361	0.826558	1.18765	1.0073	FALSE	FALSE	FALSE	TRUE	FALSE	0.220097	-0.381781	0.0115204	0.691177
10	G24	G	24	emerinCtrl	516	0.210443	0.192449	1.05911	1.00148	FALSE	FALSE	FALSE	FALSE	TRUE	-3.13071	-3.53036	-0.0102815	0.302609
10	H1	H	1	homoCtrl	540	0.982127	0.518925	1.57295	0.995466	FALSE	TRUE	FALSE	FALSE	FALSE	0.146898	-1.90929	0.076872	-0.098145
10	H2	H	2	hTERTCtrl	663	1.15538	0.920901	1.28211	0.960952	FALSE	FALSE	TRUE	FALSE	FALSE	0.882774	0.0866687	0.0275422	-2.39968
10	H3	H	3	HSD3B1	506	0.858935	0.869835	0.902532	1.00841	FALSE	FALSE	FALSE	FALSE	FALSE	-0.37634	-0.166894	-0.0368398	0.76512
10	H4	H	4	ABHD12B	508	0.885209	0.770011	0.971314	0.986815	FALSE	FALSE	FALSE	FALSE	FALSE	-0.264746	-0.662554	-0.0251735	-0.675052
10	H5	H	5	PPME1	547	1.02394	0.980596	0.948015	0.994442	FALSE	FALSE	FALSE	FALSE	FALSE	0.324486	0.383077	-0.0291253	-0.166437
10	H6	H	6	DHRS7	553	0.944434	0.909518	0.98524	0.994493	FALSE	FALSE	FALSE	FALSE	FALSE	-0.0131958	0.030148	-0.0228114	-0.163042
10	H7	H	7	SV2A	494	0.856421	0.839902	0.891312	0.996744	FALSE	FALSE	FALSE	FALSE	FALSE	-0.387018	-0.315521	-0.0387427	-0.0129562
10	H8	H	8	LYG2	518	0.970257	0.955355	0.939604	0.996596	FALSE	FALSE	FALSE	FALSE	FALSE	0.0964842	0.257748	-0.0305519	-0.0227626
10	H9	H	9	BCL2L10	513	0.990502	0.911864	0.893903	0.996529	FALSE	FALSE	FALSE	FALSE	FALSE	0.182469	0.0417975	-0.0383033	-0.0272744
10	H10	H	10	ENPP1	514	0.905159	0.886941	0.912474	0.989228	FALSE	FALSE	FALSE	FALSE	FALSE	-0.180012	-0.0819524	-0.0351534	-0.514117
10	H11	H	11	MCCC2	554	1.13155	1.08995	1.00396	1.00868	FALSE	FALSE	FALSE	FALSE	FALSE	0.781556	0.92604	-0.0196367	0.78271
10	H12	H	12	PITPNA	571	0.826968	0.925611	0.845234	1.00439	FALSE	FALSE	FALSE	FALSE	FALSE	-0.512116	0.110056	-0.0465582	0.497178
10	H13	H	13	OCA2	504	0.845457	0.888491	0.896185	0.996765	FALSE	FALSE	FALSE	FALSE	FALSE	-0.433585	-0.0742593	-0.0379163	-0.0115261
10	H14	H	14	PDE2A	433	1.09942	1.06057	0.841184	0.988302	FALSE	FALSE	FALSE	FALSE	FALSE	0.645072	0.780191	-0.0472451	-0.575909
10	H15	H	15	EDEM2	361	0.866461	0.808264	0.92916	0.990758	FALSE	FALSE	FALSE	FALSE	FALSE	-0.344377	-0.472618	-0.0323234	-0.412131
10	H16	H	16	CHST7	506	0.941621	0.973813	0.910686	0.991935	FALSE	FALSE	FALSE	FALSE	FALSE	-0.0251431	0.349396	-0.0354567	-0.333579
10	H17	H	17	ATP6AP1	509	0.862274	0.795161	0.914618	0.983763	FALSE	FALSE	FALSE	FALSE	FALSE	-0.362156	-0.537674	-0.0347898	-0.878592
10	H18	H	18	PDE11A	580	1.02382	0.957868	0.945235	1.0089	FALSE	FALSE	FALSE	FALSE	FALSE	0.323993	0.270224	-0.0295968	0.797618
10	H19	H	19	RBL1	526	1.00661	0.949075	0.899656	0.990085	FALSE	FALSE	FALSE	FALSE	FALSE	0.250902	0.226562	-0.0373276	-0.45699
10	H20	H	20	PARN	531	1.06646	0.986101	1.63685	0.981872	FALSE	FALSE	FALSE	FALSE	FALSE	0.505097	0.410413	0.0877096	-1.00467
10	H21	H	21	PGLS	509	0.617852	0.555548	1.08546	0.999166	FALSE	FALSE	FALSE	FALSE	FALSE	-1.4003	-1.72745	-0.00581206	0.148583
10	H22	H	22	FADS6	555	0.840789	0.797336	1.23723	0.984766	FALSE	FALSE	FALSE	FALSE	FALSE	-0.453413	-0.526879	0.0199288	-0.811668
10	H23	H	23	negCtrl	523	1.11912	1.03171	0.907353	0.987113	FALSE	FALSE	FALSE	TRUE	FALSE	0.728751	0.636899	-0.0360221	-0.655167
10	H24	H	24	NA	534	1.11139	1.09085	1.00563	1.00842	FALSE	FALSE	FALSE	FALSE	FALSE	0.695908	0.930514	-0.0193534	0.765678
10	I1	I	1	heteroCtrl	360	0.764923	0.548976	1.46624	1.00455	TRUE	FALSE	FALSE	FALSE	FALSE	-0.775644	-1.76008	0.0587725	0.507891
10	I2	I	2	hTERTCtrl	632	1.06066	0.779472	1.28118	0.958872	FALSE	FALSE	TRUE	FALSE	FALSE	0.480464	-0.615579	0.0273831	-2.53844
10	I3	I	3	CYP8B1	541	0.815659	0.75924	0.923945	0.982949	FALSE	FALSE	FALSE	FALSE	FALSE	-0.560147	-0.716035	-0.0332078	-0.932867
10	I4	I	4	AQP9	542	0.940892	0.857807	0.965175	1.00509	FALSE	FALSE	FALSE	FALSE	FALSE	-0.0282409	-0.226616	-0.0262147	0.543952
10	I5	I	5	GALNT10	555	0.88556	0.816268	1.14335	0.999871	FALSE	FALSE	FALSE	FALSE	FALSE	-0.263254	-0.432874	0.00400552	0.195629
10	I6	I	6	CD27	538	0.803151	0.804401	0.889995	0.995402	FALSE	FALSE	FALSE	FALSE	FALSE	-0.613275	-0.491796	-0.0389663	-0.102407
10	I7	I	7	ARHGEF18	579	0.779705	0.805255	0.843814	0.986807	FALSE	FALSE	FALSE	FALSE	FALSE	-0.712856	-0.487555	-0.0467992	-0.675554
10	I8	I	8	XRCC1	530	0.88306	0.983192	0.864195	0.997599	FALSE	FALSE	FALSE	FALSE	FALSE	-0.273875	0.395967	-0.0433422	0.0440902
10	I9	I	9	ARHGEF12	631	0.605292	0.753284	0.779575	1.0181	FALSE	FALSE	FALSE	FALSE	FALSE	-1.45365	-0.745613	-0.0576948	1.4112
10	I10	I	10	ATP8B3	574	0.673893	0.711604	0.978499	1.00746	FALSE	FALSE	FALSE	FALSE	FALSE	-1.16228	-0.952569	-0.0239548	0.701884
10	I11	I	11	GCKR	509	0.892191	0.917341	0.860322	1.00349	FALSE	FALSE	FALSE	FALSE	FALSE	-0.235091	0.0689909	-0.0439991	0.437049
10	I12	I	12	DKC1	504	0.849987	0.734186	0.976468	0.995752	FALSE	FALSE	FALSE	FALSE	FALSE	-0.414347	-0.840439	-0.0242992	-0.0790589
10	I13	I	13	NLRP8	576	0.7792	0.838716	0.922095	0.987961	FALSE	FALSE	FALSE	FALSE	FALSE	-0.715004	-0.321411	-0.0335216	-0.598639
10	I14	I	14	GUCA2B	537	0.884678	0.865102	0.849565	1.00644	FALSE	FALSE	FALSE	FALSE	FALSE	-0.267003	-0.190394	-0.0458237	0.633772
10	I15	I	15	DPYD	544	0.926137	0.884034	0.878745	1.00052	FALSE	FALSE	FALSE	FALSE	FALSE	-0.0909107	-0.0963906	-0.0408744	0.238994
10	I16	I	16	DUOX1	537	1.0108	0.981582	0.873264	1.00758	FALSE	FALSE	FALSE	FALSE	FALSE	0.268669	0.387973	-0.041804	0.709632
10	I17	I	17	GLYAT	568	0.899378	0.850681	1.03777	0.993834	FALSE	FALSE	FALSE	FALSE	FALSE	-0.204565	-0.262001	-0.0139009	-0.207003
10	I18	I	18	SHMT1	561	0.87491	0.801281	0.905507	0.994384	FALSE	FALSE	FALSE	FALSE	FALSE	-0.308491	-0.507288	-0.0363352	-0.170268
10	I19	I	19	ABCG2	514	1.02831	0.95016	0.903932	0.982326	FALSE	FALSE	FALSE	FALSE	FALSE	0.343056	0.231953	-0.0366024	-0.97441
10	I20	I	20	IL10	592	1.06545	1.0213	0.952296	0.996032	FALSE	FALSE	FALSE	FALSE	FALSE	0.500793	0.585197	-0.0283991	-0.0603938
10	I21	I	21	MGAT2	502	0.795686	0.648536	1.11427	0.982637	FALSE	FALSE	FALSE	FALSE	FALSE	-0.64498	-1.26572	-0.000926317	-0.953675
10	I22	I	22	ATP1B2	564	0.652275	0.676047	0.85849	1.00246	FALSE	FALSE	FALSE	FALSE	FALSE	-1.2541	-1.12912	-0.0443098	0.368446
10	I23	I	23	negCtrl	559	1.05286	1.02585	0.952143	0.996287	FALSE	FALSE	FALSE	TRUE	FALSE	0.447323	0.607804	-0.0284252	-0.0433789
10	I24	I	24	emerinCtrl	477	0.266807	0.271808	0.83069	1.01466	FALSE	FALSE	FALSE	FALSE	TRUE	-2.89131	-3.13632	-0.0490251	1.18151
10	J1	J	1	homoCtrl	433	0.944612	0.470879	2.18009	0.982798	FALSE	TRUE	FALSE	FALSE	FALSE	-0.0124389	-2.14786	0.179849	-0.942944
10	J2	J	2	hTERTCtrl	516	1.01751	0.809667	1.19112	0.960661	FALSE	FALSE	TRUE	FALSE	FALSE	0.297196	-0.465648	0.0121091	-2.41912
10	J3	J	3	ENO3	569	0.726813	0.749014	0.924231	1.00303	FALSE	FALSE	FALSE	FALSE	FALSE	-0.937509	-0.766814	-0.0331594	0.406579
10	J4	J	4	SLC6A20	580	0.867281	0.867532	0.870356	0.99563	FALSE	FALSE	FALSE	FALSE	FALSE	-0.340892	-0.178329	-0.0422972	-0.0872358
10	J5	J	5	MTHFR	553	1.13583	0.965132	1.0958	1.00258	FALSE	FALSE	FALSE	FALSE	FALSE	0.799723	0.306292	-0.00405886	0.376488
10	J6	J	6	TEP1	550	0.810378	0.785687	0.980303	0.993742	FALSE	FALSE	FALSE	FALSE	FALSE	-0.58258	-0.584719	-0.0236488	-0.21308
10	J7	J	7	HSPA8	376	0.882204	0.881161	0.882517	1.02634	FALSE	FALSE	FALSE	FALSE	FALSE	-0.27751	-0.110652	-0.0402345	1.96077
10	J8	J	8	NDUFS5	531	0.862585	0.909306	0.891927	0.992319	FALSE	FALSE	FALSE	FALSE	FALSE	-0.360838	0.0290935	-0.0386385	-0.308035
10	J9	J	9	ATP1B1	512	0.990266	1.03367	0.821678	0.9878	FALSE	FALSE	FALSE	FALSE	FALSE	0.181466	0.646617	-0.0505536	-0.609353
10	J10	J	10	KIF20A	501	1.01269	1.10034	0.827762	1.05184	FALSE	FALSE	FALSE	FALSE	FALSE	0.276695	0.977627	-0.0495216	3.66134
10	J11	J	11	ALDH1A3	553	0.754115	0.770556	0.924604	0.994924	FALSE	FALSE	FALSE	FALSE	FALSE	-0.821547	-0.659851	-0.0330961	-0.134314
10	J12	J	12	MYBPC3	542	0.832463	0.799514	0.886878	1.01826	FALSE	FALSE	FALSE	FALSE	FALSE	-0.488776	-0.516064	-0.0394948	1.42208
10	J13	J	13	AIPL1	560	0.931236	0.935952	0.817154	0.989614	FALSE	FALSE	FALSE	FALSE	FALSE	-0.0692542	0.161404	-0.051321	-0.488391
10	J14	J	14	EIF2B4	558	0.905317	0.880565	0.98877	1.00853	FALSE	FALSE	FALSE	FALSE	FALSE	-0.179341	-0.113615	-0.0222127	0.773046
10	J15	J	15	ALKBH2	598	0.911913	0.903551	0.821463	0.992526	FALSE	FALSE	FALSE	FALSE	FALSE	-0.151323	0.000517458	-0.0505901	-0.294181
10	J16	J	16	RAB1B	552	0.960297	0.89162	0.930591	0.994711	FALSE	FALSE	FALSE	FALSE	FALSE	0.0541804	-0.0587215	-0.0320806	-0.148483
10	J17	J	17	INHBB	527	0.882392	0.921457	0.887305	0.995585	FALSE	FALSE	FALSE	FALSE	FALSE	-0.276712	0.0894274	-0.0394224	-0.0901939
10	J18	J	18	ISYNA1	520	1.00657	0.966947	0.934284	0.997896	FALSE	FALSE	FALSE	FALSE	FALSE	0.250717	0.315303	-0.0314542	0.0639066
10	J19	J	19	MSH3	547	1.0442	1.12111	0.8828	1.00712	FALSE	FALSE	FALSE	FALSE	FALSE	0.41054	1.08078	-0.0401866	0.678904
10	J20	J	20	SLC37A3	568	0.973402	0.953237	0.998316	1.0001	FALSE	FALSE	FALSE	FALSE	FALSE	0.109842	0.24723	-0.0205937	0.210841
10	J21	J	21	RAB8A	567	1.13092	0.94141	1.02376	0.985394	FALSE	FALSE	FALSE	FALSE	FALSE	0.778891	0.188504	-0.0162772	-0.769792
10	J22	J	22	TNPO2	546	0.594777	0.513876	1.12133	0.997684	FALSE	FALSE	FALSE	FALSE	FALSE	-1.49831	-1.93436	0.000270387	0.0497813
10	J23	J	23	negCtrl	552	1.00084	1.05294	0.951221	1.01069	FALSE	FALSE	FALSE	TRUE	FALSE	0.226377	0.742289	-0.0285814	0.91717
10	J24	J	24	NA	556	0.999219	0.87991	0.998352	1.00453	FALSE	FALSE	FALSE	FALSE	FALSE	0.219495	-0.116865	-0.0205875	0.506089
10	K1	K	1	heteroCtrl	294	0.684194	0.556651	1.17036	1.004	TRUE	FALSE	FALSE	FALSE	FALSE	-1.11853	-1.72197	0.00858676	0.471017
10	K2	K	2	hTERTCtrl	550	1.10628	0.817443	1.21742	0.962153	FALSE	FALSE	TRUE	FALSE	FALSE	0.67422	-0.427036	0.0165689	-2.31961
10	K3	K	3	CYB5R4	582	0.772354	0.848492	0.895147	0.998554	FALSE	FALSE	FALSE	FALSE	FALSE	-0.744078	-0.272867	-0.0380924	0.107776
10	K4	K	4	TSEN34	518	0.84848	0.83182	1.01491	1.0102	FALSE	FALSE	FALSE	FALSE	FALSE	-0.420748	-0.355651	-0.0177791	0.884408
10	K5	K	5	HMOX1	566	0.731693	0.803605	0.842521	0.996614	FALSE	FALSE	FALSE	FALSE	FALSE	-0.91678	-0.495751	-0.0470185	-0.0215691
10	K6	K	6	ZNF160	549	0.912373	0.987612	0.985	1.01361	FALSE	FALSE	FALSE	FALSE	FALSE	-0.149371	0.417915	-0.0228522	1.11198
10	K7	K	7	MYH2	527	0.788126	0.826293	0.937755	1.00259	FALSE	FALSE	FALSE	FALSE	FALSE	-0.677092	-0.383097	-0.0308655	0.377179
10	K8	K	8	CDIPT	533	0.850689	0.864685	0.873565	0.98697	FALSE	FALSE	FALSE	FALSE	FALSE	-0.411364	-0.192464	-0.041753	-0.664707
10	K9	K	9	KIF26A	536	0.904978	1.00075	0.775454	0.995244	FALSE	FALSE	FALSE	FALSE	FALSE	-0.180779	0.483145	-0.0583938	-0.112977
10	K10	K	10	LAMA5	533	0.837997	0.860674	0.828895	0.978513	FALSE	FALSE	FALSE	FALSE	FALSE	-0.46527	-0.212379	-0.0493295	-1.22863
10	K11	K	11	MSRB3	504	0.813066	0.852961	0.81165	0.991761	FALSE	FALSE	FALSE	FALSE	FALSE	-0.57116	-0.25068	-0.0522545	-0.345229
10	K12	K	12	UGT1A10	583	0.760558	0.831329	0.8581	1.00496	FALSE	FALSE	FALSE	FALSE	FALSE	-0.794181	-0.358089	-0.0443759	0.535244
10	K13	K	13	MX2	505	0.568993	0.507788	0.812974	0.990437	FALSE	FALSE	FALSE	FALSE	FALSE	-1.60782	-1.96459	-0.05203	-0.433488
10	K14	K	14	CYP4F8	537	0.701603	0.696599	0.807925	1.00925	FALSE	FALSE	FALSE	FALSE	FALSE	-1.04459	-1.02707	-0.0528864	0.821013
10	K15	K	15	IMPAD1	521	0.79346	0.835989	0.788112	1.00392	FALSE	FALSE	FALSE	FALSE	FALSE	-0.654434	-0.334952	-0.0562468	0.465608
10	K16	K	16	SLC18A3	553	0.766717	0.81181	0.81826	0.979845	FALSE	FALSE	FALSE	FALSE	FALSE	-0.768021	-0.455009	-0.0511333	-1.13984
10	K17	K	17	ALDH3B2	552	0.936426	1.00861	0.769218	1.00792	FALSE	FALSE	FALSE	FALSE	FALSE	-0.0472086	0.522158	-0.0594515	0.732235
10	K18	K	18	B4GALNT1	545	0.872611	0.844008	0.990831	0.990424	FALSE	FALSE	FALSE	FALSE	FALSE	-0.318253	-0.295134	-0.0218632	-0.434403
10	K19	K	19	ADAT1	548	0.860366	0.878765	0.828493	0.989696	FALSE	FALSE	FALSE	FALSE	FALSE	-0.370261	-0.122552	-0.0493977	-0.482892
10	K20	K	20	EIF5A	571	0.999098	1.0365	0.901621	1.00046	FALSE	FALSE	FALSE	FALSE	FALSE	0.21898	0.660672	-0.0369944	0.234665
10	K21	K	21	G6PD	597	0.785209	0.691843	1.00573	1.00428	FALSE	FALSE	FALSE	FALSE	FALSE	-0.689482	-1.05069	-0.0193355	0.489783
10	K22	K	22	SULT1B1	511	0.534365	0.470316	1.10793	1.01037	FALSE	FALSE	FALSE	FALSE	FALSE	-1.7549	-2.15065	-0.00200155	0.896018
10	K23	K	23	negCtrl	529	0.973898	0.927647	0.887948	0.993207	FALSE	FALSE	FALSE	TRUE	FALSE	0.111948	0.120167	-0.0393135	-0.248779
10	K24	K	24	emerinCtrl	532	0.21858	0.200317	1.02163	0.996974	FALSE	FALSE	FALSE	FALSE	TRUE	-3.09615	-3.4913	-0.0166389	0.00244266
10	L1	L	1	homoCtrl	373	0.979769	0.510618	1.44597	0.976543	FALSE	TRUE	FALSE	FALSE	FALSE	0.136884	-1.95054	0.0553344	-1.36006
10	L2	L	2	hTERTCtrl	571	1.17254	0.801874	1.34552	0.970436	FALSE	FALSE	TRUE	FALSE	FALSE	0.955651	-0.504343	0.0382961	-1.76725
10	L3	L	3	RAB27B	512	0.786959	0.802727	0.914529	0.991022	FALSE	FALSE	FALSE	FALSE	FALSE	-0.682048	-0.500109	-0.0348049	-0.394505
10	L4	L	4	ZRANB3	530	0.916763	1.00435	0.914561	1.00959	FALSE	FALSE	FALSE	FALSE	FALSE	-0.130725	0.50104	-0.0347995	0.843746
10	L5	L	5	CCNB1	457	0.986945	0.805746	1.17447	1.0229	FALSE	FALSE	FALSE	FALSE	FALSE	0.167364	-0.485119	0.00928357	1.73161
10	L6	L	6	SLC16A6	522	0.856813	0.911873	0.803638	0.991234	FALSE	FALSE	FALSE	FALSE	FALSE	-0.385354	0.0418397	-0.0536134	-0.380334
10	L7	L	7	ASGR2	520	0.856696	0.957692	0.861419	0.995042	FALSE	FALSE	FALSE	FALSE	FALSE	-0.385849	0.269349	-0.043813	-0.126418
10	L8	L	8	GSTA1	522	0.96716	0.975277	0.775831	0.996514	FALSE	FALSE	FALSE	FALSE	FALSE	0.0833273	0.356668	-0.0583299	-0.0282805
10	L9	L	9	WISP2	508	0.806862	0.873601	0.773063	0.99605	FALSE	FALSE	FALSE	FALSE	FALSE	-0.597513	-0.148192	-0.0587994	-0.0592006
10	L10	L	10	ADCY10	584	0.786228	0.860885	0.794541	1.00602	FALSE	FALSE	FALSE	FALSE	FALSE	-0.685154	-0.211332	-0.0551564	0.605374
10	L11	L	11	SLC30A2	549	0.74464	0.853295	0.75265	0.996183	FALSE	FALSE	FALSE	FALSE	FALSE	-0.861791	-0.24902	-0.0622616	-0.0503208
10	L12	L	12	BMP8B	504	0.820622	0.865667	0.815713	0.996369	FALSE	FALSE	FALSE	FALSE	FALSE	-0.539069	-0.187591	-0.0515654	-0.0379142
10	L13	L	13	LBR	554	0.74091	0.803969	0.826412	0.998399	FALSE	FALSE	FALSE	FALSE	FALSE	-0.877635	-0.49394	-0.0497507	0.0974683
10	L14	L	14	CYP1A2	524	0.610502	0.572014	0.789068	1.01227	FALSE	FALSE	FALSE	FALSE	FALSE	-1.43152	-1.64568	-0.0560847	1.02212
10	L15	L	15	AQP10	548	0.988914	1.00848	0.843106	0.992692	FALSE	FALSE	FALSE	FALSE	FALSE	0.175724	0.521545	-0.0469191	-0.283112
10	L16	L	16	RECQL	514	0.786119	0.785783	0.836438	0.997369	FALSE	FALSE	FALSE	FALSE	FALSE	-0.685616	-0.584242	-0.0480501	0.0287839
10	L17	L	17	EIF4E2	554	0.915463	0.885725	0.895191	0.979979	FALSE	FALSE	FALSE	FALSE	FALSE	-0.136246	-0.0879918	-0.0380848	-1.13088
10	L18	L	18	PRMT2	538	0.982574	0.911066	0.933741	0.997818	FALSE	FALSE	FALSE	FALSE	FALSE	0.148799	0.0378325	-0.0315463	0.058689
10	L19	L	19	NDUFC2	518	0.928568	0.958829	1.24827	0.992405	FALSE	FALSE	FALSE	FALSE	FALSE	-0.080583	0.274996	0.021802	-0.302285
10	L20	L	20	SNRNP200	399	1.05607	0.906609	1.17063	1.0986	FALSE	FALSE	FALSE	FALSE	FALSE	0.46094	0.0157057	0.00863382	6.77963
10	L21	L	21	METTL5	551	1.01384	0.961986	0.914544	0.987336	FALSE	FALSE	FALSE	FALSE	FALSE	0.281609	0.290669	-0.0348024	-0.640319
10	L22	L	22	SLC37A1	541	0.99888	0.973506	0.987597	0.992086	FALSE	FALSE	FALSE	FALSE	FALSE	0.218056	0.347875	-0.0224116	-0.323521
10	L23	L	23	negCtrl	528	0.949062	1.0657	0.932679	1.01217	FALSE	FALSE	FALSE	TRUE	FALSE	0.00646108	0.80566	-0.0317264	1.01555
10	L24	L	24	NA	515	0.934597	0.89159	0.963906	1.02189	FALSE	FALSE	FALSE	FALSE	FALSE	-0.0549768	-0.0588723	-0.02643	1.66368
10	M1	M	1	heteroCtrl	381	0.914095	0.589528	1.58357	1.00531	TRUE	FALSE	FALSE	FALSE	FALSE	-0.142056	-1.55872	0.0786736	0.55821
10	M2	M	2	hTERTCtrl	582	1.05273	0.799555	1.26334	0.961064	FALSE	FALSE	TRUE	FALSE	FALSE	0.446771	-0.515857	0.0243574	-2.39227
10	M3	M	3	ATP8A1	516	0.751355	0.76029	0.848436	0.983202	FALSE	FALSE	FALSE	FALSE	FALSE	-0.833268	-0.710826	-0.0460151	-0.915949
10	M4	M	4	SLC16A3	585	0.752969	0.807395	0.838126	1.00651	FALSE	FALSE	FALSE	FALSE	FALSE	-0.826414	-0.476931	-0.0477638	0.638483
10	M5	M	5	SDHA	535	0.823353	0.850933	0.894196	1.00659	FALSE	FALSE	FALSE	FALSE	FALSE	-0.527468	-0.260747	-0.0382538	0.643819
10	M6	M	6	FGF8	585	0.733081	0.793569	0.843471	1.01381	FALSE	FALSE	FALSE	FALSE	FALSE	-0.910887	-0.545581	-0.0468572	1.12521
10	M7	M	7	BMP6	550	0.946514	0.975344	0.845683	1.01078	FALSE	FALSE	FALSE	FALSE	FALSE	-0.00436131	0.356999	-0.0464821	0.923271
10	M8	M	8	NDUFB9	502	0.791283	0.844721	0.904691	1.00277	FALSE	FALSE	FALSE	FALSE	FALSE	-0.66368	-0.291593	-0.0364736	0.38923
10	M9	M	9	AASS	552	0.855147	0.817287	1.22827	0.996431	FALSE	FALSE	FALSE	FALSE	FALSE	-0.392429	-0.427812	0.0184093	-0.0338014
10	M10	M	10	HDLBP	511	0.913596	0.838844	0.873052	0.994614	FALSE	FALSE	FALSE	FALSE	FALSE	-0.144177	-0.320773	-0.04184	-0.154976
10	M11	M	11	CEPT1	569	0.860725	0.874733	0.854158	1.00678	FALSE	FALSE	FALSE	FALSE	FALSE	-0.368738	-0.142573	-0.0450446	0.656585
10	M12	M	12	CIB1	574	0.841473	0.951017	0.754416	1.00766	FALSE	FALSE	FALSE	FALSE	FALSE	-0.450506	0.236207	-0.0619622	0.714718
10	M13	M	13	ACAT2	518	0.828398	0.894104	0.930235	1.00395	FALSE	FALSE	FALSE	FALSE	FALSE	-0.50604	-0.046386	-0.0321409	0.467818
10	M14	M	14	MOV10L1	529	0.868944	0.995637	0.83105	1.0071	FALSE	FALSE	FALSE	FALSE	FALSE	-0.333827	0.457761	-0.048964	0.67737
10	M15	M	15	RRAGA	534	1.01195	1.02976	0.851755	1.00198	FALSE	FALSE	FALSE	FALSE	FALSE	0.273582	0.627198	-0.0454522	0.336381
10	M16	M	16	EIF4A1	504	0.879232	0.887466	0.862853	1.01456	FALSE	FALSE	FALSE	FALSE	FALSE	-0.290133	-0.0793486	-0.0435698	1.17545
10	M17	M	17	PUS3	502	0.935469	0.883132	0.94941	0.992458	FALSE	FALSE	FALSE	FALSE	FALSE	-0.0512753	-0.10087	-0.0288886	-0.29873
10	M18	M	18	SULT1E1	530	1.01085	0.913155	1.01008	1.00335	FALSE	FALSE	FALSE	FALSE	FALSE	0.268899	0.0482058	-0.0185983	0.427355
10	M19	M	19	MAT1A	508	0.966974	0.950884	0.86952	0.991846	FALSE	FALSE	FALSE	FALSE	FALSE	0.0825372	0.235543	-0.0424391	-0.339519
10	M20	M	20	PRMT8	511	0.953406	0.981161	0.865278	1.01257	FALSE	FALSE	FALSE	FALSE	FALSE	0.0249106	0.385881	-0.0431585	1.04248
10	M21	M	21	HHAT	507	0.966001	0.894419	0.925145	0.989181	FALSE	FALSE	FALSE	FALSE	FALSE	0.0784074	-0.0448225	-0.0330043	-0.517249
10	M22	M	22	QTRT1	540	1.08413	0.981657	0.953592	1.00641	FALSE	FALSE	FALSE	FALSE	FALSE	0.580143	0.388344	-0.0281794	0.631644
10	M23	M	23	negCtrl	575	1.01575	0.974145	11.4365	0.994721	FALSE	FALSE	FALSE	TRUE	FALSE	0.289704	0.351046	1.74985	-0.147845
10	M24	M	24	emerinCtrl	533	0.193531	0.164328	1.17503	1.00063	FALSE	FALSE	FALSE	FALSE	TRUE	-3.20254	-3.67	0.00937895	0.246406
10	N1	N	1	homoCtrl	513	1.0246	0.471225	1.6876	0.984654	FALSE	TRUE	FALSE	FALSE	FALSE	0.3273	-2.14614	0.0963184	-0.819128
10	N2	N	2	hTERTCtrl	533	1.29791	0.937121	2.59183	0.958969	FALSE	FALSE	TRUE	FALSE	FALSE	1.48814	0.16721	0.249687	-2.53192
10	N3	N	3	HSD17B4	567	0.891508	0.925645	0.782996	0.997891	FALSE	FALSE	FALSE	FALSE	FALSE	-0.237993	0.110226	-0.0571146	0.0635944
10	N4	N	4	ATAD1	585	0.787975	0.881334	0.845855	0.995881	FALSE	FALSE	FALSE	FALSE	FALSE	-0.677732	-0.109793	-0.0464529	-0.0704711
10	N5	N	5	GATM	534	0.80738	0.848252	0.905077	1.01209	FALSE	FALSE	FALSE	FALSE	FALSE	-0.595312	-0.274062	-0.0364081	1.01074
10	N6	N	6	CNTNAP1	502	0.935739	0.878205	0.934454	0.996433	FALSE	FALSE	FALSE	FALSE	FALSE	-0.0501275	-0.12533	-0.0314254	-0.0336884
10	N7	N	7	SLC16A1	546	1.01781	1.1274	0.851209	1.00902	FALSE	FALSE	FALSE	FALSE	FALSE	0.298453	1.11201	-0.0455448	0.805705
10	N8	N	8	CCND2	520	0.933058	0.936536	0.891047	0.984842	FALSE	FALSE	FALSE	FALSE	FALSE	-0.0615166	0.164304	-0.0387878	-0.806634
10	N9	N	9	FKBP9	568	0.883094	0.899641	0.834227	1.00072	FALSE	FALSE	FALSE	FALSE	FALSE	-0.273727	-0.018894	-0.0484252	0.252058
10	N10	N	10	GFPT1	536	1.02685	0.961238	0.960263	1.00159	FALSE	FALSE	FALSE	FALSE	FALSE	0.336855	0.286958	-0.0270478	0.31029
10	N11	N	11	HS6ST1	538	0.935047	0.939654	0.991883	1.0158	FALSE	FALSE	FALSE	FALSE	FALSE	-0.0530672	0.179783	-0.0216846	1.25789
10	N12	N	12	ATP6V0E1	509	1.11285	1.15346	1.00131	1.00933	FALSE	FALSE	FALSE	FALSE	FALSE	0.70214	1.24143	-0.0200857	0.826651
10	N13	N	13	KMT5C	529	1.01381	1.01117	0.899283	0.994481	FALSE	FALSE	FALSE	FALSE	FALSE	0.281456	0.534873	-0.0373909	-0.163858
10	N14	N	14	GMDS	505	0.911661	0.977816	0.802419	0.991337	FALSE	FALSE	FALSE	FALSE	FALSE	-0.152397	0.369274	-0.0538202	-0.373456
10	N15	N	15	PIGO	539	0.845085	0.86068	0.895004	1.01504	FALSE	FALSE	FALSE	FALSE	FALSE	-0.435167	-0.212353	-0.0381165	1.20744
10	N16	N	16	TKTL1	543	0.802762	0.818741	0.87983	0.99036	FALSE	FALSE	FALSE	FALSE	FALSE	-0.614924	-0.420595	-0.0406904	-0.438667
10	N17	N	17	NQO1	518	0.961181	0.905783	0.98824	1.01998	FALSE	FALSE	FALSE	FALSE	FALSE	0.0579356	0.0116011	-0.0223027	1.53628
10	N18	N	18	GDA	569	0.855769	0.853123	0.955831	0.997641	FALSE	FALSE	FALSE	FALSE	FALSE	-0.389788	-0.249876	-0.0277996	0.0468767
10	N19	N	19	MX1	510	0.939915	0.850145	0.951983	0.994419	FALSE	FALSE	FALSE	FALSE	FALSE	-0.0323897	-0.26466	-0.0284522	-0.167987
10	N20	N	20	TXNL1	575	1.00078	0.985207	0.95981	1.00342	FALSE	FALSE	FALSE	FALSE	FALSE	0.22613	0.40597	-0.0271247	0.431999
10	N21	N	21	NEU4	541	0.880164	0.800496	0.922536	0.993484	FALSE	FALSE	FALSE	FALSE	FALSE	-0.286174	-0.511184	-0.0334468	-0.230319
10	N22	N	22	CA13	503	1.0956	1.16627	0.833909	1.00142	FALSE	FALSE	FALSE	FALSE	FALSE	0.628852	1.30502	-0.0484792	0.298885
10	N23	N	23	negCtrl	563	0.89083	0.923195	0.912777	0.996978	FALSE	FALSE	FALSE	TRUE	FALSE	-0.240871	0.0980615	-0.0351021	0.00265709
10	N24	N	24	NA	536	1.07087	1.00625	0.939467	1.00588	FALSE	FALSE	FALSE	FALSE	FALSE	0.52382	0.510467	-0.0305751	0.596441
10	O1	O	1	heteroCtrl	395	0.902015	0.648131	1.38215	1.01321	TRUE	FALSE	FALSE	FALSE	FALSE	-0.193366	-1.26773	0.0445096	1.08544
10	O2	O	2	hTERTCtrl	519	1.23041	0.814713	1.40007	0.964676	FALSE	FALSE	TRUE	FALSE	FALSE	1.20146	-0.440593	0.0475485	-2.15138
10	O3	O	3	GLRX3	599	0.74062	0.858544	0.813424	1.00539	FALSE	FALSE	FALSE	FALSE	FALSE	-0.878865	-0.222954	-0.0519536	0.563317
10	O4	O	4	SLC27A1	583	0.864246	0.860896	0.832996	1.01221	FALSE	FALSE	FALSE	FALSE	FALSE	-0.353781	-0.21128	-0.048634	1.01867
10	O5	O	5	AQP6	522	0.82662	0.899842	0.823288	1.00822	FALSE	FALSE	FALSE	FALSE	FALSE	-0.513593	-0.0178983	-0.0502805	0.752366
10	O6	O	6	ACSL5	500	0.620594	0.728967	0.687861	0.984077	FALSE	FALSE	FALSE	FALSE	FALSE	-1.38866	-0.866353	-0.0732507	-0.857648
10	O7	O	7	PDXP	563	0.793976	0.929914	0.821381	1.01288	FALSE	FALSE	FALSE	FALSE	FALSE	-0.652245	0.131424	-0.050604	1.06281
10	O8	O	8	CHIA	588	0.87714	0.968092	0.966747	1.02811	FALSE	FALSE	FALSE	FALSE	FALSE	-0.299017	0.32099	-0.0259481	2.07841
10	O9	O	9	NCF2	502	0.791867	0.87758	0.766426	0.993696	FALSE	FALSE	FALSE	FALSE	FALSE	-0.6612	-0.128436	-0.0599251	-0.216186
10	O10	O	10	CAD	531	0.91966	0.86935	0.966974	1.01464	FALSE	FALSE	FALSE	FALSE	FALSE	-0.118421	-0.1693	-0.0259095	1.18067
10	O11	O	11	GSTA5	565	0.938756	0.97136	0.859183	1.01542	FALSE	FALSE	FALSE	FALSE	FALSE	-0.0373144	0.337215	-0.0441923	1.2327
10	O12	O	12	NDUFA9	518	0.85866	0.829031	0.904681	1.00367	FALSE	FALSE	FALSE	FALSE	FALSE	-0.377507	-0.3695	-0.0364752	0.449144
10	O13	O	13	CHST9	527	0.971017	0.996403	0.844985	1.01172	FALSE	FALSE	FALSE	FALSE	FALSE	0.0997102	0.461565	-0.0466004	0.985737
10	O14	O	14	OGDH	505	0.877423	0.838327	0.901426	0.991288	FALSE	FALSE	FALSE	FALSE	FALSE	-0.297815	-0.323339	-0.0370274	-0.376755
10	O15	O	15	MSMO1	564	0.898225	0.940627	0.827608	1.00525	FALSE	FALSE	FALSE	FALSE	FALSE	-0.209464	0.184617	-0.0495478	0.554629
10	O16	O	16	HDHD2	572	0.917848	0.865193	0.895597	0.990239	FALSE	FALSE	FALSE	FALSE	FALSE	-0.126115	-0.189944	-0.038016	-0.44674
10	O17	O	17	MTAP	501	0.910069	0.903434	6.2665	0.988798	FALSE	FALSE	FALSE	FALSE	FALSE	-0.159158	-6.2006e-05	0.872957	-0.54277
10	O18	O	18	SMARCAL1	558	0.872016	0.814173	0.932981	1.00579	FALSE	FALSE	FALSE	FALSE	FALSE	-0.32078	-0.443274	-0.0316752	0.590454
10	O19	O	19	SLC30A10	520	1.00547	1.07315	0.84939	0.996444	FALSE	FALSE	FALSE	FALSE	FALSE	0.246048	0.842651	-0.0458533	-0.0329466
10	O20	O	20	ATP13A2	551	0.844789	0.818696	0.868231	1.00655	FALSE	FALSE	FALSE	FALSE	FALSE	-0.436424	-0.420817	-0.0426577	0.641013
10	O21	O	21	DNAH5	516	0.935382	1.04423	0.848055	1.00889	FALSE	FALSE	FALSE	FALSE	FALSE	-0.0516429	0.699021	-0.0460797	0.796931
10	O22	O	22	SLC29A2	587	1.06325	0.9952	0.941261	1.02167	FALSE	FALSE	FALSE	FALSE	FALSE	0.49147	0.455591	-0.0302708	1.64911
10	O23	O	23	negCtrl	560	0.988698	1.04766	0.807573	1.00463	FALSE	FALSE	FALSE	TRUE	FALSE	0.174806	0.716069	-0.0529461	0.512696
10	O24	O	24	emerinCtrl	577	0.255502	0.251066	2.4184	1.00728	FALSE	FALSE	FALSE	FALSE	TRUE	-2.93933	-3.23931	0.220271	0.689644
10	P1	P	1	homoCtrl	313	0.671913	0.253083	2.20591	0.975338	FALSE	TRUE	FALSE	FALSE	FALSE	-1.17069	-3.2293	0.18423	-1.44035
10	P2	P	2	hTERTCtrl	608	1.17216	0.71778	1.55045	0.965238	FALSE	FALSE	TRUE	FALSE	FALSE	0.954027	-0.921903	0.0730558	-2.11393
10	P3	P	3	KLRD1	552	0.917121	0.918786	0.866983	1.00103	FALSE	FALSE	FALSE	FALSE	FALSE	-0.129206	0.0761685	-0.0428693	0.273199
10	P4	P	4	CPT1C	537	0.937112	1.02746	0.83745	1.00627	FALSE	FALSE	FALSE	FALSE	FALSE	-0.0442951	0.615767	-0.0478785	0.622417
10	P5	P	5	TGM2	526	0.830592	0.86545	0.84726	1.00533	FALSE	FALSE	FALSE	FALSE	FALSE	-0.496724	-0.188667	-0.0462146	0.55956
10	P6	P	6	COMT	578	0.901907	0.87552	0.944069	1.00124	FALSE	FALSE	FALSE	FALSE	FALSE	-0.193824	-0.138667	-0.0297946	0.286982
10	P7	P	7	SLC6A5	531	0.841205	0.906282	0.848352	1.00892	FALSE	FALSE	FALSE	FALSE	FALSE	-0.451646	0.0140825	-0.0460294	0.798881
10	P8	P	8	HELQ	592	0.852201	0.988141	0.760153	1.00651	FALSE	FALSE	FALSE	FALSE	FALSE	-0.40494	0.42054	-0.060989	0.63857
10	P9	P	9	CYP2E1	549	0.79923	0.827734	0.816478	1.0042	FALSE	FALSE	FALSE	FALSE	FALSE	-0.629926	-0.37594	-0.0514356	0.484078
10	P10	P	10	IFNGR1	546	0.831928	0.836261	0.917143	1.00947	FALSE	FALSE	FALSE	FALSE	FALSE	-0.49105	-0.3336	-0.0343615	0.835798
10	P11	P	11	PCMTD1	581	0.879876	1.02109	0.874741	1.02157	FALSE	FALSE	FALSE	FALSE	FALSE	-0.287397	0.584148	-0.0415536	1.64249
10	P12	P	12	AKAP9	550	0.95388	0.939356	0.888713	0.998007	FALSE	FALSE	FALSE	FALSE	FALSE	0.0269237	0.178307	-0.0391836	0.0712984
10	P13	P	13	CLGN	573	0.852948	0.995541	0.809994	1.00883	FALSE	FALSE	FALSE	FALSE	FALSE	-0.40177	0.457284	-0.0525353	0.793325
10	P14	P	14	ALDH2	505	0.96843	0.964983	0.902497	1.01203	FALSE	FALSE	FALSE	FALSE	FALSE	0.0887239	0.305554	-0.0368457	1.00672
10	P15	P	15	RARS2	549	0.87081	0.899862	0.802642	1.02061	FALSE	FALSE	FALSE	FALSE	FALSE	-0.325902	-0.0177983	-0.0537824	1.57856
10	P16	P	16	DCLRE1B	582	0.869788	0.919328	0.812644	1.01027	FALSE	FALSE	FALSE	FALSE	FALSE	-0.330244	0.0788594	-0.0520859	0.889031
10	P17	P	17	VEGFB	501	0.952094	0.97891	0.84992	1.02809	FALSE	FALSE	FALSE	FALSE	FALSE	0.0193389	0.374705	-0.0457634	2.07751
10	P18	P	18	DAB1	558	0.826076	0.919937	0.765808	0.99903	FALSE	FALSE	FALSE	FALSE	FALSE	-0.515904	0.0818812	-0.06003	0.13954
10	P19	P	19	GEN1	514	1.10251	1.15339	0.966169	1.00713	FALSE	FALSE	FALSE	FALSE	FALSE	0.658195	1.24108	-0.0260461	0.679362
10	P20	P	20	GDPD2	545	0.802186	0.863236	0.806553	1.00324	FALSE	FALSE	FALSE	FALSE	FALSE	-0.617373	-0.19966	-0.0531191	0.41998
10	P21	P	21	PRDX5	525	1.00011	0.940231	0.985386	1.00726	FALSE	FALSE	FALSE	FALSE	FALSE	0.22328	0.18265	-0.0227866	0.688488
10	P22	P	22	KATNA1	533	0.935242	1.00748	0.794282	1.01878	FALSE	FALSE	FALSE	FALSE	FALSE	-0.0522367	0.516552	-0.0552003	1.45622
10	P23	P	23	negCtrl	528	1.06277	1.14572	0.857587	1.00715	FALSE	FALSE	FALSE	TRUE	FALSE	0.489431	1.20297	-0.044463	0.681226
10	P24	P	24	NA	538	0.848989	0.709947	1.20054	1.01041	FALSE	FALSE	FALSE	FALSE	FALSE	-0.418586	-0.960797	0.0137067	0.898265
11	A1	A	1	heteroCtrl	235	0.622425	0.392841	1.72958	0.994918	TRUE	FALSE	FALSE	FALSE	FALSE	-1.38088	-2.53534	0.103437	-0.134669
11	A2	A	2	hTERTCtrl	590	1.13749	0.762155	1.36949	0.957353	FALSE	FALSE	TRUE	FALSE	FALSE	0.806775	-0.701565	0.0423629	-2.63968
11	A3	A	3	LIPH	509	0.7591	0.893037	1.03185	1.01001	FALSE	FALSE	FALSE	FALSE	FALSE	-0.800375	-0.0516842	-0.0149061	0.871635
11	A4	A	4	FGGY	246	1.00095	0.975822	0.889394	1.0104	FALSE	FALSE	FALSE	FALSE	FALSE	0.226846	0.359372	-0.0390682	0.897707
11	A5	A	5	CENPB	242	0.882201	0.904933	0.806058	0.998078	FALSE	FALSE	FALSE	FALSE	FALSE	-0.277521	0.00738056	-0.053203	0.0760365
11	A6	A	6	ACOT12	429	1.04306	0.985444	0.942712	1.00331	FALSE	FALSE	FALSE	FALSE	FALSE	0.405712	0.407148	-0.0300248	0.425155
11	A7	A	7	SLC11A1	527	0.99076	1.14238	0.767983	0.996401	FALSE	FALSE	FALSE	FALSE	FALSE	0.183565	1.18642	-0.0596611	-0.0358102
11	A8	A	8	DLD	581	0.898708	1.01866	0.881217	1.02792	FALSE	FALSE	FALSE	FALSE	FALSE	-0.207409	0.572092	-0.040455	2.06587
11	A9	A	9	IL15RA	527	0.990823	1.07802	0.987165	0.988851	FALSE	FALSE	FALSE	FALSE	FALSE	0.183835	0.866811	-0.0224849	-0.539291
11	A10	A	10	RHOV	101	0.981958	0.796919	1.16231	1.02293	FALSE	FALSE	FALSE	FALSE	FALSE	0.146182	-0.528945	0.00722192	1.73319
11	A11	A	11	GPT	222	0.906324	0.919957	0.951934	0.986947	FALSE	FALSE	FALSE	FALSE	FALSE	-0.175062	0.0819841	-0.0284605	-0.666205
11	A12	A	12	CTPS1	116	0.760285	0.907763	0.928996	1.04044	FALSE	FALSE	FALSE	FALSE	FALSE	-0.795343	0.0214358	-0.0323511	2.90076
11	A13	A	13	HYI	390	1.08367	1.07019	1.0728	0.997771	FALSE	FALSE	FALSE	FALSE	FALSE	0.578199	0.827922	-0.00795944	0.0555385
11	A14	A	14	MSH2	520	1.10402	1.04802	0.902264	0.985909	FALSE	FALSE	FALSE	FALSE	FALSE	0.664635	0.717868	-0.0368852	-0.735465
11	A15	A	15	DHCR24	395	1.14756	1.16133	0.829906	0.989537	FALSE	FALSE	FALSE	FALSE	FALSE	0.849542	1.28048	-0.049158	-0.493543
11	A17	A	17	EIF5B	412	1.14483	1.1148	0.843004	0.99676	FALSE	FALSE	FALSE	FALSE	FALSE	0.837962	1.04945	-0.0469366	-0.0118274
11	A18	A	18	SFRP1	510	1.10437	1.21813	1.14625	1.00539	FALSE	FALSE	FALSE	FALSE	FALSE	0.666113	1.56253	0.0044973	0.563568
11	A19	A	19	SLC8A2	522	1.10716	1.18061	0.858632	0.997596	FALSE	FALSE	FALSE	FALSE	FALSE	0.677943	1.3762	-0.0442858	0.0439008
11	A20	A	20	ENTPD3	292	1.1027	1.12065	0.938156	1.00424	FALSE	FALSE	FALSE	FALSE	FALSE	0.659	1.0785	-0.0307975	0.486855
11	A21	A	21	AZIN1	353	0.964104	0.99425	0.853621	0.990505	FALSE	FALSE	FALSE	FALSE	FALSE	0.0703491	0.450875	-0.0451357	-0.428941
11	A22	A	22	SRXN1	592	1.15205	1.47759	0.781582	1.00067	FALSE	FALSE	FALSE	FALSE	FALSE	0.868629	2.85082	-0.0573545	0.249214
11	A23	A	23	negCtrl	571	1.06333	1.11765	0.864525	0.998132	FALSE	FALSE	FALSE	TRUE	FALSE	0.491777	1.06359	-0.0432862	0.0796613
11	A24	A	24	emerinCtrl	559	0.264668	0.28894	0.883283	1.00881	FALSE	FALSE	FALSE	FALSE	TRUE	-2.9004	-3.05125	-0.0401047	0.791536
11	B1	B	1	homoCtrl	518	1.01918	0.634148	1.5191	0.980532	FALSE	TRUE	FALSE	FALSE	FALSE	0.304288	-1.33717	0.0677373	-1.09402
11	B2	B	2	hTERTCtrl	512	1.03029	0.782983	1.27847	0.964664	FALSE	FALSE	TRUE	FALSE	FALSE	0.351458	-0.598143	0.0269237	-2.15217
11	B3	B	3	SLAMF1	544	0.870757	0.914342	0.930828	1.00018	FALSE	FALSE	FALSE	FALSE	FALSE	-0.326129	0.0541007	-0.0320405	0.2161
11	B4	B	4	ATP5G3	569	0.798459	0.964727	0.770451	1.00525	FALSE	FALSE	FALSE	FALSE	FALSE	-0.633202	0.304279	-0.0592424	0.554567
11	B5	B	5	ATP13A1	500	0.841706	1.02919	0.792546	1.00673	FALSE	FALSE	FALSE	FALSE	FALSE	-0.449519	0.624367	-0.0554949	0.652681
11	B6	B	6	PAIP2	567	0.853688	0.940811	0.858306	1.00172	FALSE	FALSE	FALSE	FALSE	FALSE	-0.398624	0.185528	-0.044341	0.318968
11	B7	B	7	ST8SIA1	505	0.850337	0.965456	0.822998	0.996799	FALSE	FALSE	FALSE	FALSE	FALSE	-0.412861	0.307902	-0.0503297	-0.00923857
11	B8	B	8	NDUFB7	533	0.917057	0.935543	0.874389	0.98179	FALSE	FALSE	FALSE	FALSE	FALSE	-0.129478	0.159373	-0.0416132	-1.01015
11	B9	B	9	B3GNTL1	520	0.796384	0.829163	0.835652	0.98529	FALSE	FALSE	FALSE	FALSE	FALSE	-0.642014	-0.368846	-0.0481835	-0.776722
11	B10	B	10	GMPR2	501	0.874192	0.8934	0.977898	1.00646	FALSE	FALSE	FALSE	FALSE	FALSE	-0.311538	-0.0498853	-0.0240567	0.634944
11	B11	B	11	GYS1	517	0.887745	0.946909	0.872669	1.00381	FALSE	FALSE	FALSE	FALSE	FALSE	-0.253976	0.215806	-0.0419049	0.45852
11	B12	B	12	SLC7A1	511	0.860624	0.926983	0.859287	0.996542	FALSE	FALSE	FALSE	FALSE	FALSE	-0.369168	0.116867	-0.0441747	-0.0263826
11	B13	B	13	LIFR	554	0.937015	1.002	0.868741	0.999312	FALSE	FALSE	FALSE	FALSE	FALSE	-0.044706	0.48937	-0.0425711	0.158321
11	B14	B	14	CPPED1	532	0.900633	0.876802	0.901059	0.980243	FALSE	FALSE	FALSE	FALSE	FALSE	-0.199235	-0.1323	-0.0370896	-1.11332
11	B15	B	15	RLBP1	488	0.93625	0.945254	0.87668	0.995975	FALSE	FALSE	FALSE	FALSE	FALSE	-0.047955	0.207592	-0.0412247	-0.0642368
11	B16	B	16	RNMT	530	0.946398	1.02575	0.853592	0.990355	FALSE	FALSE	FALSE	FALSE	FALSE	-0.00485328	0.607259	-0.0451406	-0.438942
11	B17	B	17	ECHDC3	578	0.901501	0.937411	0.842156	0.990596	FALSE	FALSE	FALSE	FALSE	FALSE	-0.195547	0.168645	-0.0470804	-0.422922
11	B18	B	18	HS6ST2	534	1.08942	1.10849	1.18667	1.00641	FALSE	FALSE	FALSE	FALSE	FALSE	0.602598	1.01812	0.0113542	0.631678
11	B19	B	19	FH	569	1.13742	1.13347	0.9149	0.999696	FALSE	FALSE	FALSE	FALSE	FALSE	0.806464	1.14217	-0.034742	0.183964
11	B20	B	20	ART5	528	0.999475	1.06996	0.834339	0.995095	FALSE	FALSE	FALSE	FALSE	FALSE	0.220583	0.826792	-0.0484063	-0.122878
11	B21	B	21	RASL12	502	1.13054	1.29405	0.841948	1.02313	FALSE	FALSE	FALSE	FALSE	FALSE	0.777253	1.93947	-0.0471156	1.74668
11	B22	B	22	GCH1	545	0.987361	1.11518	0.859946	0.999566	FALSE	FALSE	FALSE	FALSE	FALSE	0.169131	1.05136	-0.0440628	0.175251
11	B23	B	23	negCtrl	560	1.10405	1.25302	0.836749	1.00566	FALSE	FALSE	FALSE	TRUE	FALSE	0.664738	1.73575	-0.0479974	0.581709
11	B24	B	24	NA	575	1.31564	1.46642	1.26396	0.993076	FALSE	FALSE	FALSE	FALSE	FALSE	1.56345	2.79539	0.0244638	-0.257523
11	C1	C	1	heteroCtrl	318	0.741735	0.6129	1.34053	0.991931	TRUE	FALSE	FALSE	FALSE	FALSE	-0.874131	-1.44267	0.0374507	-0.333893
11	C2	C	2	hTERTCtrl	503	1.20851	0.800791	1.59563	0.967183	FALSE	FALSE	TRUE	FALSE	FALSE	1.10842	-0.509722	0.0807177	-1.98416
11	C3	C	3	SCARF2	531	0.745671	0.851718	0.84087	1.00116	FALSE	FALSE	FALSE	FALSE	FALSE	-0.857413	-0.256848	-0.0472984	0.281333
11	C4	C	4	UGT2A1	594	0.958806	1.03166	0.911083	0.99432	FALSE	FALSE	FALSE	FALSE	FALSE	0.0478476	0.636616	-0.0353893	-0.174586
11	C5	C	5	BECN1	520	0.812203	0.885422	0.845539	1.00082	FALSE	FALSE	FALSE	FALSE	FALSE	-0.574826	-0.0894988	-0.0465065	0.259156
11	C6	C	6	MSRA	539	0.858586	0.90219	1.01726	0.998267	FALSE	FALSE	FALSE	FALSE	FALSE	-0.377824	-0.00623762	-0.0173812	0.0886304
11	C7	C	7	RHOT1	529	0.766882	0.880405	0.804189	1.00202	FALSE	FALSE	FALSE	FALSE	FALSE	-0.767321	-0.114407	-0.05352	0.33884
11	C8	C	8	SHMT2	515	0.879836	0.910912	0.967131	0.992736	FALSE	FALSE	FALSE	FALSE	FALSE	-0.287566	0.0370677	-0.0258829	-0.280184
11	C9	C	9	GFM1	526	0.97324	0.949592	0.931803	0.989982	FALSE	FALSE	FALSE	FALSE	FALSE	0.109154	0.229132	-0.031875	-0.463847
11	C10	C	10	EIF1B	506	0.869167	0.919415	0.833633	0.998877	FALSE	FALSE	FALSE	FALSE	FALSE	-0.332882	0.0792919	-0.0485259	0.129294
11	C11	C	11	PDE3A	600	0.933948	1.06495	0.863567	1.00194	FALSE	FALSE	FALSE	FALSE	FALSE	-0.0577332	0.801942	-0.0434487	0.333735
11	C12	C	12	NOS2	530	0.949076	1.09259	0.762832	1.01979	FALSE	FALSE	FALSE	FALSE	FALSE	0.00652129	0.939152	-0.0605346	1.52404
11	C13	C	13	TOM1	510	0.825802	0.850765	1.68787	1.00169	FALSE	FALSE	FALSE	FALSE	FALSE	-0.517066	-0.261583	0.0963641	0.317182
11	C14	C	14	APEX2	553	0.917418	0.84993	1.54162	0.985991	FALSE	FALSE	FALSE	FALSE	FALSE	-0.127941	-0.265727	0.0715576	-0.729983
11	C15	C	15	PMS1	583	0.888081	0.962367	0.823705	0.987747	FALSE	FALSE	FALSE	FALSE	FALSE	-0.252545	0.292564	-0.0502099	-0.612909
11	C16	C	16	TNFSF10	562	0.90807	0.946917	0.846468	0.988587	FALSE	FALSE	FALSE	FALSE	FALSE	-0.167646	0.215847	-0.0463489	-0.556885
11	C17	C	17	PLA1A	519	0.816412	0.892664	0.825142	0.989042	FALSE	FALSE	FALSE	FALSE	FALSE	-0.55695	-0.0535392	-0.0499662	-0.526561
11	C18	C	18	GPX6	567	0.990454	1.05769	0.823429	1.00509	FALSE	FALSE	FALSE	FALSE	FALSE	0.182267	0.765869	-0.0502567	0.543604
11	C19	C	19	CHSY3	550	0.846599	0.883653	0.897533	1.0062	FALSE	FALSE	FALSE	FALSE	FALSE	-0.428737	-0.098282	-0.0376876	0.617632
11	C20	C	20	PLCB3	505	1.06671	1.0838	0.937217	1.00819	FALSE	FALSE	FALSE	FALSE	FALSE	0.506166	0.895536	-0.0309567	0.750211
11	C21	C	21	SLCO2A1	563	1.01076	1.05341	0.870226	0.995905	FALSE	FALSE	FALSE	FALSE	FALSE	0.268497	0.744626	-0.0423193	-0.06884
11	C22	C	22	PHGDH	536	1.06188	1.12545	0.893306	0.997869	FALSE	FALSE	FALSE	FALSE	FALSE	0.48563	1.10234	-0.0384046	0.0621209
11	C23	C	23	negCtrl	545	0.843329	0.89201	0.900259	0.999887	FALSE	FALSE	FALSE	TRUE	FALSE	-0.442626	-0.0567866	-0.0372253	0.196694
11	C24	C	24	emerinCtrl	571	0.329234	0.310084	0.988952	0.998889	FALSE	FALSE	FALSE	FALSE	TRUE	-2.62616	-2.94626	-0.0221818	0.130088
11	D1	D	1	homoCtrl	577	1.03172	0.537655	1.89243	0.991686	FALSE	TRUE	FALSE	FALSE	FALSE	0.357523	-1.81629	0.13106	-0.350213
11	D2	D	2	hTERTCtrl	606	0.976512	0.690306	1.5462	0.97068	FALSE	FALSE	TRUE	FALSE	FALSE	0.12305	-1.05832	0.0723352	-1.751
11	D3	D	3	KMT5A	208	0.74076	0.692714	1.10027	1.00782	FALSE	FALSE	FALSE	FALSE	FALSE	-0.878271	-1.04636	-0.00330115	0.725455
11	D4	D	4	CHM	538	0.844278	0.841016	0.907897	0.998278	FALSE	FALSE	FALSE	FALSE	FALSE	-0.438595	-0.309991	-0.0359298	0.0893499
11	D5	D	5	GAL3ST2	546	0.852969	0.845748	0.834164	0.982159	FALSE	FALSE	FALSE	FALSE	FALSE	-0.401678	-0.286492	-0.0484358	-0.985525
11	D6	D	6	HYOU1	510	0.976475	1.06424	0.820458	0.994977	FALSE	FALSE	FALSE	FALSE	FALSE	0.122891	0.798384	-0.0507605	-0.130744
11	D7	D	7	CDK2AP1	532	0.821062	0.869248	0.915139	0.990928	FALSE	FALSE	FALSE	FALSE	FALSE	-0.537199	-0.169807	-0.0347015	-0.400795
11	D8	D	8	FUT5	546	0.918387	0.913243	0.924754	0.989887	FALSE	FALSE	FALSE	FALSE	FALSE	-0.123827	0.0486454	-0.0330706	-0.470149
11	D9	D	9	ARL1	555	1.04662	1.02139	0.924718	0.985753	FALSE	FALSE	FALSE	FALSE	FALSE	0.420804	0.585648	-0.0330768	-0.745867
11	D10	D	10	HS3ST3A1	471	0.74152	0.801782	0.832091	0.986987	FALSE	FALSE	FALSE	FALSE	FALSE	-0.875042	-0.504799	-0.0487875	-0.663556
11	D11	D	11	CXCL16	534	0.90792	0.888728	0.961731	0.983726	FALSE	FALSE	FALSE	FALSE	FALSE	-0.168285	-0.0730809	-0.0267989	-0.881051
11	D12	D	12	A3GALT2	500	0.8727	0.912824	0.810236	0.991997	FALSE	FALSE	FALSE	FALSE	FALSE	-0.317875	0.0465662	-0.0524944	-0.329498
11	D13	D	13	HADHA	519	0.897344	0.910529	0.875725	0.991673	FALSE	FALSE	FALSE	FALSE	FALSE	-0.213205	0.0351668	-0.0413865	-0.351097
11	D14	D	14	RFNG	547	0.954277	0.948406	0.994299	0.994371	FALSE	FALSE	FALSE	FALSE	FALSE	0.0286117	0.223243	-0.0212749	-0.171196
11	D15	D	15	ROM1	506	0.725995	0.730057	0.895289	1.01385	FALSE	FALSE	FALSE	FALSE	FALSE	-0.940982	-0.860941	-0.0380683	1.12802
11	D16	D	16	CYP4X1	517	0.878017	1.01079	0.85477	0.990668	FALSE	FALSE	FALSE	FALSE	FALSE	-0.295292	0.533019	-0.0449407	-0.418095
11	D17	D	17	CH25H	481	0.986632	0.906583	1.06181	0.975983	FALSE	FALSE	FALSE	FALSE	FALSE	0.166032	0.0155745	-0.00982394	-1.3974
11	D18	D	18	ANAPC2	287	1.37231	1.29556	0.82701	1.02759	FALSE	FALSE	FALSE	FALSE	FALSE	1.80416	1.94699	-0.0496492	2.04389
11	D19	D	19	LGALS9	570	1.15479	1.08697	0.918602	1.00405	FALSE	FALSE	FALSE	FALSE	FALSE	0.880261	0.911278	-0.0341141	0.474424
11	D20	D	20	NEDD8	535	1.29358	1.2495	1.08201	1.01518	FALSE	FALSE	FALSE	FALSE	FALSE	1.46974	1.7183	-0.00639784	1.2167
11	D21	D	21	MFHAS1	512	0.985348	1.04562	0.855763	0.998664	FALSE	FALSE	FALSE	FALSE	FALSE	0.16058	0.705949	-0.0447725	0.115096
11	D22	D	22	TREM1	518	0.693234	0.638339	0.832765	1.00397	FALSE	FALSE	FALSE	FALSE	FALSE	-1.08013	-1.31636	-0.0486732	0.468999
11	D23	D	23	negCtrl	515	0.999532	0.995012	1.15373	1.0059	FALSE	FALSE	FALSE	TRUE	FALSE	0.220825	0.45466	0.00576726	0.597865
11	D24	D	24	NA	543	1.27329	1.13279	1.13826	0.999869	FALSE	FALSE	FALSE	FALSE	FALSE	1.38356	1.13875	0.00314303	0.195498
11	E1	E	1	heteroCtrl	271	0.722743	0.513146	1.6171	0.983539	TRUE	FALSE	FALSE	FALSE	FALSE	-0.954793	-1.93799	0.0843595	-0.893491
11	E2	E	2	hTERTCtrl	556	1.20239	0.76756	1.83544	0.988036	FALSE	FALSE	TRUE	FALSE	FALSE	1.08245	-0.674728	0.121393	-0.593639
11	E3	E	3	BCKDHA	553	0.94007	1.02371	0.95647	1.00047	FALSE	FALSE	FALSE	FALSE	FALSE	-0.0317323	0.597143	-0.0276912	0.235592
11	E4	E	4	LRR1	158	1.22118	1.21693	1.21954	1.03395	FALSE	FALSE	FALSE	FALSE	FALSE	1.16223	1.55657	0.0169285	2.46792
11	E5	E	5	RCL1	449	0.989753	0.89679	1.01322	1.00537	FALSE	FALSE	FALSE	FALSE	FALSE	0.179287	-0.0330489	-0.0180655	0.562363
11	E6	E	6	INTS6	527	0.778735	0.728094	1.138	1.02155	FALSE	FALSE	FALSE	FALSE	FALSE	-0.716978	-0.87069	0.00309921	1.64124
11	E7	E	7	CRYZL1	575	0.848385	0.878002	0.935524	0.985439	FALSE	FALSE	FALSE	FALSE	FALSE	-0.421152	-0.126342	-0.031244	-0.766808
11	E8	E	8	ACSM1	599	0.826551	1.02089	0.763801	0.995075	FALSE	FALSE	FALSE	FALSE	FALSE	-0.513886	0.583133	-0.0603703	-0.124216
11	E9	E	9	CD5	525	0.785977	0.878836	0.888258	1.0095	FALSE	FALSE	FALSE	FALSE	FALSE	-0.686219	-0.122198	-0.0392608	0.837798
11	E10	E	10	NDUFS6	516	0.739263	0.855571	0.753034	0.996766	FALSE	FALSE	FALSE	FALSE	FALSE	-0.884627	-0.237719	-0.0621965	-0.0114341
11	E11	E	11	HIBADH	529	0.834504	0.965222	0.888833	0.993164	FALSE	FALSE	FALSE	FALSE	FALSE	-0.480106	0.306741	-0.0391633	-0.251688
11	E12	E	12	CCND3	500	1.11526	1.15523	0.902083	1.00541	FALSE	FALSE	FALSE	FALSE	FALSE	0.712351	1.25018	-0.0369159	0.56525
11	E13	E	13	RAB17	528	0.776209	0.850105	0.928693	0.996042	FALSE	FALSE	FALSE	FALSE	FALSE	-0.727708	-0.264862	-0.0324025	-0.0597366
11	E14	E	14	NXT1	516	0.943532	1.0744	0.821826	1.01287	FALSE	FALSE	FALSE	FALSE	FALSE	-0.0170261	0.848837	-0.0505285	1.0625
11	E15	E	15	UGT2B4	528	1.0699	0.995794	1.00898	0.984094	FALSE	FALSE	FALSE	FALSE	FALSE	0.519703	0.458538	-0.0187844	-0.856493
11	E16	E	16	TSC2	518	0.881876	0.97984	0.796399	0.999182	FALSE	FALSE	FALSE	FALSE	FALSE	-0.278901	0.379324	-0.0548413	0.149685
11	E17	E	17	POMT1	533	0.803884	0.923566	0.820616	0.990137	FALSE	FALSE	FALSE	FALSE	FALSE	-0.610163	0.099903	-0.0507338	-0.453541
11	E18	E	18	SLC6A9	433	1.04843	0.983931	0.979999	0.993243	FALSE	FALSE	FALSE	FALSE	FALSE	0.428521	0.399638	-0.0237003	-0.246397
11	E19	E	19	TERT	544	1.01933	1.1803	0.867993	0.991901	FALSE	FALSE	FALSE	FALSE	FALSE	0.304907	1.37467	-0.0426981	-0.335906
11	E20	E	20	ACP7	553	1.0244	1.07659	0.836179	0.988736	FALSE	FALSE	FALSE	FALSE	FALSE	0.326464	0.859746	-0.0480941	-0.546916
11	E21	E	21	ATP11A	538	0.899031	0.972227	0.912205	0.992919	FALSE	FALSE	FALSE	FALSE	FALSE	-0.206039	0.341523	-0.0351991	-0.268005
11	E22	E	22	ABHD14B	529	0.96639	0.974404	1.09833	0.984307	FALSE	FALSE	FALSE	FALSE	FALSE	0.08006	0.352333	-0.00363025	-0.842306
11	E23	E	23	negCtrl	541	0.97175	0.896465	1.15938	1.00379	FALSE	FALSE	FALSE	TRUE	FALSE	0.102823	-0.0346624	0.00672437	0.456929
11	E24	E	24	emerinCtrl	537	0.267199	0.25999	0.993477	0.997429	FALSE	FALSE	FALSE	FALSE	TRUE	-2.88965	-3.195	-0.0214144	0.0327528
11	F1	F	1	homoCtrl	437	0.961681	0.508914	1.67554	0.973564	FALSE	TRUE	FALSE	FALSE	FALSE	0.0600563	-1.959	0.0942727	-1.55869
11	F2	F	2	hTERTCtrl	630	1.03803	0.771057	1.55631	0.967452	FALSE	FALSE	TRUE	FALSE	FALSE	0.384319	-0.657361	0.0740485	-1.96627
11	F3	F	3	TNFRSF10B	526	0.984826	1.00103	0.936429	0.979852	FALSE	FALSE	FALSE	FALSE	FALSE	0.158361	0.484541	-0.0310905	-1.13935
11	F4	F	4	PPP1R10	527	0.965445	1.12826	0.85006	0.987623	FALSE	FALSE	FALSE	FALSE	FALSE	0.0760458	1.11628	-0.0457397	-0.621184
11	F5	F	5	HAL	527	0.916502	1.09187	0.805964	0.990471	FALSE	FALSE	FALSE	FALSE	FALSE	-0.131832	0.935582	-0.0532189	-0.431221
11	F6	F	6	PCYT1A	532	0.832194	0.905455	0.90874	0.990866	FALSE	FALSE	FALSE	FALSE	FALSE	-0.489918	0.00997209	-0.0357868	-0.404898
11	F7	F	7	MTHFD1L	513	0.934996	1.00113	0.942372	0.995414	FALSE	FALSE	FALSE	FALSE	FALSE	-0.0532835	0.485054	-0.0300824	-0.101639
11	F8	F	8	ADHFE1	530	0.822655	0.883996	0.809573	0.986313	FALSE	FALSE	FALSE	FALSE	FALSE	-0.530433	-0.0965767	-0.0526067	-0.708516
11	F9	F	9	LTA4H	579	0.884288	0.955696	0.882068	1.00261	FALSE	FALSE	FALSE	FALSE	FALSE	-0.268658	0.259438	-0.0403107	0.378181
11	F10	F	10	ATP8B2	569	0.923978	1.00901	0.876108	1.00062	FALSE	FALSE	FALSE	FALSE	FALSE	-0.100082	0.52416	-0.0413215	0.245412
11	F11	F	11	PDCD2	501	1.00336	1.13325	0.803842	0.991296	FALSE	FALSE	FALSE	FALSE	FALSE	0.2371	1.14108	-0.0535789	-0.37619
11	F12	F	12	NF1	518	0.86126	0.949321	0.804006	0.988747	FALSE	FALSE	FALSE	FALSE	FALSE	-0.366464	0.227785	-0.053551	-0.546181
11	F13	F	13	ITGB4	533	0.91604	1.02431	0.790495	0.99328	FALSE	FALSE	FALSE	FALSE	FALSE	-0.133796	0.600123	-0.0558427	-0.243936
11	F14	F	14	DIABLO	519	1.07288	1.07271	1.03831	1.00769	FALSE	FALSE	FALSE	FALSE	FALSE	0.532379	0.840454	-0.0138096	0.716942
11	F15	F	15	RPRM	518	0.994894	1.0984	1.15204	0.99613	FALSE	FALSE	FALSE	FALSE	FALSE	0.201123	0.968027	0.00548079	-0.0538925
11	F16	F	16	TXNDC16	562	0.971551	1.01236	0.924817	1.00515	FALSE	FALSE	FALSE	FALSE	FALSE	0.10198	0.540805	-0.03306	0.547859
11	F17	F	17	ABCA10	556	0.963362	1.07844	0.844343	0.985941	FALSE	FALSE	FALSE	FALSE	FALSE	0.0671962	0.868888	-0.0467094	-0.733341
11	F18	F	18	DIMT1	543	1.16151	1.09435	1.00989	0.999391	FALSE	FALSE	FALSE	FALSE	FALSE	0.908794	0.947904	-0.0186306	0.163575
11	F19	F	19	HELLS	586	0.917691	1.02084	0.930612	1.00304	FALSE	FALSE	FALSE	FALSE	FALSE	-0.126784	0.582903	-0.032077	0.406715
11	F20	F	20	RHOG	534	0.875527	0.973579	0.845274	1.00188	FALSE	FALSE	FALSE	FALSE	FALSE	-0.305867	0.348236	-0.0465514	0.329633
11	F21	F	21	EEF1A2	501	0.993819	0.988582	0.963621	0.985325	FALSE	FALSE	FALSE	FALSE	FALSE	0.196558	0.422731	-0.0264783	-0.774411
11	F22	F	22	SLC6A15	601	1.03444	1.07434	0.943129	0.995837	FALSE	FALSE	FALSE	FALSE	FALSE	0.369104	0.848572	-0.0299541	-0.0734205
11	F23	F	23	negCtrl	545	1.14118	1.15041	1.10019	1.00488	FALSE	FALSE	FALSE	TRUE	FALSE	0.822449	1.22627	-0.0033146	0.529598
11	F24	F	24	NA	560	1.27246	1.3104	0.999199	1.00188	FALSE	FALSE	FALSE	FALSE	FALSE	1.38004	2.02068	-0.0204438	0.329859
11	G1	G	1	heteroCtrl	330	0.712613	0.513022	1.56062	0.993678	TRUE	FALSE	FALSE	FALSE	FALSE	-0.997823	-1.9386	0.0747796	-0.217362
11	G2	G	2	hTERTCtrl	576	1.094	0.69542	1.58842	0.970339	FALSE	FALSE	TRUE	FALSE	FALSE	0.622083	-1.03293	0.0794951	-1.77377
11	G3	G	3	ENTPD8	513	0.808654	0.773302	1.02202	0.98221	FALSE	FALSE	FALSE	FALSE	FALSE	-0.589902	-0.646213	-0.0165727	-0.982134
11	G4	G	4	ERP44	553	0.745909	0.778906	0.943919	0.989432	FALSE	FALSE	FALSE	FALSE	FALSE	-0.856402	-0.618391	-0.0298199	-0.500545
11	G5	G	5	HEXB	470	0.768515	0.748047	0.92743	0.999285	FALSE	FALSE	FALSE	FALSE	FALSE	-0.760384	-0.771614	-0.0326167	0.156531
11	G6	G	6	ATAD2	574	0.756835	0.772038	0.949689	0.999375	FALSE	FALSE	FALSE	FALSE	FALSE	-0.809993	-0.65249	-0.0288414	0.162509
11	G7	G	7	RAB36	570	0.909577	0.903382	1.02572	0.984633	FALSE	FALSE	FALSE	FALSE	FALSE	-0.161248	-0.000318869	-0.0159458	-0.820513
11	G8	G	8	APOA1	508	0.894558	0.988161	0.900272	1.00025	FALSE	FALSE	FALSE	FALSE	FALSE	-0.225039	0.420638	-0.0372231	0.220826
11	G9	G	9	KLC1	511	0.960615	0.994987	0.873048	0.988042	FALSE	FALSE	FALSE	FALSE	FALSE	0.0555281	0.454535	-0.0418407	-0.5932
11	G10	G	10	AKAP7	512	0.861333	0.92702	0.88152	0.983966	FALSE	FALSE	FALSE	FALSE	FALSE	-0.366153	0.117052	-0.0404037	-0.864992
11	G11	G	11	GFM2	518	0.854271	0.900323	0.928375	0.999245	FALSE	FALSE	FALSE	FALSE	FALSE	-0.396148	-0.0155082	-0.0324565	0.153826
11	G12	G	12	PIWIL2	558	0.725087	0.798436	0.875368	0.99855	FALSE	FALSE	FALSE	FALSE	FALSE	-0.944838	-0.521415	-0.0414472	0.107523
11	G13	G	13	FUT4	548	0.700158	0.744952	0.863449	0.989335	FALSE	FALSE	FALSE	FALSE	FALSE	-1.05072	-0.786984	-0.0434687	-0.507025
11	G14	G	14	SLC25A45	338	0.78789	0.745458	0.814322	0.995566	FALSE	FALSE	FALSE	FALSE	FALSE	-0.678095	-0.784469	-0.0518014	-0.0914628
11	G15	G	15	GDI2	542	0.860278	0.846019	0.945009	0.992787	FALSE	FALSE	FALSE	FALSE	FALSE	-0.370637	-0.285147	-0.0296352	-0.276811
11	G16	G	16	KIF3C	511	0.871572	1.07449	1.09551	0.992338	FALSE	FALSE	FALSE	FALSE	FALSE	-0.322668	0.849295	-0.00410897	-0.306714
11	G17	G	17	AUH	510	0.779512	0.740458	0.937712	0.992794	FALSE	FALSE	FALSE	FALSE	FALSE	-0.713676	-0.809296	-0.0308728	-0.276323
11	G18	G	18	SEC63	547	0.925035	0.936003	0.882953	0.990963	FALSE	FALSE	FALSE	FALSE	FALSE	-0.0955895	0.161658	-0.0401607	-0.398425
11	G19	G	19	MAP1S	527	0.89671	0.820991	0.904407	1.01759	FALSE	FALSE	FALSE	FALSE	FALSE	-0.215895	-0.409421	-0.0365218	1.37693
11	G20	G	20	SPAST	547	0.701012	0.793517	0.838541	0.992467	FALSE	FALSE	FALSE	FALSE	FALSE	-1.04709	-0.54584	-0.0476935	-0.298131
11	G21	G	21	EXOG	536	1.05615	1.07571	0.880476	1.00007	FALSE	FALSE	FALSE	FALSE	FALSE	0.461316	0.855371	-0.0405808	0.20887
11	G22	G	22	OAS3	500	0.99699	0.95168	0.949919	0.99176	FALSE	FALSE	FALSE	FALSE	FALSE	0.210025	0.239496	-0.0288024	-0.345254
11	G23	G	23	negCtrl	571	0.934243	0.942239	1.05256	0.99326	FALSE	FALSE	FALSE	TRUE	FALSE	-0.0564834	0.192622	-0.0113924	-0.245256
11	G24	G	24	emerinCtrl	525	0.300096	0.42544	0.874684	0.989099	FALSE	FALSE	FALSE	FALSE	TRUE	-2.74992	-2.37348	-0.0415631	-0.522709
11	H1	H	1	homoCtrl	546	1.03622	0.583154	1.541	0.982342	FALSE	TRUE	FALSE	FALSE	FALSE	0.376648	-1.59037	0.0714525	-0.973323
11	H2	H	2	hTERTCtrl	649	1.14107	0.874162	1.29109	0.959363	FALSE	FALSE	TRUE	FALSE	FALSE	0.821964	-0.145408	0.0290654	-2.5057
11	H3	H	3	IL2RB	502	0.714461	0.810257	0.894553	1.01203	FALSE	FALSE	FALSE	FALSE	FALSE	-0.989973	-0.46272	-0.0381932	1.00642
11	H4	H	4	SLC19A3	599	0.795631	0.938233	1.00475	1.01171	FALSE	FALSE	FALSE	FALSE	FALSE	-0.645214	0.172727	-0.0195017	0.984991
11	H5	H	5	SORL1	556	1.0175	1.02692	1.02752	1.00231	FALSE	FALSE	FALSE	FALSE	FALSE	0.297154	0.613111	-0.0156407	0.35813
11	H6	H	6	IL12RB1	528	0.83603	0.882562	0.87057	0.997913	FALSE	FALSE	FALSE	FALSE	FALSE	-0.473627	-0.103697	-0.042261	0.0650154
11	H7	H	7	ATE1	423	0.835303	0.925455	0.872983	0.990075	FALSE	FALSE	FALSE	FALSE	FALSE	-0.476712	0.109283	-0.0418516	-0.45767
11	H8	H	8	IL5	553	0.823251	0.792644	0.878852	1.00177	FALSE	FALSE	FALSE	FALSE	FALSE	-0.527904	-0.550173	-0.0408562	0.322388
11	H9	H	9	SLC25A16	555	0.846106	0.903448	0.879933	0.989134	FALSE	FALSE	FALSE	FALSE	FALSE	-0.430828	8.8976e-06	-0.0406729	-0.520408
11	H10	H	10	IL4R	555	0.987834	0.976922	0.95712	0.981877	FALSE	FALSE	FALSE	FALSE	FALSE	0.171137	0.364834	-0.027581	-1.00433
11	H11	H	11	CNTN1	500	0.936834	0.989156	1.05233	0.994026	FALSE	FALSE	FALSE	FALSE	FALSE	-0.0454757	0.425582	-0.011433	-0.194189
11	H12	H	12	VAT1	500	0.845607	0.900272	0.841502	0.989052	FALSE	FALSE	FALSE	FALSE	FALSE	-0.43295	-0.0157613	-0.0471913	-0.525859
11	H13	H	13	RAB4A	579	0.882354	0.932323	0.919843	1.00339	FALSE	FALSE	FALSE	FALSE	FALSE	-0.276872	0.143384	-0.0339037	0.430253
11	H14	H	14	SOS1	541	0.851449	0.882972	0.821841	1.01845	FALSE	FALSE	FALSE	FALSE	FALSE	-0.408134	-0.101664	-0.050526	1.43469
11	H15	H	15	SI	547	0.809859	0.88597	0.837525	0.997129	FALSE	FALSE	FALSE	FALSE	FALSE	-0.584784	-0.0867753	-0.0478657	0.0127404
11	H16	H	16	ALDH1L1	576	0.824204	0.879698	0.875361	0.982895	FALSE	FALSE	FALSE	FALSE	FALSE	-0.523854	-0.117919	-0.0414483	-0.936432
11	H17	H	17	SLC22A15	474	0.955459	0.966318	0.835309	0.982676	FALSE	FALSE	FALSE	FALSE	FALSE	0.0336292	0.312182	-0.0482416	-0.951017
11	H18	H	18	METTL3	518	0.86899	0.873862	0.838106	0.989861	FALSE	FALSE	FALSE	FALSE	FALSE	-0.333633	-0.146895	-0.0477673	-0.471915
11	H19	H	19	MCM3	512	1.01769	0.957946	0.934989	0.994383	FALSE	FALSE	FALSE	FALSE	FALSE	0.297952	0.270612	-0.0313347	-0.170366
11	H20	H	20	GDPD3	513	0.950148	0.950532	0.981523	0.990157	FALSE	FALSE	FALSE	FALSE	FALSE	0.0110712	0.233797	-0.0234418	-0.452148
11	H21	H	21	SLC7A13	534	0.99956	1.06327	0.97067	0.987631	FALSE	FALSE	FALSE	FALSE	FALSE	0.220941	0.793561	-0.0252827	-0.620594
11	H22	H	22	B4GALT6	549	1.05914	0.930193	1.12679	0.987942	FALSE	FALSE	FALSE	FALSE	FALSE	0.473986	0.132806	0.00119711	-0.599876
11	H23	H	23	negCtrl	514	1.10462	0.973643	0.968493	0.989168	FALSE	FALSE	FALSE	TRUE	FALSE	0.667182	0.348551	-0.025652	-0.518105
11	H24	H	24	NA	535	1.26255	1.29441	1.02688	1.00891	FALSE	FALSE	FALSE	FALSE	FALSE	1.33793	1.94127	-0.0157495	0.798277
11	I1	I	1	heteroCtrl	318	0.658101	0.488953	1.33481	0.989612	TRUE	FALSE	FALSE	FALSE	FALSE	-1.22935	-2.05812	0.0364798	-0.48853
11	I2	I	2	hTERTCtrl	604	1.19746	0.966649	1.32984	0.970062	FALSE	FALSE	TRUE	FALSE	FALSE	1.0615	0.313824	0.0356367	-1.7922
11	I3	I	3	SOD2	515	0.649664	0.739793	0.910336	0.994029	FALSE	FALSE	FALSE	FALSE	FALSE	-1.26519	-0.812598	-0.0355161	-0.19395
11	I4	I	4	P4HTM	570	0.761855	0.72348	1.1057	0.984874	FALSE	FALSE	FALSE	FALSE	FALSE	-0.788672	-0.893598	-0.00237932	-0.804504
11	I5	I	5	EIF4G1	516	0.761135	0.715671	1.04718	0.981545	FALSE	FALSE	FALSE	FALSE	FALSE	-0.791731	-0.932375	-0.0123059	-1.02644
11	I6	I	6	CDK5RAP1	553	0.907376	0.903528	0.978707	0.986615	FALSE	FALSE	FALSE	FALSE	FALSE	-0.170596	0.000406396	-0.0239195	-0.688347
11	I7	I	7	HLA-DRB1	506	0.69405	0.728761	0.883765	0.983937	FALSE	FALSE	FALSE	FALSE	FALSE	-1.07666	-0.867378	-0.040023	-0.866948
11	I8	I	8	CYP2A13	573	0.911605	0.996758	0.887966	0.987175	FALSE	FALSE	FALSE	FALSE	FALSE	-0.152631	0.463328	-0.0393104	-0.651031
11	I9	I	9	ATP5B	583	0.952966	0.998659	0.921862	1.00274	FALSE	FALSE	FALSE	FALSE	FALSE	0.0230415	0.472767	-0.0335612	0.386736
11	I10	I	10	TUSC3	568	0.887455	0.913363	0.913223	0.987576	FALSE	FALSE	FALSE	FALSE	FALSE	-0.255206	0.0492408	-0.0350264	-0.624269
11	I11	I	11	DDI2	521	0.813898	0.83419	0.942322	1.00055	FALSE	FALSE	FALSE	FALSE	FALSE	-0.56763	-0.343882	-0.0300909	0.241197
11	I12	I	12	NLE1	515	0.977915	1.01453	0.890339	1.00658	FALSE	FALSE	FALSE	FALSE	FALSE	0.12901	0.551586	-0.0389079	0.642801
11	I13	I	13	SLC18A2	525	0.916914	1.02644	0.854121	0.996594	FALSE	FALSE	FALSE	FALSE	FALSE	-0.130084	0.610718	-0.0450509	-0.0228934
11	I14	I	14	ANXA3	504	0.837139	0.767943	0.875168	0.987785	FALSE	FALSE	FALSE	FALSE	FALSE	-0.468916	-0.672823	-0.041481	-0.610324
11	I15	I	15	ATL1	559	0.905317	0.971534	0.857116	0.998426	FALSE	FALSE	FALSE	FALSE	FALSE	-0.179341	0.33808	-0.044543	0.0992431
11	I16	I	16	POLD1	532	0.885598	0.949737	0.987655	0.997001	FALSE	FALSE	FALSE	FALSE	FALSE	-0.263094	0.229848	-0.0224019	0.00419045
11	I17	I	17	RAB13	518	1.01414	0.984918	1.01186	0.996091	FALSE	FALSE	FALSE	FALSE	FALSE	0.282863	0.404539	-0.0182965	-0.0564639
11	I18	I	18	CHST4	553	0.980854	1.02029	0.887524	0.998778	FALSE	FALSE	FALSE	FALSE	FALSE	0.141493	0.580161	-0.0393854	0.122734
11	I19	I	19	PGGT1B	146	1.03286	0.904477	1.10051	0.992356	FALSE	FALSE	FALSE	FALSE	FALSE	0.362373	0.00511625	-0.00326034	-0.305505
11	I20	I	20	RASD1	567	0.917789	0.957874	0.959455	0.98643	FALSE	FALSE	FALSE	FALSE	FALSE	-0.126368	0.270255	-0.0271849	-0.700728
11	I21	I	21	RAE1	546	1.05525	1.01023	1.11226	0.997714	FALSE	FALSE	FALSE	FALSE	FALSE	0.45749	0.530208	-0.00126773	0.051736
11	I22	I	22	MRPL32	556	0.994526	0.9786	0.999219	0.982849	FALSE	FALSE	FALSE	FALSE	FALSE	0.19956	0.373167	-0.0204404	-0.939522
11	I23	I	23	negCtrl	530	1.00047	1.01263	0.989102	0.99199	FALSE	FALSE	FALSE	TRUE	FALSE	0.224798	0.542162	-0.0221563	-0.329915
11	I24	I	24	emerinCtrl	508	0.218745	0.219783	1.04086	0.995621	FALSE	FALSE	FALSE	FALSE	TRUE	-3.09545	-3.39464	-0.0133769	-0.0877897
11	J1	J	1	homoCtrl	418	0.834814	0.486417	1.69513	0.97524	FALSE	TRUE	FALSE	FALSE	FALSE	-0.47879	-2.0707	0.0975948	-1.44694
11	J2	J	2	hTERTCtrl	616	1.10608	0.792903	1.38853	0.956672	FALSE	FALSE	TRUE	FALSE	FALSE	0.673386	-0.54889	0.0455919	-2.68513
11	J3	J	3	ACOT4	520	0.816458	0.785207	1.01192	0.993207	FALSE	FALSE	FALSE	FALSE	FALSE	-0.556755	-0.587102	-0.0182857	-0.248808
11	J4	J	4	SLCO1B3	535	0.804782	0.796046	1.03144	0.98814	FALSE	FALSE	FALSE	FALSE	FALSE	-0.606348	-0.533283	-0.0149758	-0.586699
11	J5	J	5	HLA-DRA	549	0.771232	0.715018	1.07538	0.983498	FALSE	FALSE	FALSE	FALSE	FALSE	-0.748846	-0.935617	-0.0075231	-0.896214
11	J6	J	6	SLC25A20	499	0.745763	0.758875	0.845189	0.984293	FALSE	FALSE	FALSE	FALSE	FALSE	-0.857019	-0.717852	-0.0465659	-0.843185
11	J7	J	7	LDHD	529	0.713732	0.734093	5.25138	0.985245	FALSE	FALSE	FALSE	FALSE	FALSE	-0.993066	-0.840901	0.70078	-0.779731
11	J8	J	8	PDE4A	551	0.867281	0.865564	0.885387	0.980878	FALSE	FALSE	FALSE	FALSE	FALSE	-0.340893	-0.188099	-0.0397478	-1.07096
11	J9	J	9	GLYATL2	510	0.896857	0.961334	0.901883	1.00866	FALSE	FALSE	FALSE	FALSE	FALSE	-0.215275	0.287435	-0.0369499	0.78189
11	J10	J	10	UAP1	550	1.07624	0.981982	0.918074	0.987426	FALSE	FALSE	FALSE	FALSE	FALSE	0.546622	0.389957	-0.0342037	-0.634293
11	J11	J	11	TAP1	460	0.898425	0.955373	0.819598	0.977301	FALSE	FALSE	FALSE	FALSE	FALSE	-0.208614	0.257835	-0.0509064	-1.30947
11	J12	J	12	SLC6A4	546	0.907223	0.904779	0.950546	1.00312	FALSE	FALSE	FALSE	FALSE	FALSE	-0.171246	0.00661493	-0.0286959	0.412224
11	J13	J	13	HGD	530	0.887119	0.929608	0.897171	0.989734	FALSE	FALSE	FALSE	FALSE	FALSE	-0.256633	0.129902	-0.0377492	-0.480395
11	J14	J	14	BDH1	497	0.99588	0.892059	0.882603	0.993798	FALSE	FALSE	FALSE	FALSE	FALSE	0.205312	-0.0565409	-0.04022	-0.209348
11	J15	J	15	FGF21	492	0.929991	0.812908	0.925603	0.986881	FALSE	FALSE	FALSE	FALSE	FALSE	-0.0745425	-0.449557	-0.0329266	-0.670652
11	J16	J	16	POP4	529	1.00851	0.975194	0.927898	0.994493	FALSE	FALSE	FALSE	FALSE	FALSE	0.258963	0.356252	-0.0325373	-0.163022
11	J17	J	17	HRAS	525	0.736125	0.835909	0.907587	0.989315	FALSE	FALSE	FALSE	FALSE	FALSE	-0.897957	-0.335349	-0.0359824	-0.508333
11	J18	J	18	SLC7A7	515	0.935009	0.976262	0.903529	0.996479	FALSE	FALSE	FALSE	FALSE	FALSE	-0.0532271	0.361555	-0.0366706	-0.0305631
11	J19	J	19	NEU3	521	0.924929	0.903735	1.03638	0.98823	FALSE	FALSE	FALSE	FALSE	FALSE	-0.0960401	0.001434	-0.0141371	-0.580666
11	J20	J	20	SLC10A2	466	0.974794	0.872768	1.01695	0.972508	FALSE	FALSE	FALSE	FALSE	FALSE	0.115754	-0.152327	-0.0174322	-1.62909
11	J21	J	21	GJB1	500	0.801478	0.714975	1.04752	0.99312	FALSE	FALSE	FALSE	FALSE	FALSE	-0.62038	-0.935828	-0.012248	-0.254563
11	J22	J	22	GSTM5	403	0.894259	0.790138	1.1127	0.9991	FALSE	FALSE	FALSE	FALSE	FALSE	-0.226309	-0.562618	-0.00119219	0.144202
11	J23	J	23	negCtrl	570	1.09013	1.06512	0.940079	1.00258	FALSE	FALSE	FALSE	TRUE	FALSE	0.605635	0.80278	-0.0304713	0.37645
11	J24	J	24	NA	537	0.956317	0.925497	1.00167	1.00123	FALSE	FALSE	FALSE	FALSE	FALSE	0.037273	0.109489	-0.0200244	0.285989
11	K1	K	1	heteroCtrl	246	0.704997	0.590012	1.25429	1.02376	TRUE	FALSE	FALSE	FALSE	FALSE	-1.03017	-1.55632	0.0228226	1.78872
11	K2	K	2	hTERTCtrl	619	0.944858	0.681055	1.44404	0.955923	FALSE	FALSE	TRUE	FALSE	FALSE	-0.0113976	-1.10425	0.0550074	-2.73506
11	K3	K	3	SLC4A5	512	0.903163	1.0025	0.879161	1.00596	FALSE	FALSE	FALSE	FALSE	FALSE	-0.188488	0.491853	-0.0408037	0.601317
11	K4	K	4	LCMT1	540	0.97897	0.824349	1.12543	0.986221	FALSE	FALSE	FALSE	FALSE	FALSE	0.133491	-0.392745	0.000966265	-0.714625
11	K5	K	5	CANT1	507	0.730176	0.813962	0.91082	1.00696	FALSE	FALSE	FALSE	FALSE	FALSE	-0.923226	-0.444322	-0.035434	0.668448
11	K6	K	6	IL7	530	0.810673	0.832653	0.951002	0.992707	FALSE	FALSE	FALSE	FALSE	FALSE	-0.581327	-0.351515	-0.0286186	-0.282159
11	K7	K	7	ME3	622	0.872107	1.02542	0.861518	1.0032	FALSE	FALSE	FALSE	FALSE	FALSE	-0.320394	0.605642	-0.0437963	0.417823
11	K8	K	8	CPNE7	583	0.929884	0.916402	0.987921	1.00339	FALSE	FALSE	FALSE	FALSE	FALSE	-0.0749972	0.0643284	-0.0223567	0.430164
11	K9	K	9	UBA2	529	0.890624	0.983864	0.871898	1.00786	FALSE	FALSE	FALSE	FALSE	FALSE	-0.241746	0.399305	-0.0420357	0.72866
11	K10	K	10	GFRA4	545	0.796863	0.876057	0.896522	0.995248	FALSE	FALSE	FALSE	FALSE	FALSE	-0.639982	-0.136	-0.0378591	-0.112657
11	K11	K	11	PNP	507	1.08211	1.01413	0.937419	1.0119	FALSE	FALSE	FALSE	FALSE	FALSE	0.571557	0.549585	-0.0309226	0.998078
11	K12	K	12	ADH6	513	0.822877	0.92045	0.905434	1.00236	FALSE	FALSE	FALSE	FALSE	FALSE	-0.529491	0.0844315	-0.0363475	0.361769
11	K13	K	13	CHST15	541	0.877572	0.944393	0.82627	0.990612	FALSE	FALSE	FALSE	FALSE	FALSE	-0.297182	0.203318	-0.0497747	-0.421819
11	K14	K	14	MYH9	581	0.803015	0.852579	0.845918	0.975642	FALSE	FALSE	FALSE	FALSE	FALSE	-0.613851	-0.252576	-0.0464422	-1.42014
11	K15	K	15	XPA	565	0.844929	0.994738	0.785956	0.996946	FALSE	FALSE	FALSE	FALSE	FALSE	-0.43583	0.453295	-0.0566125	0.000557431
11	K16	K	16	ABCC11	519	0.98769	0.994954	0.922263	1.0032	FALSE	FALSE	FALSE	FALSE	FALSE	0.170528	0.45437	-0.0334931	0.417677
11	K17	K	17	ABAT	564	0.737757	0.739262	0.849774	0.998479	FALSE	FALSE	FALSE	FALSE	FALSE	-0.891027	-0.815234	-0.0457882	0.102775
11	K18	K	18	RGL1	514	0.944349	1.00151	0.897804	1.00241	FALSE	FALSE	FALSE	FALSE	FALSE	-0.0135569	0.486899	-0.0376417	0.36517
11	K19	K	19	PHC2	545	0.930632	0.941923	1.00888	1.00911	FALSE	FALSE	FALSE	FALSE	FALSE	-0.0718177	0.191052	-0.0188017	0.812002
11	K20	K	20	DARS	535	0.810256	0.763671	1.00602	0.988809	FALSE	FALSE	FALSE	FALSE	FALSE	-0.583097	-0.694036	-0.0192863	-0.542084
11	K21	K	21	AMBP	538	0.815047	0.779758	0.950898	0.991096	FALSE	FALSE	FALSE	FALSE	FALSE	-0.562747	-0.614158	-0.0286363	-0.389559
11	K22	K	22	GAS2	521	1.04729	1.08003	0.974564	1.0256	FALSE	FALSE	FALSE	FALSE	FALSE	0.423664	0.87678	-0.0246222	1.91109
11	K23	K	23	negCtrl	555	0.898035	0.866153	0.954628	0.993565	FALSE	FALSE	FALSE	TRUE	FALSE	-0.21027	-0.185177	-0.0280037	-0.224892
11	K24	K	24	emerinCtrl	530	0.24688	0.252233	1.00911	0.995829	FALSE	FALSE	FALSE	FALSE	TRUE	-2.97595	-3.23352	-0.0187632	-0.0739597
11	L1	L	1	homoCtrl	467	0.929525	0.471697	1.60631	0.996824	FALSE	TRUE	FALSE	FALSE	FALSE	-0.0765195	-2.1438	0.0825296	-0.00758773
11	L2	L	2	hTERTCtrl	567	1.14307	0.737166	1.48407	0.955763	FALSE	FALSE	TRUE	FALSE	FALSE	0.830493	-0.825646	0.0617957	-2.74572
11	L3	L	3	GNL2	293	1.0651	0.902147	1.1173	0.992195	FALSE	FALSE	FALSE	FALSE	FALSE	0.499334	-0.00645329	-0.00041181	-0.316276
11	L4	L	4	PNPLA8	517	0.789852	0.881197	0.934339	1.008	FALSE	FALSE	FALSE	FALSE	FALSE	-0.669759	-0.110475	-0.0314448	0.737692
11	L5	L	5	AGPAT3	506	0.84199	0.949784	0.886329	0.997696	FALSE	FALSE	FALSE	FALSE	FALSE	-0.448311	0.230083	-0.039588	0.0505889
11	L6	L	6	POLA2	453	0.849368	0.835791	0.95104	0.988668	FALSE	FALSE	FALSE	FALSE	FALSE	-0.416976	-0.335932	-0.0286122	-0.551491
11	L7	L	7	ATP6V1E1	547	0.656116	0.64809	0.934698	0.992511	FALSE	FALSE	FALSE	FALSE	FALSE	-1.23778	-1.26794	-0.031384	-0.295226
11	L8	L	8	CDC6	220	1.93692	1.44647	1.10812	1.06701	FALSE	FALSE	FALSE	FALSE	FALSE	4.20225	2.69633	-0.00196895	4.67263
11	L9	L	9	NDUFB5	503	0.794103	0.824284	0.852633	0.995071	FALSE	FALSE	FALSE	FALSE	FALSE	-0.651704	-0.393071	-0.0453033	-0.124464
11	L10	L	10	GAPDH	538	0.815591	0.835039	0.906847	1.00925	FALSE	FALSE	FALSE	FALSE	FALSE	-0.560437	-0.339665	-0.0361078	0.820894
11	L11	L	11	IL4	557	0.953525	1.00034	0.879503	1.00024	FALSE	FALSE	FALSE	FALSE	FALSE	0.0254171	0.481122	-0.0407457	0.220528
11	L12	L	12	ASNS	465	0.829834	0.823981	0.843518	0.992179	FALSE	FALSE	FALSE	FALSE	FALSE	-0.499944	-0.394572	-0.0468492	-0.317323
11	L13	L	13	EIF2S3	316	1.03321	0.858859	1.03696	0.999045	FALSE	FALSE	FALSE	FALSE	FALSE	0.363872	-0.221392	-0.0140386	0.140533
11	L14	L	14	DDX39B	531	0.840994	0.939022	0.898825	0.995781	FALSE	FALSE	FALSE	FALSE	FALSE	-0.452542	0.176644	-0.0374685	-0.07717
11	L15	L	15	F5	502	0.80067	0.855232	0.845653	0.982573	FALSE	FALSE	FALSE	FALSE	FALSE	-0.62381	-0.239401	-0.0464871	-0.957911
11	L16	L	16	PAICS	526	0.876566	0.952685	0.935618	0.991263	FALSE	FALSE	FALSE	FALSE	FALSE	-0.301454	0.244489	-0.031228	-0.378411
11	L17	L	17	PDIA6	526	0.87551	1.03859	0.822888	0.988823	FALSE	FALSE	FALSE	FALSE	FALSE	-0.30594	0.671059	-0.0503483	-0.541142
11	L18	L	18	AGA	530	1.00503	1.01428	0.88923	1.0006	FALSE	FALSE	FALSE	FALSE	FALSE	0.244183	0.550344	-0.039096	0.244117
11	L19	L	19	RAB5C	554	0.869839	0.962904	0.860779	1.00717	FALSE	FALSE	FALSE	FALSE	FALSE	-0.330026	0.295232	-0.0439216	0.682323
11	L20	L	20	PADI1	537	0.819033	0.803657	0.87172	1.00922	FALSE	FALSE	FALSE	FALSE	FALSE	-0.545817	-0.495489	-0.0420659	0.818802
11	L21	L	21	REM1	467	0.822529	0.812598	1.08419	1.00569	FALSE	FALSE	FALSE	FALSE	FALSE	-0.530968	-0.451095	-0.00602808	0.583556
11	L22	L	22	NAPEPLD	572	1.06189	1.05888	0.871116	0.99888	FALSE	FALSE	FALSE	FALSE	FALSE	0.485661	0.771774	-0.0421683	0.129502
11	L23	L	23	negCtrl	563	0.864735	0.883374	0.885741	1.00094	FALSE	FALSE	FALSE	TRUE	FALSE	-0.351707	-0.0996669	-0.0396877	0.267091
11	L24	L	24	NA	511	1.13355	1.04559	0.962092	1.0134	FALSE	FALSE	FALSE	FALSE	FALSE	0.790045	0.705783	-0.0267376	1.09757
11	M1	M	1	heteroCtrl	459	0.807375	0.820838	1.21162	1.03279	TRUE	FALSE	FALSE	FALSE	FALSE	-0.595332	-0.410181	0.0155849	2.39088
11	M2	M	2	hTERTCtrl	600	0.988839	0.657764	1.60811	0.95406	FALSE	FALSE	TRUE	FALSE	FALSE	0.175405	-1.2199	0.082836	-2.85932
11	M3	M	3	ACADM	535	0.776984	0.856717	0.877604	0.980002	FALSE	FALSE	FALSE	FALSE	FALSE	-0.724414	-0.232026	-0.0410679	-1.12937
11	M4	M	4	GAL3ST1	591	0.634366	0.710746	0.931527	0.995759	FALSE	FALSE	FALSE	FALSE	FALSE	-1.33016	-0.956827	-0.0319219	-0.0785917
11	M5	M	5	HSPA2	566	0.826401	0.901072	0.95497	0.999043	FALSE	FALSE	FALSE	FALSE	FALSE	-0.514525	-0.0117892	-0.0279456	0.140356
11	M6	M	6	NXF3	576	0.76389	0.87312	0.786477	0.996628	FALSE	FALSE	FALSE	FALSE	FALSE	-0.780031	-0.150582	-0.0565242	-0.0206641
11	M7	M	7	SERPINB5	546	0.79694	0.824683	0.963718	0.989995	FALSE	FALSE	FALSE	FALSE	FALSE	-0.639656	-0.391091	-0.0264619	-0.462957
11	M8	M	8	SPTBN1	514	0.826774	0.897797	0.841069	1.00428	FALSE	FALSE	FALSE	FALSE	FALSE	-0.51294	-0.0280532	-0.0472647	0.489857
11	M9	M	9	RERG	553	0.652241	0.668913	0.865472	0.998373	FALSE	FALSE	FALSE	FALSE	FALSE	-1.25424	-1.16454	-0.0431257	0.095679
11	M10	M	10	LIF	501	0.895977	0.854927	0.936857	0.992908	FALSE	FALSE	FALSE	FALSE	FALSE	-0.219009	-0.240917	-0.0310178	-0.268734
11	M11	M	11	ASNA1	548	0.857558	0.912477	0.852621	1.0021	FALSE	FALSE	FALSE	FALSE	FALSE	-0.382188	0.0448429	-0.0453052	0.344109
11	M12	M	12	LYZ	503	0.86401	0.847259	0.914954	0.987501	FALSE	FALSE	FALSE	FALSE	FALSE	-0.354785	-0.278993	-0.0347328	-0.629313
11	M13	M	13	CYP2C19	557	0.819996	0.935734	0.872776	0.997741	FALSE	FALSE	FALSE	FALSE	FALSE	-0.541726	0.160321	-0.0418868	0.0535473
11	M14	M	14	DNAH7	505	0.850156	0.865846	0.872037	0.996648	FALSE	FALSE	FALSE	FALSE	FALSE	-0.413629	-0.1867	-0.0420121	-0.0193009
11	M15	M	15	IDH1	535	0.861934	0.916146	0.883057	0.991402	FALSE	FALSE	FALSE	FALSE	FALSE	-0.363604	0.0630601	-0.040143	-0.369151
11	M16	M	16	CA6	547	0.868104	1.03361	0.829735	1.00334	FALSE	FALSE	FALSE	FALSE	FALSE	-0.337395	0.646305	-0.0491871	0.426769
11	M17	M	17	GM2A	536	0.811041	0.857536	0.876121	0.994613	FALSE	FALSE	FALSE	FALSE	FALSE	-0.579762	-0.227961	-0.0413194	-0.155048
11	M18	M	18	IL6	562	0.898169	0.894486	0.865203	0.990249	FALSE	FALSE	FALSE	FALSE	FALSE	-0.209699	-0.0444892	-0.0431713	-0.446017
11	M19	M	19	TOP2B	511	0.97048	1.02987	0.915597	1.00724	FALSE	FALSE	FALSE	FALSE	FALSE	0.0974294	0.627764	-0.0346238	0.687164
11	M20	M	20	AKR1C4	516	0.919208	1.07644	0.8518	1.00204	FALSE	FALSE	FALSE	FALSE	FALSE	-0.120338	0.858986	-0.0454446	0.34039
11	M21	M	21	PTN	579	0.979354	1.03244	0.978884	1.00731	FALSE	FALSE	FALSE	FALSE	FALSE	0.135121	0.640483	-0.0238896	0.691361
11	M22	M	22	LHFPL2	544	0.814651	0.791232	0.970807	1.00764	FALSE	FALSE	FALSE	FALSE	FALSE	-0.56443	-0.557184	-0.0252595	0.713924
11	M23	M	23	negCtrl	541	0.986298	1.00499	0.932564	0.989172	FALSE	FALSE	FALSE	TRUE	FALSE	0.164615	0.50419	-0.031746	-0.517861
11	M24	M	24	emerinCtrl	522	0.192031	0.18704	1.04728	1.00034	FALSE	FALSE	FALSE	FALSE	TRUE	-3.20891	-3.55722	-0.0122885	0.226797
11	N1	N	1	homoCtrl	534	1.12679	0.548945	1.77156	0.98717	FALSE	TRUE	FALSE	FALSE	FALSE	0.76134	-1.76023	0.110559	-0.651363
11	N2	N	2	hTERTCtrl	623	1.08641	0.695541	1.59019	0.959739	FALSE	FALSE	TRUE	FALSE	FALSE	0.589835	-1.03233	0.079795	-2.48063
11	N3	N	3	GLT8D2	553	0.687935	0.787359	0.760418	0.987297	FALSE	FALSE	FALSE	FALSE	FALSE	-1.10263	-0.576416	-0.0609442	-0.642907
11	N4	N	4	SLC6A1	529	0.815262	0.859843	0.854396	1.0131	FALSE	FALSE	FALSE	FALSE	FALSE	-0.561837	-0.216504	-0.0450042	1.07747
11	N5	N	5	LGALS13	507	0.81338	0.900602	0.838	0.990733	FALSE	FALSE	FALSE	FALSE	FALSE	-0.569828	-0.014122	-0.0477852	-0.413738
11	N6	N	6	GADL1	534	0.797541	0.919834	0.822155	1.02421	FALSE	FALSE	FALSE	FALSE	FALSE	-0.6371	0.0813689	-0.0504728	1.81846
11	N7	N	7	CD93	500	0.832729	0.901507	0.868628	0.999128	FALSE	FALSE	FALSE	FALSE	FALSE	-0.487645	-0.00963167	-0.0425904	0.14603
11	N8	N	8	FGF18	555	0.949162	0.983105	0.966369	0.981507	FALSE	FALSE	FALSE	FALSE	FALSE	0.00688398	0.395537	-0.0260122	-1.02903
11	N9	N	9	PGLYRP1	533	1.00089	0.962358	0.89113	0.994454	FALSE	FALSE	FALSE	FALSE	FALSE	0.22658	0.292519	-0.0387738	-0.16564
11	N10	N	10	NOV	536	0.859295	0.938199	0.86569	0.999864	FALSE	FALSE	FALSE	FALSE	FALSE	-0.374812	0.172558	-0.0430886	0.195163
11	N11	N	11	PAH	502	0.826062	0.881873	0.898769	0.991441	FALSE	FALSE	FALSE	FALSE	FALSE	-0.515964	-0.107119	-0.0374781	-0.366526
11	N12	N	12	KHSRP	527	0.835997	0.966678	0.876913	0.994646	FALSE	FALSE	FALSE	FALSE	FALSE	-0.473765	0.313967	-0.041185	-0.152812
11	N13	N	13	AICDA	272	1.08848	1.26831	0.713867	0.99123	FALSE	FALSE	FALSE	FALSE	FALSE	0.5986	1.8117	-0.0688398	-0.380626
11	N14	N	14	GSTO2	501	0.786281	0.81792	0.862751	0.998393	FALSE	FALSE	FALSE	FALSE	FALSE	-0.684928	-0.424672	-0.0435872	0.0970548
11	N15	N	15	SLC25A37	555	0.915235	0.919894	0.868927	0.992621	FALSE	FALSE	FALSE	FALSE	FALSE	-0.137213	0.0816685	-0.0425396	-0.287835
11	N16	N	16	FUT2	541	0.907469	0.964696	1.01914	1.00319	FALSE	FALSE	FALSE	FALSE	FALSE	-0.170199	0.30413	-0.0170609	0.416942
11	N17	N	17	SLC25A13	567	0.862616	0.93673	0.87138	1.00157	FALSE	FALSE	FALSE	FALSE	FALSE	-0.360707	0.165268	-0.0421235	0.308695
11	N18	N	18	PCCA	553	0.871536	0.900398	1.02297	0.996866	FALSE	FALSE	FALSE	FALSE	FALSE	-0.32282	-0.0151354	-0.0164118	-0.00477978
11	N19	N	19	B4GALT7	509	1.04909	1.10852	0.867604	1.00312	FALSE	FALSE	FALSE	FALSE	FALSE	0.431315	1.01825	-0.0427639	0.41214
11	N20	N	20	PPBP	528	0.945303	0.976036	0.910506	1.00002	FALSE	FALSE	FALSE	FALSE	FALSE	-0.00950448	0.360434	-0.0354873	0.205425
11	N21	N	21	RAPGEF6	577	1.02305	1.03418	0.948042	0.998605	FALSE	FALSE	FALSE	FALSE	FALSE	0.320727	0.649141	-0.0291207	0.11117
11	N22	N	22	SETDB2	550	0.954657	0.945273	0.951162	0.980255	FALSE	FALSE	FALSE	FALSE	FALSE	0.0302243	0.207685	-0.0285915	-1.11251
11	N23	N	23	negCtrl	520	1.12105	1.02188	1.07266	0.985025	FALSE	FALSE	FALSE	TRUE	FALSE	0.73694	0.588068	-0.00798348	-0.794415
11	N24	N	24	NA	551	1.008	1.10685	0.955857	1.00397	FALSE	FALSE	FALSE	FALSE	FALSE	0.256774	1.01	-0.0277951	0.469159
11	O1	O	1	heteroCtrl	246	0.771101	0.582996	1.53991	0.993569	TRUE	FALSE	FALSE	FALSE	FALSE	-0.749404	-1.59116	0.0712684	-0.224634
11	O2	O	2	hTERTCtrl	547	1.06656	0.791032	1.36857	0.953737	FALSE	FALSE	TRUE	FALSE	FALSE	0.505528	-0.558177	0.0422069	-2.88085
11	O3	O	3	MRM2	533	0.834002	0.879281	0.846137	0.996352	FALSE	FALSE	FALSE	FALSE	FALSE	-0.482238	-0.119989	-0.046405	-0.0390424
11	O4	O	4	GALNT7	517	0.694141	0.808041	1.03332	0.995796	FALSE	FALSE	FALSE	FALSE	FALSE	-1.07628	-0.473724	-0.0146562	-0.0761195
11	O5	O	5	GCNT3	582	0.916649	0.99731	0.906008	1.00846	FALSE	FALSE	FALSE	FALSE	FALSE	-0.131209	0.46607	-0.0362503	0.768199
11	O6	O	6	TPI1	562	0.776152	0.826393	0.885459	1.01286	FALSE	FALSE	FALSE	FALSE	FALSE	-0.727947	-0.382599	-0.0397355	1.06202
11	O7	O	7	TLR4	577	0.733852	0.898418	0.816315	1.00796	FALSE	FALSE	FALSE	FALSE	FALSE	-0.907612	-0.0249697	-0.0514633	0.735345
11	O8	O	8	CYP4F3	514	0.826257	0.903513	0.869847	0.996575	FALSE	FALSE	FALSE	FALSE	FALSE	-0.515135	0.000332736	-0.0423836	-0.0241633
11	O9	O	9	CYP2C18	516	0.768418	0.880368	0.805842	1.01161	FALSE	FALSE	FALSE	FALSE	FALSE	-0.760797	-0.11459	-0.0532396	0.978566
11	O10	O	10	MCF2L2	534	0.786249	0.895101	0.935958	1.02081	FALSE	FALSE	FALSE	FALSE	FALSE	-0.685064	-0.0414388	-0.0311703	1.59168
11	O11	O	11	RARRES2	558	0.900366	0.917016	1.14732	1.01948	FALSE	FALSE	FALSE	FALSE	FALSE	-0.200369	0.06738	0.00467968	1.50344
11	O12	O	12	LRP6	504	0.948009	1.09253	0.804526	1.00008	FALSE	FALSE	FALSE	FALSE	FALSE	0.00198693	0.93888	-0.0534629	0.209783
11	O13	O	13	GPT2	563	0.798344	0.784119	0.892834	1.0201	FALSE	FALSE	FALSE	FALSE	FALSE	-0.633691	-0.592506	-0.0384847	1.54429
11	O14	O	14	FANCG	588	0.940059	1.01819	0.852455	1.01381	FALSE	FALSE	FALSE	FALSE	FALSE	-0.0317793	0.569729	-0.0453335	1.12491
11	O15	O	15	SMS	582	0.852619	0.912606	0.88997	1.00325	FALSE	FALSE	FALSE	FALSE	FALSE	-0.403166	0.0454837	-0.0389704	0.421086
11	O16	O	16	CTH	529	0.860516	0.89785	0.866725	0.995178	FALSE	FALSE	FALSE	FALSE	FALSE	-0.369627	-0.0277876	-0.0429131	-0.117379
11	O17	O	17	HSDL1	544	0.910265	0.86621	0.957832	1.00277	FALSE	FALSE	FALSE	FALSE	FALSE	-0.158323	-0.184891	-0.0274602	0.388614
11	O18	O	18	ABCC1	595	1.05206	1.11953	0.852055	0.997694	FALSE	FALSE	FALSE	FALSE	FALSE	0.443941	1.07293	-0.0454014	0.0504314
11	O19	O	19	PAPD7	532	1.09382	1.25481	0.88523	1.00975	FALSE	FALSE	FALSE	FALSE	FALSE	0.62129	1.74467	-0.0397745	0.854709
11	O20	O	20	PEX13	505	1.05452	1.18425	0.866305	1.01815	FALSE	FALSE	FALSE	FALSE	FALSE	0.454361	1.3943	-0.0429843	1.41457
11	O21	O	21	RAB3B	533	0.958048	1.00855	0.841038	1.00887	FALSE	FALSE	FALSE	FALSE	FALSE	0.0446259	0.521869	-0.0472699	0.795619
11	O22	O	22	PLD2	532	0.904819	1.02934	0.781976	0.99624	FALSE	FALSE	FALSE	FALSE	FALSE	-0.181457	0.625118	-0.0572876	-0.0465572
11	O23	O	23	negCtrl	548	0.523582	0.52749	0.878651	1.00011	FALSE	FALSE	FALSE	TRUE	FALSE	-1.8007	-1.86676	-0.0408904	0.211712
11	O24	O	24	emerinCtrl	557	0.249192	0.208375	1.18227	1.0003	FALSE	FALSE	FALSE	FALSE	TRUE	-2.96613	-3.45129	0.0106067	0.224384
11	P2	P	2	hTERTCtrl	559	1.08887	0.808746	1.39407	0.964349	FALSE	FALSE	TRUE	FALSE	FALSE	0.600256	-0.470221	0.0465317	-2.17316
11	P3	P	3	DDX46	545	0.749049	0.934514	0.855217	1.0039	FALSE	FALSE	FALSE	FALSE	FALSE	-0.843064	0.154265	-0.044865	0.464586
11	P4	P	4	CETP	535	0.704051	0.869516	0.790687	1.01289	FALSE	FALSE	FALSE	FALSE	FALSE	-1.03418	-0.168475	-0.0558101	1.06349
11	P5	P	5	TLR7	501	0.765059	0.906673	0.860582	1.00276	FALSE	FALSE	FALSE	FALSE	FALSE	-0.775065	0.0160222	-0.043955	0.388516
11	P6	P	6	DPYSL2	533	0.808439	0.943825	0.853049	0.994832	FALSE	FALSE	FALSE	FALSE	FALSE	-0.590815	0.200498	-0.0452328	-0.14045
11	P7	P	7	SFXN4	539	0.822346	0.800145	1.00575	0.984244	FALSE	FALSE	FALSE	FALSE	FALSE	-0.531747	-0.512929	-0.0193327	-0.846513
11	P8	P	8	RAB38	571	0.855284	0.895961	0.905325	1.01553	FALSE	FALSE	FALSE	FALSE	FALSE	-0.391846	-0.0371697	-0.036366	1.23972
11	P9	P	9	GLOD4	525	0.859068	0.901413	0.96841	0.999038	FALSE	FALSE	FALSE	FALSE	FALSE	-0.375774	-0.0100949	-0.0256661	0.140036
11	P10	P	10	RHOD	555	0.917746	1.0383	0.85849	0.995426	FALSE	FALSE	FALSE	FALSE	FALSE	-0.126552	0.669588	-0.0443098	-0.100819
11	P11	P	11	B4GALNT3	571	0.905283	1.01372	0.809836	0.995591	FALSE	FALSE	FALSE	FALSE	FALSE	-0.179487	0.547529	-0.0525621	-0.0898022
11	P12	P	12	SPINK5	533	0.88051	1.04364	0.844164	1.01608	FALSE	FALSE	FALSE	FALSE	FALSE	-0.284702	0.696135	-0.0467397	1.27645
11	P13	P	13	CA11	551	0.939231	1.04552	0.795524	1.00376	FALSE	FALSE	FALSE	FALSE	FALSE	-0.0352939	0.705432	-0.0549898	0.45493
11	P14	P	14	ERCC2	533	1.03466	1.15774	1.63399	1.00379	FALSE	FALSE	FALSE	FALSE	FALSE	0.370014	1.26266	0.0872252	0.457001
11	P15	P	15	PXDN	535	0.888377	1.03819	0.812391	1.00005	FALSE	FALSE	FALSE	FALSE	FALSE	-0.25129	0.669067	-0.0521289	0.207626
11	P16	P	16	ITGAV	609	0.937309	1.01132	0.780023	1.00623	FALSE	FALSE	FALSE	FALSE	FALSE	-0.0434593	0.535635	-0.0576189	0.619838
11	P17	P	17	ARHGDIB	563	1.03372	1.09347	0.837319	1.00949	FALSE	FALSE	FALSE	FALSE	FALSE	0.366035	0.943545	-0.0479007	0.837055
11	P18	P	18	RPS2	427	0.984467	0.902515	1.0009	0.997014	FALSE	FALSE	FALSE	FALSE	FALSE	0.156839	-0.00462215	-0.0201553	0.0051134
11	P19	P	19	BCO2	546	0.996537	1.07956	0.839983	1.00009	FALSE	FALSE	FALSE	FALSE	FALSE	0.208104	0.874493	-0.0474488	0.21033
11	P20	P	20	PYCR2	552	1.03096	1.17021	0.828384	0.99529	FALSE	FALSE	FALSE	FALSE	FALSE	0.354305	1.3246	-0.0494162	-0.109855
11	P21	P	21	TLR2	549	1.07024	1.20553	0.903126	0.997874	FALSE	FALSE	FALSE	FALSE	FALSE	0.521129	1.49997	-0.036739	0.0624064
11	P22	P	22	NDUFA10	576	1.0373	1.11537	0.910985	1.00839	FALSE	FALSE	FALSE	FALSE	FALSE	0.381247	1.0523	-0.0354061	0.763933
11	P23	P	23	negCtrl	590	1.07902	1.11136	0.912321	1.00883	FALSE	FALSE	FALSE	TRUE	FALSE	0.558423	1.03236	-0.0351795	0.793077
11	P24	P	24	NA	423	0.949218	0.782241	1.08713	1.01536	FALSE	FALSE	FALSE	FALSE	FALSE	0.00712057	-0.60183	-0.00552932	1.22861
12	A1	A	1	heteroCtrl	188	0.602781	0.381365	1.65219	1.00112	TRUE	FALSE	FALSE	FALSE	FALSE	-1.46431	-2.59233	0.0903115	0.278906
12	A2	A	2	hTERTCtrl	537	1.29712	1.07682	1.09757	0.960701	FALSE	FALSE	TRUE	FALSE	FALSE	1.48479	0.860887	-0.00375838	-2.41645
12	A3	A	3	DHDDS	542	0.957483	1.07976	0.855609	1.01643	FALSE	FALSE	FALSE	FALSE	FALSE	0.0422263	0.875444	-0.0447985	1.29998
12	A4	A	4	DDX28	543	0.947316	1.02936	0.901125	1.01046	FALSE	FALSE	FALSE	FALSE	FALSE	-0.000957617	0.625199	-0.0370785	0.901748
12	A5	A	5	RFC5	577	0.850581	1.07365	0.793071	1.00145	FALSE	FALSE	FALSE	FALSE	FALSE	-0.411821	0.845108	-0.0554058	0.300998
12	A6	A	6	ENTPD6	501	0.856996	0.924869	1.01107	1.00977	FALSE	FALSE	FALSE	FALSE	FALSE	-0.384576	0.106373	-0.0184299	0.855695
12	A7	A	7	GMPPA	533	0.947219	1.02599	0.816588	1.0145	FALSE	FALSE	FALSE	FALSE	FALSE	-0.00136695	0.608484	-0.0514169	1.17134
12	A8	A	8	CHST8	515	1.03045	1.25118	0.880911	1.01895	FALSE	FALSE	FALSE	FALSE	FALSE	0.352124	1.72661	-0.040507	1.46773
12	A9	A	9	TARS	577	1.07128	1.10908	0.865469	0.998354	FALSE	FALSE	FALSE	FALSE	FALSE	0.525555	1.02104	-0.0431261	0.0944281
12	A10	A	10	HPRT1	529	0.965015	1.04688	0.871055	0.995494	FALSE	FALSE	FALSE	FALSE	FALSE	0.074218	0.712225	-0.0421787	-0.0962506
12	A11	A	11	CYP24A1	574	0.851644	0.974736	0.860011	1.00272	FALSE	FALSE	FALSE	FALSE	FALSE	-0.407308	0.35398	-0.0440519	0.385296
12	A12	A	12	SLC16A10	506	1.06661	1.06305	0.863313	0.987562	FALSE	FALSE	FALSE	FALSE	FALSE	0.505713	0.792475	-0.0434918	-0.625254
12	A13	A	13	SAT1	500	1.00366	1.12554	0.802355	0.990292	FALSE	FALSE	FALSE	FALSE	FALSE	0.238371	1.10279	-0.053831	-0.443173
12	A14	A	14	MCM7	271	0.878909	0.639701	1.06236	1.00128	FALSE	FALSE	FALSE	FALSE	FALSE	-0.291505	-1.30959	-0.00973127	0.289645
12	A15	A	15	BBOX1	582	0.991802	1.15783	0.879841	1.00797	FALSE	FALSE	FALSE	FALSE	FALSE	0.187992	1.26312	-0.0406884	0.735626
12	A16	A	16	DUOX2	580	1.06174	1.22029	0.856678	1.01024	FALSE	FALSE	FALSE	FALSE	FALSE	0.485045	1.57323	-0.0446172	0.887269
12	A17	A	17	PORCN	550	0.910274	1.0734	0.852483	0.9977	FALSE	FALSE	FALSE	FALSE	FALSE	-0.158287	0.843859	-0.0453287	0.0507979
12	A18	A	18	PNLIPRP1	541	1.08024	1.05525	0.893507	1.00628	FALSE	FALSE	FALSE	FALSE	FALSE	0.5636	0.753786	-0.0383705	0.623054
12	A19	A	19	PTS	580	1.02594	1.15414	0.863842	1.01417	FALSE	FALSE	FALSE	FALSE	FALSE	0.332967	1.2448	-0.043402	1.14895
12	A20	A	20	SERPINB9	576	1.1953	1.31688	0.846212	1.00397	FALSE	FALSE	FALSE	FALSE	FALSE	1.0523	2.05286	-0.0463924	0.468844
12	A21	A	21	DHTKD1	532	1.31006	1.31376	0.882209	1.00594	FALSE	FALSE	FALSE	FALSE	FALSE	1.53972	2.03737	-0.0402867	0.600281
12	A22	A	22	LRPAP1	538	1.07145	1.21252	0.926433	1.02077	FALSE	FALSE	FALSE	FALSE	FALSE	0.526266	1.53468	-0.0327859	1.58948
12	A23	A	23	negCtrl	550	1.12638	1.33858	0.806639	1.00677	FALSE	FALSE	FALSE	TRUE	FALSE	0.759593	2.16062	-0.0531044	0.655611
12	A24	A	24	emerinCtrl	536	0.202539	0.195925	3.21322	0.996593	FALSE	FALSE	FALSE	FALSE	TRUE	-3.16428	-3.51311	0.355082	-0.0229755
12	B1	B	1	homoCtrl	518	1.16588	0.637924	1.45662	0.982277	FALSE	TRUE	FALSE	FALSE	FALSE	0.92737	-1.31841	0.0571411	-0.977621
12	B2	B	2	hTERTCtrl	515	1.0198	0.826315	1.21702	0.952664	FALSE	FALSE	TRUE	FALSE	FALSE	0.306918	-0.382984	0.0165019	-2.95237
12	B3	B	3	SLC22A9	579	0.805646	0.956691	0.732175	0.996496	FALSE	FALSE	FALSE	FALSE	FALSE	-0.602678	0.26438	-0.0657345	-0.0294506
12	B4	B	4	SIVA1	503	1.09846	1.06254	0.89873	0.991977	FALSE	FALSE	FALSE	FALSE	FALSE	0.641014	0.78996	-0.0374847	-0.330817
12	B5	B	5	SLC23A2	539	0.812608	1.02906	0.745264	0.994764	FALSE	FALSE	FALSE	FALSE	FALSE	-0.573106	0.623715	-0.0635144	-0.144955
12	B6	B	6	AKAP10	554	0.865561	1.02337	0.847248	0.994735	FALSE	FALSE	FALSE	FALSE	FALSE	-0.348196	0.595485	-0.0462167	-0.146903
12	B7	B	7	CSTB	524	0.967249	1.07991	0.818248	1.00618	FALSE	FALSE	FALSE	FALSE	FALSE	0.0837073	0.87622	-0.0511354	0.61631
12	B8	B	8	LIG3	584	0.776398	0.977457	0.74007	0.999233	FALSE	FALSE	FALSE	FALSE	FALSE	-0.726902	0.367492	-0.0643954	0.153025
12	B9	B	9	B3GALT2	570	0.816959	0.956328	0.815286	0.996527	FALSE	FALSE	FALSE	FALSE	FALSE	-0.554626	0.262576	-0.0516378	-0.0274138
12	B10	B	10	MGAT1	520	0.765775	0.88639	0.857392	1.00477	FALSE	FALSE	FALSE	FALSE	FALSE	-0.772023	-0.0846884	-0.044496	0.5224
12	B11	B	11	ITGAE	589	0.968847	1.11104	0.988555	0.994781	FALSE	FALSE	FALSE	FALSE	FALSE	0.0904958	1.0308	-0.0222491	-0.143797
12	B12	B	12	DHX37	544	1.01298	1.03389	0.956557	0.998789	FALSE	FALSE	FALSE	FALSE	FALSE	0.277962	0.647701	-0.0276765	0.123415
12	B13	B	13	DYNC1H1	229	1.32282	1.0183	0.87202	1.01687	FALSE	FALSE	FALSE	FALSE	FALSE	1.59392	0.570284	-0.042015	1.32951
12	B14	B	14	GALNT9	585	0.837329	1.0104	0.858071	1.01168	FALSE	FALSE	FALSE	FALSE	FALSE	-0.468109	0.531042	-0.0443809	0.98325
12	B15	B	15	PLA2G2F	520	0.877902	0.958339	0.841639	0.989746	FALSE	FALSE	FALSE	FALSE	FALSE	-0.295781	0.272561	-0.0471681	-0.479608
12	B16	B	16	QDPR	562	0.904732	1.02256	0.790767	0.991125	FALSE	FALSE	FALSE	FALSE	FALSE	-0.181824	0.591457	-0.0557965	-0.387636
12	B17	B	17	ST3GAL1	453	0.931558	0.863015	0.995954	0.999257	FALSE	FALSE	FALSE	FALSE	FALSE	-0.0678875	-0.200759	-0.0209943	0.154657
12	B18	B	18	ARHGEF17	504	0.985438	1.05175	0.790682	1.00407	FALSE	FALSE	FALSE	FALSE	FALSE	0.160962	0.736366	-0.055811	0.475699
12	B19	B	19	APOC4	566	1.04311	1.04666	0.891068	1.00592	FALSE	FALSE	FALSE	FALSE	FALSE	0.405902	0.7111	-0.0387843	0.598942
12	B20	B	20	GNG10	518	1.00906	1.13825	0.889617	1.00685	FALSE	FALSE	FALSE	FALSE	FALSE	0.261312	1.1659	-0.0390304	0.660669
12	B21	B	21	RAB4B	573	1.10166	1.18068	0.84041	1.00798	FALSE	FALSE	FALSE	FALSE	FALSE	0.654617	1.37657	-0.0473765	0.736394
12	B22	B	22	RIT2	507	0.984204	1.04036	0.922169	1.0032	FALSE	FALSE	FALSE	FALSE	FALSE	0.155721	0.679832	-0.0335091	0.417524
12	B23	B	23	negCtrl	542	1.12969	1.21475	0.831739	1.00783	FALSE	FALSE	FALSE	TRUE	FALSE	0.773631	1.54574	-0.0488471	0.726577
12	B24	B	24	NA	529	1.06069	1.13023	0.923568	1.0116	FALSE	FALSE	FALSE	FALSE	FALSE	0.480572	1.12609	-0.0332718	0.977865
12	C1	C	1	heteroCtrl	360	0.770786	0.587201	1.34364	0.989296	TRUE	FALSE	FALSE	FALSE	FALSE	-0.750742	-1.57028	0.0379779	-0.509594
12	C2	C	2	hTERTCtrl	639	1.20711	0.989087	1.31069	0.964261	FALSE	FALSE	TRUE	FALSE	FALSE	1.10248	0.425237	0.0323896	-2.17903
12	C3	C	3	DDX19A	533	0.837578	0.919737	0.882676	1.00953	FALSE	FALSE	FALSE	FALSE	FALSE	-0.46705	0.0808916	-0.0402077	0.839479
12	C4	C	4	PCDH15	523	0.945426	0.947933	0.903482	0.989702	FALSE	FALSE	FALSE	FALSE	FALSE	-0.00898298	0.220894	-0.0366787	-0.482548
12	C5	C	5	SDR16C5	541	0.721481	0.809059	0.829703	1.00318	FALSE	FALSE	FALSE	FALSE	FALSE	-0.960154	-0.46867	-0.0491925	0.416381
12	C6	C	6	CES3	509	0.797911	0.905714	0.862002	1.00435	FALSE	FALSE	FALSE	FALSE	FALSE	-0.635529	0.0112592	-0.0437142	0.494325
12	C7	C	7	SLC12A3	519	0.846773	0.922133	0.878187	1.0093	FALSE	FALSE	FALSE	FALSE	FALSE	-0.427996	0.0927874	-0.0409691	0.824543
12	C8	C	8	GJA3	549	0.907602	0.951388	0.823317	0.993863	FALSE	FALSE	FALSE	FALSE	FALSE	-0.169634	0.23805	-0.0502756	-0.20503
12	C9	C	9	2003-09-01	566	0.954624	1.0065	0.8631	0.990323	FALSE	FALSE	FALSE	FALSE	FALSE	0.0300849	0.511705	-0.0435279	-0.441088
12	C10	C	10	FOLR1	563	0.984188	1.06099	0.826413	0.994833	FALSE	FALSE	FALSE	FALSE	FALSE	0.15565	0.782251	-0.0497504	-0.140375
12	C11	C	11	ALG6	563	0.85485	0.934833	0.808517	0.996116	FALSE	FALSE	FALSE	FALSE	FALSE	-0.39369	0.155845	-0.052786	-0.0548015
12	C12	C	12	RAB27A	502	0.842248	0.820058	0.905993	1.01238	FALSE	FALSE	FALSE	FALSE	FALSE	-0.447216	-0.414052	-0.0362527	1.02972
12	C13	C	13	SLC38A7	565	0.920519	0.879245	0.897439	0.993799	FALSE	FALSE	FALSE	FALSE	FALSE	-0.114772	-0.120169	-0.0377037	-0.209289
12	C14	C	14	SLC6A8	542	0.812212	0.80503	1.03167	1.00651	FALSE	FALSE	FALSE	FALSE	FALSE	-0.574787	-0.488674	-0.0149363	0.638628
12	C15	C	15	THAP12	520	0.937051	1.07981	0.980565	1.01499	FALSE	FALSE	FALSE	FALSE	FALSE	-0.044554	0.875722	-0.0236044	1.20351
12	C16	C	16	NAV1	501	0.97639	0.949017	0.870123	0.997579	FALSE	FALSE	FALSE	FALSE	FALSE	0.122533	0.226274	-0.0423368	0.0427559
12	C17	C	17	RHAG	530	1.04987	1.11928	0.793779	0.981545	FALSE	FALSE	FALSE	FALSE	FALSE	0.434647	1.07169	-0.0552856	-1.02647
12	C18	C	18	B4GALT2	519	1.05485	1.076	0.97636	0.989633	FALSE	FALSE	FALSE	FALSE	FALSE	0.455781	0.856795	-0.0243176	-0.487094
12	C19	C	19	HSPA1B	508	1.17673	1.15502	0.962204	0.989756	FALSE	FALSE	FALSE	FALSE	FALSE	0.97343	1.24917	-0.0267187	-0.478912
12	C20	C	20	TIMM8A	531	0.834942	0.895018	0.838482	0.987688	FALSE	FALSE	FALSE	FALSE	FALSE	-0.478248	-0.0418491	-0.0477034	-0.616841
12	C21	C	21	SLC26A9	543	1.11115	1.18136	0.984044	1.00171	FALSE	FALSE	FALSE	FALSE	FALSE	0.69491	1.37994	-0.0230143	0.318505
12	C22	C	22	UGT1A6	564	1.03539	1.07282	0.917255	1.00534	FALSE	FALSE	FALSE	FALSE	FALSE	0.373137	0.841024	-0.0343426	0.560256
12	C23	C	23	negCtrl	560	0.983418	0.989818	0.959829	1.00667	FALSE	FALSE	FALSE	TRUE	FALSE	0.152382	0.428866	-0.0271216	0.648962
12	C24	C	24	emerinCtrl	553	0.214807	0.217855	0.905373	0.981916	FALSE	FALSE	FALSE	FALSE	TRUE	-3.11217	-3.40422	-0.0363579	-1.00172
12	D1	D	1	homoCtrl	432	1.07291	0.491556	1.7212	0.971798	FALSE	TRUE	FALSE	FALSE	FALSE	0.532466	-2.04519	0.102016	-1.67644
12	D2	D	2	hTERTCtrl	533	1.03439	0.747911	1.62857	0.974894	FALSE	FALSE	TRUE	FALSE	FALSE	0.368868	-0.772289	0.086306	-1.46998
12	D3	D	3	TLR9	580	0.948142	0.949876	0.969097	0.995172	FALSE	FALSE	FALSE	FALSE	FALSE	0.00255387	0.230542	-0.0255495	-0.11774
12	D4	D	4	EEF1G	522	0.848552	0.933292	0.843239	0.997585	FALSE	FALSE	FALSE	FALSE	FALSE	-0.420441	0.148193	-0.0468967	0.0431815
12	D5	D	5	ABCF3	520	0.746646	0.825988	0.817389	0.990428	FALSE	FALSE	FALSE	FALSE	FALSE	-0.853269	-0.384611	-0.051281	-0.434091
12	D6	D	6	HEXA	573	0.959607	1.05845	0.842056	0.986191	FALSE	FALSE	FALSE	FALSE	FALSE	0.0512492	0.769643	-0.0470973	-0.71663
12	D7	D	7	SLC4A8	538	0.88027	0.880263	0.845232	0.999006	FALSE	FALSE	FALSE	FALSE	FALSE	-0.285724	-0.115111	-0.0465586	0.13791
12	D8	D	8	PPAT	568	0.77971	0.845955	0.866442	0.991319	FALSE	FALSE	FALSE	FALSE	FALSE	-0.712836	-0.285467	-0.0429611	-0.374712
12	D9	D	9	ARSE	537	0.942849	0.992935	0.913584	0.998005	FALSE	FALSE	FALSE	FALSE	FALSE	-0.0199305	0.444343	-0.0349652	0.0711799
12	D10	D	10	TJP1	565	0.799599	0.878762	0.891751	1.01797	FALSE	FALSE	FALSE	FALSE	FALSE	-0.62836	-0.122569	-0.0386683	1.40278
12	D11	D	11	PSMC1	299	1.45818	1.31084	1.68152	1.05443	FALSE	FALSE	FALSE	FALSE	FALSE	2.16884	2.02286	0.095286	3.8336
12	D12	D	12	SLC5A3	531	0.759727	0.964699	0.765875	0.982595	FALSE	FALSE	FALSE	FALSE	FALSE	-0.797711	0.304144	-0.0600185	-0.956424
12	D13	D	13	GDF15	549	0.924717	1.02963	0.802396	0.991681	FALSE	FALSE	FALSE	FALSE	FALSE	-0.0969437	0.626561	-0.0538241	-0.350547
12	D14	D	14	GATB	533	0.835443	0.931289	0.891611	0.992841	FALSE	FALSE	FALSE	FALSE	FALSE	-0.476119	0.138249	-0.0386921	-0.273177
12	D15	D	15	SLC38A2	576	1.03471	1.00018	0.943014	1.0011	FALSE	FALSE	FALSE	FALSE	FALSE	0.370257	0.480312	-0.0299734	0.277886
12	D16	D	16	WFS1	549	1.26137	1.09855	0.905858	0.993086	FALSE	FALSE	FALSE	FALSE	FALSE	1.33293	0.968778	-0.0362756	-0.256883
12	D17	D	17	MTX1	569	0.881476	0.953853	0.826839	0.995378	FALSE	FALSE	FALSE	FALSE	FALSE	-0.280599	0.250289	-0.0496783	-0.104042
12	D18	D	18	CYP2D6	574	0.892165	0.938911	0.834724	0.995228	FALSE	FALSE	FALSE	FALSE	FALSE	-0.235203	0.176094	-0.0483409	-0.114016
12	D19	D	19	UMPS	515	1.44526	1.17557	1.21013	0.987968	FALSE	FALSE	FALSE	FALSE	FALSE	2.11398	1.35118	0.0153326	-0.598163
12	D20	D	20	LOXL3	513	0.966406	1.06332	0.886782	1.00679	FALSE	FALSE	FALSE	FALSE	FALSE	0.0801256	0.793815	-0.0395111	0.657279
12	D21	D	21	HYAL1	506	1.00197	1.0541	0.828491	0.991743	FALSE	FALSE	FALSE	FALSE	FALSE	0.231196	0.74807	-0.0493981	-0.346439
12	D22	D	22	NEIL2	459	1.0721	1.02163	0.973818	0.988688	FALSE	FALSE	FALSE	FALSE	FALSE	0.529066	0.586845	-0.0247488	-0.550126
12	D23	D	23	negCtrl	542	1.05765	1.01018	1.06755	1.00695	FALSE	FALSE	FALSE	TRUE	FALSE	0.467677	0.529984	-0.00885085	0.667798
12	D24	D	24	NA	501	1.34469	1.15824	1.19544	1.00463	FALSE	FALSE	FALSE	FALSE	FALSE	1.68684	1.26516	0.0128407	0.513168
12	E1	E	1	heteroCtrl	383	0.828259	0.584285	1.42286	0.99354	TRUE	FALSE	FALSE	FALSE	FALSE	-0.506633	-1.58475	0.0514142	-0.226614
12	E2	E	2	hTERTCtrl	577	1.21524	0.852466	1.5262	0.982475	FALSE	FALSE	TRUE	FALSE	FALSE	1.13702	-0.253138	0.0689416	-0.964439
12	E3	E	3	MYO18B	509	0.758011	0.721192	1.04798	0.989123	FALSE	FALSE	FALSE	FALSE	FALSE	-0.805	-0.904962	-0.0121708	-0.52112
12	E4	E	4	OVCH2	587	0.839025	0.887388	0.991609	0.983345	FALSE	FALSE	FALSE	FALSE	FALSE	-0.460905	-0.0797346	-0.0217313	-0.90646
12	E5	E	5	NDUFB10	579	0.90262	1.0454	0.859453	1.01143	FALSE	FALSE	FALSE	FALSE	FALSE	-0.190796	0.704853	-0.0441465	0.966298
12	E6	E	6	MORC1	569	0.912323	0.96349	0.868664	0.988348	FALSE	FALSE	FALSE	FALSE	FALSE	-0.149582	0.298141	-0.0425842	-0.572799
12	E7	E	7	B4GALT4	513	0.921458	1.04059	0.870744	1.00466	FALSE	FALSE	FALSE	FALSE	FALSE	-0.110783	0.680953	-0.0422315	0.515071
12	E8	E	8	EDA2R	546	0.828801	0.943298	0.896198	1.0056	FALSE	FALSE	FALSE	FALSE	FALSE	-0.504329	0.197878	-0.0379142	0.577788
12	E9	E	9	COQ5	571	0.883365	0.992645	0.943811	0.994279	FALSE	FALSE	FALSE	FALSE	FALSE	-0.272577	0.442905	-0.0298384	-0.177332
12	E10	E	10	ACYP2	547	0.894067	1.0036	0.76721	1.00923	FALSE	FALSE	FALSE	FALSE	FALSE	-0.227123	0.497297	-0.0597921	0.819859
12	E11	E	11	IL12B	534	0.821717	0.937575	0.818877	1.00999	FALSE	FALSE	FALSE	FALSE	FALSE	-0.53442	0.169463	-0.0510288	0.8705
12	E12	E	12	APOM	515	0.890084	0.954674	0.79721	0.980263	FALSE	FALSE	FALSE	FALSE	FALSE	-0.244039	0.254364	-0.0547038	-1.11198
12	E13	E	13	GJB4	527	0.940028	0.950722	1.03577	1.00097	FALSE	FALSE	FALSE	FALSE	FALSE	-0.0319107	0.23474	-0.0142403	0.269183
12	E14	E	14	CYP2A7	538	1.03103	1.14128	0.855768	0.998796	FALSE	FALSE	FALSE	FALSE	FALSE	0.354611	1.18093	-0.0447715	0.123894
12	E15	E	15	PGD	524	0.800262	0.862394	0.851707	0.979197	FALSE	FALSE	FALSE	FALSE	FALSE	-0.625543	-0.203841	-0.0454603	-1.18305
12	E16	E	16	RAB20	551	0.947131	1.07272	0.783382	1.01332	FALSE	FALSE	FALSE	FALSE	FALSE	-0.00174015	0.840513	-0.0570491	1.09218
12	E17	E	17	SLC5A4	508	1.00327	1.15243	0.828132	0.99615	FALSE	FALSE	FALSE	FALSE	FALSE	0.236707	1.23632	-0.049459	-0.0525444
12	E18	E	18	DNM3	526	0.955342	0.980727	0.845844	0.981878	FALSE	FALSE	FALSE	FALSE	FALSE	0.0331325	0.383729	-0.0464548	-1.00427
12	E19	E	19	TGM6	555	0.875717	0.950372	0.879029	0.995769	FALSE	FALSE	FALSE	FALSE	FALSE	-0.305061	0.233005	-0.0408262	-0.0779175
12	E20	E	20	DNAJC18	559	0.89873	0.978673	0.828144	0.99479	FALSE	FALSE	FALSE	FALSE	FALSE	-0.207318	0.373528	-0.0494569	-0.143223
12	E21	E	21	DDX59	510	1.12001	1.18505	1.10253	0.989913	FALSE	FALSE	FALSE	FALSE	FALSE	0.732515	1.39827	-0.00291794	-0.468464
12	E22	E	22	NLRP3	516	0.96022	1.10247	0.925899	1.00548	FALSE	FALSE	FALSE	FALSE	FALSE	0.0538529	0.98823	-0.0328765	0.569612
12	E23	E	23	negCtrl	556	0.949275	0.859189	1.12975	0.999611	FALSE	FALSE	FALSE	TRUE	FALSE	0.0073635	-0.219753	0.0017001	0.178272
12	E24	E	24	emerinCtrl	554	0.144205	0.104207	1.53732	0.993995	FALSE	FALSE	FALSE	FALSE	TRUE	-3.41205	-3.96852	0.0708292	-0.196268
12	F1	F	1	homoCtrl	461	1.03626	0.596015	1.57712	0.984755	FALSE	TRUE	FALSE	FALSE	FALSE	0.376809	-1.52651	0.0775792	-0.812398
12	F2	F	2	hTERTCtrl	545	1.13467	0.78359	1.5215	0.96376	FALSE	FALSE	TRUE	FALSE	FALSE	0.794818	-0.595131	0.0681445	-2.21245
12	F3	F	3	FUT3	521	0.939811	0.985748	1.00402	1.00396	FALSE	FALSE	FALSE	FALSE	FALSE	-0.0328302	0.408658	-0.0196257	0.468318
12	F4	F	4	DHX40	533	0.792891	0.888772	0.876538	0.993807	FALSE	FALSE	FALSE	FALSE	FALSE	-0.656853	-0.0728617	-0.0412486	-0.208746
12	F5	F	5	MGAM	554	1.02217	1.01257	0.830482	0.980081	FALSE	FALSE	FALSE	FALSE	FALSE	0.316975	0.541845	-0.0490603	-1.12412
12	F6	F	6	UTRN	516	0.922682	0.99469	0.826248	1.0015	FALSE	FALSE	FALSE	FALSE	FALSE	-0.105586	0.453059	-0.0497786	0.304311
12	F7	F	7	PGM3	514	0.946967	1.0111	0.807704	0.984683	FALSE	FALSE	FALSE	FALSE	FALSE	-0.00243717	0.534524	-0.0529238	-0.817217
12	F8	F	8	RALBP1	542	0.920087	1.04622	0.788368	0.98954	FALSE	FALSE	FALSE	FALSE	FALSE	-0.116607	0.708927	-0.0562034	-0.493311
12	F9	F	9	TSPAN17	382	0.945535	0.960069	0.901942	0.988529	FALSE	FALSE	FALSE	FALSE	FALSE	-0.00851919	0.281154	-0.0369399	-0.560736
12	F10	F	10	PUDP	522	0.939416	1.05433	0.890219	0.99916	FALSE	FALSE	FALSE	FALSE	FALSE	-0.0345085	0.749199	-0.0389282	0.148176
12	F11	F	11	WWOX	539	0.857713	0.958075	0.815223	0.983636	FALSE	FALSE	FALSE	FALSE	FALSE	-0.38153	0.271253	-0.0516486	-0.88701
12	F12	F	12	SLC26A4	558	1.01725	1.06865	0.874779	1.00579	FALSE	FALSE	FALSE	FALSE	FALSE	0.29609	0.82028	-0.041547	0.590363
12	F13	F	13	ACOT13	556	0.783918	0.902669	0.79752	0.996901	FALSE	FALSE	FALSE	FALSE	FALSE	-0.694966	-0.00385907	-0.0546511	-0.0024657
12	F14	F	14	FAHD1	531	0.845578	0.988832	0.780047	1.0068	FALSE	FALSE	FALSE	FALSE	FALSE	-0.433074	0.423969	-0.0576149	0.657566
12	F15	F	15	NTS	539	0.904854	1.02584	0.88235	0.999236	FALSE	FALSE	FALSE	FALSE	FALSE	-0.181307	0.607736	-0.0402629	0.153264
12	F16	F	16	KPNA4	541	0.845476	1.00545	0.79437	1.01117	FALSE	FALSE	FALSE	FALSE	FALSE	-0.433504	0.506465	-0.0551855	0.948804
12	F17	F	17	BDNF	508	1.00624	1.1582	0.877035	0.999698	FALSE	FALSE	FALSE	FALSE	FALSE	0.249305	1.26496	-0.0411645	0.184043
12	F18	F	18	HSD3B2	542	1.01699	1.196	0.751053	0.99143	FALSE	FALSE	FALSE	FALSE	FALSE	0.294989	1.45266	-0.0625325	-0.367261
12	F19	F	19	EEF1E1	546	0.965446	1.01477	0.829982	1.00921	FALSE	FALSE	FALSE	FALSE	FALSE	0.0760498	0.552756	-0.0491452	0.818598
12	F20	F	20	G3BP2	517	1.06519	1.28025	0.816109	0.990211	FALSE	FALSE	FALSE	FALSE	FALSE	0.499705	1.87096	-0.0514983	-0.448554
12	F21	F	21	SLC39A1	580	0.973712	1.03462	1.78349	0.99598	FALSE	FALSE	FALSE	FALSE	FALSE	0.111158	0.651302	0.112582	-0.063883
12	F22	F	22	TAP2	512	1.03044	1.08871	0.877832	0.982877	FALSE	FALSE	FALSE	FALSE	FALSE	0.35212	0.919896	-0.0410293	-0.937629
12	F23	F	23	negCtrl	575	0.987608	0.936572	1.06142	1.00039	FALSE	FALSE	FALSE	TRUE	FALSE	0.17018	0.164482	-0.00989036	0.230134
12	F24	F	24	NA	510	1.18099	1.08733	1.00972	1.00824	FALSE	FALSE	FALSE	FALSE	FALSE	0.991557	0.913028	-0.0186586	0.753447
12	G1	G	1	heteroCtrl	314	0.74679	0.59982	1.30113	0.995473	TRUE	FALSE	FALSE	FALSE	FALSE	-0.852661	-1.50762	0.0307683	-0.0977032
12	G2	G	2	hTERTCtrl	541	1.20811	0.724252	1.55847	0.956873	FALSE	FALSE	TRUE	FALSE	FALSE	1.10674	-0.889764	0.0744155	-2.67173
12	G3	G	3	PEA15	527	0.945868	0.959194	0.901934	0.988239	FALSE	FALSE	FALSE	FALSE	FALSE	-0.00710588	0.276807	-0.0369412	-0.580083
12	G4	G	4	IL1R2	507	0.915487	0.851284	0.872207	0.998333	FALSE	FALSE	FALSE	FALSE	FALSE	-0.136147	-0.259004	-0.0419832	0.0930105
12	G5	G	5	IL1B	537	0.954906	0.964397	0.806903	0.99527	FALSE	FALSE	FALSE	FALSE	FALSE	0.0312832	0.302643	-0.0530596	-0.111191
12	G6	G	6	GNAI1	549	0.974942	0.914557	0.895921	0.9808	FALSE	FALSE	FALSE	FALSE	FALSE	0.116381	0.0551697	-0.0379612	-1.07615
12	G7	G	7	SLFN5	568	0.764509	0.832708	0.858946	1.00141	FALSE	FALSE	FALSE	FALSE	FALSE	-0.777402	-0.351243	-0.0442326	0.298297
12	G8	G	8	SLC17A7	558	0.939716	1.01741	0.828445	0.981787	FALSE	FALSE	FALSE	FALSE	FALSE	-0.0332349	0.565897	-0.0494059	-1.01033
12	G9	G	9	HSPA14	526	0.800898	0.862823	0.847879	0.982329	FALSE	FALSE	FALSE	FALSE	FALSE	-0.622842	-0.20171	-0.0461097	-0.97416
12	G10	G	10	GNG4	564	0.912096	0.891434	0.893696	1.006	FALSE	FALSE	FALSE	FALSE	FALSE	-0.150546	-0.0596465	-0.0383385	0.604628
12	G11	G	11	ST6GALNAC3	539	0.868572	0.897853	0.853561	0.982131	FALSE	FALSE	FALSE	FALSE	FALSE	-0.335409	-0.0277738	-0.0451459	-0.987404
12	G12	G	12	CYP11B1	510	0.881502	0.981892	0.893836	0.993949	FALSE	FALSE	FALSE	FALSE	FALSE	-0.280492	0.389511	-0.0383147	-0.199309
12	G13	G	13	ALAS2	507	0.801593	0.826911	0.810346	0.98569	FALSE	FALSE	FALSE	FALSE	FALSE	-0.619891	-0.380028	-0.0524757	-0.750049
12	G14	G	14	GLUD2	529	0.83234	0.896947	0.812004	1.00903	FALSE	FALSE	FALSE	FALSE	FALSE	-0.489298	-0.0322712	-0.0521945	0.806517
12	G15	G	15	BAIAP2	526	0.989384	0.996594	0.856581	0.983407	FALSE	FALSE	FALSE	FALSE	FALSE	0.17772	0.462512	-0.0446336	-0.902278
12	G16	G	16	IL18R1	539	0.808385	0.863082	0.833304	0.994235	FALSE	FALSE	FALSE	FALSE	FALSE	-0.591042	-0.200424	-0.0485817	-0.18023
12	G17	G	17	TRNT1	554	0.764189	0.766985	0.85925	0.984553	FALSE	FALSE	FALSE	FALSE	FALSE	-0.77876	-0.677583	-0.0441809	-0.825902
12	G18	G	18	NUDT10	449	0.860783	0.842482	0.876912	0.975252	FALSE	FALSE	FALSE	FALSE	FALSE	-0.36849	-0.302713	-0.0411852	-1.44613
12	G19	G	19	B3GNT4	537	0.81723	0.828697	0.873274	0.98576	FALSE	FALSE	FALSE	FALSE	FALSE	-0.553474	-0.371158	-0.0418023	-0.745415
12	G20	G	20	ASRGL1	535	0.961032	0.944658	0.918169	1.01074	FALSE	FALSE	FALSE	FALSE	FALSE	0.057301	0.20463	-0.0341876	0.920449
12	G21	G	21	PSAT1	559	0.787653	0.828021	0.860334	0.989041	FALSE	FALSE	FALSE	FALSE	FALSE	-0.6791	-0.374515	-0.0439972	-0.526625
12	G22	G	22	VCP	171	2.07572	1.22796	1.17675	0.989611	FALSE	FALSE	FALSE	FALSE	FALSE	4.79177	1.61135	0.00967177	-0.488601
12	G23	G	23	negCtrl	536	1.01239	0.916274	1.08867	0.993678	FALSE	FALSE	FALSE	TRUE	FALSE	0.275442	0.0636953	-0.00526872	-0.217348
12	G24	G	24	emerinCtrl	560	0.233648	0.233688	0.991148	0.999408	FALSE	FALSE	FALSE	FALSE	TRUE	-3.03215	-3.3256	-0.0218094	0.164708
12	H1	H	1	homoCtrl	415	0.949252	0.438266	1.64722	0.982324	FALSE	TRUE	FALSE	FALSE	FALSE	0.00726768	-2.30979	0.0894695	-0.974533
12	H2	H	2	hTERTCtrl	504	1.14873	0.922898	1.20601	0.964872	FALSE	FALSE	TRUE	FALSE	FALSE	0.854498	0.0965868	0.0146332	-2.13833
12	H3	H	3	ATP6V1D	529	0.752346	0.797374	1.3178	1.00532	FALSE	FALSE	FALSE	FALSE	FALSE	-0.829062	-0.526687	0.0335958	0.559104
12	H4	H	4	PLCD3	529	0.828666	0.788475	0.939754	0.996976	FALSE	FALSE	FALSE	FALSE	FALSE	-0.504902	-0.570873	-0.0305265	0.00253233
12	H5	H	5	RAD23A	571	0.814783	0.811904	0.94353	0.995893	FALSE	FALSE	FALSE	FALSE	FALSE	-0.56387	-0.454541	-0.0298859	-0.0697036
12	H6	H	6	SLFN11	607	0.845781	0.984625	0.936453	0.999459	FALSE	FALSE	FALSE	FALSE	FALSE	-0.432209	0.403084	-0.0310863	0.168131
12	H7	H	7	SLC16A5	540	0.945679	1.04501	0.87075	0.991899	FALSE	FALSE	FALSE	FALSE	FALSE	-0.00791081	0.702931	-0.0422304	-0.335999
12	H8	H	8	LOXL1	592	0.854641	0.889063	0.900757	1.0125	FALSE	FALSE	FALSE	FALSE	FALSE	-0.394579	-0.0714201	-0.0371408	1.038
12	H9	H	9	MOGAT3	538	0.969915	1.02425	1.05347	1.01922	FALSE	FALSE	FALSE	FALSE	FALSE	0.095029	0.599824	-0.0112381	1.48568
12	H10	H	10	SLC25A10	590	0.868073	0.862022	0.881957	1.01064	FALSE	FALSE	FALSE	FALSE	FALSE	-0.337527	-0.205686	-0.0403296	0.913417
12	H11	H	11	SLC36A1	586	0.861598	0.902467	0.892418	0.996062	FALSE	FALSE	FALSE	FALSE	FALSE	-0.365029	-0.00486044	-0.0385553	-0.0583889
12	H12	H	12	PTGDS	536	0.829831	0.839172	0.831221	0.99134	FALSE	FALSE	FALSE	FALSE	FALSE	-0.499954	-0.319147	-0.048935	-0.373269
12	H13	H	13	ACTL6A	525	0.939365	0.992971	0.895024	1.00251	FALSE	FALSE	FALSE	FALSE	FALSE	-0.0347248	0.444524	-0.0381132	0.371756
12	H14	H	14	HADH	514	0.985043	0.970531	0.927731	0.994579	FALSE	FALSE	FALSE	FALSE	FALSE	0.159285	0.333102	-0.0325658	-0.157292
12	H15	H	15	EIF2B3	515	0.877605	0.999907	0.817487	1.00907	FALSE	FALSE	FALSE	FALSE	FALSE	-0.297042	0.478962	-0.0512645	0.809302
12	H16	H	16	NDUFS2	452	0.796456	0.798513	0.849869	0.986896	FALSE	FALSE	FALSE	FALSE	FALSE	-0.641709	-0.521033	-0.0457721	-0.669604
12	H17	H	17	ENGASE	537	0.909667	0.98816	0.823328	0.994275	FALSE	FALSE	FALSE	FALSE	FALSE	-0.160864	0.420633	-0.0502738	-0.177577
12	H18	H	18	PLCZ1	502	1.13396	1.05253	0.822	0.990375	FALSE	FALSE	FALSE	FALSE	FALSE	0.791801	0.740255	-0.0504991	-0.437607
12	H19	H	19	SERPINA7	525	0.853848	0.839663	0.902703	0.988258	FALSE	FALSE	FALSE	FALSE	FALSE	-0.397946	-0.316708	-0.0368108	-0.578842
12	H20	H	20	ENTPD4	530	0.910338	0.83398	0.932546	0.983404	FALSE	FALSE	FALSE	FALSE	FALSE	-0.158013	-0.344927	-0.0317491	-0.902482
12	H21	H	21	NOD2	554	0.903496	0.984954	1.06314	1.00158	FALSE	FALSE	FALSE	FALSE	FALSE	-0.187074	0.404718	-0.00959844	0.309478
12	H22	H	22	CAV3	527	1.14404	1.0121	1.07611	0.996018	FALSE	FALSE	FALSE	FALSE	FALSE	0.834619	0.539509	-0.0073994	-0.0613679
12	H23	H	23	negCtrl	532	0.974786	0.926847	1.01593	0.992444	FALSE	FALSE	FALSE	TRUE	FALSE	0.115718	0.116192	-0.0176066	-0.299656
12	H24	H	24	NA	511	0.900382	0.847526	1.01945	0.999784	FALSE	FALSE	FALSE	FALSE	FALSE	-0.200302	-0.277665	-0.0170087	0.189777
12	I1	I	1	heteroCtrl	279	0.729463	0.560283	1.19929	0.99831	TRUE	FALSE	FALSE	FALSE	FALSE	-0.926254	-1.70394	0.0134938	0.091522
12	I2	I	2	hTERTCtrl	587	1.31352	0.900913	1.36926	0.961098	FALSE	FALSE	TRUE	FALSE	FALSE	1.55444	-0.0125777	0.0423235	-2.38995
12	I3	I	3	LRP2	555	0.767394	0.796946	0.890857	0.987746	FALSE	FALSE	FALSE	FALSE	FALSE	-0.765145	-0.528814	-0.03882	-0.612984
12	I4	I	4	FUCA2	506	0.767148	0.771232	0.912487	0.993903	FALSE	FALSE	FALSE	FALSE	FALSE	-0.766193	-0.656493	-0.0351513	-0.202353
12	I5	I	5	AURKAIP1	487	0.933301	0.891642	0.960601	0.989423	FALSE	FALSE	FALSE	FALSE	FALSE	-0.0604814	-0.058611	-0.0269906	-0.501128
12	I6	I	6	SQLE	500	0.856265	0.791216	0.913046	1.00465	FALSE	FALSE	FALSE	FALSE	FALSE	-0.387681	-0.557266	-0.0350565	0.514048
12	I7	I	7	ALOX12	559	0.824167	0.882412	0.890609	1.00487	FALSE	FALSE	FALSE	FALSE	FALSE	-0.524012	-0.104445	-0.0388621	0.529228
12	I8	I	8	MPO	517	0.738482	0.816311	0.850798	0.99418	FALSE	FALSE	FALSE	FALSE	FALSE	-0.887946	-0.43266	-0.0456145	-0.183923
12	I9	I	9	NA	558	0.961722	0.886447	0.873062	0.975373	FALSE	FALSE	FALSE	FALSE	FALSE	0.0602293	-0.0844089	-0.0418383	-1.43808
12	I10	I	10	NA	566	0.772696	0.874017	0.751564	0.976515	FALSE	FALSE	FALSE	FALSE	FALSE	-0.742629	-0.146125	-0.0624459	-1.36188
12	I11	I	11	NA	539	0.856464	0.786825	0.890869	0.978536	FALSE	FALSE	FALSE	FALSE	FALSE	-0.386837	-0.57907	-0.038818	-1.22711
12	I12	I	12	NA	525	0.733742	0.752454	0.975546	0.982683	FALSE	FALSE	FALSE	FALSE	FALSE	-0.90808	-0.749733	-0.0244557	-0.9506
12	I13	I	13	NA	510	1.07942	1.05833	0.825771	0.984522	FALSE	FALSE	FALSE	FALSE	FALSE	0.560135	0.769042	-0.0498594	-0.827918
12	I14	I	14	NA	501	0.792414	0.830241	0.877187	0.980871	FALSE	FALSE	FALSE	FALSE	FALSE	-0.658879	-0.36349	-0.0411387	-1.0714
12	I15	I	15	NA	511	1.03776	1.13319	0.853152	0.983702	FALSE	FALSE	FALSE	FALSE	FALSE	0.383208	1.14074	-0.0452153	-0.882622
12	I16	I	16	NA	536	0.845204	0.91264	0.798183	0.986802	FALSE	FALSE	FALSE	FALSE	FALSE	-0.434659	0.0456478	-0.0545387	-0.675902
12	I17	I	17	NA	553	0.77598	0.836745	0.801423	0.990497	FALSE	FALSE	FALSE	FALSE	FALSE	-0.72868	-0.331197	-0.0539891	-0.429534
12	I18	I	18	NA	515	0.838248	0.84015	0.872471	0.984493	FALSE	FALSE	FALSE	FALSE	FALSE	-0.464203	-0.31429	-0.0419384	-0.829901
12	I19	I	19	NA	532	0.922777	0.892561	0.859186	0.976304	FALSE	FALSE	FALSE	FALSE	FALSE	-0.105182	-0.0540488	-0.0441918	-1.37596
12	I20	I	20	NA	533	1.00952	0.960045	0.916176	0.983279	FALSE	FALSE	FALSE	FALSE	FALSE	0.263259	0.281035	-0.0345256	-0.910806
12	I21	I	21	NA	554	0.911128	0.8895	1.00177	0.986939	FALSE	FALSE	FALSE	FALSE	FALSE	-0.15466	-0.0692494	-0.0200069	-0.666788
12	I22	I	22	NA	543	1.00449	0.901721	1.00026	1.00469	FALSE	FALSE	FALSE	FALSE	FALSE	0.241887	-0.00856448	-0.0202642	0.517073
12	I23	I	23	negCtrl	560	1.05492	1.0231	0.996055	1.00693	FALSE	FALSE	FALSE	TRUE	FALSE	0.456078	0.59413	-0.020977	0.666203
12	I24	I	24	emerinCtrl	573	0.18147	0.153142	1.17447	0.991439	FALSE	FALSE	FALSE	FALSE	TRUE	-3.25377	-3.72554	0.0092841	-0.366654
12	J1	J	1	homoCtrl	555	1.04627	0.584789	1.53418	0.993466	FALSE	TRUE	FALSE	FALSE	FALSE	0.419349	-1.58225	0.0702956	-0.231533
12	J2	J	2	hTERTCtrl	518	1.0774	0.85954	1.07747	0.960714	FALSE	FALSE	TRUE	FALSE	FALSE	0.551576	-0.21801	-0.00716754	-2.4156
12	J3	J	3	NA	535	0.820032	0.888925	0.853852	0.998334	FALSE	FALSE	FALSE	FALSE	FALSE	-0.541576	-0.072103	-0.0450966	0.0931304
12	J4	J	4	NA	514	0.816653	0.795713	0.978505	0.994502	FALSE	FALSE	FALSE	FALSE	FALSE	-0.555926	-0.534934	-0.0239537	-0.162407
12	J5	J	5	NA	560	0.841181	0.816434	0.9363	0.979661	FALSE	FALSE	FALSE	FALSE	FALSE	-0.45175	-0.432048	-0.0311123	-1.15213
12	J6	J	6	NA	506	0.653441	0.630077	0.855108	0.986619	FALSE	FALSE	FALSE	FALSE	FALSE	-1.24914	-1.35738	-0.0448835	-0.688111
12	J7	J	7	NA	529	0.920705	0.917191	0.951689	0.999693	FALSE	FALSE	FALSE	FALSE	FALSE	-0.113982	0.0682497	-0.0285022	0.183702
12	J8	J	8	NA	559	0.913818	0.902698	0.925805	1.00316	FALSE	FALSE	FALSE	FALSE	FALSE	-0.143233	-0.00371401	-0.0328924	0.414871
12	J9	J	9	NA	539	0.898777	0.931387	0.982233	0.994219	FALSE	FALSE	FALSE	FALSE	FALSE	-0.207119	0.138734	-0.0233215	-0.181313
12	J10	J	10	NA	557	0.829137	0.87478	0.850865	0.990622	FALSE	FALSE	FALSE	FALSE	FALSE	-0.502904	-0.142337	-0.0456031	-0.421159
12	J11	J	11	NA	532	0.80455	0.88921	0.834193	1.0052	FALSE	FALSE	FALSE	FALSE	FALSE	-0.607333	-0.0706871	-0.0484309	0.550774
12	J12	J	12	NA	568	0.982808	1.09831	0.889782	0.999882	FALSE	FALSE	FALSE	FALSE	FALSE	0.149789	0.967585	-0.0390023	0.196356
12	J13	J	13	NA	572	0.916897	0.985954	0.831864	0.999597	FALSE	FALSE	FALSE	FALSE	FALSE	-0.130155	0.409683	-0.048826	0.177342
12	J14	J	14	NA	521	0.843254	0.935676	0.857594	1.00319	FALSE	FALSE	FALSE	FALSE	FALSE	-0.442944	0.160031	-0.0444619	0.416982
12	J15	J	15	NA	529	0.973114	0.996375	0.834571	1.00129	FALSE	FALSE	FALSE	FALSE	FALSE	0.108616	0.461425	-0.0483669	0.289901
12	J16	J	16	NA	536	0.899268	0.976573	0.860439	1.0064	FALSE	FALSE	FALSE	FALSE	FALSE	-0.205031	0.363099	-0.0439792	0.631142
12	J17	J	17	NA	506	0.916522	0.932264	0.874458	1.00577	FALSE	FALSE	FALSE	FALSE	FALSE	-0.131749	0.143092	-0.0416014	0.589069
12	J18	J	18	NA	372	1.11492	0.988072	0.853691	0.976519	FALSE	FALSE	FALSE	FALSE	FALSE	0.710927	0.4202	-0.0451238	-1.3616
12	J19	J	19	NA	532	0.974347	0.948236	0.893774	0.976118	FALSE	FALSE	FALSE	FALSE	FALSE	0.113852	0.222397	-0.0383252	-1.3884
12	J20	J	20	NA	506	0.927758	0.951943	0.885053	0.980367	FALSE	FALSE	FALSE	FALSE	FALSE	-0.0840265	0.240805	-0.0398045	-1.10499
12	J21	J	21	NA	453	0.90942	0.826052	0.973772	0.978411	FALSE	FALSE	FALSE	FALSE	FALSE	-0.161912	-0.38429	-0.0247566	-1.23547
12	J22	J	22	NA	551	0.854134	0.764831	0.958292	0.979874	FALSE	FALSE	FALSE	FALSE	FALSE	-0.396732	-0.688278	-0.0273822	-1.13791
12	J23	J	23	negCtrl	502	1.08005	1.07366	0.943133	0.990079	FALSE	FALSE	FALSE	TRUE	FALSE	0.562818	0.845168	-0.0299534	-0.457372
12	J24	J	24	NA	535	1.11597	1.08332	0.987386	1.01331	FALSE	FALSE	FALSE	FALSE	FALSE	0.715394	0.893133	-0.0224474	1.09176
12	K1	K	1	heteroCtrl	451	0.843498	0.644269	4.07721	0.995782	TRUE	FALSE	FALSE	FALSE	FALSE	-0.441907	-1.28691	0.501626	-0.0770677
12	K2	K	2	hTERTCtrl	626	1.26034	0.949025	1.3845	0.969658	FALSE	FALSE	TRUE	FALSE	FALSE	1.32857	0.226314	0.0449081	-1.81917
12	K3	K	3	NA	512	0.694236	0.681623	1.02469	1.00098	FALSE	FALSE	FALSE	FALSE	FALSE	-1.07588	-1.10144	-0.0161195	0.26925
12	K4	K	4	NA	547	0.776399	0.842086	0.951423	0.999765	FALSE	FALSE	FALSE	FALSE	FALSE	-0.726899	-0.304679	-0.0285473	0.188517
12	K5	K	5	NA	535	0.916923	0.980737	0.914794	1.00651	FALSE	FALSE	FALSE	FALSE	FALSE	-0.130046	0.383777	-0.0347599	0.638622
12	K6	K	6	NA	520	0.68805	0.684189	0.933996	0.987771	FALSE	FALSE	FALSE	FALSE	FALSE	-1.10215	-1.08869	-0.031503	-0.611313
12	K7	K	7	NA	504	0.831477	0.878782	0.965111	1.00521	FALSE	FALSE	FALSE	FALSE	FALSE	-0.492966	-0.122467	-0.0262256	0.551522
12	K8	K	8	NA	567	0.810957	0.880025	0.800295	1.00187	FALSE	FALSE	FALSE	FALSE	FALSE	-0.580119	-0.116296	-0.0541805	0.328715
12	K9	K	9	NA	569	0.855647	0.977132	0.819301	1.00534	FALSE	FALSE	FALSE	FALSE	FALSE	-0.390304	0.365879	-0.0509568	0.56016
12	K10	K	10	NA	533	0.912258	0.972994	0.802926	0.997271	FALSE	FALSE	FALSE	FALSE	FALSE	-0.149859	0.345332	-0.0537342	0.0222314
12	K11	K	11	NA	525	0.84024	0.897018	0.79798	0.99204	FALSE	FALSE	FALSE	FALSE	FALSE	-0.455746	-0.0319208	-0.0545732	-0.326611
12	K12	K	12	NA	555	0.863121	0.943963	0.856067	1.00145	FALSE	FALSE	FALSE	FALSE	FALSE	-0.358559	0.20118	-0.0447208	0.300839
12	K13	K	13	NA	510	0.870045	0.87754	0.860942	0.988858	FALSE	FALSE	FALSE	FALSE	FALSE	-0.32915	-0.128634	-0.043894	-0.538808
12	K14	K	14	NA	530	0.79427	0.843576	0.821375	0.99884	FALSE	FALSE	FALSE	FALSE	FALSE	-0.650996	-0.297279	-0.050605	0.126838
12	K15	K	15	NA	523	0.838269	0.922196	0.79001	0.998743	FALSE	FALSE	FALSE	FALSE	FALSE	-0.464116	0.0930978	-0.0559249	0.120369
12	K16	K	16	NA	570	0.869975	0.946806	0.964923	0.995331	FALSE	FALSE	FALSE	FALSE	FALSE	-0.32945	0.215298	-0.0262575	-0.107133
12	K17	K	17	NA	515	0.856393	0.9272	0.829753	1.00005	FALSE	FALSE	FALSE	FALSE	FALSE	-0.387136	0.117947	-0.049184	0.207319
12	K18	K	18	NA	533	0.891914	0.922934	0.867961	0.993331	FALSE	FALSE	FALSE	FALSE	FALSE	-0.236269	0.0967626	-0.0427035	-0.240517
12	K19	K	19	NA	435	1.01158	0.911189	0.898909	0.992087	FALSE	FALSE	FALSE	FALSE	FALSE	0.272004	0.0384431	-0.0374542	-0.323461
12	K20	K	20	NA	525	0.873609	0.930805	0.878079	0.991865	FALSE	FALSE	FALSE	FALSE	FALSE	-0.314013	0.135845	-0.0409873	-0.338301
12	K21	K	21	NA	584	0.942594	0.856469	1.06147	0.99712	FALSE	FALSE	FALSE	FALSE	FALSE	-0.0210118	-0.233261	-0.00988222	0.0121677
12	K22	K	22	NA	581	0.897646	0.936735	0.92525	0.995042	FALSE	FALSE	FALSE	FALSE	FALSE	-0.211921	0.165292	-0.0329865	-0.126428
12	K23	K	23	negCtrl	577	0.915701	0.959342	0.896861	0.998019	FALSE	FALSE	FALSE	TRUE	FALSE	-0.135238	0.277543	-0.0378016	0.0721253
12	K24	K	24	emerinCtrl	500	0.154849	0.163761	0.945245	1.00129	FALSE	FALSE	FALSE	FALSE	TRUE	-3.36684	-3.67281	-0.0295951	0.290291
12	L1	L	1	homoCtrl	517	1.11791	0.598991	1.68455	1.00164	FALSE	TRUE	FALSE	FALSE	FALSE	0.723629	-1.51173	0.0957997	0.313674
12	L2	L	2	hTERTCtrl	545	1.29589	0.714698	1.83006	0.95767	FALSE	FALSE	TRUE	FALSE	FALSE	1.47955	-0.937208	0.120481	-2.61858
12	L3	L	3	NA	516	0.930468	0.958031	0.895705	0.986911	FALSE	FALSE	FALSE	FALSE	FALSE	-0.0725138	0.271034	-0.0379977	-0.668616
12	L4	L	4	NA	534	0.773894	0.820648	0.862819	0.990801	FALSE	FALSE	FALSE	FALSE	FALSE	-0.737541	-0.411123	-0.0435755	-0.409202
12	L5	L	5	NA	538	0.879411	0.946909	0.854868	0.992411	FALSE	FALSE	FALSE	FALSE	FALSE	-0.289372	0.215811	-0.0449242	-0.3019
12	L6	L	6	NA	572	0.948527	0.986816	0.895856	0.992304	FALSE	FALSE	FALSE	FALSE	FALSE	0.00418679	0.413964	-0.0379721	-0.309
12	L7	L	7	NA	560	0.800375	0.863329	0.838884	0.98892	FALSE	FALSE	FALSE	FALSE	FALSE	-0.625064	-0.199197	-0.0476353	-0.53465
12	L8	L	8	NA	520	0.830217	0.930486	0.724405	0.993163	FALSE	FALSE	FALSE	FALSE	FALSE	-0.498314	0.134263	-0.0670524	-0.251754
12	L9	L	9	NA	528	0.948189	1.01727	0.891853	0.991279	FALSE	FALSE	FALSE	FALSE	FALSE	0.00275278	0.56517	-0.0386511	-0.37736
12	L10	L	10	NA	565	0.914591	1.07246	0.826971	0.99771	FALSE	FALSE	FALSE	FALSE	FALSE	-0.139951	0.839201	-0.0496558	0.0514736
12	L11	L	11	NA	452	0.957293	0.936554	0.828081	0.999291	FALSE	FALSE	FALSE	FALSE	FALSE	0.0414186	0.164393	-0.0494675	0.156941
12	L12	L	12	NA	511	0.784942	0.88081	0.83268	0.995323	FALSE	FALSE	FALSE	FALSE	FALSE	-0.690613	-0.112397	-0.0486875	-0.107682
12	L13	L	13	NA	512	0.959371	1.00805	0.844316	1.00613	FALSE	FALSE	FALSE	FALSE	FALSE	0.0502477	0.519394	-0.0467139	0.612763
12	L14	L	14	NA	535	0.437949	0.484619	0.95668	0.993816	FALSE	FALSE	FALSE	FALSE	FALSE	-2.16442	-2.07963	-0.0276555	-0.208195
12	L15	L	15	NA	581	1.01209	1.03449	0.847456	0.994306	FALSE	FALSE	FALSE	FALSE	FALSE	0.27415	0.650668	-0.0461814	-0.175506
12	L16	L	16	NA	561	0.887946	1.05372	0.845601	1.00984	FALSE	FALSE	FALSE	FALSE	FALSE	-0.253121	0.746145	-0.0464959	0.860431
12	L17	L	17	NA	584	0.711548	0.757737	0.849856	1.00062	FALSE	FALSE	FALSE	FALSE	FALSE	-1.00234	-0.723502	-0.0457743	0.245459
12	L18	L	18	NA	599	0.933152	0.966457	0.810834	0.996513	FALSE	FALSE	FALSE	FALSE	FALSE	-0.0611151	0.312873	-0.0523929	-0.0282965
12	L19	L	19	NA	546	0.838544	0.841168	0.863202	0.989828	FALSE	FALSE	FALSE	FALSE	FALSE	-0.462949	-0.309236	-0.0435107	-0.474117
12	L20	L	20	NA	515	0.941724	0.960206	0.871904	1.0073	FALSE	FALSE	FALSE	FALSE	FALSE	-0.0247059	0.281833	-0.0420346	0.691092
12	L21	L	21	NA	586	0.853332	0.939705	0.836677	0.98572	FALSE	FALSE	FALSE	FALSE	FALSE	-0.40014	0.180036	-0.0480096	-0.748041
12	L22	L	22	NA	552	0.939822	1.05436	0.88986	1.0014	FALSE	FALSE	FALSE	FALSE	FALSE	-0.0327839	0.749364	-0.0389891	0.297764
12	L23	L	23	negCtrl	609	0.882845	0.957526	0.878059	0.999174	FALSE	FALSE	FALSE	TRUE	FALSE	-0.274785	0.268524	-0.0409907	0.149145
12	L24	L	24	NA	588	0.89682	0.967001	0.827316	1.0054	FALSE	FALSE	FALSE	FALSE	FALSE	-0.21543	0.315573	-0.0495974	0.564493
12	M1	M	1	heteroCtrl	370	0.893216	0.613913	1.48106	0.997971	TRUE	FALSE	FALSE	FALSE	FALSE	-0.230737	-1.43764	0.0612857	0.0688695
12	M2	M	2	hTERTCtrl	535	1.035	0.735899	1.61291	0.969167	FALSE	FALSE	TRUE	FALSE	FALSE	0.371466	-0.831932	0.0836492	-1.8519
12	M3	M	3	NA	548	0.775247	0.878473	0.918499	0.996823	FALSE	FALSE	FALSE	FALSE	FALSE	-0.731793	-0.124003	-0.0341316	-0.00764807
12	M4	M	4	NA	504	0.652874	0.775247	0.844584	1.02198	FALSE	FALSE	FALSE	FALSE	FALSE	-1.25155	-0.636555	-0.0466686	1.67007
12	M5	M	5	NA	516	0.859497	0.816519	0.971924	0.989234	FALSE	FALSE	FALSE	FALSE	FALSE	-0.373953	-0.431628	-0.02507	-0.513734
12	M6	M	6	NA	572	0.780596	0.939105	0.823436	1.01371	FALSE	FALSE	FALSE	FALSE	FALSE	-0.709075	0.177057	-0.0502555	1.11876
12	M7	M	7	NA	512	0.782857	0.848013	0.828282	1.00203	FALSE	FALSE	FALSE	FALSE	FALSE	-0.699468	-0.275246	-0.0494336	0.339695
12	M8	M	8	NA	565	0.744512	0.843251	0.847546	1.00266	FALSE	FALSE	FALSE	FALSE	FALSE	-0.862335	-0.29889	-0.0461661	0.381862
12	M9	M	9	NA	531	0.74813	0.807707	0.849473	1.00249	FALSE	FALSE	FALSE	FALSE	FALSE	-0.846967	-0.47538	-0.0458393	0.370008
12	M10	M	10	NA	509	0.918902	0.961453	0.773012	0.99372	FALSE	FALSE	FALSE	FALSE	FALSE	-0.121641	0.288024	-0.058808	-0.214603
12	M11	M	11	NA	567	0.841401	0.924581	0.868372	1.01026	FALSE	FALSE	FALSE	FALSE	FALSE	-0.450812	0.104943	-0.0426337	0.888544
12	M12	M	12	NA	542	0.753344	0.720876	0.916764	1.00931	FALSE	FALSE	FALSE	FALSE	FALSE	-0.82482	-0.906528	-0.0344258	0.825304
12	M13	M	13	NA	501	0.787812	0.861517	0.798184	0.998949	FALSE	FALSE	FALSE	FALSE	FALSE	-0.678426	-0.208194	-0.0545386	0.134132
12	M14	M	14	NA	575	0.704011	0.793574	0.806573	0.997406	FALSE	FALSE	FALSE	FALSE	FALSE	-1.03435	-0.545554	-0.0531157	0.0312072
12	M15	M	15	NA	522	0.971612	1.00282	0.871245	0.984354	FALSE	FALSE	FALSE	FALSE	FALSE	0.102239	0.493414	-0.0421464	-0.839153
12	M16	M	16	NA	580	0.858961	0.964036	0.852615	1.01076	FALSE	FALSE	FALSE	FALSE	FALSE	-0.37623	0.30085	-0.0453063	0.921569
12	M17	M	17	NA	511	0.831149	0.82554	0.83648	0.997146	FALSE	FALSE	FALSE	FALSE	FALSE	-0.494355	-0.386832	-0.0480431	0.0138724
12	M18	M	18	NA	523	0.495261	0.357466	2.19108	1.00982	FALSE	FALSE	FALSE	FALSE	FALSE	-1.92099	-2.711	0.181714	0.859364
12	M19	M	19	NA	534	0.873734	0.898222	0.856996	0.982649	FALSE	FALSE	FALSE	FALSE	FALSE	-0.313484	-0.0259395	-0.0445633	-0.952863
12	M20	M	20	NA	510	0.972298	1.04809	0.869433	0.994938	FALSE	FALSE	FALSE	FALSE	FALSE	0.105153	0.718212	-0.0424537	-0.133357
12	M21	M	21	NA	510	0.95151	0.939797	1.06774	0.99065	FALSE	FALSE	FALSE	FALSE	FALSE	0.0168589	0.180494	-0.00881851	-0.419311
12	M22	M	22	NA	553	0.951496	1.06685	0.902631	1.00123	FALSE	FALSE	FALSE	FALSE	FALSE	0.0167971	0.811348	-0.0368231	0.286355
12	M23	M	23	negCtrl	514	0.924779	0.843945	2.37114	0.990905	FALSE	FALSE	FALSE	TRUE	FALSE	-0.0966791	-0.295445	0.212254	-0.402282
12	M24	M	24	emerinCtrl	528	0.180543	0.188375	1.12004	1.00586	FALSE	FALSE	FALSE	FALSE	TRUE	-3.25771	-3.5506	5.20907e-05	0.595017
12	N1	N	1	homoCtrl	562	1.00173	0.458045	1.81381	0.995243	FALSE	TRUE	FALSE	FALSE	FALSE	0.230165	-2.21158	0.117725	-0.113015
12	N2	N	2	hTERTCtrl	643	1.23149	0.856904	1.46256	0.961949	FALSE	FALSE	TRUE	FALSE	FALSE	1.20603	-0.231099	0.0581473	-2.33322
12	N3	N	3	NA	535	0.874484	0.967789	0.812333	0.999596	FALSE	FALSE	FALSE	FALSE	FALSE	-0.310299	0.319486	-0.0521387	0.177262
12	N4	N	4	NA	570	0.886449	1.02609	0.775482	1.01156	FALSE	FALSE	FALSE	FALSE	FALSE	-0.259479	0.608965	-0.058389	0.975386
12	N5	N	5	NA	549	0.792787	0.939796	0.818047	1.00525	FALSE	FALSE	FALSE	FALSE	FALSE	-0.657295	0.18049	-0.0511694	0.554111
12	N6	N	6	NA	547	0.918617	0.913702	4.38268	1.0084	FALSE	FALSE	FALSE	FALSE	FALSE	-0.122851	0.0509242	0.553438	0.764443
12	N7	N	7	NA	565	0.888412	0.990957	0.846772	0.996576	FALSE	FALSE	FALSE	FALSE	FALSE	-0.251143	0.434524	-0.0462974	-0.0240963
12	N8	N	8	NA	554	0.859777	0.987766	0.846736	1.0075	FALSE	FALSE	FALSE	FALSE	FALSE	-0.372766	0.418679	-0.0463035	0.704276
12	N9	N	9	NA	551	0.842305	0.909849	1.18629	1.00901	FALSE	FALSE	FALSE	FALSE	FALSE	-0.446972	0.0317929	0.0112887	0.804954
12	N10	N	10	NA	509	0.82768	0.885029	0.875665	1.00449	FALSE	FALSE	FALSE	FALSE	FALSE	-0.509089	-0.0914502	-0.0413968	0.503668
12	N11	N	11	NA	568	0.950985	1.03658	0.842373	0.983368	FALSE	FALSE	FALSE	FALSE	FALSE	0.014628	0.661076	-0.0470436	-0.904906
12	N12	N	12	NA	610	0.871474	0.955073	0.833315	0.996353	FALSE	FALSE	FALSE	FALSE	FALSE	-0.323081	0.256348	-0.0485798	-0.039
12	N13	N	13	NA	575	0.820902	0.891419	0.83297	1.00169	FALSE	FALSE	FALSE	FALSE	FALSE	-0.537878	-0.0597203	-0.0486384	0.317134
12	N14	N	14	NA	548	0.856113	0.994516	0.805148	1.00562	FALSE	FALSE	FALSE	FALSE	FALSE	-0.388326	0.452194	-0.0533573	0.578778
12	N15	N	15	NA	506	0.970579	0.966572	0.910962	0.994907	FALSE	FALSE	FALSE	FALSE	FALSE	0.0978481	0.313444	-0.03541	-0.135446
12	N16	N	16	NA	525	0.886211	0.860187	2.41229	0.994476	FALSE	FALSE	FALSE	FALSE	FALSE	-0.26049	-0.214801	0.219234	-0.164162
12	N17	N	17	NA	524	1.03868	1.04891	0.926002	0.989705	FALSE	FALSE	FALSE	FALSE	FALSE	0.387084	0.722302	-0.0328589	-0.482303
12	N18	N	18	NA	500	0.947331	1.0337	0.849289	1.011	FALSE	FALSE	FALSE	FALSE	FALSE	-0.000891085	0.646742	-0.0458705	0.937943
12	N19	N	19	NA	512	0.916515	1.09392	0.787852	0.995637	FALSE	FALSE	FALSE	FALSE	FALSE	-0.13178	0.945771	-0.056291	-0.0867404
12	N20	N	20	NA	552	0.988929	0.968585	0.958028	0.994938	FALSE	FALSE	FALSE	FALSE	FALSE	0.175789	0.323435	-0.0274269	-0.133337
12	N21	N	21	NA	576	0.862047	0.937806	0.925238	0.98776	FALSE	FALSE	FALSE	FALSE	FALSE	-0.363124	0.170608	-0.0329885	-0.612041
12	N22	N	22	NA	616	0.988847	1.04876	0.863544	0.991178	FALSE	FALSE	FALSE	FALSE	FALSE	0.175439	0.721536	-0.0434527	-0.384117
12	N23	N	23	negCtrl	506	1.08287	1.18293	0.883597	1.01776	FALSE	FALSE	FALSE	TRUE	FALSE	0.574795	1.38774	-0.0400514	1.38836
12	N24	N	24	NA	526	1.1	1.16132	0.896992	1.00534	FALSE	FALSE	FALSE	FALSE	FALSE	0.647558	1.28042	-0.0377794	0.560393
12	O1	O	1	heteroCtrl	269	0.735088	0.54034	1.40933	1.00023	TRUE	FALSE	FALSE	FALSE	FALSE	-0.902363	-1.80296	0.049119	0.219557
12	O2	O	2	hTERTCtrl	529	1.29358	0.995348	1.31207	0.963451	FALSE	FALSE	TRUE	FALSE	FALSE	1.46977	0.456326	0.0326225	-2.23307
12	O3	O	3	NA	587	0.833056	0.904373	0.81964	1.00633	FALSE	FALSE	FALSE	FALSE	FALSE	-0.486256	0.00460392	-0.0508994	0.626039
12	O4	O	4	NA	520	0.917094	0.895876	0.845472	0.988038	FALSE	FALSE	FALSE	FALSE	FALSE	-0.129321	-0.0375913	-0.0465178	-0.593471
12	O5	O	5	NA	544	0.8426	0.929422	0.782001	0.988968	FALSE	FALSE	FALSE	FALSE	FALSE	-0.445719	0.128979	-0.0572834	-0.531472
12	O6	O	6	NA	542	0.836117	0.919077	0.831763	1.00355	FALSE	FALSE	FALSE	FALSE	FALSE	-0.473255	0.077614	-0.0488431	0.441166
12	O7	O	7	NA	573	0.869752	0.897091	0.937073	0.997783	FALSE	FALSE	FALSE	FALSE	FALSE	-0.330399	-0.0315567	-0.0309812	0.0563835
12	O8	O	8	NA	583	0.957845	1.00747	0.849894	0.998328	FALSE	FALSE	FALSE	FALSE	FALSE	0.043763	0.516495	-0.0457679	0.0927253
12	O9	O	9	NA	540	0.922991	0.94801	0.980227	0.994213	FALSE	FALSE	FALSE	FALSE	FALSE	-0.104275	0.221277	-0.0236618	-0.181734
12	O10	O	10	NA	504	0.910645	1.13323	0.799216	1.0054	FALSE	FALSE	FALSE	FALSE	FALSE	-0.156709	1.14095	-0.0543634	0.564442
12	O11	O	11	NA	537	0.82565	0.890711	0.864844	1.00456	FALSE	FALSE	FALSE	FALSE	FALSE	-0.517713	-0.0632349	-0.0432321	0.508492
12	O12	O	12	NA	565	0.947022	1.06294	0.791274	1.00213	FALSE	FALSE	FALSE	FALSE	FALSE	-0.00220652	0.791929	-0.0557106	0.346067
12	O13	O	13	NA	523	0.846745	0.974846	0.774044	0.987258	FALSE	FALSE	FALSE	FALSE	FALSE	-0.428115	0.354524	-0.0586329	-0.645494
12	O14	O	14	NA	535	0.901315	0.968268	0.762693	0.995961	FALSE	FALSE	FALSE	FALSE	FALSE	-0.196337	0.321866	-0.0605582	-0.0651394
12	O15	O	15	NA	500	0.813179	0.897287	0.858484	0.995689	FALSE	FALSE	FALSE	FALSE	FALSE	-0.570684	-0.0305824	-0.0443108	-0.0832716
12	O16	O	16	NA	519	0.960251	1.03474	0.831409	0.999292	FALSE	FALSE	FALSE	FALSE	FALSE	0.0539815	0.651943	-0.0489031	0.156968
12	O17	O	17	NA	560	0.951422	1.0052	1.06897	1.00136	FALSE	FALSE	FALSE	FALSE	FALSE	0.0164832	0.505269	-0.0086096	0.294566
12	O18	O	18	NA	593	0.952067	1.07793	0.815135	0.999785	FALSE	FALSE	FALSE	FALSE	FALSE	0.0192221	0.86637	-0.0516634	0.189874
12	O19	O	19	NA	515	0.996986	1.03069	0.860194	1.01402	FALSE	FALSE	FALSE	FALSE	FALSE	0.210008	0.631833	-0.0440208	1.1392
12	O20	O	20	NA	504	0.977705	1.02498	0.986403	0.997213	FALSE	FALSE	FALSE	FALSE	FALSE	0.128118	0.603464	-0.0226142	0.0183326
12	O21	O	21	NA	582	0.872578	0.940048	0.814213	0.989246	FALSE	FALSE	FALSE	FALSE	FALSE	-0.318392	0.181739	-0.0518197	-0.512956
12	O22	O	22	NA	515	1.02228	1.06218	0.858922	0.994229	FALSE	FALSE	FALSE	FALSE	FALSE	0.317463	0.788167	-0.0442365	-0.180618
12	O23	O	23	negCtrl	565	0.978895	1.07688	0.837853	1.00265	FALSE	FALSE	FALSE	TRUE	FALSE	0.133172	0.861146	-0.0478102	0.381018
12	O24	O	24	emerinCtrl	530	0.174786	0.192058	0.878949	1.00294	FALSE	FALSE	FALSE	FALSE	TRUE	-3.28216	-3.53231	-0.0408397	0.400465
12	P1	P	1	homoCtrl	436	0.929701	0.362526	2.23848	0.982312	FALSE	TRUE	FALSE	FALSE	FALSE	-0.0757737	-2.68587	0.189754	-0.975341
12	P2	P	2	hTERTCtrl	576	1.38687	0.845225	1.4023	0.963426	FALSE	FALSE	TRUE	FALSE	FALSE	1.86597	-0.289092	0.0479271	-2.23475
12	P3	P	3	NA	579	0.77684	0.885831	1.51185	1.01211	FALSE	FALSE	FALSE	FALSE	FALSE	-0.725025	-0.0874666	0.0665088	1.01153
12	P4	P	4	NA	281	1.06768	1.10937	0.902908	1.00172	FALSE	FALSE	FALSE	FALSE	FALSE	0.510272	1.02251	-0.036776	0.318935
12	P5	P	5	NA	394	0.910801	0.92341	1.04081	1.00859	FALSE	FALSE	FALSE	FALSE	FALSE	-0.156049	0.0991255	-0.0133866	0.777054
12	P6	P	6	NA	513	0.945566	0.957796	0.888162	1.00753	FALSE	FALSE	FALSE	FALSE	FALSE	-0.0083873	0.269868	-0.0392772	0.706195
12	P7	P	7	NA	541	1.00106	1.18249	0.778234	1.00065	FALSE	FALSE	FALSE	FALSE	FALSE	0.227312	1.38553	-0.0579223	0.247404
12	P8	P	8	NA	386	0.863372	0.833056	0.90075	0.989093	FALSE	FALSE	FALSE	FALSE	FALSE	-0.357496	-0.349513	-0.0371421	-0.523159
12	P9	P	9	NA	416	1.07139	1.04236	0.912772	0.992841	FALSE	FALSE	FALSE	FALSE	FALSE	0.526028	0.68978	-0.035103	-0.273199
12	P10	P	10	NA	498	1.00643	0.998081	0.902406	0.998314	FALSE	FALSE	FALSE	FALSE	FALSE	0.250126	0.469898	-0.0368612	0.0917569
12	P11	P	11	NA	544	0.992787	1.0919	0.808639	0.995086	FALSE	FALSE	FALSE	FALSE	FALSE	0.192176	0.935735	-0.0527652	-0.123484
12	P12	P	12	NA	557	0.91369	1.08126	0.804106	1.01718	FALSE	FALSE	FALSE	FALSE	FALSE	-0.143775	0.882912	-0.0535341	1.34965
12	P13	P	13	NA	504	0.958163	0.991689	0.900018	1.01105	FALSE	FALSE	FALSE	FALSE	FALSE	0.0451138	0.438155	-0.0372661	0.940957
12	P14	P	14	NA	548	0.904633	0.959943	0.863331	1.00594	FALSE	FALSE	FALSE	FALSE	FALSE	-0.182246	0.280525	-0.0434888	0.600364
12	P15	P	15	NA	571	0.958519	1.115	0.760542	1.00332	FALSE	FALSE	FALSE	FALSE	FALSE	0.0466272	1.05044	-0.0609231	0.425416
12	P16	P	16	NA	502	0.989493	1.09679	0.931331	1.01961	FALSE	FALSE	FALSE	FALSE	FALSE	0.178184	0.960012	-0.0319552	1.51219
12	P17	P	17	NA	543	0.95835	1.08492	0.807904	1.00343	FALSE	FALSE	FALSE	FALSE	FALSE	0.0459099	0.901102	-0.0528899	0.433129
12	P18	P	18	NA	545	0.97696	1.07967	0.897286	1.01274	FALSE	FALSE	FALSE	FALSE	FALSE	0.124952	0.875034	-0.0377296	1.05402
12	P19	P	19	NA	544	1.04671	1.27529	0.789466	1.00231	FALSE	FALSE	FALSE	FALSE	FALSE	0.42122	1.84632	-0.0560173	0.357955
12	P20	P	20	NA	571	1.01386	1.15077	0.80806	1.01104	FALSE	FALSE	FALSE	FALSE	FALSE	0.281661	1.22805	-0.0528634	0.940101
12	P21	P	21	NA	554	0.935181	1.00369	0.854276	0.988891	FALSE	FALSE	FALSE	FALSE	FALSE	-0.0524985	0.497763	-0.0450247	-0.536631
12	P22	P	22	NA	586	1.23164	1.33411	0.798587	1.00111	FALSE	FALSE	FALSE	FALSE	FALSE	1.20668	2.13839	-0.0544701	0.27806
12	P23	P	23	negCtrl	562	1.01927	1.07545	0.88646	0.994345	FALSE	FALSE	FALSE	TRUE	FALSE	0.304669	0.854059	-0.0395657	-0.172881
12	P24	P	24	NA	474	0.547974	0.478623	1.31668	1.00973	FALSE	FALSE	FALSE	FALSE	FALSE	-1.6971	-2.1094	0.0334045	0.853281
13	A1	A	1	heteroCtrl	279	0.34202	0.268519	1.56243	1.00143	TRUE	FALSE	FALSE	FALSE	FALSE	-2.57186	-3.15265	0.0750878	0.299588
13	A2	A	2	hTERTCtrl	510	1.20305	0.905181	1.20309	0.964452	FALSE	FALSE	TRUE	FALSE	FALSE	1.08522	0.00861313	0.0141383	-2.16629
13	A3	A	3	HSPB8	576	0.997092	1.11869	1.14236	1.01156	FALSE	FALSE	FALSE	FALSE	FALSE	0.210459	1.06875	0.0038376	0.974969
13	A4	A	4	PANK4	502	0.86109	1.0595	0.869032	1.00584	FALSE	FALSE	FALSE	FALSE	FALSE	-0.367186	0.774877	-0.0425217	0.593968
13	A5	A	5	AK8	570	0.886177	1.28019	0.68704	1.00552	FALSE	FALSE	FALSE	FALSE	FALSE	-0.260636	1.87068	-0.0733899	0.572055
13	A6	A	6	BEGAIN	490	0.924607	0.974154	0.835498	0.988296	FALSE	FALSE	FALSE	FALSE	FALSE	-0.0974092	0.351092	-0.0482096	-0.57631
13	A7	A	7	FLT4	581	0.992684	1.07796	0.837215	1.00024	FALSE	FALSE	FALSE	FALSE	FALSE	0.191737	0.866511	-0.0479183	0.220104
13	A8	A	8	PHKA2	556	0.928185	1.02921	0.798162	0.989724	FALSE	FALSE	FALSE	FALSE	FALSE	-0.082211	0.624472	-0.0545423	-0.481083
13	A9	A	9	MINK1	546	1.11958	1.20716	1.0303	0.999469	FALSE	FALSE	FALSE	FALSE	FALSE	0.730709	1.50807	-0.0151681	0.168824
13	A10	A	10	IRAK2	566	0.972331	1.08041	0.923104	1.01682	FALSE	FALSE	FALSE	FALSE	FALSE	0.105292	0.878669	-0.0333506	1.3261
13	A11	A	11	FUK	485	0.792291	0.818166	0.92105	0.996092	FALSE	FALSE	FALSE	FALSE	FALSE	-0.659401	-0.423448	-0.033699	-0.0563906
13	A12	A	12	TAF1	505	0.719577	0.770133	0.839659	0.999294	FALSE	FALSE	FALSE	FALSE	FALSE	-0.96824	-0.661948	-0.0475038	0.157152
13	A15	A	15	NEK4	518	0.866143	1.00796	0.922258	1.00886	FALSE	FALSE	FALSE	FALSE	FALSE	-0.345725	0.518928	-0.0334941	0.795141
13	A16	A	16	MAP3K13	498	0.94989	1.06261	0.808162	1.0044	FALSE	FALSE	FALSE	FALSE	FALSE	0.0099764	0.79031	-0.0528461	0.497588
13	A17	A	17	PNKP	555	1.08045	1.09967	0.889443	1.00453	FALSE	FALSE	FALSE	FALSE	FALSE	0.564503	0.974334	-0.0390598	0.506389
13	A18	A	18	CMPK2	521	1.00101	1.17542	0.883526	1.01015	FALSE	FALSE	FALSE	FALSE	FALSE	0.227087	1.35045	-0.0400635	0.880947
13	A19	A	19	SPHK2	548	1.17311	1.19196	0.796842	0.990862	FALSE	FALSE	FALSE	FALSE	FALSE	0.958076	1.43258	-0.0547662	-0.405192
13	A20	A	20	TNK1	565	1.06308	1.1553	0.85048	1.01343	FALSE	FALSE	FALSE	FALSE	FALSE	0.490742	1.25053	-0.0456684	1.0996
13	A21	A	21	NME7	434	1.20651	1.11854	0.968398	0.988958	FALSE	FALSE	FALSE	FALSE	FALSE	1.09992	1.068	-0.025668	-0.532154
13	A22	A	22	ACVR1	512	1.12028	1.14084	1.17427	1.00026	FALSE	FALSE	FALSE	FALSE	FALSE	0.733691	1.17875	0.00925103	0.221824
13	A23	A	23	negCtrl	501	0.955092	1.00951	0.896416	1.00609	FALSE	FALSE	FALSE	TRUE	FALSE	0.032072	0.526633	-0.0378771	0.610138
13	A24	A	24	emerinCtrl	510	0.24646	0.214264	1.41379	1.00443	FALSE	FALSE	FALSE	FALSE	TRUE	-2.97774	-3.42205	0.0498759	0.499479
13	B2	B	2	hTERTCtrl	588	1.21039	0.974602	1.25888	0.972934	FALSE	FALSE	TRUE	FALSE	FALSE	1.11641	0.353316	0.0236017	-1.6007
13	B3	B	3	ALDH18A1	514	0.770204	0.890437	0.847969	0.994565	FALSE	FALSE	FALSE	FALSE	FALSE	-0.753212	-0.0645975	-0.0460944	-0.158241
13	B4	B	4	TSSK1B	566	0.952073	1.24687	0.796944	0.993313	FALSE	FALSE	FALSE	FALSE	FALSE	0.0192483	1.70523	-0.0547488	-0.241705
13	B5	B	5	FER	517	0.910253	1.04569	0.796149	0.993621	FALSE	FALSE	FALSE	FALSE	FALSE	-0.158376	0.706305	-0.0548836	-0.221188
13	B6	B	6	LMTK2	548	0.784141	0.943195	0.770569	0.991467	FALSE	FALSE	FALSE	FALSE	FALSE	-0.694015	0.197369	-0.0592225	-0.364846
13	B7	B	7	NLK	500	0.785357	0.910914	0.818179	0.996378	FALSE	FALSE	FALSE	FALSE	FALSE	-0.688853	0.0370775	-0.051147	-0.0373192
13	B8	B	8	DCAKD	545	0.900684	1.02412	0.81791	0.998642	FALSE	FALSE	FALSE	FALSE	FALSE	-0.199016	0.599204	-0.0511928	0.113665
13	B9	B	9	MVK	564	1.02244	1.34364	0.715182	0.988641	FALSE	FALSE	FALSE	FALSE	FALSE	0.318114	2.18574	-0.0686166	-0.553268
13	B10	B	10	RIOK3	553	0.884563	0.97437	0.873539	0.978668	FALSE	FALSE	FALSE	FALSE	FALSE	-0.267488	0.352163	-0.0417574	-1.21833
13	B11	B	11	PHKA1	516	0.793287	0.862247	0.780916	0.991974	FALSE	FALSE	FALSE	FALSE	FALSE	-0.655168	-0.204569	-0.0574673	-0.330988
13	B12	B	12	FAM20A	561	0.915916	1.04006	0.822104	0.996269	FALSE	FALSE	FALSE	FALSE	FALSE	-0.134323	0.678314	-0.0504815	-0.0446202
13	B13	B	13	PRKAA1	550	0.875858	0.926891	0.855488	0.997677	FALSE	FALSE	FALSE	FALSE	FALSE	-0.304464	0.116413	-0.044819	0.0492654
13	B14	B	14	CRKL	515	0.975361	0.977273	1.00783	1.01218	FALSE	FALSE	FALSE	FALSE	FALSE	0.118162	0.366578	-0.0189799	1.01665
13	B15	B	15	BMPR2	530	1.02655	1.1576	0.780918	0.998112	FALSE	FALSE	FALSE	FALSE	FALSE	0.335583	1.26195	-0.057467	0.0782693
13	B16	B	16	SGK2	531	0.976189	0.998184	0.851494	0.994769	FALSE	FALSE	FALSE	FALSE	FALSE	0.121677	0.470409	-0.0454966	-0.144656
13	B17	B	17	TKFC	520	1.08267	1.21951	0.913882	1.02029	FALSE	FALSE	FALSE	FALSE	FALSE	0.573919	1.56938	-0.0349146	1.55706
13	B18	B	18	ITK	552	0.952037	0.981703	0.817392	1.00127	FALSE	FALSE	FALSE	FALSE	FALSE	0.0190951	0.388576	-0.0512806	0.288586
13	B19	B	19	PRKD1	538	0.928372	1.09871	0.71729	0.994407	FALSE	FALSE	FALSE	FALSE	FALSE	-0.0814154	0.969561	-0.0682592	-0.168781
13	B20	B	20	PRKCE	565	0.979956	1.13729	0.96543	1.0117	FALSE	FALSE	FALSE	FALSE	FALSE	0.137678	1.16112	-0.0261715	0.98421
13	B21	B	21	SPEG	568	0.705063	0.828755	0.898277	1.00829	FALSE	FALSE	FALSE	FALSE	FALSE	-1.02989	-0.37087	-0.0375614	0.756801
13	B22	B	22	ROR2	541	0.960997	1.11885	0.872199	0.997	FALSE	FALSE	FALSE	FALSE	FALSE	0.057154	1.06956	-0.0419846	0.00416028
13	B23	B	23	negCtrl	512	1.15327	1.25691	0.919121	1.01323	FALSE	FALSE	FALSE	TRUE	FALSE	0.873815	1.75508	-0.0340261	1.08629
13	B24	B	24	NA	385	1.07543	1.10585	0.959784	0.993952	FALSE	FALSE	FALSE	FALSE	FALSE	0.543181	1.00503	-0.027129	-0.199096
13	C1	C	1	heteroCtrl	474	0.290075	0.280526	1.1048	1.00182	TRUE	FALSE	FALSE	FALSE	FALSE	-2.79249	-3.09303	-0.00253191	0.325252
13	C2	C	2	hTERTCtrl	501	0.978152	0.689876	1.40103	0.952867	FALSE	FALSE	TRUE	FALSE	FALSE	0.130017	-1.06046	0.0477123	-2.93883
13	C3	C	3	STK38L	509	0.813673	0.902654	0.853794	0.997582	FALSE	FALSE	FALSE	FALSE	FALSE	-0.568583	-0.00393201	-0.0451064	0.0429728
13	C4	C	4	AK4	553	0.895102	1.01145	0.965868	0.995968	FALSE	FALSE	FALSE	FALSE	FALSE	-0.222728	0.53627	-0.0260972	-0.0646563
13	C5	C	5	RPS6KA5	544	0.774766	0.910155	0.78121	1.00032	FALSE	FALSE	FALSE	FALSE	FALSE	-0.733834	0.033312	-0.0574175	0.225533
13	C6	C	6	CDK11A	562	0.845656	0.927496	0.920087	1.01415	FALSE	FALSE	FALSE	FALSE	FALSE	-0.432742	0.119417	-0.0338623	1.14779
13	C7	C	7	GUK1	545	0.812235	0.942328	0.752032	0.990889	FALSE	FALSE	FALSE	FALSE	FALSE	-0.57469	0.193063	-0.0623665	-0.403346
13	C8	C	8	PXK	566	0.88804	0.868733	0.860093	0.983461	FALSE	FALSE	FALSE	FALSE	FALSE	-0.252723	-0.172364	-0.044038	-0.898666
13	C9	C	9	ANKK1	517	0.731695	0.905701	0.82463	1.00377	FALSE	FALSE	FALSE	FALSE	FALSE	-0.916774	0.0111948	-0.050053	0.455815
13	C10	C	10	MARK3	504	0.854008	0.996049	0.814343	0.999418	FALSE	FALSE	FALSE	FALSE	FALSE	-0.397267	0.459808	-0.0517978	0.16541
13	C11	C	11	TAB1	536	0.808254	0.891406	0.856065	0.985092	FALSE	FALSE	FALSE	FALSE	FALSE	-0.5916	-0.0597821	-0.0447211	-0.789967
13	C12	C	12	EIF2AK4	524	0.946871	1.16475	0.782568	0.98145	FALSE	FALSE	FALSE	FALSE	FALSE	-0.00284508	1.29749	-0.0571872	-1.0328
13	C13	C	13	PRKG2	538	0.847388	0.878912	0.898101	1.01378	FALSE	FALSE	FALSE	FALSE	FALSE	-0.425385	-0.12182	-0.0375913	1.12299
13	C14	C	14	ALPK3	474	0.763573	0.790499	0.809798	0.991945	FALSE	FALSE	FALSE	FALSE	FALSE	-0.781377	-0.560827	-0.0525687	-0.332939
13	C15	C	15	PIK3CD	527	0.847841	0.838697	0.917682	0.98867	FALSE	FALSE	FALSE	FALSE	FALSE	-0.423461	-0.321507	-0.0342701	-0.551363
13	C16	C	16	WNK4	510	0.890824	0.873419	0.878435	0.986873	FALSE	FALSE	FALSE	FALSE	FALSE	-0.240897	-0.149098	-0.0409269	-0.671168
13	C17	C	17	FGFRL1	527	0.848269	0.907062	0.843947	0.988553	FALSE	FALSE	FALSE	FALSE	FALSE	-0.421645	0.0179555	-0.0467765	-0.559172
13	C18	C	18	MPP7	528	0.989969	1.11009	0.794703	0.982566	FALSE	FALSE	FALSE	FALSE	FALSE	0.180205	1.02605	-0.055129	-0.958354
13	C19	C	19	CKS2	544	0.910998	0.977369	0.858951	0.990128	FALSE	FALSE	FALSE	FALSE	FALSE	-0.155209	0.367054	-0.0442317	-0.454119
13	C20	C	20	TSKS	516	0.930348	1.02222	0.848187	1.00632	FALSE	FALSE	FALSE	FALSE	FALSE	-0.0730238	0.589778	-0.0460574	0.625451
13	C21	C	21	EPHA3	542	0.866731	0.922446	0.86588	0.991535	FALSE	FALSE	FALSE	FALSE	FALSE	-0.343227	0.0943412	-0.0430564	-0.360315
13	C22	C	22	TBK1	512	1.09688	1.10569	0.975966	0.986822	FALSE	FALSE	FALSE	FALSE	FALSE	0.634306	1.0042	-0.0243845	-0.674556
13	C23	C	23	negCtrl	554	0.980011	0.965478	1.00032	1.00749	FALSE	FALSE	FALSE	TRUE	FALSE	0.137913	0.30801	-0.0202533	0.704002
13	C24	C	24	emerinCtrl	562	0.180338	0.171081	1.09055	0.999927	FALSE	FALSE	FALSE	FALSE	TRUE	-3.25857	-3.63646	-0.0049488	0.199348
13	D2	D	2	hTERTCtrl	610	1.02246	0.849271	1.52657	0.981014	FALSE	FALSE	TRUE	FALSE	FALSE	0.31821	-0.268999	0.0690057	-1.06185
13	D3	D	3	MAPK11	553	0.908376	0.895625	0.881465	0.988048	FALSE	FALSE	FALSE	FALSE	FALSE	-0.166346	-0.0388371	-0.040413	-0.592795
13	D4	D	4	PRKCA	508	0.861774	0.871037	0.832936	0.990264	FALSE	FALSE	FALSE	FALSE	FALSE	-0.364282	-0.160923	-0.0486442	-0.445013
13	D5	D	5	CMPK1	561	0.874218	0.952602	0.803017	0.98435	FALSE	FALSE	FALSE	FALSE	FALSE	-0.311429	0.244078	-0.0537188	-0.839431
13	D6	D	6	IDNK	537	0.858792	0.936302	0.828248	0.998623	FALSE	FALSE	FALSE	FALSE	FALSE	-0.376947	0.16314	-0.0494393	0.112411
13	D7	D	7	NMRK1	580	0.802289	0.940935	0.83253	0.998671	FALSE	FALSE	FALSE	FALSE	FALSE	-0.616935	0.186144	-0.0487131	0.115578
13	D8	D	8	EPHA8	506	0.89037	0.945018	0.857166	0.986231	FALSE	FALSE	FALSE	FALSE	FALSE	-0.242826	0.206418	-0.0445345	-0.71401
13	D9	D	9	RPS6KL1	604	0.968677	1.12983	0.800012	0.995776	FALSE	FALSE	FALSE	FALSE	FALSE	0.0897732	1.12407	-0.0542285	-0.077442
13	D10	D	10	NIM1K	512	0.787363	0.838979	0.841979	0.993911	FALSE	FALSE	FALSE	FALSE	FALSE	-0.680333	-0.320106	-0.0471104	-0.201863
13	D11	D	11	PI4KA	545	0.748676	0.851555	0.878857	0.993235	FALSE	FALSE	FALSE	FALSE	FALSE	-0.844648	-0.257657	-0.0408554	-0.246899
13	D12	D	12	BRD3	591	0.858429	0.944717	0.8031	0.993316	FALSE	FALSE	FALSE	FALSE	FALSE	-0.37849	0.204927	-0.0537048	-0.241508
13	D13	D	13	PIK3R5	537	0.955462	1.03039	0.822906	0.986169	FALSE	FALSE	FALSE	FALSE	FALSE	0.0336441	0.630316	-0.0503453	-0.718096
13	D14	D	14	SBK2	501	0.767754	0.836676	0.864789	1.00265	FALSE	FALSE	FALSE	FALSE	FALSE	-0.763619	-0.331538	-0.0432414	0.380877
13	D15	D	15	MAST3	568	1.03074	1.07112	0.986695	0.990495	FALSE	FALSE	FALSE	FALSE	FALSE	0.353371	0.832551	-0.0225647	-0.429662
13	D16	D	16	CALM2	482	0.880799	0.873096	0.851703	0.992631	FALSE	FALSE	FALSE	FALSE	FALSE	-0.283478	-0.150701	-0.045461	-0.287211
13	D17	D	17	CDK14	502	0.892462	0.940447	0.909988	0.994092	FALSE	FALSE	FALSE	FALSE	FALSE	-0.233938	0.183723	-0.0355752	-0.189798
13	D18	D	18	KCNH8	545	1.11096	1.13361	0.84583	0.986423	FALSE	FALSE	FALSE	FALSE	FALSE	0.694085	1.14284	-0.0464572	-0.701169
13	D19	D	19	HIPK2	526	0.960427	0.993055	0.880631	0.996936	FALSE	FALSE	FALSE	FALSE	FALSE	0.0547314	0.444942	-0.0405545	-0.000131633
13	D20	D	20	MKNK1	579	0.802665	0.950739	0.873142	0.993842	FALSE	FALSE	FALSE	FALSE	FALSE	-0.615339	0.234825	-0.0418246	-0.206438
13	D21	D	21	FGR	569	0.929737	0.925713	0.865227	1.00211	FALSE	FALSE	FALSE	FALSE	FALSE	-0.0756194	0.110562	-0.0431671	0.345115
13	D22	D	22	AK6	536	0.876621	0.948986	0.863447	1.00846	FALSE	FALSE	FALSE	FALSE	FALSE	-0.301224	0.226121	-0.043469	0.76834
13	D23	D	23	negCtrl	524	0.997873	1.01709	1.08134	1.02838	FALSE	FALSE	FALSE	TRUE	FALSE	0.213779	0.564298	-0.00651134	2.09674
13	D24	D	24	NA	562	0.999727	0.996887	0.921095	0.998659	FALSE	FALSE	FALSE	FALSE	FALSE	0.221654	0.463966	-0.0336912	0.114753
13	E1	E	1	heteroCtrl	406	0.354956	0.302969	0.984703	0.995614	TRUE	FALSE	FALSE	FALSE	FALSE	-2.51692	-2.98159	-0.0229025	-0.0883048
13	E2	E	2	hTERTCtrl	580	1.18547	0.87275	1.54093	0.981348	FALSE	FALSE	TRUE	FALSE	FALSE	1.01058	-0.15242	0.0714411	-1.03959
13	E3	E	3	HCK	537	0.862761	0.952622	0.872054	1.00304	FALSE	FALSE	FALSE	FALSE	FALSE	-0.360088	0.244175	-0.0420092	0.406692
13	E4	E	4	ICK	548	0.814872	0.927682	0.784346	0.986963	FALSE	FALSE	FALSE	FALSE	FALSE	-0.563491	0.120341	-0.0568856	-0.665182
13	E5	E	5	ADCK1	588	0.994951	1.19488	0.755038	1.00042	FALSE	FALSE	FALSE	FALSE	FALSE	0.201366	1.44705	-0.0618567	0.232163
13	E6	E	6	TAB2	523	0.70915	0.843248	0.755522	0.979495	FALSE	FALSE	FALSE	FALSE	FALSE	-1.01253	-0.298908	-0.0617745	-1.16316
13	E7	E	7	MPP1	519	0.860517	0.952812	0.788713	0.986119	FALSE	FALSE	FALSE	FALSE	FALSE	-0.369623	0.245118	-0.0561449	-0.721444
13	E8	E	8	KCNH2	582	0.836585	0.91493	0.860194	0.99263	FALSE	FALSE	FALSE	FALSE	FALSE	-0.471267	0.0570213	-0.0440209	-0.287284
13	E9	E	9	TGFBR2	538	0.783163	0.814033	0.75758	0.985983	FALSE	FALSE	FALSE	FALSE	FALSE	-0.698168	-0.44397	-0.0614255	-0.730533
13	E10	E	10	PI4K2B	528	0.934837	0.907105	0.817236	0.983422	FALSE	FALSE	FALSE	FALSE	FALSE	-0.05396	0.018166	-0.0513071	-0.901312
13	E11	E	11	DGKQ	513	0.873627	1.00842	0.746686	0.979351	FALSE	FALSE	FALSE	FALSE	FALSE	-0.313938	0.52125	-0.0632733	-1.17275
13	E12	E	12	PIK3C2G	549	0.877111	0.905981	0.734415	0.988572	FALSE	FALSE	FALSE	FALSE	FALSE	-0.299141	0.0125835	-0.0653545	-0.557842
13	E13	E	13	MELK	508	0.902218	1.00603	0.774466	1.00195	FALSE	FALSE	FALSE	FALSE	FALSE	-0.192501	0.509366	-0.0585615	0.33434
13	E14	E	14	EPHA7	525	0.810686	0.886462	0.831124	0.981188	FALSE	FALSE	FALSE	FALSE	FALSE	-0.581269	-0.084335	-0.0489516	-1.05027
13	E15	E	15	ERBB2	540	0.927493	0.96993	0.907252	0.983688	FALSE	FALSE	FALSE	FALSE	FALSE	-0.0851497	0.330116	-0.0360392	-0.883564
13	E16	E	16	RIPK1	520	1.06406	1.04857	0.897187	0.988724	FALSE	FALSE	FALSE	FALSE	FALSE	0.49489	0.720606	-0.0377463	-0.547761
13	E17	E	17	MAP4K2	482	1.02754	1.0252	1.14718	1.00758	FALSE	FALSE	FALSE	FALSE	FALSE	0.339769	0.604541	0.00465585	0.709447
13	E18	E	18	AXL	503	1.02588	1.07146	0.862825	0.990768	FALSE	FALSE	FALSE	FALSE	FALSE	0.332752	0.834232	-0.0435746	-0.411405
13	E19	E	19	EPHA6	556	0.988913	1.05391	0.878486	0.977312	FALSE	FALSE	FALSE	FALSE	FALSE	0.175722	0.747087	-0.0409183	-1.30875
13	E20	E	20	DBF4	418	0.973712	0.951416	0.820574	0.983194	FALSE	FALSE	FALSE	FALSE	FALSE	0.111157	0.238186	-0.0507409	-0.916497
13	E21	E	21	PRKCI	516	0.953257	1.02854	0.840148	0.994499	FALSE	FALSE	FALSE	FALSE	FALSE	0.0242775	0.621149	-0.047421	-0.162642
13	E22	E	22	TRIM24	502	0.941177	0.908048	0.983722	0.989716	FALSE	FALSE	FALSE	FALSE	FALSE	-0.0270308	0.0228481	-0.0230689	-0.481566
13	E23	E	23	negCtrl	549	0.966482	0.903375	1.19759	0.999761	FALSE	FALSE	FALSE	TRUE	FALSE	0.0804498	-0.000354468	0.0132065	0.188287
13	E24	E	24	emerinCtrl	540	0.203426	0.214764	0.910094	0.998461	FALSE	FALSE	FALSE	FALSE	TRUE	-3.16051	-3.41956	-0.0355573	0.101591
13	F1	F	1	homoCtrl	530	0.360815	0.208503	1.58053	0.976225	FALSE	TRUE	FALSE	FALSE	FALSE	-2.49203	-3.45065	0.078157	-1.38122
13	F2	F	2	hTERTCtrl	602	1.17734	0.913276	1.38482	0.977009	FALSE	FALSE	TRUE	FALSE	FALSE	0.97602	0.0488059	0.0449625	-1.32894
13	F3	F	3	PRKACB	445	0.953433	0.957578	0.9122	0.976447	FALSE	FALSE	FALSE	FALSE	FALSE	0.0250246	0.268785	-0.0351999	-1.3664
13	F4	F	4	PDIK1L	576	0.910128	1.0236	0.782162	0.989834	FALSE	FALSE	FALSE	FALSE	FALSE	-0.158908	0.596608	-0.057256	-0.473704
13	F5	F	5	DCLK2	569	0.899136	1.04364	0.789825	0.99867	FALSE	FALSE	FALSE	FALSE	FALSE	-0.205592	0.696135	-0.0559564	0.115541
13	F6	F	6	TTBK1	507	0.885851	1.02966	0.796774	0.992363	FALSE	FALSE	FALSE	FALSE	FALSE	-0.262021	0.626691	-0.0547777	-0.30508
13	F7	F	7	TK2	510	1.01942	1.1284	0.761868	0.98747	FALSE	FALSE	FALSE	FALSE	FALSE	0.305289	1.11698	-0.0606982	-0.631371
13	F8	F	8	CLK1	537	0.966927	1.02191	0.813264	0.986818	FALSE	FALSE	FALSE	FALSE	FALSE	0.0823379	0.588214	-0.0519807	-0.674833
13	F9	F	9	EPHB6	559	0.980027	1.08799	0.828086	0.994043	FALSE	FALSE	FALSE	FALSE	FALSE	0.137981	0.916329	-0.0494667	-0.193038
13	F10	F	10	PIK3C2A	519	0.926811	1.05485	0.79521	0.991489	FALSE	FALSE	FALSE	FALSE	FALSE	-0.0880488	0.751759	-0.0550429	-0.36337
13	F11	F	11	NEK10	570	1.11315	1.15561	0.867501	0.982352	FALSE	FALSE	FALSE	FALSE	FALSE	0.703396	1.25209	-0.0427815	-0.972652
13	F12	F	12	FN3K	517	0.901703	1.03351	0.77821	0.995765	FALSE	FALSE	FALSE	FALSE	FALSE	-0.194692	0.6458	-0.0579264	-0.0782013
13	F13	F	13	SYK	524	0.826942	0.90178	0.733493	0.986169	FALSE	FALSE	FALSE	FALSE	FALSE	-0.512224	-0.00827426	-0.0655109	-0.718123
13	F14	F	14	SRPK3	564	0.811907	0.88859	0.819742	0.985389	FALSE	FALSE	FALSE	FALSE	FALSE	-0.576086	-0.0737656	-0.0508819	-0.770158
13	F15	F	15	FAM20C	533	1.04041	1.10321	1.03825	1.00256	FALSE	FALSE	FALSE	FALSE	FALSE	0.394453	0.991916	-0.0138198	0.374761
13	F16	F	16	DDR2	549	0.885212	0.868886	0.837318	0.967316	FALSE	FALSE	FALSE	FALSE	FALSE	-0.264732	-0.171605	-0.0479009	-1.97535
13	F17	F	17	IPPK	554	0.819836	0.88306	0.824949	0.977134	FALSE	FALSE	FALSE	FALSE	FALSE	-0.542408	-0.101224	-0.0499989	-1.32061
13	F18	F	18	LRGUK	546	0.998425	0.977592	0.885038	0.990329	FALSE	FALSE	FALSE	FALSE	FALSE	0.216123	0.36816	-0.0398069	-0.440687
13	F19	F	19	SIK3	584	0.892754	1.08819	0.881148	1.0214	FALSE	FALSE	FALSE	FALSE	FALSE	-0.232701	0.917315	-0.0404668	1.63152
13	F20	F	20	PRKCG	511	0.937777	1.00383	0.845971	1.00998	FALSE	FALSE	FALSE	FALSE	FALSE	-0.0414692	0.498432	-0.0464333	0.869407
13	F21	F	21	PDGFRA	559	0.866752	0.972311	0.870354	1.00466	FALSE	FALSE	FALSE	FALSE	FALSE	-0.343139	0.341938	-0.0422976	0.51491
13	F22	F	22	SGK1	582	0.938774	0.899045	1.13544	0.97949	FALSE	FALSE	FALSE	FALSE	FALSE	-0.0372363	-0.0218552	0.00266446	-1.16352
13	F23	F	23	negCtrl	553	1.01793	0.907461	1.09553	0.993708	FALSE	FALSE	FALSE	TRUE	FALSE	0.298945	0.019934	-0.00410469	-0.215346
13	F24	F	24	NA	534	1.25446	1.16734	1.09508	0.993967	FALSE	FALSE	FALSE	FALSE	FALSE	1.30358	1.31035	-0.00418124	-0.198084
13	G1	G	1	heteroCtrl	414	0.289814	0.248843	1.10005	0.992703	TRUE	FALSE	FALSE	FALSE	FALSE	-2.79359	-3.25035	-0.00333872	-0.282371
13	G2	G	2	hTERTCtrl	559	1.02756	0.829336	1.55884	0.985467	FALSE	FALSE	TRUE	FALSE	FALSE	0.339868	-0.367984	0.0744777	-0.764924
13	G3	G	3	ACVRL1	504	0.858765	1.02535	0.910018	0.997356	FALSE	FALSE	FALSE	FALSE	FALSE	-0.37706	0.605306	-0.0355701	0.0278692
13	G4	G	4	BTK	598	0.749942	0.784621	1.09931	1.01565	FALSE	FALSE	FALSE	FALSE	FALSE	-0.839273	-0.590014	-0.003464	1.24759
13	G5	G	5	MASTL	595	0.977274	1.1047	0.854385	1.00003	FALSE	FALSE	FALSE	FALSE	FALSE	0.126284	0.99931	-0.0450061	0.206004
13	G6	G	6	PIP4K2B	554	0.797694	0.859507	0.904403	1.00164	FALSE	FALSE	FALSE	FALSE	FALSE	-0.636453	-0.218174	-0.0365224	0.313724
13	G7	G	7	MAP2K1	548	0.807216	0.924025	0.821371	1.00029	FALSE	FALSE	FALSE	FALSE	FALSE	-0.596008	0.102179	-0.0506057	0.223352
13	G8	G	8	PIK3CA	502	0.67004	0.713834	0.86617	0.990211	FALSE	FALSE	FALSE	FALSE	FALSE	-1.17864	-0.941494	-0.0430072	-0.448602
13	G9	G	9	CDK9	521	0.974586	1.08183	0.811182	0.986895	FALSE	FALSE	FALSE	FALSE	FALSE	0.114869	0.885737	-0.0523339	-0.669687
13	G10	G	10	LATS1	553	0.806179	0.836815	0.827892	0.987429	FALSE	FALSE	FALSE	FALSE	FALSE	-0.600413	-0.330848	-0.0494996	-0.634093
13	G11	G	11	DGKD	512	0.82092	0.905289	0.753403	0.989584	FALSE	FALSE	FALSE	FALSE	FALSE	-0.537803	0.00915112	-0.062134	-0.490396
13	G12	G	12	PRKD2	532	1.03431	0.979933	5.5573	0.999332	FALSE	FALSE	FALSE	FALSE	FALSE	0.368545	0.379783	0.752669	0.159636
13	G13	G	13	MAST1	520	1.13873	1.11164	0.948505	0.990116	FALSE	FALSE	FALSE	FALSE	FALSE	0.812045	1.03377	-0.0290422	-0.454879
13	G14	G	14	PRKAR1B	540	0.879429	0.887859	1.1302	0.989517	FALSE	FALSE	FALSE	FALSE	FALSE	-0.289295	-0.0773952	0.0017759	-0.494852
13	G15	G	15	GUCY2C	534	0.929772	1.05317	0.78252	0.996917	FALSE	FALSE	FALSE	FALSE	FALSE	-0.0754731	0.743419	-0.0571953	-0.00135522
13	G16	G	16	NADK	544	1.03366	0.899729	0.90454	0.992382	FALSE	FALSE	FALSE	FALSE	FALSE	0.36576	-0.0184562	-0.0364992	-0.303804
13	G17	G	17	CDK15	528	0.952354	0.949794	0.923074	0.987889	FALSE	FALSE	FALSE	FALSE	FALSE	0.0204429	0.230132	-0.0333556	-0.603427
13	G18	G	18	CHKB	520	0.872751	0.870904	0.898373	0.987965	FALSE	FALSE	FALSE	FALSE	FALSE	-0.31766	-0.161584	-0.0375452	-0.598372
13	G19	G	19	PLK2	556	0.931792	0.980637	0.840718	0.988324	FALSE	FALSE	FALSE	FALSE	FALSE	-0.0668911	0.38328	-0.0473243	-0.574433
13	G20	G	20	MAP2K7	542	0.797831	0.71931	1.00398	0.98491	FALSE	FALSE	FALSE	FALSE	FALSE	-0.635872	-0.914306	-0.0196336	-0.802089
13	G21	G	21	CSK	481	0.816876	0.80529	0.844663	0.990555	FALSE	FALSE	FALSE	FALSE	FALSE	-0.554981	-0.48738	-0.0466552	-0.425646
13	G22	G	22	CDC42BPB	542	1.02005	0.970914	0.901747	0.98443	FALSE	FALSE	FALSE	FALSE	FALSE	0.307969	0.335	-0.0369729	-0.834097
13	G23	G	23	negCtrl	566	1.16355	0.942309	1.217	1.00344	FALSE	FALSE	FALSE	TRUE	FALSE	0.917461	0.192967	0.016498	0.433511
13	G24	G	24	emerinCtrl	535	0.20338	0.165423	1.07229	0.993982	FALSE	FALSE	FALSE	FALSE	TRUE	-3.16071	-3.66456	-0.00804723	-0.197104
13	H1	H	1	homoCtrl	531	0.334387	0.193929	1.56463	0.995755	FALSE	TRUE	FALSE	FALSE	FALSE	-2.60428	-3.52301	0.0754598	-0.0788904
13	H2	H	2	hTERTCtrl	637	1.11563	0.930243	1.25621	0.960252	FALSE	FALSE	TRUE	FALSE	FALSE	0.713927	0.133054	0.0231477	-2.44638
13	H3	H	3	WNK2	556	0.857377	0.837138	1.01681	0.994975	FALSE	FALSE	FALSE	FALSE	FALSE	-0.38296	-0.329243	-0.0174563	-0.130899
13	H4	H	4	WNK1	502	0.644661	0.69936	0.883522	1.01807	FALSE	FALSE	FALSE	FALSE	FALSE	-1.28644	-1.01337	-0.040064	1.40912
13	H5	H	5	NEK6	550	0.909451	0.942475	0.843464	0.97646	FALSE	FALSE	FALSE	FALSE	FALSE	-0.161781	0.193794	-0.0468584	-1.36556
13	H6	H	6	STK38	537	0.941581	0.980723	0.827899	0.981711	FALSE	FALSE	FALSE	FALSE	FALSE	-0.0253143	0.383707	-0.0494984	-1.01538
13	H7	H	7	PNCK	545	0.706107	0.796651	0.937227	0.986115	FALSE	FALSE	FALSE	FALSE	FALSE	-1.02545	-0.530277	-0.0309551	-0.721711
13	H8	H	8	CAMK1D	505	0.780763	0.838518	0.79167	0.983981	FALSE	FALSE	FALSE	FALSE	FALSE	-0.708365	-0.322393	-0.0556433	-0.864029
13	H9	H	9	CAMK2A	547	0.922315	0.983161	0.866239	0.986215	FALSE	FALSE	FALSE	FALSE	FALSE	-0.107142	0.395814	-0.0429955	-0.715062
13	H10	H	10	PHKB	434	0.784708	0.855854	0.84211	0.992137	FALSE	FALSE	FALSE	FALSE	FALSE	-0.691608	-0.236315	-0.0470881	-0.320109
13	H11	H	11	MPP4	542	0.848948	0.853635	0.854749	0.989571	FALSE	FALSE	FALSE	FALSE	FALSE	-0.418757	-0.247334	-0.0449444	-0.491263
13	H12	H	12	ERN2	506	0.72755	0.740596	0.876649	0.999801	FALSE	FALSE	FALSE	FALSE	FALSE	-0.934377	-0.808611	-0.0412299	0.190934
13	H13	H	13	NMRK2	521	0.965941	0.940295	0.928773	0.999415	FALSE	FALSE	FALSE	FALSE	FALSE	0.0781519	0.182966	-0.032389	0.165218
13	H14	H	14	ACVR2A	476	0.877017	0.843873	0.957546	0.964068	FALSE	FALSE	FALSE	FALSE	FALSE	-0.29954	-0.295803	-0.0275088	-2.19192
13	H15	H	15	TSSK2	532	0.834133	0.853502	0.88993	0.992059	FALSE	FALSE	FALSE	FALSE	FALSE	-0.481681	-0.24799	-0.0389772	-0.325315
13	H16	H	16	PINK1	564	0.954617	1.05172	0.87562	1.00371	FALSE	FALSE	FALSE	FALSE	FALSE	0.0300524	0.736242	-0.0414044	0.451351
13	H17	H	17	CHKA	584	0.932393	0.956024	0.859044	0.979122	FALSE	FALSE	FALSE	FALSE	FALSE	-0.0643385	0.261069	-0.0442159	-1.18807
13	H18	H	18	CSNK1E	502	0.992696	0.911122	1.07305	1.00829	FALSE	FALSE	FALSE	FALSE	FALSE	0.191787	0.0381151	-0.0079184	0.757022
13	H19	H	19	STRADB	536	0.985229	0.98544	1.09455	0.995167	FALSE	FALSE	FALSE	FALSE	FALSE	0.160076	0.40713	-0.00427177	-0.118091
13	H20	H	20	CDKL4	553	0.961067	1.00071	0.873404	0.996529	FALSE	FALSE	FALSE	FALSE	FALSE	0.0574495	0.482946	-0.0417802	-0.0272322
13	H21	H	21	NUAK1	583	0.998864	0.995667	0.910662	0.983732	FALSE	FALSE	FALSE	FALSE	FALSE	0.217986	0.45791	-0.0354608	-0.880659
13	H22	H	22	CSNK2A1	517	0.85625	0.913275	0.864906	0.984883	FALSE	FALSE	FALSE	FALSE	FALSE	-0.387745	0.0488013	-0.0432216	-0.803872
13	H23	H	23	negCtrl	549	1.00334	1.03082	1.21249	0.986897	FALSE	FALSE	FALSE	TRUE	FALSE	0.236997	0.632458	0.0157332	-0.669585
13	H24	H	24	NA	511	0.941581	0.888807	0.916367	1.01762	FALSE	FALSE	FALSE	FALSE	FALSE	-0.0253139	-0.0726882	-0.0344932	1.37917
13	I1	I	1	heteroCtrl	374	0.220473	0.200943	1.13896	0.988084	TRUE	FALSE	FALSE	FALSE	FALSE	-3.08811	-3.48819	0.00326099	-0.590396
13	I2	I	2	hTERTCtrl	575	1.23237	0.973441	1.3013	0.955494	FALSE	FALSE	TRUE	FALSE	FALSE	1.20978	0.347549	0.0307962	-2.76366
13	I3	I	3	PIK3R1	515	0.736128	0.934396	0.822873	1.00443	FALSE	FALSE	FALSE	FALSE	FALSE	-0.897944	0.153678	-0.050351	0.499903
13	I4	I	4	MOS	566	0.756101	0.81637	0.873376	0.994936	FALSE	FALSE	FALSE	FALSE	FALSE	-0.813113	-0.432368	-0.0417849	-0.133458
13	I5	I	5	MAP3K2	593	0.779772	0.748677	0.977476	0.988911	FALSE	FALSE	FALSE	FALSE	FALSE	-0.712571	-0.768488	-0.0241283	-0.535293
13	I6	I	6	JAK2	567	0.866925	0.882794	0.977715	0.980363	FALSE	FALSE	FALSE	FALSE	FALSE	-0.342403	-0.102548	-0.0240878	-1.1053
13	I7	I	7	RIPK4	512	0.813315	0.843604	0.835599	1.00139	FALSE	FALSE	FALSE	FALSE	FALSE	-0.570105	-0.297138	-0.0481925	0.297198
13	I8	I	8	PRKAR2A	530	0.848272	0.935157	0.867271	0.997715	FALSE	FALSE	FALSE	FALSE	FALSE	-0.42163	0.157457	-0.0428205	0.0518109
13	I9	I	9	GK	563	0.729198	0.870671	0.81946	1.00185	FALSE	FALSE	FALSE	FALSE	FALSE	-0.92738	-0.162742	-0.0509298	0.327374
13	I10	I	10	ERBB3	547	0.909975	0.963055	0.85922	0.996404	FALSE	FALSE	FALSE	FALSE	FALSE	-0.159556	0.295979	-0.0441861	-0.0356168
13	I11	I	11	MAPK7	569	0.846873	0.93798	0.824712	0.988603	FALSE	FALSE	FALSE	FALSE	FALSE	-0.427574	0.171473	-0.050039	-0.555809
13	I12	I	12	VRK2	520	0.935835	0.940845	0.86011	0.978873	FALSE	FALSE	FALSE	FALSE	FALSE	-0.049719	0.185698	-0.0440351	-1.20467
13	I13	I	13	CAMKK2	549	0.893002	0.966735	0.800487	0.979075	FALSE	FALSE	FALSE	FALSE	FALSE	-0.231644	0.314251	-0.0541478	-1.19115
13	I14	I	14	PKIB	565	0.937663	1.07881	0.78024	0.990619	FALSE	FALSE	FALSE	FALSE	FALSE	-0.0419543	0.870749	-0.0575821	-0.421378
13	I15	I	15	PIP5K1C	506	0.80827	0.831166	0.859992	0.986719	FALSE	FALSE	FALSE	FALSE	FALSE	-0.591533	-0.358901	-0.0440551	-0.681418
13	I16	I	16	MAP3K4	548	0.863147	0.911814	0.825764	0.998271	FALSE	FALSE	FALSE	FALSE	FALSE	-0.35845	0.0415472	-0.0498606	0.0889072
13	I17	I	17	MAP3K6	563	0.976571	0.929617	0.927741	0.982817	FALSE	FALSE	FALSE	FALSE	FALSE	0.123299	0.129948	-0.032564	-0.941661
13	I18	I	18	MAP3K11	541	0.876557	0.883823	0.884252	1.00229	FALSE	FALSE	FALSE	FALSE	FALSE	-0.301496	-0.0974364	-0.0399403	0.356599
13	I19	I	19	CKMT1A	529	0.982838	1.02022	0.995715	0.979876	FALSE	FALSE	FALSE	FALSE	FALSE	0.149919	0.579827	-0.0210348	-1.13774
13	I20	I	20	PHKG2	552	0.759515	0.747283	0.967228	0.997569	FALSE	FALSE	FALSE	FALSE	FALSE	-0.79861	-0.775407	-0.0258664	0.042087
13	I21	I	21	MAPK14	601	1.05086	1.05465	0.934232	0.994724	FALSE	FALSE	FALSE	FALSE	FALSE	0.438824	0.750795	-0.0314631	-0.147655
13	I22	I	22	PRPS2	547	0.83969	0.815316	1.0289	0.98239	FALSE	FALSE	FALSE	FALSE	FALSE	-0.45808	-0.437598	-0.0154066	-0.970093
13	I23	I	23	negCtrl	557	0.926513	0.992708	0.886073	1.00601	FALSE	FALSE	FALSE	TRUE	FALSE	-0.089313	0.443217	-0.0396315	0.604993
13	I24	I	24	emerinCtrl	510	0.154448	0.149748	1.14806	1.00013	FALSE	FALSE	FALSE	FALSE	TRUE	-3.36854	-3.74239	0.00480463	0.212863
13	J1	J	1	homoCtrl	558	0.295113	0.177651	1.47287	0.98238	FALSE	TRUE	FALSE	FALSE	FALSE	-2.77109	-3.60384	0.0598969	-0.97079
13	J2	J	2	hTERTCtrl	634	1.16456	0.892282	1.35984	0.965027	FALSE	FALSE	TRUE	FALSE	FALSE	0.921768	-0.0554333	0.040726	-2.12798
13	J3	J	3	BMPR1B	529	0.783776	0.84476	0.92414	0.999374	FALSE	FALSE	FALSE	FALSE	FALSE	-0.695568	-0.291401	-0.0331748	0.162468
13	J4	J	4	NADK2	533	0.841683	0.858664	0.939327	0.979838	FALSE	FALSE	FALSE	FALSE	FALSE	-0.449616	-0.222361	-0.0305989	-1.14031
13	J5	J	5	EFNA1	510	0.980767	0.908633	0.94492	0.99043	FALSE	FALSE	FALSE	FALSE	FALSE	0.141122	0.0257539	-0.0296502	-0.43394
13	J6	J	6	VRK3	535	0.625317	0.686479	0.863361	0.984602	FALSE	FALSE	FALSE	FALSE	FALSE	-1.3686	-1.07732	-0.0434837	-0.822633
13	J7	J	7	CDC42BPA	500	0.817493	0.881304	0.841476	0.985253	FALSE	FALSE	FALSE	FALSE	FALSE	-0.552361	-0.109944	-0.0471956	-0.779225
13	J8	J	8	PAK3	581	0.851528	0.923539	0.824101	0.980937	FALSE	FALSE	FALSE	FALSE	FALSE	-0.407802	0.0997657	-0.0501427	-1.06699
13	J9	J	9	STK39	528	0.787629	0.81747	0.998966	0.992574	FALSE	FALSE	FALSE	FALSE	FALSE	-0.679201	-0.426903	-0.0204833	-0.291014
13	J10	J	10	MST1R	549	0.805194	0.815069	0.955132	0.986632	FALSE	FALSE	FALSE	FALSE	FALSE	-0.604598	-0.438825	-0.0279181	-0.687264
13	J11	J	11	INSR	545	0.981298	1.08931	0.748517	0.982497	FALSE	FALSE	FALSE	FALSE	FALSE	0.143378	0.922882	-0.0629627	-0.963015
13	J12	J	12	PLK4	543	1.06719	1.04223	0.858481	1.02837	FALSE	FALSE	FALSE	FALSE	FALSE	0.508178	0.689124	-0.0443113	2.09632
13	J13	J	13	MAP3K8	505	0.90416	1.00058	0.843487	1.00159	FALSE	FALSE	FALSE	FALSE	FALSE	-0.184252	0.482298	-0.0468546	0.310531
13	J14	J	14	MAGI1	541	0.860478	0.914927	0.845377	0.987669	FALSE	FALSE	FALSE	FALSE	FALSE	-0.369787	0.0570062	-0.0465339	-0.618122
13	J15	J	15	MAP4K5	503	0.972735	1.07031	0.847276	1.00593	FALSE	FALSE	FALSE	FALSE	FALSE	0.107006	0.828515	-0.046212	0.599887
13	J16	J	16	NRBP2	532	0.803003	0.89455	0.767929	0.987619	FALSE	FALSE	FALSE	FALSE	FALSE	-0.613902	-0.0441713	-0.0596701	-0.62141
13	J17	J	17	NEK5	576	0.983544	1.06756	0.817425	0.998087	FALSE	FALSE	FALSE	FALSE	FALSE	0.152916	0.814861	-0.0512751	0.0766241
13	J18	J	18	MPP6	511	1.12559	1.12255	0.867629	0.987796	FALSE	FALSE	FALSE	FALSE	FALSE	0.756241	1.08794	-0.0427598	-0.609636
13	J19	J	19	CSNK1A1L	562	0.942049	0.871316	1.01127	0.993743	FALSE	FALSE	FALSE	FALSE	FALSE	-0.0233256	-0.159538	-0.0183958	-0.213013
13	J20	J	20	MAP3K5	556	0.844805	0.816219	0.999567	0.982641	FALSE	FALSE	FALSE	FALSE	FALSE	-0.436355	-0.433116	-0.0203813	-0.953357
13	J21	J	21	PGK1	521	0.820085	0.781726	1.12667	0.993983	FALSE	FALSE	FALSE	FALSE	FALSE	-0.541352	-0.604385	0.00117633	-0.197065
13	J22	J	22	TJP3	541	0.966965	0.977918	0.925608	0.993559	FALSE	FALSE	FALSE	FALSE	FALSE	0.0825002	0.369781	-0.0329258	-0.2253
13	J23	J	23	negCtrl	561	0.875266	0.819435	0.964497	0.999041	FALSE	FALSE	FALSE	TRUE	FALSE	-0.306976	-0.417147	-0.0263298	0.140266
13	J24	J	24	NA	492	1.08287	0.982916	0.966219	1.01209	FALSE	FALSE	FALSE	FALSE	FALSE	0.574788	0.394595	-0.0260377	1.01062
13	K1	K	1	heteroCtrl	459	0.273571	0.259653	1.09042	1.00458	TRUE	FALSE	FALSE	FALSE	FALSE	-2.86258	-3.19667	-0.00497162	0.509601
13	K2	K	2	hTERTCtrl	599	1.0621	0.685641	1.45814	0.954625	FALSE	FALSE	TRUE	FALSE	FALSE	0.486576	-1.08148	0.0573978	-2.82165
13	K3	K	3	MYO3B	564	0.642828	0.71928	0.821216	0.99181	FALSE	FALSE	FALSE	FALSE	FALSE	-1.29422	-0.914454	-0.0506319	-0.341958
13	K4	K	4	CAMK2G	586	0.804687	1.00197	0.877163	1.00585	FALSE	FALSE	FALSE	FALSE	FALSE	-0.606752	0.489205	-0.0411426	0.594353
13	K5	K	5	MAP2K4	509	0.805272	0.796785	0.962697	1.00279	FALSE	FALSE	FALSE	FALSE	FALSE	-0.604264	-0.529614	-0.026635	0.390342
13	K6	K	6	TESK2	531	0.858525	0.838723	0.949191	0.992382	FALSE	FALSE	FALSE	FALSE	FALSE	-0.37808	-0.321375	-0.0289259	-0.303821
13	K7	K	7	AK9	571	0.772812	0.908305	0.806967	0.998732	FALSE	FALSE	FALSE	FALSE	FALSE	-0.742137	0.0241255	-0.0530489	0.119619
13	K8	K	8	MAP3K15	514	0.684557	0.776654	0.781853	0.995554	FALSE	FALSE	FALSE	FALSE	FALSE	-1.11698	-0.62957	-0.0573084	-0.0922936
13	K9	K	9	ATP23	544	0.910597	0.897877	0.935122	0.996952	FALSE	FALSE	FALSE	FALSE	FALSE	-0.156914	-0.0276524	-0.0313121	0.000917156
13	K10	K	10	MUSK	516	0.702401	0.751081	0.886855	0.99201	FALSE	FALSE	FALSE	FALSE	FALSE	-1.04119	-0.756552	-0.0394988	-0.328597
13	K11	K	11	NTRK1	549	0.837391	0.903805	0.843698	0.985718	FALSE	FALSE	FALSE	FALSE	FALSE	-0.467844	0.00178154	-0.0468188	-0.748201
13	K12	K	12	KNDC1	567	0.811143	0.860203	0.862126	1.00108	FALSE	FALSE	FALSE	FALSE	FALSE	-0.579328	-0.214717	-0.0436932	0.276452
13	K13	K	13	PRKCZ	534	0.859005	0.88105	0.837386	0.995265	FALSE	FALSE	FALSE	FALSE	FALSE	-0.376043	-0.111206	-0.0478894	-0.111545
13	K14	K	14	CDADC1	477	0.963949	0.994626	0.829488	1.00371	FALSE	FALSE	FALSE	FALSE	FALSE	0.0696895	0.452743	-0.049229	0.451698
13	K15	K	15	CALM1	595	0.899252	0.942838	0.905832	0.989295	FALSE	FALSE	FALSE	FALSE	FALSE	-0.205101	0.195594	-0.03628	-0.509642
13	K16	K	16	PRPS1L1	518	0.923429	0.912577	0.844851	1.00115	FALSE	FALSE	FALSE	FALSE	FALSE	-0.102414	0.0453387	-0.0466233	0.280867
13	K17	K	17	MAP3K10	522	0.900401	0.938722	0.86091	0.999964	FALSE	FALSE	FALSE	FALSE	FALSE	-0.200221	0.175157	-0.0438994	0.201784
13	K18	K	18	CASK	541	0.856578	0.851977	0.892558	0.994971	FALSE	FALSE	FALSE	FALSE	FALSE	-0.386349	-0.255564	-0.0385315	-0.131168
13	K19	K	19	ITPK1	527	0.859828	0.863581	0.88566	0.989273	FALSE	FALSE	FALSE	FALSE	FALSE	-0.372548	-0.197948	-0.0397015	-0.511104
13	K20	K	20	MAP2K2	542	0.825084	0.861843	0.921226	0.998209	FALSE	FALSE	FALSE	FALSE	FALSE	-0.520117	-0.206575	-0.0336691	0.0847407
13	K21	K	21	CAMKV	460	0.758726	0.700116	0.971398	0.9809	FALSE	FALSE	FALSE	FALSE	FALSE	-0.801963	-1.00961	-0.0251592	-1.06947
13	K22	K	22	PSKH2	516	0.872182	0.962438	0.87721	1.00051	FALSE	FALSE	FALSE	FALSE	FALSE	-0.320076	0.292916	-0.0411347	0.238306
13	K23	K	23	negCtrl	515	1.08021	1.07958	0.870837	0.990778	FALSE	FALSE	FALSE	TRUE	FALSE	0.563504	0.874573	-0.0422156	-0.410766
13	K24	K	24	emerinCtrl	566	0.152227	0.170419	0.923928	0.999021	FALSE	FALSE	FALSE	FALSE	TRUE	-3.37797	-3.63975	-0.0332107	0.138945
13	L1	L	1	homoCtrl	522	0.272298	0.149156	1.4146	0.996571	FALSE	TRUE	FALSE	FALSE	FALSE	-2.86799	-3.74533	0.0500132	-0.0244695
13	L2	L	2	hTERTCtrl	588	1.10544	0.748378	1.36306	0.962828	FALSE	FALSE	TRUE	FALSE	FALSE	0.670663	-0.769972	0.0412715	-2.27462
13	L3	L	3	PAK1	507	0.736643	0.788287	0.816551	0.970504	FALSE	FALSE	FALSE	FALSE	FALSE	-0.895758	-0.571809	-0.0514232	-1.76273
13	L4	L	4	SRC	539	0.824041	0.805091	0.925161	0.987204	FALSE	FALSE	FALSE	FALSE	FALSE	-0.524546	-0.488368	-0.0330016	-0.649108
13	L5	L	5	XYLB	545	0.816476	0.869748	1.03412	0.99396	FALSE	FALSE	FALSE	FALSE	FALSE	-0.556681	-0.167322	-0.0145204	-0.19858
13	L6	L	6	PDK1	572	0.69569	0.837018	0.860123	0.995127	FALSE	FALSE	FALSE	FALSE	FALSE	-1.0697	-0.32984	-0.0440329	-0.120762
13	L7	L	7	PFKP	591	0.792424	0.856009	0.819699	0.985959	FALSE	FALSE	FALSE	FALSE	FALSE	-0.658836	-0.235543	-0.0508894	-0.732139
13	L8	L	8	PRKCD	519	0.727756	0.880624	0.914436	1.01848	FALSE	FALSE	FALSE	FALSE	FALSE	-0.933504	-0.113319	-0.0348207	1.43651
13	L9	L	9	EIF2AK1	579	0.897332	0.99391	0.838788	1.00696	FALSE	FALSE	FALSE	FALSE	FALSE	-0.213254	0.449187	-0.0476515	0.668572
13	L10	L	10	PDK2	565	0.8814	0.865017	0.870624	0.991912	FALSE	FALSE	FALSE	FALSE	FALSE	-0.280923	-0.190814	-0.0422518	-0.33514
13	L11	L	11	MAK	500	0.864398	0.967663	0.774312	0.991089	FALSE	FALSE	FALSE	FALSE	FALSE	-0.353138	0.318859	-0.0585875	-0.390007
13	L12	L	12	PRPF4B	549	0.796818	0.903419	0.879312	1.01677	FALSE	FALSE	FALSE	FALSE	FALSE	-0.640171	-0.000137245	-0.0407781	1.32272
13	L13	L	13	INSRR	530	0.846181	0.903776	0.746007	0.987231	FALSE	FALSE	FALSE	FALSE	FALSE	-0.43051	0.00163858	-0.0633884	-0.647324
13	L14	L	14	ADPGK	536	0.837596	0.980969	0.816695	1.00858	FALSE	FALSE	FALSE	FALSE	FALSE	-0.466976	0.384927	-0.0513988	0.776132
13	L15	L	15	RIOK1	541	0.935434	0.939065	0.976482	0.997675	FALSE	FALSE	FALSE	FALSE	FALSE	-0.0514242	0.176859	-0.024297	0.0491641
13	L16	L	16	STK11	502	0.815474	0.908905	0.983913	1.02349	FALSE	FALSE	FALSE	FALSE	FALSE	-0.560935	0.027106	-0.0230364	1.7706
13	L17	L	17	IRAK3	508	0.892301	0.977397	0.979869	1.00539	FALSE	FALSE	FALSE	FALSE	FALSE	-0.234625	0.367191	-0.0237225	0.563924
13	L18	L	18	NEK3	536	0.866135	0.946106	0.819659	1.0032	FALSE	FALSE	FALSE	FALSE	FALSE	-0.345758	0.211823	-0.0508962	0.417268
13	L19	L	19	WEE2	512	0.798313	0.803308	0.85194	1.01399	FALSE	FALSE	FALSE	FALSE	FALSE	-0.633823	-0.497222	-0.0454207	1.13729
13	L20	L	20	SCYL1	539	0.90632	0.943456	0.806156	0.992457	FALSE	FALSE	FALSE	FALSE	FALSE	-0.175079	0.198662	-0.0531863	-0.298777
13	L21	L	21	DSTYK	549	0.883729	0.879088	0.916779	1.00738	FALSE	FALSE	FALSE	FALSE	FALSE	-0.27103	-0.120946	-0.0344233	0.696124
13	L22	L	22	CAMK1	577	1.02733	0.974019	0.917764	0.990239	FALSE	FALSE	FALSE	FALSE	FALSE	0.338894	0.350419	-0.0342563	-0.446701
13	L23	L	23	negCtrl	507	0.898798	0.981643	0.934796	1.00958	FALSE	FALSE	FALSE	TRUE	FALSE	-0.207028	0.388274	-0.0313674	0.843082
13	L24	L	24	NA	540	1.0974	1.24369	0.854036	1.00865	FALSE	FALSE	FALSE	FALSE	FALSE	0.636483	1.68942	-0.0450653	0.781355
13	M1	M	1	heteroCtrl	451	0.28659	0.222356	1.3326	0.999768	TRUE	FALSE	FALSE	FALSE	FALSE	-2.80729	-3.38187	0.0361055	0.188747
13	M2	M	2	hTERTCtrl	503	1.03434	0.848788	1.46668	0.978989	FALSE	FALSE	TRUE	FALSE	FALSE	0.368647	-0.271401	0.0588476	-1.19689
13	M3	M	3	DLG4	502	0.713516	0.8072	0.840761	0.991774	FALSE	FALSE	FALSE	FALSE	FALSE	-0.993983	-0.477898	-0.0473169	-0.344363
13	M4	M	4	PAK4	598	0.801353	0.808138	0.928981	0.992433	FALSE	FALSE	FALSE	FALSE	FALSE	-0.620911	-0.473239	-0.0323537	-0.300431
13	M5	M	5	ROCK1	616	0.789989	0.872756	0.874504	0.989712	FALSE	FALSE	FALSE	FALSE	FALSE	-0.669177	-0.152388	-0.0415936	-0.481841
13	M6	M	6	AKT2	520	0.721083	0.735011	0.882907	0.996393	FALSE	FALSE	FALSE	FALSE	FALSE	-0.961846	-0.836345	-0.0401684	-0.0362999
13	M7	M	7	CDK7	545	0.815894	0.925663	0.903899	1	FALSE	FALSE	FALSE	FALSE	FALSE	-0.55915	0.110315	-0.036608	0.204532
13	M8	M	8	UCK1	557	0.813639	0.842254	0.901093	0.997775	FALSE	FALSE	FALSE	FALSE	FALSE	-0.56873	-0.303841	-0.0370839	0.055862
13	M9	M	9	TSSK4	570	0.782356	0.913529	0.819587	1.00164	FALSE	FALSE	FALSE	FALSE	FALSE	-0.7016	0.0500657	-0.0509083	0.313436
13	M10	M	10	RIPK3	577	0.897734	0.957264	0.87591	1.00106	FALSE	FALSE	FALSE	FALSE	FALSE	-0.211546	0.267226	-0.0413553	0.274639
13	M11	M	11	FGGY	505	0.780963	0.88652	1.55819	0.990238	FALSE	FALSE	FALSE	FALSE	FALSE	-0.707512	-0.0840433	0.0743676	-0.446803
13	M12	M	12	NUAK2	518	0.997544	1.14623	0.782471	0.992836	FALSE	FALSE	FALSE	FALSE	FALSE	0.212379	1.20551	-0.0572037	-0.273499
13	M13	M	13	RPS6KA1	509	0.898016	0.901387	0.872068	0.992189	FALSE	FALSE	FALSE	FALSE	FALSE	-0.210349	-0.0102257	-0.0420069	-0.316692
13	M14	M	14	MAP2K6	536	0.989946	1.02728	0.870423	0.997278	FALSE	FALSE	FALSE	FALSE	FALSE	0.180109	0.614889	-0.042286	0.0226972
13	M15	M	15	NME9	572	0.883514	1.00135	0.790665	0.998686	FALSE	FALSE	FALSE	FALSE	FALSE	-0.271946	0.48614	-0.0558138	0.116561
13	M16	M	16	PI4KB	516	0.938164	1.07992	0.695481	0.998432	FALSE	FALSE	FALSE	FALSE	FALSE	-0.0398259	0.876281	-0.0719582	0.0996701
13	M17	M	17	SIK2	471	0.929089	0.961008	0.989961	0.995704	FALSE	FALSE	FALSE	FALSE	FALSE	-0.0783703	0.285815	-0.0220108	-0.0822603
13	M18	M	18	EEF2K	583	0.762008	0.753777	0.948524	1.00839	FALSE	FALSE	FALSE	FALSE	FALSE	-0.788024	-0.743165	-0.029039	0.76389
13	M19	M	19	PRKACG	555	0.857301	0.897435	0.897589	1.00616	FALSE	FALSE	FALSE	FALSE	FALSE	-0.38328	-0.0298476	-0.0376781	0.615224
13	M20	M	20	AGK	502	0.801287	0.837033	0.82303	0.993235	FALSE	FALSE	FALSE	FALSE	FALSE	-0.621192	-0.329767	-0.0503243	-0.246892
13	M21	M	21	CDK19	591	0.934497	1.01522	0.796895	0.988717	FALSE	FALSE	FALSE	FALSE	FALSE	-0.055403	0.55501	-0.0547572	-0.548177
13	M22	M	22	STK16	539	1.03411	0.988966	0.951547	0.998646	FALSE	FALSE	FALSE	FALSE	FALSE	0.367707	0.424637	-0.0285262	0.113938
13	M23	M	23	negCtrl	571	1.00213	1.07129	0.859029	0.987249	FALSE	FALSE	FALSE	TRUE	FALSE	0.231844	0.833427	-0.0442184	-0.646069
13	M24	M	24	emerinCtrl	572	0.223342	0.225966	1.16955	0.993446	FALSE	FALSE	FALSE	FALSE	TRUE	-3.07592	-3.36394	0.00844995	-0.232824
13	N1	N	1	homoCtrl	511	0.322916	0.162839	1.75654	0.979568	FALSE	TRUE	FALSE	FALSE	FALSE	-2.653	-3.67739	0.108011	-1.15833
13	N2	N	2	hTERTCtrl	523	1.01183	0.730911	1.33834	0.955384	FALSE	FALSE	TRUE	FALSE	FALSE	0.273054	-0.856702	0.037079	-2.77102
13	N3	N	3	MYLK3	530	0.724023	0.771327	0.84055	0.998167	FALSE	FALSE	FALSE	FALSE	FALSE	-0.94936	-0.65602	-0.0473527	0.0819597
13	N4	N	4	FGFR1	571	0.812761	0.813296	0.947612	1.00489	FALSE	FALSE	FALSE	FALSE	FALSE	-0.572457	-0.447627	-0.0291937	0.530477
13	N5	N	5	PKDCC	547	0.833132	0.831886	0.934061	0.994187	FALSE	FALSE	FALSE	FALSE	FALSE	-0.485936	-0.355322	-0.0314921	-0.183463
13	N6	N	6	TEX14	505	0.733311	0.813463	0.867299	0.999811	FALSE	FALSE	FALSE	FALSE	FALSE	-0.909907	-0.446803	-0.0428157	0.19161
13	N7	N	7	STK10	565	0.890716	0.966501	0.853419	1.0102	FALSE	FALSE	FALSE	FALSE	FALSE	-0.241354	0.313089	-0.04517	0.884701
13	N8	N	8	PBK	524	0.850493	1.00061	0.788294	1.01069	FALSE	FALSE	FALSE	FALSE	FALSE	-0.412195	0.482439	-0.0562161	0.917007
13	N9	N	9	SBK1	548	0.852803	0.903273	0.72927	0.986885	FALSE	FALSE	FALSE	FALSE	FALSE	-0.402384	-0.000858092	-0.0662272	-0.670366
13	N10	N	10	KSR2	573	0.766897	0.863772	0.822202	1.00525	FALSE	FALSE	FALSE	FALSE	FALSE	-0.767256	-0.196999	-0.0504647	0.554124
13	N11	N	11	ABL1	544	0.944962	0.92788	0.863947	0.977777	FALSE	FALSE	FALSE	FALSE	FALSE	-0.010956	0.121321	-0.0433844	-1.27773
13	N12	N	12	CDKL1	513	0.835805	0.909356	0.804249	1.0108	FALSE	FALSE	FALSE	FALSE	FALSE	-0.474582	0.0293451	-0.0535097	0.924161
13	N13	N	13	EFNB3	511	0.906973	0.986264	0.870707	0.998258	FALSE	FALSE	FALSE	FALSE	FALSE	-0.172305	0.411219	-0.0422377	0.0880052
13	N14	N	14	CIB2	535	0.884419	0.877808	0.882701	0.992478	FALSE	FALSE	FALSE	FALSE	FALSE	-0.2681	-0.127303	-0.0402033	-0.297421
13	N15	N	15	TRIB3	560	0.957966	1.06418	0.812322	0.982634	FALSE	FALSE	FALSE	FALSE	FALSE	0.0442791	0.79812	-0.0521406	-0.953869
13	N16	N	16	CDK4	593	1.11848	1.17223	0.880122	0.996919	FALSE	FALSE	FALSE	FALSE	FALSE	0.726052	1.3346	-0.0406408	-0.00124143
13	N17	N	17	FASTKD3	498	0.743486	0.76618	0.838734	0.982525	FALSE	FALSE	FALSE	FALSE	FALSE	-0.866693	-0.681576	-0.0476607	-0.961114
13	N18	N	18	MOK	536	0.969003	1.01523	0.854157	0.995307	FALSE	FALSE	FALSE	FALSE	FALSE	0.0911575	0.55505	-0.0450449	-0.108755
13	N19	N	19	NAGK	528	1.00743	0.968338	0.883754	0.989027	FALSE	FALSE	FALSE	FALSE	FALSE	0.254387	0.322211	-0.0400248	-0.527507
13	N20	N	20	PRKAG3	546	0.894367	0.985531	0.806471	0.992129	FALSE	FALSE	FALSE	FALSE	FALSE	-0.225849	0.407583	-0.053133	-0.320684
13	N21	N	21	SCYL2	520	0.922073	0.915154	0.899057	0.992439	FALSE	FALSE	FALSE	FALSE	FALSE	-0.10817	0.0581327	-0.0374291	-0.299992
13	N22	N	22	LRRK2	515	0.898903	0.925632	1.04167	1.00189	FALSE	FALSE	FALSE	FALSE	FALSE	-0.206584	0.110159	-0.0132401	0.329914
13	N23	N	23	negCtrl	514	1.00847	1.00729	0.917782	0.994432	FALSE	FALSE	FALSE	TRUE	FALSE	0.258773	0.515633	-0.0342531	-0.167114
13	N24	N	24	NA	566	1.07319	1.16772	0.953441	1.00392	FALSE	FALSE	FALSE	FALSE	FALSE	0.533659	1.31221	-0.0282049	0.465844
13	O1	O	1	heteroCtrl	420	0.255883	0.198243	1.27674	0.994806	TRUE	FALSE	FALSE	FALSE	FALSE	-2.93771	-3.50159	0.0266306	-0.142155
13	O2	O	2	hTERTCtrl	561	1.19083	0.905818	1.2124	0.966106	FALSE	FALSE	TRUE	FALSE	FALSE	1.03335	0.0117756	0.0157172	-2.05601
13	O3	O	3	SRPK2	570	0.671341	0.829572	0.786157	1.0071	FALSE	FALSE	FALSE	FALSE	FALSE	-1.17312	-0.366812	-0.0565785	0.677668
13	O4	O	4	MAGI3	530	0.803791	0.847705	0.853025	1.01075	FALSE	FALSE	FALSE	FALSE	FALSE	-0.610557	-0.276778	-0.0452368	0.921251
13	O5	O	5	CIT	538	0.886608	0.934151	1.09214	1.00203	FALSE	FALSE	FALSE	FALSE	FALSE	-0.258806	0.152462	-0.00467958	0.339837
13	O6	O	6	CDC7	543	0.929214	0.934535	0.968586	0.998236	FALSE	FALSE	FALSE	FALSE	FALSE	-0.0778393	0.154367	-0.0256362	0.0865912
13	O7	O	7	AKT1	449	0.892973	0.858801	0.866967	1.0061	FALSE	FALSE	FALSE	FALSE	FALSE	-0.23177	-0.221682	-0.042872	0.610869
13	O8	O	8	TRRAP	530	0.832232	0.862947	0.966655	1.01658	FALSE	FALSE	FALSE	FALSE	FALSE	-0.489759	-0.201096	-0.0259637	1.30969
13	O9	O	9	PDK3	571	0.804785	0.864091	0.896932	1.0102	FALSE	FALSE	FALSE	FALSE	FALSE	-0.606336	-0.195415	-0.0377896	0.884433
13	O10	O	10	RPS6KA4	577	0.770459	0.882637	0.806964	1.00273	FALSE	FALSE	FALSE	FALSE	FALSE	-0.752128	-0.103327	-0.0530494	0.386423
13	O11	O	11	COL4A3BP	531	0.896307	0.968609	0.72329	1.005	FALSE	FALSE	FALSE	FALSE	FALSE	-0.217609	0.323558	-0.0672415	0.537509
13	O12	O	12	RNASEL	562	0.854358	0.931526	0.928281	0.998012	FALSE	FALSE	FALSE	FALSE	FALSE	-0.395782	0.139428	-0.0324724	0.0716351
13	O13	O	13	NTRK2	584	0.793171	0.837681	0.870372	0.998626	FALSE	FALSE	FALSE	FALSE	FALSE	-0.655661	-0.326549	-0.0422945	0.112608
13	O14	O	14	IKBKB	502	0.969805	1.12051	0.850808	0.999676	FALSE	FALSE	FALSE	FALSE	FALSE	0.0945644	1.0778	-0.0456128	0.182618
13	O15	O	15	IPMK	529	0.825315	0.931124	0.856624	1.00373	FALSE	FALSE	FALSE	FALSE	FALSE	-0.519135	0.137432	-0.0446263	0.45319
13	O16	O	16	BMPR1A	437	0.767157	0.814661	0.857208	0.984279	FALSE	FALSE	FALSE	FALSE	FALSE	-0.766154	-0.44085	-0.0445272	-0.84413
13	O17	O	17	TYRO3	527	0.887506	0.937634	0.910002	1.00657	FALSE	FALSE	FALSE	FALSE	FALSE	-0.254989	0.169757	-0.0355728	0.642398
13	O18	O	18	PIK3R4	517	0.857582	0.857128	0.854228	0.989312	FALSE	FALSE	FALSE	FALSE	FALSE	-0.382086	-0.229987	-0.0450328	-0.508557
13	O19	O	19	HK1	549	0.852145	0.917838	0.865431	0.995486	FALSE	FALSE	FALSE	FALSE	FALSE	-0.40518	0.071459	-0.0431325	-0.0967962
13	O20	O	20	JAK3	547	0.992949	0.994078	1.09219	1.00522	FALSE	FALSE	FALSE	FALSE	FALSE	0.192861	0.450018	-0.00467219	0.552245
13	O21	O	21	GRK6	509	0.844345	0.806921	0.883805	0.992273	FALSE	FALSE	FALSE	FALSE	FALSE	-0.438308	-0.479286	-0.0400162	-0.311086
13	O22	O	22	MAP2K5	517	0.962164	1.106	0.797806	1.0182	FALSE	FALSE	FALSE	FALSE	FALSE	0.0621076	1.00577	-0.0546026	1.4177
13	O23	O	23	negCtrl	560	0.966525	0.934311	1.33764	0.999655	FALSE	FALSE	FALSE	TRUE	FALSE	0.0806308	0.153257	0.0369601	0.181198
13	O24	O	24	emerinCtrl	527	0.239513	0.239194	0.955796	0.987485	FALSE	FALSE	FALSE	FALSE	TRUE	-3.00724	-3.29826	-0.0278056	-0.63034
13	P2	P	2	hTERTCtrl	576	1.11984	0.814987	1.21922	0.95567	FALSE	FALSE	TRUE	FALSE	FALSE	0.731832	-0.439231	0.0168742	-2.75193
13	P4	P	4	ATM	515	0.769533	0.837624	0.841741	0.991659	FALSE	FALSE	FALSE	FALSE	FALSE	-0.756064	-0.326831	-0.0471508	-0.352021
13	P5	P	5	MAPK8	445	0.814201	0.834036	0.849911	0.995007	FALSE	FALSE	FALSE	FALSE	FALSE	-0.566343	-0.344648	-0.0457649	-0.128753
13	P6	P	6	MAP3K3	535	0.742909	0.758608	0.925176	0.993371	FALSE	FALSE	FALSE	FALSE	FALSE	-0.869142	-0.719175	-0.032999	-0.23783
13	P7	P	7	PKN3	572	0.861309	0.900273	0.869896	1.0069	FALSE	FALSE	FALSE	FALSE	FALSE	-0.366258	-0.0157569	-0.0423753	0.664278
13	P8	P	8	EPHA4	370	0.843884	0.825427	0.976556	1.01779	FALSE	FALSE	FALSE	FALSE	FALSE	-0.440267	-0.387393	-0.0242844	1.39047
13	P9	P	9	EFNA2	565	0.896021	0.923482	0.881194	1.00739	FALSE	FALSE	FALSE	FALSE	FALSE	-0.218822	0.0994845	-0.040459	0.696823
13	P10	P	10	TRPM6	566	0.758004	0.936786	0.733282	0.999171	FALSE	FALSE	FALSE	FALSE	FALSE	-0.80503	0.165542	-0.0655467	0.148925
13	P11	P	11	EIF2AK2	582	0.943982	0.977356	0.798905	0.997465	FALSE	FALSE	FALSE	FALSE	FALSE	-0.0151179	0.36699	-0.0544162	0.0351657
13	P12	P	12	PTK6	533	0.93456	1.10995	0.764974	0.99783	FALSE	FALSE	FALSE	FALSE	FALSE	-0.0551367	1.02538	-0.0601714	0.0594879
13	P13	P	13	CDK20	555	0.947177	1.02046	0.798283	0.99699	FALSE	FALSE	FALSE	FALSE	FALSE	-0.00154705	0.581026	-0.0545217	0.00349218
13	P14	P	14	TRIB2	508	0.969815	1.07744	0.796429	0.993883	FALSE	FALSE	FALSE	FALSE	FALSE	0.0946034	0.863928	-0.0548362	-0.203705
13	P15	P	15	PKLR	302	0.867998	0.853623	0.850099	1.00112	FALSE	FALSE	FALSE	FALSE	FALSE	-0.337847	-0.247389	-0.0457331	0.278697
13	P16	P	16	MYLK	588	1.10074	1.22965	0.867166	0.996026	FALSE	FALSE	FALSE	FALSE	FALSE	0.6507	1.61971	-0.0428383	-0.0607833
13	P17	P	17	CSNK1G1	560	1.04061	1.05938	1.03209	1.01175	FALSE	FALSE	FALSE	FALSE	FALSE	0.395294	0.77426	-0.0148652	0.987783
13	P18	P	18	UCK2	505	1.0464	1.02883	0.957364	0.987763	FALSE	FALSE	FALSE	FALSE	FALSE	0.419901	0.622579	-0.0275396	-0.611841
13	P19	P	19	ETNK2	546	0.9418	0.979896	0.844593	0.994804	FALSE	FALSE	FALSE	FALSE	FALSE	-0.0243828	0.379599	-0.0466669	-0.142298
13	P20	P	20	MAPK3	533	1.08414	1.08325	0.980827	1.00663	FALSE	FALSE	FALSE	FALSE	FALSE	0.580187	0.892788	-0.02356	0.646292
13	P21	P	21	DCLK1	542	1.01167	1.12163	0.80184	0.989473	FALSE	FALSE	FALSE	FALSE	FALSE	0.272369	1.08336	-0.0539184	-0.49776
13	P22	P	22	PRKDC	502	1.1125	1.22287	0.880259	1.01138	FALSE	FALSE	FALSE	FALSE	FALSE	0.700657	1.58606	-0.0406175	0.963315
13	P23	P	23	negCtrl	564	1.1392	1.34581	0.961233	1.00024	FALSE	FALSE	FALSE	TRUE	FALSE	0.814056	2.1965	-0.0268833	0.220119
13	P24	P	24	NA	389	0.864535	0.785245	1.15162	0.995922	FALSE	FALSE	FALSE	FALSE	FALSE	-0.352554	-0.586915	0.00540812	-0.0677097
14	A1	A	1	heteroCtrl	267	0.730479	0.532965	1.4774	0.992595	TRUE	FALSE	FALSE	FALSE	FALSE	-0.921937	-1.83958	0.0606647	-0.289574
14	A2	A	2	hTERTCtrl	593	1.11385	0.830421	5.0161	0.966533	FALSE	FALSE	TRUE	FALSE	FALSE	0.706352	-0.362596	0.660874	-2.02754
14	A3	A	3	FASTKD2	531	0.796552	0.901441	0.753201	1.00529	FALSE	FALSE	FALSE	FALSE	FALSE	-0.641301	-0.00995664	-0.0621683	0.557127
14	A4	A	4	PFKM	542	0.976835	1.02193	0.847323	1.00051	FALSE	FALSE	FALSE	FALSE	FALSE	0.124421	0.588325	-0.0462039	0.238077
14	A5	A	5	MAST2	498	1.11208	1.01413	0.909064	1.01608	FALSE	FALSE	FALSE	FALSE	FALSE	0.69885	0.549571	-0.0357319	1.27668
14	A6	A	6	SBK3	554	1.04268	1.04926	0.855018	1.00685	FALSE	FALSE	FALSE	FALSE	FALSE	0.404102	0.724	-0.0448987	0.660921
14	A7	A	7	DLG3	514	0.795271	0.916573	0.798714	1.01177	FALSE	FALSE	FALSE	FALSE	FALSE	-0.646744	0.0651795	-0.0544486	0.989033
14	A8	A	8	OBSCN	583	0.899102	0.958551	0.780386	0.99898	FALSE	FALSE	FALSE	FALSE	FALSE	-0.205739	0.273615	-0.0575573	0.136185
14	A9	A	9	MYO3A	512	0.776651	0.886432	0.813607	0.9884	FALSE	FALSE	FALSE	FALSE	FALSE	-0.725829	-0.0844847	-0.0519226	-0.569333
14	A10	A	10	MET	558	1.01347	1.0115	0.873642	1.0083	FALSE	FALSE	FALSE	FALSE	FALSE	0.280034	0.536519	-0.0417399	0.757387
14	A11	A	11	STK4	574	0.979396	0.990004	0.855772	0.997032	FALSE	FALSE	FALSE	FALSE	FALSE	0.1353	0.429791	-0.0447708	0.00626113
14	A12	A	12	SRPK1	507	0.845313	0.889538	0.867925	0.985993	FALSE	FALSE	FALSE	FALSE	FALSE	-0.434199	-0.0690613	-0.0427096	-0.729869
14	A13	A	13	RIPK2	532	0.771563	0.78042	0.886282	0.998179	FALSE	FALSE	FALSE	FALSE	FALSE	-0.747438	-0.610871	-0.039596	0.0827739
14	A14	A	14	NPR2	520	0.945464	0.919354	0.865301	1.00129	FALSE	FALSE	FALSE	FALSE	FALSE	-0.00882288	0.0789867	-0.0431547	0.290241
14	A15	A	15	STK33	579	0.935757	1.0363	0.799944	0.997009	FALSE	FALSE	FALSE	FALSE	FALSE	-0.0500496	0.659685	-0.0542399	0.0047352
14	A16	A	16	PRKCQ	587	0.981905	1.12277	0.7841	1.00547	FALSE	FALSE	FALSE	FALSE	FALSE	0.145957	1.08901	-0.0569273	0.569074
14	A17	A	17	DLG2	504	0.933952	1.112	0.763375	1.01343	FALSE	FALSE	FALSE	FALSE	FALSE	-0.0577177	1.03556	-0.0604425	1.09994
14	A18	A	18	MAPKAPK2	567	1.03223	1.14612	0.763383	0.999684	FALSE	FALSE	FALSE	FALSE	FALSE	0.359686	1.20494	-0.0604411	0.183121
14	A19	A	19	TPK1	608	1.08724	1.18305	0.920113	1.00337	FALSE	FALSE	FALSE	FALSE	FALSE	0.593349	1.38833	-0.0338578	0.428972
14	A20	A	20	CDC42BPG	517	1.2413	1.21416	0.85527	1.01956	FALSE	FALSE	FALSE	FALSE	FALSE	1.2477	1.54283	-0.0448561	1.50852
14	A21	A	21	MAP3K1	516	0.979635	1.05116	0.921007	1.01619	FALSE	FALSE	FALSE	FALSE	FALSE	0.136313	0.733443	-0.0337062	1.28407
14	A22	A	22	TRIM27	504	0.992433	1.0501	0.855196	1.01286	FALSE	FALSE	FALSE	FALSE	FALSE	0.190671	0.72818	-0.0448686	1.06198
14	A23	A	23	negCtrl	552	1.2601	1.13382	1.00011	1.00504	FALSE	FALSE	FALSE	TRUE	FALSE	1.32755	1.1439	-0.0202885	0.539965
14	A24	A	24	emerinCtrl	526	0.263232	0.215211	1.04559	0.993233	FALSE	FALSE	FALSE	FALSE	TRUE	-2.9065	-3.41734	-0.0125761	-0.247063
14	B1	B	1	homoCtrl	568	0.54266	0.327014	1.30966	0.995996	FALSE	TRUE	FALSE	FALSE	FALSE	-1.71967	-2.8622	0.0322135	-0.0628087
14	B2	B	2	hTERTCtrl	574	1.08802	0.955219	1.03931	0.965024	FALSE	FALSE	TRUE	FALSE	FALSE	0.59665	0.257073	-0.0136403	-2.12815
14	B3	B	3	MAP3K19	527	0.940338	1.0477	0.897845	0.997915	FALSE	FALSE	FALSE	FALSE	FALSE	-0.0305941	0.716255	-0.0376348	0.06517
14	B4	B	4	STK17B	603	0.888686	1.0483	0.748435	1.00378	FALSE	FALSE	FALSE	FALSE	FALSE	-0.249979	0.719259	-0.0629766	0.456515
14	B5	B	5	MAST4	501	0.871798	0.90372	0.789934	0.998769	FALSE	FALSE	FALSE	FALSE	FALSE	-0.321708	0.00135916	-0.0559378	0.1221
14	B6	B	6	TSSK6	523	0.840627	0.9201	0.794421	1.00977	FALSE	FALSE	FALSE	FALSE	FALSE	-0.454102	0.0826913	-0.0551768	0.855616
14	B7	B	7	PRKCB	525	0.813818	0.887192	0.851537	0.992689	FALSE	FALSE	FALSE	FALSE	FALSE	-0.567969	-0.0807063	-0.0454891	-0.283336
14	B8	B	8	TRIO	519	0.819889	0.821094	0.853264	0.990262	FALSE	FALSE	FALSE	FALSE	FALSE	-0.54218	-0.40891	-0.0451962	-0.445149
14	B9	B	9	PIKFYVE	569	0.915209	0.920623	1.32839	0.989748	FALSE	FALSE	FALSE	FALSE	FALSE	-0.137325	0.0852895	0.035392	-0.479449
14	B10	B	10	WNK3	528	0.82197	0.837132	0.946825	0.991565	FALSE	FALSE	FALSE	FALSE	FALSE	-0.533342	-0.329273	-0.0293272	-0.358286
14	B11	B	11	PIK3CB	510	0.938381	0.937611	0.791381	0.992494	FALSE	FALSE	FALSE	FALSE	FALSE	-0.0389045	0.169643	-0.0556925	-0.296335
14	B12	B	12	STKLD1	573	0.92125	0.929053	0.852245	0.990877	FALSE	FALSE	FALSE	FALSE	FALSE	-0.111666	0.127149	-0.0453691	-0.404158
14	B13	B	13	STK26	577	0.76812	0.887101	0.784673	1.0061	FALSE	FALSE	FALSE	FALSE	FALSE	-0.762062	-0.0811597	-0.0568302	0.611196
14	B14	B	14	TNIK	509	0.931604	0.901327	0.858402	0.977181	FALSE	FALSE	FALSE	FALSE	FALSE	-0.0676883	-0.0105253	-0.0443248	-1.31745
14	B15	B	15	FN3KRP	538	0.876369	0.901415	0.780476	0.995348	FALSE	FALSE	FALSE	FALSE	FALSE	-0.302291	-0.0100877	-0.057542	-0.106042
14	B16	B	16	CDKL5	529	0.990327	1.05254	0.814574	0.989893	FALSE	FALSE	FALSE	FALSE	FALSE	0.181725	0.740302	-0.0517586	-0.469773
14	B17	B	17	ERN1	500	0.837241	0.771753	0.896753	0.996511	FALSE	FALSE	FALSE	FALSE	FALSE	-0.46848	-0.653906	-0.03782	-0.0284337
14	B18	B	18	MKNK2	538	1.10447	1.12515	0.869694	0.996191	FALSE	FALSE	FALSE	FALSE	FALSE	0.666543	1.10083	-0.0424095	-0.0498048
14	B19	B	19	NME2	537	0.97992	1.00643	0.844729	1.01394	FALSE	FALSE	FALSE	FALSE	FALSE	0.137524	0.511357	-0.0466439	1.13347
14	B20	B	20	NME8	518	0.936469	0.999603	0.788489	0.99313	FALSE	FALSE	FALSE	FALSE	FALSE	-0.0470285	0.477454	-0.056183	-0.253934
14	B21	B	21	NEK9	556	0.910331	0.933573	0.796209	1.00854	FALSE	FALSE	FALSE	FALSE	FALSE	-0.158043	0.14959	-0.0548734	0.773726
14	B22	B	22	PAK7	547	1.08538	1.10307	0.803564	0.990266	FALSE	FALSE	FALSE	FALSE	FALSE	0.58543	0.991181	-0.0536259	-0.444919
14	B23	B	23	negCtrl	544	1.05958	1.10432	0.877277	1.00367	FALSE	FALSE	FALSE	TRUE	FALSE	0.475864	0.99739	-0.0411233	0.448901
14	B24	B	24	NA	543	1.01414	1.0255	0.870791	1.00353	FALSE	FALSE	FALSE	FALSE	FALSE	0.282854	0.606062	-0.0422235	0.439822
14	C1	C	1	heteroCtrl	363	0.540817	0.443785	1.18303	1.00035	TRUE	FALSE	FALSE	FALSE	FALSE	-1.7275	-2.28239	0.0107368	0.227277
14	C2	C	2	hTERTCtrl	568	1.05292	0.782775	1.19462	0.954962	FALSE	FALSE	TRUE	FALSE	FALSE	0.447568	-0.599176	0.0127017	-2.79916
14	C3	C	3	TYK2	540	0.779752	0.787969	0.803041	0.987185	FALSE	FALSE	FALSE	FALSE	FALSE	-0.712659	-0.57339	-0.0537148	-0.650356
14	C4	C	4	DCLK3	531	0.72455	0.775451	0.774832	0.986527	FALSE	FALSE	FALSE	FALSE	FALSE	-0.94712	-0.635544	-0.0584993	-0.694212
14	C5	C	5	NME5	540	0.875677	0.885151	0.778398	0.99435	FALSE	FALSE	FALSE	FALSE	FALSE	-0.305231	-0.0908451	-0.0578945	-0.172542
14	C6	C	6	AK2	541	0.920023	1.025	0.785159	0.998014	FALSE	FALSE	FALSE	FALSE	FALSE	-0.11688	0.603561	-0.0567477	0.0717575
14	C7	C	7	RPS6KA6	514	0.82631	0.786012	0.882726	0.993084	FALSE	FALSE	FALSE	FALSE	FALSE	-0.514909	-0.583106	-0.0401991	-0.257007
14	C8	C	8	PDGFRL	526	0.874585	0.837471	0.893196	0.98864	FALSE	FALSE	FALSE	FALSE	FALSE	-0.309871	-0.32759	-0.0384233	-0.553312
14	C9	C	9	STK40	554	0.942601	1.05898	0.803794	0.993238	FALSE	FALSE	FALSE	FALSE	FALSE	-0.0209804	0.772296	-0.053587	-0.246736
14	C10	C	10	PMVK	586	0.875758	0.839784	0.878265	0.987241	FALSE	FALSE	FALSE	FALSE	FALSE	-0.304886	-0.316109	-0.0409558	-0.646602
14	C11	C	11	PIK3CG	543	0.870308	0.906359	0.92962	0.996573	FALSE	FALSE	FALSE	FALSE	FALSE	-0.328035	0.0144629	-0.0322454	-0.024311
14	C12	C	12	TLK1	515	1.01819	0.957625	8.69839	0.994399	FALSE	FALSE	FALSE	FALSE	FALSE	0.30009	0.269018	1.28544	-0.169326
14	C13	C	13	SGK223	516	0.775073	0.845951	0.816603	0.983603	FALSE	FALSE	FALSE	FALSE	FALSE	-0.732533	-0.285487	-0.0514144	-0.889227
14	C14	C	14	CDKL2	520	0.989844	1.01462	0.791887	0.990234	FALSE	FALSE	FALSE	FALSE	FALSE	0.179676	0.55201	-0.0556066	-0.447017
14	C15	C	15	DGKA	544	1.05023	0.973538	0.898872	1.00314	FALSE	FALSE	FALSE	FALSE	FALSE	0.436149	0.348031	-0.0374605	0.413782
14	C16	C	16	MERTK	552	0.894606	0.829097	0.930495	0.998554	FALSE	FALSE	FALSE	FALSE	FALSE	-0.224835	-0.36917	-0.0320968	0.107766
14	C17	C	17	EPHA5	500	0.930138	0.871379	0.938521	0.98362	FALSE	FALSE	FALSE	FALSE	FALSE	-0.0739173	-0.159228	-0.0307355	-0.888116
14	C18	C	18	EPHB2	528	0.899273	0.96063	0.827764	0.991607	FALSE	FALSE	FALSE	FALSE	FALSE	-0.205009	0.283937	-0.0495214	-0.355486
14	C19	C	19	PSTK	525	0.901389	0.873626	0.86469	1.00023	FALSE	FALSE	FALSE	FALSE	FALSE	-0.196023	-0.148068	-0.0432582	0.219342
14	C20	C	20	MAP4K4	462	0.8195	0.758116	0.891892	1.0011	FALSE	FALSE	FALSE	FALSE	FALSE	-0.543834	-0.721621	-0.0386444	0.277597
14	C21	C	21	SHPK	507	1.01111	0.981759	0.892914	0.984152	FALSE	FALSE	FALSE	FALSE	FALSE	0.270008	0.388854	-0.0384711	-0.852606
14	C22	C	22	SGK3	506	0.940254	0.918704	0.91048	1.00022	FALSE	FALSE	FALSE	FALSE	FALSE	-0.0309489	0.0757604	-0.0354916	0.218848
14	C23	C	23	negCtrl	548	0.964725	0.924191	0.914721	0.994953	FALSE	FALSE	FALSE	TRUE	FALSE	0.0729864	0.103007	-0.0347723	-0.132362
14	C24	C	24	emerinCtrl	531	0.293974	0.267263	0.972637	0.984904	FALSE	FALSE	FALSE	FALSE	TRUE	-2.77592	-3.15889	-0.0249491	-0.802474
14	D1	D	1	homoCtrl	574	0.563678	0.331336	1.29178	0.994993	FALSE	TRUE	FALSE	FALSE	FALSE	-1.6304	-2.84074	0.0291817	-0.129658
14	D2	D	2	hTERTCtrl	641	0.934986	0.607841	1.40533	0.978919	FALSE	FALSE	TRUE	FALSE	FALSE	-0.0533277	-1.46779	0.0484408	-1.2016
14	D3	D	3	VRK1	569	0.786566	0.806833	0.814736	0.988386	FALSE	FALSE	FALSE	FALSE	FALSE	-0.683715	-0.479721	-0.0517311	-0.570252
14	D4	D	4	PIK3R6	519	0.881359	0.896268	0.885162	1.00173	FALSE	FALSE	FALSE	FALSE	FALSE	-0.281099	-0.0356419	-0.0397859	0.319403
14	D5	D	5	PAPSS2	510	0.758724	0.837384	0.801112	0.994542	FALSE	FALSE	FALSE	FALSE	FALSE	-0.801972	-0.328024	-0.054042	-0.159743
14	D6	D	6	TESK1	531	0.884739	0.874714	0.867479	0.988898	FALSE	FALSE	FALSE	FALSE	FALSE	-0.266741	-0.142664	-0.0427852	-0.536149
14	D7	D	7	MAPK15	517	0.789528	0.856746	0.984786	0.980909	FALSE	FALSE	FALSE	FALSE	FALSE	-0.671138	-0.231884	-0.0228884	-1.06889
14	D8	D	8	AK7	513	0.90808	0.840546	0.93197	0.996741	FALSE	FALSE	FALSE	FALSE	FALSE	-0.167603	-0.312325	-0.0318467	-0.0131545
14	D9	D	9	MAPK6	533	0.976048	0.965472	0.848021	0.991041	FALSE	FALSE	FALSE	FALSE	FALSE	0.121078	0.307982	-0.0460855	-0.393226
14	D10	D	10	BRSK1	501	0.931222	0.945656	1.00893	1.00039	FALSE	FALSE	FALSE	FALSE	FALSE	-0.0693137	0.209586	-0.0187935	0.230297
14	D11	D	11	PIP4K2C	542	0.989621	0.988684	0.885373	0.992591	FALSE	FALSE	FALSE	FALSE	FALSE	0.17873	0.423236	-0.0397501	-0.289868
14	D12	D	12	DYRK1A	549	0.834806	0.782883	0.894092	0.996264	FALSE	FALSE	FALSE	FALSE	FALSE	-0.478823	-0.598644	-0.0382713	-0.0449606
14	D13	D	13	KALRN	513	0.899094	0.866634	0.902651	0.985839	FALSE	FALSE	FALSE	FALSE	FALSE	-0.205771	-0.182788	-0.0368196	-0.740105
14	D14	D	14	ACVR1C	502	0.89558	0.85486	0.938676	0.994243	FALSE	FALSE	FALSE	FALSE	FALSE	-0.220697	-0.241251	-0.0307094	-0.179719
14	D15	D	15	IP6K2	556	1.02942	0.97063	0.840386	0.980272	FALSE	FALSE	FALSE	FALSE	FALSE	0.347764	0.333593	-0.0473805	-1.11138
14	D16	D	16	EFNB2	536	0.898619	0.836104	0.879151	0.990337	FALSE	FALSE	FALSE	FALSE	FALSE	-0.207787	-0.334382	-0.0408055	-0.440194
14	D17	D	17	NPR1	517	1.0702	0.872916	0.945664	0.98326	FALSE	FALSE	FALSE	FALSE	FALSE	0.520973	-0.151595	-0.0295241	-0.91209
14	D18	D	18	EPHA2	547	1.01449	0.959085	1.03566	0.99342	FALSE	FALSE	FALSE	FALSE	FALSE	0.284354	0.276269	-0.0142599	-0.234566
14	D19	D	19	CSNK1G2	503	1.10158	1.13422	0.837763	1.00529	FALSE	FALSE	FALSE	FALSE	FALSE	0.654256	1.14588	-0.0478255	0.556896
14	D20	D	20	YES1	557	1.02035	1.07209	0.802294	0.980772	FALSE	FALSE	FALSE	FALSE	FALSE	0.309254	0.837397	-0.0538415	-1.07804
14	D21	D	21	GRK4	512	0.97727	0.973263	0.915068	0.991883	FALSE	FALSE	FALSE	FALSE	FALSE	0.12627	0.346664	-0.0347135	-0.337052
14	D22	D	22	ITPKC	548	1.18376	0.929795	1.12644	0.985812	FALSE	FALSE	FALSE	FALSE	FALSE	1.00329	0.130832	0.00113836	-0.741896
14	D23	D	23	negCtrl	566	0.98592	0.924085	1.151	1.01284	FALSE	FALSE	FALSE	TRUE	FALSE	0.163008	0.102481	0.00530402	1.06035
14	D24	D	24	NA	549	1.0571	1.03539	0.95458	1.0068	FALSE	FALSE	FALSE	FALSE	FALSE	0.465319	0.655144	-0.0280118	0.65744
14	E1	E	1	heteroCtrl	491	0.603752	0.469426	1.24247	0.986907	TRUE	FALSE	FALSE	FALSE	FALSE	-1.46019	-2.15507	0.0208173	-0.668872
14	E2	E	2	hTERTCtrl	656	1.31028	0.907332	1.74251	1.00035	FALSE	FALSE	TRUE	FALSE	FALSE	1.54067	0.0192944	0.105632	0.227839
14	E3	E	3	CDK1	257	1.06071	1.0872	0.782812	0.987491	FALSE	FALSE	FALSE	FALSE	FALSE	0.480684	0.912396	-0.0571457	-0.629928
14	E4	E	4	MAGI2	582	0.867376	1.01257	0.791345	0.994198	FALSE	FALSE	FALSE	FALSE	FALSE	-0.340489	0.541835	-0.0556985	-0.182724
14	E5	E	5	PTK7	533	0.877956	0.923257	0.837215	0.982985	FALSE	FALSE	FALSE	FALSE	FALSE	-0.29555	0.0983668	-0.0479184	-0.930469
14	E6	E	6	CAMKK1	506	1.03659	1.02185	0.813044	0.995686	FALSE	FALSE	FALSE	FALSE	FALSE	0.378201	0.587913	-0.052018	-0.0834446
14	E7	E	7	TRPM7	534	0.859564	0.832764	0.831431	0.998564	FALSE	FALSE	FALSE	FALSE	FALSE	-0.373668	-0.350965	-0.0488994	0.108413
14	E8	E	8	STK36	513	0.829041	0.874089	0.784708	0.994262	FALSE	FALSE	FALSE	FALSE	FALSE	-0.503312	-0.14577	-0.0568243	-0.178459
14	E9	E	9	STK24	563	0.918003	0.895296	0.889378	0.990611	FALSE	FALSE	FALSE	FALSE	FALSE	-0.125459	-0.0404669	-0.0390708	-0.421913
14	E10	E	10	ALPK2	536	0.842562	0.906724	0.817776	1.00012	FALSE	FALSE	FALSE	FALSE	FALSE	-0.445881	0.016273	-0.0512155	0.212403
14	E11	E	11	ROS1	515	0.889067	0.963221	0.837939	0.985648	FALSE	FALSE	FALSE	FALSE	FALSE	-0.248358	0.296805	-0.0477957	-0.752877
14	E12	E	12	DYRK3	546	0.877594	0.858484	0.881766	0.996955	FALSE	FALSE	FALSE	FALSE	FALSE	-0.297088	-0.223257	-0.0403619	0.00116989
14	E13	E	13	AURKC	542	0.859921	0.829155	0.853984	0.978688	FALSE	FALSE	FALSE	FALSE	FALSE	-0.372152	-0.368882	-0.0450742	-1.217
14	E14	E	14	CDK6	439	1.10673	1.06183	0.843104	0.996701	FALSE	FALSE	FALSE	FALSE	FALSE	0.67613	0.786459	-0.0469196	-0.0158218
14	E15	E	15	IKBKG	525	0.924907	0.99318	0.846615	0.997956	FALSE	FALSE	FALSE	FALSE	FALSE	-0.0961351	0.445559	-0.046324	0.0679283
[truncated: 21,157 more rows]

## Sheet: Results 2
Table S7. Primary screen data. The data are presented in 3 sheets. Results 1 lists the nuclear count, emerin nuclear (N) and cytoplasmic (C) intensities, emerin N:C intensity ratio, nuclear shape factor P2A, as well as z-scores for all these measurements, for every well including control wells as indicated in columns K-O. NT: non-targeting control crRNA. Results 2 lists the frequency of nuclei wi…
Plate	Well	Row	Column	Gene	Micronuclei frequency (%)	NGPS2 corrected 1	NGPS2 corrected 2	WT	NT	emerin crRNA	Micronuclei z-score
1	A3	A	3	ARHGEF7	20.4947	FALSE	FALSE	FALSE	FALSE	FALSE	-0.921451
1	A4	A	4	ST13	25.5198	FALSE	FALSE	FALSE	FALSE	FALSE	-0.126553
1	A5	A	5	GPHN	29.7345	FALSE	FALSE	FALSE	FALSE	FALSE	0.540139
1	A6	A	6	EXT2	26.5038	FALSE	FALSE	FALSE	FALSE	FALSE	0.0290857
1	A7	A	7	SNUPN	25.2236	FALSE	FALSE	FALSE	FALSE	FALSE	-0.173413
1	A8	A	8	APOBEC1	24.9548	FALSE	FALSE	FALSE	FALSE	FALSE	-0.215936
1	A9	A	9	SLC24A2	27.3567	FALSE	FALSE	FALSE	FALSE	FALSE	0.164015
1	A10	A	10	TNKS	26.7631	FALSE	FALSE	FALSE	FALSE	FALSE	0.0701109
1	A11	A	11	SLC4A4	29.1246	FALSE	FALSE	FALSE	FALSE	FALSE	0.443657
1	A12	A	12	TOPBP1	30.099	FALSE	FALSE	FALSE	FALSE	FALSE	0.597797
1	A13	A	13	SCARB2	35.0181	FALSE	FALSE	FALSE	FALSE	FALSE	1.37591
1	A14	A	14	SGSH	26.9231	FALSE	FALSE	FALSE	FALSE	FALSE	0.095415
1	A15	A	15	ACADS	30.8824	FALSE	FALSE	FALSE	FALSE	FALSE	0.721709
1	A16	A	16	SPATA5L1	37.1585	FALSE	FALSE	FALSE	FALSE	FALSE	1.71449
1	A17	A	17	ABCA8	25.283	FALSE	FALSE	FALSE	FALSE	FALSE	-0.164016
1	A18	A	18	CCL14	26.4014	FALSE	FALSE	FALSE	FALSE	FALSE	0.0129015
1	A19	A	19	TIMP3	24.7148	FALSE	FALSE	FALSE	FALSE	FALSE	-0.253894
1	A20	A	20	PRSS54	22.0104	FALSE	FALSE	FALSE	FALSE	FALSE	-0.681692
1	A21	A	21	POLK	25.9962	FALSE	FALSE	FALSE	FALSE	FALSE	-0.0512013
1	A22	A	22	NAAA	22.4	FALSE	FALSE	FALSE	FALSE	FALSE	-0.620063
1	A24	A	24	emerinCtrl	24.3948	FALSE	FALSE	FALSE	FALSE	TRUE	-0.30452
1	B3	B	3	CD3G	21.5385	FALSE	FALSE	FALSE	FALSE	FALSE	-0.756345
1	B4	B	4	AREG	23.7918	FALSE	FALSE	FALSE	FALSE	FALSE	-0.399899
1	B5	B	5	ICT1	25.3493	FALSE	FALSE	FALSE	FALSE	FALSE	-0.153531
1	B6	B	6	LDHAL6B	26.8245	FALSE	FALSE	FALSE	FALSE	FALSE	0.079815
1	B7	B	7	GCNT1	29.1016	FALSE	FALSE	FALSE	FALSE	FALSE	0.440017
1	B8	B	8	OGG1	26.6667	FALSE	FALSE	FALSE	FALSE	FALSE	0.054855
1	B9	B	9	MOGS	30.49	FALSE	FALSE	FALSE	FALSE	FALSE	0.659648
1	B10	B	10	HBZ	22.028	FALSE	FALSE	FALSE	FALSE	FALSE	-0.678912
1	B11	B	11	SLC9A6	24.4288	FALSE	FALSE	FALSE	FALSE	FALSE	-0.299136
1	B12	B	12	EIF2S2	33.4566	FALSE	FALSE	FALSE	FALSE	FALSE	1.12891
1	B13	B	13	ATP8A2	28.7671	FALSE	FALSE	FALSE	FALSE	FALSE	0.387114
1	B14	B	14	CMAS	27.6119	FALSE	FALSE	FALSE	FALSE	FALSE	0.204382
1	B15	B	15	POLR2A	13.388	FALSE	FALSE	FALSE	FALSE	FALSE	-2.04562
1	B16	B	16	SLCO2B1	24.3542	FALSE	FALSE	FALSE	FALSE	FALSE	-0.310933
1	B17	B	17	CNTFR	27.7978	FALSE	FALSE	FALSE	FALSE	FALSE	0.233788
1	B18	B	18	TMED10	28.8566	FALSE	FALSE	FALSE	FALSE	FALSE	0.401271
1	B19	B	19	AARSD1	27.2381	FALSE	FALSE	FALSE	FALSE	FALSE	0.145246
1	B20	B	20	HMGCS1	28.023	FALSE	FALSE	FALSE	FALSE	FALSE	0.26941
1	B21	B	21	PGLYRP3	28.5451	FALSE	FALSE	FALSE	FALSE	FALSE	0.351996
1	B22	B	22	AKR1B1	23.7548	FALSE	FALSE	FALSE	FALSE	FALSE	-0.405757
1	B23	B	23	negCtrl	21.881	FALSE	FALSE	FALSE	TRUE	FALSE	-0.702161
1	B24	B	24	NA	21.4425	FALSE	FALSE	FALSE	FALSE	FALSE	-0.771525
1	C3	C	3	AGBL2	25.9328	FALSE	FALSE	FALSE	FALSE	FALSE	-0.0612252
1	C4	C	4	IL22RA2	24.2026	FALSE	FALSE	FALSE	FALSE	FALSE	-0.334917
1	C5	C	5	POLE	25.0859	FALSE	FALSE	FALSE	FALSE	FALSE	-0.195195
1	C6	C	6	PTGR2	29.0262	FALSE	FALSE	FALSE	FALSE	FALSE	0.428098
1	C7	C	7	LIG4	25.0482	FALSE	FALSE	FALSE	FALSE	FALSE	-0.201165
1	C8	C	8	ABHD4	25.4144	FALSE	FALSE	FALSE	FALSE	FALSE	-0.143239
1	C9	C	9	POLR1A	29.2731	FALSE	FALSE	FALSE	FALSE	FALSE	0.467149
1	C10	C	10	IDH3A	27.3224	FALSE	FALSE	FALSE	FALSE	FALSE	0.158582
1	C11	C	11	AHCY	31.6	FALSE	FALSE	FALSE	FALSE	FALSE	0.835229
1	C12	C	12	SMC1A	23.3216	FALSE	FALSE	FALSE	FALSE	FALSE	-0.474288
1	C13	C	13	2001-09-01	26.2664	FALSE	FALSE	FALSE	FALSE	FALSE	-0.00845812
1	C14	C	14	2005-09-01	24.8677	FALSE	FALSE	FALSE	FALSE	FALSE	-0.229709
1	C15	C	15	SLC9A9	23.8889	FALSE	FALSE	FALSE	FALSE	FALSE	-0.384545
1	C16	C	16	DCT	30.4422	FALSE	FALSE	FALSE	FALSE	FALSE	0.65208
1	C17	C	17	LCN12	20.381	FALSE	FALSE	FALSE	FALSE	FALSE	-0.939444
1	C18	C	18	B3GNT9	23.7643	FALSE	FALSE	FALSE	FALSE	FALSE	-0.404259
1	C19	C	19	MEPCE	33.0059	FALSE	FALSE	FALSE	FALSE	FALSE	1.05762
1	C20	C	20	HACL1	28.125	FALSE	FALSE	FALSE	FALSE	FALSE	0.28554
1	C21	C	21	RDH14	23.9655	FALSE	FALSE	FALSE	FALSE	FALSE	-0.372423
1	C22	C	22	SLC23A3	23.7918	FALSE	FALSE	FALSE	FALSE	FALSE	-0.399899
1	C23	C	23	negCtrl	22.0826	FALSE	FALSE	FALSE	TRUE	FALSE	-0.670273
1	C24	C	24	emerinCtrl	22.0676	FALSE	FALSE	FALSE	FALSE	TRUE	-0.672644
1	D3	D	3	MRC2	36.7857	FALSE	FALSE	FALSE	FALSE	FALSE	1.65553
1	D4	D	4	FGF1	40.0356	FALSE	FALSE	FALSE	FALSE	FALSE	2.1696
1	D5	D	5	EIF1	36.414	FALSE	FALSE	FALSE	FALSE	FALSE	1.59673
1	D6	D	6	RAB1A	33.4646	FALSE	FALSE	FALSE	FALSE	FALSE	1.13017
1	D7	D	7	ACSL4	24.1379	FALSE	FALSE	FALSE	FALSE	FALSE	-0.34515
1	D8	D	8	CLEC1B	25.7812	FALSE	FALSE	FALSE	FALSE	FALSE	-0.0852037
1	D9	D	9	UGT2B7	35.6884	FALSE	FALSE	FALSE	FALSE	FALSE	1.48195
1	D10	D	10	CES2	30.3887	FALSE	FALSE	FALSE	FALSE	FALSE	0.64362
1	D11	D	11	SLC23A1	29.9213	FALSE	FALSE	FALSE	FALSE	FALSE	0.569679
1	D12	D	12	NQO2	24.7098	FALSE	FALSE	FALSE	FALSE	FALSE	-0.254692
1	D13	D	13	AMY2B	38.0392	FALSE	FALSE	FALSE	FALSE	FALSE	1.85381
1	D14	D	14	FUT7	23.4165	FALSE	FALSE	FALSE	FALSE	FALSE	-0.459268
1	D15	D	15	PARP1	27.2901	FALSE	FALSE	FALSE	FALSE	FALSE	0.153468
1	D16	D	16	ARHGAP5	25.5396	FALSE	FALSE	FALSE	FALSE	FALSE	-0.123434
1	D17	D	17	SLC22A23	22.664	FALSE	FALSE	FALSE	FALSE	FALSE	-0.5783
1	D18	D	18	CHST3	25.6809	FALSE	FALSE	FALSE	FALSE	FALSE	-0.101072
1	D19	D	19	ABCC6	25.3283	FALSE	FALSE	FALSE	FALSE	FALSE	-0.156848
1	D20	D	20	PPIF	31.6814	FALSE	FALSE	FALSE	FALSE	FALSE	0.848108
1	D21	D	21	KIF3A	35.7006	FALSE	FALSE	FALSE	FALSE	FALSE	1.48387
1	D22	D	22	IL11RA	30.3435	FALSE	FALSE	FALSE	FALSE	FALSE	0.636473
1	D23	D	23	negCtrl	23.2381	FALSE	FALSE	FALSE	TRUE	FALSE	-0.48749
1	D24	D	24	NA	21.6846	FALSE	FALSE	FALSE	FALSE	FALSE	-0.73323
1	E3	E	3	ARL2	36.2976	FALSE	FALSE	FALSE	FALSE	FALSE	1.57832
1	E4	E	4	POFUT1	44.3798	FALSE	FALSE	FALSE	FALSE	FALSE	2.8568
1	E5	E	5	DECR1	42.7239	FALSE	FALSE	FALSE	FALSE	FALSE	2.59485
1	E6	E	6	TAZ	37.1479	FALSE	FALSE	FALSE	FALSE	FALSE	1.71282
1	E7	E	7	ABCC2	25.4269	FALSE	FALSE	FALSE	FALSE	FALSE	-0.141249
1	E8	E	8	MOGAT1	30.2505	FALSE	FALSE	FALSE	FALSE	FALSE	0.621757
1	E9	E	9	AANAT	22.5746	FALSE	FALSE	FALSE	FALSE	FALSE	-0.59244
1	E10	E	10	CD14	29.7348	FALSE	FALSE	FALSE	FALSE	FALSE	0.540192
1	E11	E	11	PLOD3	25.5898	FALSE	FALSE	FALSE	FALSE	FALSE	-0.115482
1	E12	E	12	SERPINA4	27.5472	FALSE	FALSE	FALSE	FALSE	FALSE	0.194137
1	E13	E	13	GYPC	27.6867	FALSE	FALSE	FALSE	FALSE	FALSE	0.216208
1	E14	E	14	MYO15A	27.7397	FALSE	FALSE	FALSE	FALSE	FALSE	0.224596
1	E15	E	15	PTGES	24.165	FALSE	FALSE	FALSE	FALSE	FALSE	-0.340864
1	E16	E	16	XRN1	29.7505	FALSE	FALSE	FALSE	FALSE	FALSE	0.542665
1	E17	E	17	SMYD3	20.3833	FALSE	FALSE	FALSE	FALSE	FALSE	-0.939077
1	E18	E	18	GNPNAT1	34.2294	FALSE	FALSE	FALSE	FALSE	FALSE	1.25116
1	E19	E	19	GPAT4	25.734	FALSE	FALSE	FALSE	FALSE	FALSE	-0.0926741
1	E20	E	20	PSMD7	24.055	FALSE	FALSE	FALSE	FALSE	FALSE	-0.358271
1	E21	E	21	ADA	25.498	FALSE	FALSE	FALSE	FALSE	FALSE	-0.130008
1	E22	E	22	PEMT	23.1076	FALSE	FALSE	FALSE	FALSE	FALSE	-0.508137
1	E23	E	23	negCtrl	22.1359	FALSE	FALSE	FALSE	TRUE	FALSE	-0.661836
1	E24	E	24	emerinCtrl	23.993	FALSE	FALSE	FALSE	FALSE	TRUE	-0.368077
1	F3	F	3	IDO1	22.5455	FALSE	FALSE	FALSE	FALSE	FALSE	-0.597055
1	F4	F	4	GTPBP1	26.186	FALSE	FALSE	FALSE	FALSE	FALSE	-0.0211853
1	F5	F	5	TNFRSF19	32.8185	FALSE	FALSE	FALSE	FALSE	FALSE	1.02798
1	F6	F	6	IL13RA1	25.2115	FALSE	FALSE	FALSE	FALSE	FALSE	-0.175328
1	F7	F	7	MTRF1	25.9542	FALSE	FALSE	FALSE	FALSE	FALSE	-0.057846
1	F8	F	8	ANGPTL3	23.5521	FALSE	FALSE	FALSE	FALSE	FALSE	-0.437816
1	F9	F	9	LRP10	48.9908	FALSE	FALSE	FALSE	FALSE	FALSE	3.58618
1	F10	F	10	OVCA2	21.3115	FALSE	FALSE	FALSE	FALSE	FALSE	-0.79225
1	F11	F	11	PDE6H	26.8199	FALSE	FALSE	FALSE	FALSE	FALSE	0.0790978
1	F12	F	12	SLC11A2	31.7544	FALSE	FALSE	FALSE	FALSE	FALSE	0.859651
1	F13	F	13	FGF11	22.9825	FALSE	FALSE	FALSE	FALSE	FALSE	-0.527928
1	F14	F	14	DNA2	36.3796	FALSE	FALSE	FALSE	FALSE	FALSE	1.59129
1	F15	F	15	DNASE2B	25.1473	FALSE	FALSE	FALSE	FALSE	FALSE	-0.185477
1	F16	F	16	SRR	20	FALSE	FALSE	FALSE	FALSE	FALSE	-0.999705
1	F17	F	17	PTGIS	25.641	FALSE	FALSE	FALSE	FALSE	FALSE	-0.107385
1	F18	F	18	SLC44A1	23.1047	FALSE	FALSE	FALSE	FALSE	FALSE	-0.508592
1	F19	F	19	FCRL2	32.0273	FALSE	FALSE	FALSE	FALSE	FALSE	0.902814
1	F20	F	20	CCT2	29.4455	FALSE	FALSE	FALSE	FALSE	FALSE	0.494423
1	F21	F	21	SULT4A1	23.1358	FALSE	FALSE	FALSE	FALSE	FALSE	-0.503679
1	F22	F	22	PITPNM3	23.3962	FALSE	FALSE	FALSE	FALSE	FALSE	-0.462476
1	F23	F	23	negCtrl	23.9923	FALSE	FALSE	FALSE	TRUE	FALSE	-0.368183
1	F24	F	24	NA	23.5409	FALSE	FALSE	FALSE	FALSE	FALSE	-0.439598
1	G3	G	3	SULF1	28.3673	FALSE	FALSE	FALSE	FALSE	FALSE	0.323875
1	G4	G	4	TOP2A	44.1589	FALSE	FALSE	FALSE	FALSE	FALSE	2.82184
1	G5	G	5	ACOT1	33.7761	FALSE	FALSE	FALSE	FALSE	FALSE	1.17945
1	G6	G	6	ACTN1	31.8761	FALSE	FALSE	FALSE	FALSE	FALSE	0.87891
1	G7	G	7	SPTLC3	28.0201	FALSE	FALSE	FALSE	FALSE	FALSE	0.268952
1	G8	G	8	POLR2G	31.5789	FALSE	FALSE	FALSE	FALSE	FALSE	0.831899
1	G9	G	9	SLC29A3	34.8928	FALSE	FALSE	FALSE	FALSE	FALSE	1.3561
1	G10	G	10	GUCY1B3	27.3084	FALSE	FALSE	FALSE	FALSE	FALSE	0.156375
1	G11	G	11	ADCY5	32.8014	FALSE	FALSE	FALSE	FALSE	FALSE	1.02527
1	G12	G	12	NUBP2	21.0265	FALSE	FALSE	FALSE	FALSE	FALSE	-0.83733
1	G13	G	13	LDHC	24.0987	FALSE	FALSE	FALSE	FALSE	FALSE	-0.351361
1	G14	G	14	KRT8	33.3977	FALSE	FALSE	FALSE	FALSE	FALSE	1.11959
1	G15	G	15	ALDOA	39.0929	FALSE	FALSE	FALSE	FALSE	FALSE	2.02048
1	G16	G	16	PYCR1	20.3152	FALSE	FALSE	FALSE	FALSE	FALSE	-0.949839
1	G17	G	17	SLC46A1	31.993	FALSE	FALSE	FALSE	FALSE	FALSE	0.897397
1	G18	G	18	DAO	29.5652	FALSE	FALSE	FALSE	FALSE	FALSE	0.513359
1	G19	G	19	KLRG1	37.1377	FALSE	FALSE	FALSE	FALSE	FALSE	1.7112
1	G20	G	20	UGT3A1	45.3488	FALSE	FALSE	FALSE	FALSE	FALSE	3.01007
1	G21	G	21	PRMT3	25.1356	FALSE	FALSE	FALSE	FALSE	FALSE	-0.187331
1	G22	G	22	CD160	27.1626	FALSE	FALSE	FALSE	FALSE	FALSE	0.133308
1	G23	G	23	negCtrl	17.029	FALSE	FALSE	FALSE	TRUE	FALSE	-1.46967
1	G24	G	24	emerinCtrl	25.6983	FALSE	FALSE	FALSE	FALSE	TRUE	-0.0983212
1	H3	H	3	IL11	22.2664	FALSE	FALSE	FALSE	FALSE	FALSE	-0.641196
1	H4	H	4	ARHGEF6	26.5165	FALSE	FALSE	FALSE	FALSE	FALSE	0.0310955
1	H5	H	5	GUSB	33.7288	FALSE	FALSE	FALSE	FALSE	FALSE	1.17197
1	H6	H	6	PTCH1	31.7215	FALSE	FALSE	FALSE	FALSE	FALSE	0.854444
1	H7	H	7	MYO1E	28.4351	FALSE	FALSE	FALSE	FALSE	FALSE	0.334595
1	H8	H	8	CD302	27.2727	FALSE	FALSE	FALSE	FALSE	FALSE	0.150724
1	H9	H	9	MTFMT	28.3859	FALSE	FALSE	FALSE	FALSE	FALSE	0.32681
1	H10	H	10	RAB5B	31.9767	FALSE	FALSE	FALSE	FALSE	FALSE	0.894824
1	H11	H	11	CROT	28.8073	FALSE	FALSE	FALSE	FALSE	FALSE	0.393475
1	H12	H	12	SLC26A2	24.7637	FALSE	FALSE	FALSE	FALSE	FALSE	-0.246163
1	H13	H	13	POLR3H	24.6183	FALSE	FALSE	FALSE	FALSE	FALSE	-0.26916
1	H14	H	14	GCLM	28.9062	FALSE	FALSE	FALSE	FALSE	FALSE	0.409121
1	H15	H	15	SDSL	23.5727	FALSE	FALSE	FALSE	FALSE	FALSE	-0.434554
1	H16	H	16	DDX43	31.3029	FALSE	FALSE	FALSE	FALSE	FALSE	0.788229
1	H17	H	17	TP53I3	24.8264	FALSE	FALSE	FALSE	FALSE	FALSE	-0.236247
1	H18	H	18	RHEB	31.6406	FALSE	FALSE	FALSE	FALSE	FALSE	0.841655
1	H19	H	19	CPN2	23.1729	FALSE	FALSE	FALSE	FALSE	FALSE	-0.497802
1	H20	H	20	DHRS4	32.7808	FALSE	FALSE	FALSE	FALSE	FALSE	1.02202
1	H21	H	21	ATP10D	30.2804	FALSE	FALSE	FALSE	FALSE	FALSE	0.626486
1	H22	H	22	SLC2A5	21.7476	FALSE	FALSE	FALSE	FALSE	FALSE	-0.723267
1	H23	H	23	negCtrl	25.8176	FALSE	FALSE	FALSE	TRUE	FALSE	-0.0794607
1	H24	H	24	NA	23.5294	FALSE	FALSE	FALSE	FALSE	FALSE	-0.441408
1	I3	I	3	POLR1C	27.1304	FALSE	FALSE	FALSE	FALSE	FALSE	0.128216
1	I4	I	4	FABP3	27.8369	FALSE	FALSE	FALSE	FALSE	FALSE	0.239964
1	I5	I	5	CHSY1	25.2874	FALSE	FALSE	FALSE	FALSE	FALSE	-0.16333
1	I6	I	6	ATP2A2	26.6544	FALSE	FALSE	FALSE	FALSE	FALSE	0.0529165
1	I7	I	7	ASF1A	24.3295	FALSE	FALSE	FALSE	FALSE	FALSE	-0.314847
1	I8	I	8	PIWIL1	21.6015	FALSE	FALSE	FALSE	FALSE	FALSE	-0.746375
1	I9	I	9	NOX3	23.9923	FALSE	FALSE	FALSE	FALSE	FALSE	-0.368183
1	I10	I	10	GHR	25.8182	FALSE	FALSE	FALSE	FALSE	FALSE	-0.0793617
1	I11	I	11	FKBP10	33.3333	FALSE	FALSE	FALSE	FALSE	FALSE	1.10941
1	I12	I	12	ESM1	27.1898	FALSE	FALSE	FALSE	FALSE	FALSE	0.137603
1	I13	I	13	SLFN13	29.0844	FALSE	FALSE	FALSE	FALSE	FALSE	0.437299
1	I14	I	14	CBX8	27.5194	FALSE	FALSE	FALSE	FALSE	FALSE	0.189741
1	I15	I	15	EEF1B2	29.4444	FALSE	FALSE	FALSE	FALSE	FALSE	0.494255
1	I16	I	16	PADI3	26.5976	FALSE	FALSE	FALSE	FALSE	FALSE	0.043927
1	I17	I	17	PABPC1	32.7032	FALSE	FALSE	FALSE	FALSE	FALSE	1.00974
1	I18	I	18	PHYHD1	20.3065	FALSE	FALSE	FALSE	FALSE	FALSE	-0.951219
1	I19	I	19	MAP2	27.4102	FALSE	FALSE	FALSE	FALSE	FALSE	0.172471
1	I20	I	20	SLC1A4	30.4	FALSE	FALSE	FALSE	FALSE	FALSE	0.645408
1	I21	I	21	SOAT1	23.475	FALSE	FALSE	FALSE	FALSE	FALSE	-0.450008
1	I22	I	22	CD2	28.5714	FALSE	FALSE	FALSE	FALSE	FALSE	0.356158
1	I23	I	23	negCtrl	21.881	FALSE	FALSE	FALSE	TRUE	FALSE	-0.702161
1	I24	I	24	emerinCtrl	24.2884	FALSE	FALSE	FALSE	FALSE	TRUE	-0.321345
1	J3	J	3	GNA11	18.5185	FALSE	FALSE	FALSE	FALSE	FALSE	-1.23405
1	J4	J	4	GNPDA1	28.9242	FALSE	FALSE	FALSE	FALSE	FALSE	0.411955
1	J5	J	5	PCBP1	27.7778	FALSE	FALSE	FALSE	FALSE	FALSE	0.230615
1	J6	J	6	DDX18	22.9537	FALSE	FALSE	FALSE	FALSE	FALSE	-0.532471
1	J7	J	7	HMOX2	23.5867	FALSE	FALSE	FALSE	FALSE	FALSE	-0.432339
1	J8	J	8	VNN3	23.2993	FALSE	FALSE	FALSE	FALSE	FALSE	-0.477805
1	J9	J	9	HLA-DMA	26.4117	FALSE	FALSE	FALSE	FALSE	FALSE	0.0145167
1	J10	J	10	CP	30.742	FALSE	FALSE	FALSE	FALSE	FALSE	0.699515
1	J11	J	11	CD28	26.7308	FALSE	FALSE	FALSE	FALSE	FALSE	0.064995
1	J12	J	12	ENO2	23.6036	FALSE	FALSE	FALSE	FALSE	FALSE	-0.429672
1	J13	J	13	SLC1A2	29.7196	FALSE	FALSE	FALSE	FALSE	FALSE	0.537784
1	J14	J	14	ST8SIA5	22.695	FALSE	FALSE	FALSE	FALSE	FALSE	-0.573393
1	J15	J	15	LALBA	30.1493	FALSE	FALSE	FALSE	FALSE	FALSE	0.605744
1	J16	J	16	ATP1A3	25.8555	FALSE	FALSE	FALSE	FALSE	FALSE	-0.0734564
1	J17	J	17	HLCS	23.8889	FALSE	FALSE	FALSE	FALSE	FALSE	-0.384545
1	J18	J	18	FOXS1	29.6015	FALSE	FALSE	FALSE	FALSE	FALSE	0.519101
1	J19	J	19	RAB35	29.4231	FALSE	FALSE	FALSE	FALSE	FALSE	0.490875
1	J20	J	20	ARFGAP3	22.3881	FALSE	FALSE	FALSE	FALSE	FALSE	-0.621952
1	J21	J	21	BAX	26.0194	FALSE	FALSE	FALSE	FALSE	FALSE	-0.0475294
1	J22	J	22	DFFA	20.0393	FALSE	FALSE	FALSE	FALSE	FALSE	-0.993489
1	J23	J	23	negCtrl	20.3327	FALSE	FALSE	FALSE	TRUE	FALSE	-0.947074
1	J24	J	24	NA	26.0274	FALSE	FALSE	FALSE	FALSE	FALSE	-0.0462671
1	K3	K	3	GJA5	27.5335	FALSE	FALSE	FALSE	FALSE	FALSE	0.191968
1	K4	K	4	ST6GAL2	26.7686	FALSE	FALSE	FALSE	FALSE	FALSE	0.070986
1	K5	K	5	ABHD14A	25.3623	FALSE	FALSE	FALSE	FALSE	FALSE	-0.151472
1	K6	K	6	EREG	27.5728	FALSE	FALSE	FALSE	FALSE	FALSE	0.198193
1	K7	K	7	AQP2	32.0792	FALSE	FALSE	FALSE	FALSE	FALSE	0.911032
1	K8	K	8	CCS	27.0035	FALSE	FALSE	FALSE	FALSE	FALSE	0.108134
1	K9	K	9	ABCA13	25.0853	FALSE	FALSE	FALSE	FALSE	FALSE	-0.195288
1	K10	K	10	TNPO1	27.2045	FALSE	FALSE	FALSE	FALSE	FALSE	0.139932
1	K11	K	11	ANG	30.7087	FALSE	FALSE	FALSE	FALSE	FALSE	0.694234
1	K12	K	12	RAB21	31.7204	FALSE	FALSE	FALSE	FALSE	FALSE	0.854279
1	K13	K	13	MCM6	25.7353	FALSE	FALSE	FALSE	FALSE	FALSE	-0.0924732
1	K14	K	14	MPP6	22.0077	FALSE	FALSE	FALSE	FALSE	FALSE	-0.682115
1	K15	K	15	GNA14	26.9903	FALSE	FALSE	FALSE	FALSE	FALSE	0.106047
1	K16	K	16	CHAT	31.1151	FALSE	FALSE	FALSE	FALSE	FALSE	0.758527
1	K17	K	17	OLR1	22.6644	FALSE	FALSE	FALSE	FALSE	FALSE	-0.578246
1	K18	K	18	GOT1	27.5093	FALSE	FALSE	FALSE	FALSE	FALSE	0.188145
1	K19	K	19	PIK3AP1	28.4333	FALSE	FALSE	FALSE	FALSE	FALSE	0.334303
1	K20	K	20	NMNAT2	31.4229	FALSE	FALSE	FALSE	FALSE	FALSE	0.807219
1	K21	K	21	DNPH1	29.9652	FALSE	FALSE	FALSE	FALSE	FALSE	0.576623
1	K22	K	22	HLA-E	28.2946	FALSE	FALSE	FALSE	FALSE	FALSE	0.312364
1	K23	K	23	negCtrl	20.3488	FALSE	FALSE	FALSE	TRUE	FALSE	-0.944524
1	K24	K	24	emerinCtrl	17.451	FALSE	FALSE	FALSE	FALSE	TRUE	-1.40292
1	L3	L	3	ARSK	28.7129	FALSE	FALSE	FALSE	FALSE	FALSE	0.378532
1	L4	L	4	PRDX1	25.8	FALSE	FALSE	FALSE	FALSE	FALSE	-0.0822377
1	L5	L	5	LIPF	28.1416	FALSE	FALSE	FALSE	FALSE	FALSE	0.288165
1	L6	L	6	RAB6A	31.6176	FALSE	FALSE	FALSE	FALSE	FALSE	0.838021
1	L7	L	7	SLC2A4	25.7937	FALSE	FALSE	FALSE	FALSE	FALSE	-0.0832421
1	L8	L	8	SLC5A11	30.991	FALSE	FALSE	FALSE	FALSE	FALSE	0.738894
1	L9	L	9	CBX7	25.7092	FALSE	FALSE	FALSE	FALSE	FALSE	-0.0965977
1	L10	L	10	SLC25A36	31.1567	FALSE	FALSE	FALSE	FALSE	FALSE	0.765109
1	L11	L	11	GCLC	30.2804	FALSE	FALSE	FALSE	FALSE	FALSE	0.626486
1	L12	L	12	NANS	25.974	FALSE	FALSE	FALSE	FALSE	FALSE	-0.0547096
1	L13	L	13	TXNRD3	34.1818	FALSE	FALSE	FALSE	FALSE	FALSE	1.24363
1	L14	L	14	ST8SIA3	23.384	FALSE	FALSE	FALSE	FALSE	FALSE	-0.464405
1	L15	L	15	MYDGF	19.8	FALSE	FALSE	FALSE	FALSE	FALSE	-1.03134
1	L16	L	16	SLC13A1	24.9057	FALSE	FALSE	FALSE	FALSE	FALSE	-0.223708
1	L17	L	17	NGFR	28.1955	FALSE	FALSE	FALSE	FALSE	FALSE	0.29669
1	L18	L	18	PPIL4	28	FALSE	FALSE	FALSE	FALSE	FALSE	0.265767
1	L19	L	19	ELOVL6	30.6483	FALSE	FALSE	FALSE	FALSE	FALSE	0.68469
1	L20	L	20	HS6ST3	26.7857	FALSE	FALSE	FALSE	FALSE	FALSE	0.0736865
1	L21	L	21	RASAL1	25.3438	FALSE	FALSE	FALSE	FALSE	FALSE	-0.154399
1	L22	L	22	RNASE2	31.1787	FALSE	FALSE	FALSE	FALSE	FALSE	0.768587
1	L23	L	23	negCtrl	25.8893	FALSE	FALSE	FALSE	TRUE	FALSE	-0.0681075
1	L24	L	24	NA	24.9064	FALSE	FALSE	FALSE	FALSE	FALSE	-0.223596
1	M3	M	3	EGLN3	28.9157	FALSE	FALSE	FALSE	FALSE	FALSE	0.41061
1	M4	M	4	CRLS1	24.3762	FALSE	FALSE	FALSE	FALSE	FALSE	-0.30746
1	M5	M	5	SMUG1	30.6691	FALSE	FALSE	FALSE	FALSE	FALSE	0.687983
1	M6	M	6	FANCC	25.0943	FALSE	FALSE	FALSE	FALSE	FALSE	-0.193862
1	M7	M	7	TLR1	27.1739	FALSE	FALSE	FALSE	FALSE	FALSE	0.135093
1	M8	M	8	KITLG	24.6212	FALSE	FALSE	FALSE	FALSE	FALSE	-0.268703
1	M9	M	9	SLC2A1	26.6544	FALSE	FALSE	FALSE	FALSE	FALSE	0.0529165
1	M10	M	10	CNP	32	FALSE	FALSE	FALSE	FALSE	FALSE	0.898503
1	M11	M	11	ADH1B	27.1347	FALSE	FALSE	FALSE	FALSE	FALSE	0.128894
1	M12	M	12	RND3	26.2264	FALSE	FALSE	FALSE	FALSE	FALSE	-0.0147857
1	M13	M	13	PDGFB	24.1071	FALSE	FALSE	FALSE	FALSE	FALSE	-0.350021
1	M14	M	14	ASGR1	24.8658	FALSE	FALSE	FALSE	FALSE	FALSE	-0.230008
1	M15	M	15	CHD7	28.9331	FALSE	FALSE	FALSE	FALSE	FALSE	0.413367
1	M16	M	16	HAVCR1	24.1877	FALSE	FALSE	FALSE	FALSE	FALSE	-0.337274
1	M17	M	17	ADH1C	27.3786	FALSE	FALSE	FALSE	FALSE	FALSE	0.167478
1	M18	M	18	MAT2A	32.8546	FALSE	FALSE	FALSE	FALSE	FALSE	1.03368
1	M19	M	19	NCK1	34.2205	FALSE	FALSE	FALSE	FALSE	FALSE	1.24976
1	M20	M	20	GLUD1	30.4	FALSE	FALSE	FALSE	FALSE	FALSE	0.645408
1	M21	M	21	ACOXL	30.4094	FALSE	FALSE	FALSE	FALSE	FALSE	0.646889
1	M22	M	22	LIPG	26.8078	FALSE	FALSE	FALSE	FALSE	FALSE	0.0771738
1	M23	M	23	negCtrl	20.696	FALSE	FALSE	FALSE	TRUE	FALSE	-0.889613
1	M24	M	24	emerinCtrl	25.8555	FALSE	FALSE	FALSE	FALSE	TRUE	-0.0734564
1	N3	N	3	SAMD4A	28.6458	FALSE	FALSE	FALSE	FALSE	FALSE	0.367927
1	N4	N	4	GJA4	35.259	FALSE	FALSE	FALSE	FALSE	FALSE	1.41402
1	N5	N	5	UGT1A4	24.7126	FALSE	FALSE	FALSE	FALSE	FALSE	-0.25424
1	N6	N	6	GALNT18	25.4083	FALSE	FALSE	FALSE	FALSE	FALSE	-0.144191
1	N7	N	7	SGMS1	26.5347	FALSE	FALSE	FALSE	FALSE	FALSE	0.0339727
1	N8	N	8	GPX2	31.6699	FALSE	FALSE	FALSE	FALSE	FALSE	0.846281
1	N9	N	9	B3GNT5	25.2465	FALSE	FALSE	FALSE	FALSE	FALSE	-0.169785
1	N10	N	10	UCP1	23.2852	FALSE	FALSE	FALSE	FALSE	FALSE	-0.480039
1	N11	N	11	ACOX1	19.1413	FALSE	FALSE	FALSE	FALSE	FALSE	-1.13553
1	N12	N	12	IL27RA	26.43	FALSE	FALSE	FALSE	FALSE	FALSE	0.017415
1	N13	N	13	MGMT	23.4082	FALSE	FALSE	FALSE	FALSE	FALSE	-0.460576
1	N14	N	14	MRE11A	22.0104	FALSE	FALSE	FALSE	FALSE	FALSE	-0.681692
1	N15	N	15	RSC1A1	24.8577	FALSE	FALSE	FALSE	FALSE	FALSE	-0.231297
1	N16	N	16	PDIA5	32.0611	FALSE	FALSE	FALSE	FALSE	FALSE	0.908163
1	N17	N	17	ATP1B4	22.8846	FALSE	FALSE	FALSE	FALSE	FALSE	-0.543405
1	N18	N	18	KIFAP3	28.0859	FALSE	FALSE	FALSE	FALSE	FALSE	0.27935
1	N19	N	19	MGAT4C	25.8126	FALSE	FALSE	FALSE	FALSE	FALSE	-0.0802415
1	N20	N	20	RAB2B	33.4572	FALSE	FALSE	FALSE	FALSE	FALSE	1.12902
1	N21	N	21	ENPP3	29.5938	FALSE	FALSE	FALSE	FALSE	FALSE	0.517882
1	N22	N	22	RALGPS2	27.6438	FALSE	FALSE	FALSE	FALSE	FALSE	0.209419
1	N23	N	23	negCtrl	19.5652	FALSE	FALSE	FALSE	TRUE	FALSE	-1.06848
1	N24	N	24	NA	21.8213	FALSE	FALSE	FALSE	FALSE	FALSE	-0.711603
1	O3	O	3	FAHD2B	27.6596	FALSE	FALSE	FALSE	FALSE	FALSE	0.211917
1	O4	O	4	SLC6A14	25.089	FALSE	FALSE	FALSE	FALSE	FALSE	-0.194712
1	O5	O	5	CA10	26.8293	FALSE	FALSE	FALSE	FALSE	FALSE	0.080576
1	O6	O	6	GNAZ	26.8245	FALSE	FALSE	FALSE	FALSE	FALSE	0.079815
1	O7	O	7	TRMT61A	27.0955	FALSE	FALSE	FALSE	FALSE	FALSE	0.122692
1	O8	O	8	AMDHD2	31.6306	FALSE	FALSE	FALSE	FALSE	FALSE	0.840077
1	O9	O	9	NECTIN4	30.4577	FALSE	FALSE	FALSE	FALSE	FALSE	0.654543
1	O10	O	10	TLR5	27.0872	FALSE	FALSE	FALSE	FALSE	FALSE	0.121376
1	O11	O	11	DHX30	28.6245	FALSE	FALSE	FALSE	FALSE	FALSE	0.364558
1	O12	O	12	ADPRH	27.8107	FALSE	FALSE	FALSE	FALSE	FALSE	0.235815
1	O13	O	13	SLC19A2	22.3214	FALSE	FALSE	FALSE	FALSE	FALSE	-0.632492
1	O14	O	14	POLR3G	31.4115	FALSE	FALSE	FALSE	FALSE	FALSE	0.805416
1	O15	O	15	VLDLR	27.1218	FALSE	FALSE	FALSE	FALSE	FALSE	0.126845
1	O16	O	16	CYP4Z1	27.0364	FALSE	FALSE	FALSE	FALSE	FALSE	0.11334
1	O17	O	17	IL12RB2	27.1739	FALSE	FALSE	FALSE	FALSE	FALSE	0.135093
1	O18	O	18	CYP26B1	27.4	FALSE	FALSE	FALSE	FALSE	FALSE	0.170857
1	O19	O	19	RAB9A	22.6168	FALSE	FALSE	FALSE	FALSE	FALSE	-0.585765
1	O20	O	20	LPO	26.3889	FALSE	FALSE	FALSE	FALSE	FALSE	0.010915
1	O21	O	21	GPAT3	28.8538	FALSE	FALSE	FALSE	FALSE	FALSE	0.400817
1	O22	O	22	GANC	25.0474	FALSE	FALSE	FALSE	FALSE	FALSE	-0.201281
1	O23	O	23	negCtrl	22.9602	FALSE	FALSE	FALSE	TRUE	FALSE	-0.531456
1	O24	O	24	emerinCtrl	24.486	FALSE	FALSE	FALSE	FALSE	TRUE	-0.290094
1	P3	P	3	GABARAPL2	22.7612	FALSE	FALSE	FALSE	FALSE	FALSE	-0.562928
1	P4	P	4	ASNSD1	25.4113	FALSE	FALSE	FALSE	FALSE	FALSE	-0.143718
1	P5	P	5	ARG1	30.0712	FALSE	FALSE	FALSE	FALSE	FALSE	0.593394
1	P6	P	6	CYP21A2	31.4286	FALSE	FALSE	FALSE	FALSE	FALSE	0.808112
1	P7	P	7	CS	27.0909	FALSE	FALSE	FALSE	FALSE	FALSE	0.121963
1	P8	P	8	UGT1A3	30.0901	FALSE	FALSE	FALSE	FALSE	FALSE	0.596386
1	P9	P	9	TAPBP	23.9714	FALSE	FALSE	FALSE	FALSE	FALSE	-0.371496
1	P10	P	10	FANCA	20.9302	FALSE	FALSE	FALSE	FALSE	FALSE	-0.852557
1	P11	P	11	RAP2C	22.807	FALSE	FALSE	FALSE	FALSE	FALSE	-0.55568
1	P12	P	12	MAD2L2	24.4328	FALSE	FALSE	FALSE	FALSE	FALSE	-0.298505
1	P13	P	13	NDST4	20.0375	FALSE	FALSE	FALSE	FALSE	FALSE	-0.99378
1	P14	P	14	NLRP2	23.092	FALSE	FALSE	FALSE	FALSE	FALSE	-0.510604
1	P15	P	15	NMT2	23.1683	FALSE	FALSE	FALSE	FALSE	FALSE	-0.498528
1	P16	P	16	TAC3	28.7671	FALSE	FALSE	FALSE	FALSE	FALSE	0.387114
1	P17	P	17	MRPL9	25.4237	FALSE	FALSE	FALSE	FALSE	FALSE	-0.141758
1	P18	P	18	NGLY1	23.1068	FALSE	FALSE	FALSE	FALSE	FALSE	-0.508259
1	P19	P	19	RAP1GAP	28.3237	FALSE	FALSE	FALSE	FALSE	FALSE	0.316971
1	P20	P	20	FASN	25.0973	FALSE	FALSE	FALSE	FALSE	FALSE	-0.193397
1	P21	P	21	ATP1A2	33.5821	FALSE	FALSE	FALSE	FALSE	FALSE	1.14876
1	P22	P	22	G3BP1	24.0705	FALSE	FALSE	FALSE	FALSE	FALSE	-0.355825
1	P23	P	23	negCtrl	17.8908	FALSE	FALSE	FALSE	TRUE	FALSE	-1.33335
1	P24	P	24	NA	26.1426	FALSE	FALSE	FALSE	FALSE	FALSE	-0.0280445
10	A1	A	1	heteroCtrl	20.3187	TRUE	FALSE	FALSE	FALSE	FALSE	-0.949288
10	A2	A	2	hTERTCtrl	11.39	FALSE	FALSE	TRUE	FALSE	FALSE	-2.36167
10	A3	A	3	SV2B	17.1908	FALSE	FALSE	FALSE	FALSE	FALSE	-1.44408
10	A4	A	4	VWF	36.1224	FALSE	FALSE	FALSE	FALSE	FALSE	1.55061
10	A5	A	5	VEGFC	19.8347	FALSE	FALSE	FALSE	FALSE	FALSE	-1.02585
10	A7	A	7	RAD51D	29.1417	FALSE	FALSE	FALSE	FALSE	FALSE	0.446368
10	A8	A	8	GDPD1	24.2152	FALSE	FALSE	FALSE	FALSE	FALSE	-0.33292
10	A9	A	9	AGPAT2	25.0549	FALSE	FALSE	FALSE	FALSE	FALSE	-0.200093
10	A10	A	10	ABCG5	31.8735	FALSE	FALSE	FALSE	FALSE	FALSE	0.878489
10	A11	A	11	CHST5	24.5798	FALSE	FALSE	FALSE	FALSE	FALSE	-0.275249
10	A12	A	12	MFN2	22.6981	FALSE	FALSE	FALSE	FALSE	FALSE	-0.572913
10	A13	A	13	NPTXR	23.2704	FALSE	FALSE	FALSE	FALSE	FALSE	-0.482374
10	A14	A	14	NSDHL	22.9412	FALSE	FALSE	FALSE	FALSE	FALSE	-0.534458
10	A15	A	15	EXO1	21.4712	FALSE	FALSE	FALSE	FALSE	FALSE	-0.766989
10	A16	A	16	ATP1A1	27.451	FALSE	FALSE	FALSE	FALSE	FALSE	0.178921
10	A17	A	17	SLC37A2	34.8485	FALSE	FALSE	FALSE	FALSE	FALSE	1.34909
10	A18	A	18	SLC10A7	26.1811	FALSE	FALSE	FALSE	FALSE	FALSE	-0.0219535
10	A19	A	19	TUBE1	24.8077	FALSE	FALSE	FALSE	FALSE	FALSE	-0.239205
10	A20	A	20	GKAP1	25.6522	FALSE	FALSE	FALSE	FALSE	FALSE	-0.105621
10	A21	A	21	AKAP8	28.7257	FALSE	FALSE	FALSE	FALSE	FALSE	0.380561
10	A22	A	22	KIF21A	23.1278	FALSE	FALSE	FALSE	FALSE	FALSE	-0.504944
10	A23	A	23	negCtrl	19.9634	FALSE	FALSE	FALSE	TRUE	FALSE	-1.0055
10	A24	A	24	emerinCtrl	22.8992	FALSE	FALSE	FALSE	FALSE	TRUE	-0.541104
10	B1	B	1	homoCtrl	13.4328	FALSE	TRUE	FALSE	FALSE	FALSE	-2.03852
10	B2	B	2	hTERTCtrl	12.9176	FALSE	FALSE	TRUE	FALSE	FALSE	-2.12003
10	B3	B	3	CDA	22.0833	FALSE	FALSE	FALSE	FALSE	FALSE	-0.670155
10	B4	B	4	GJC2	26.8657	FALSE	FALSE	FALSE	FALSE	FALSE	0.0863344
10	B5	B	5	RNASEH2A	25.9825	FALSE	FALSE	FALSE	FALSE	FALSE	-0.053364
10	B6	B	6	PLCD4	23.1557	FALSE	FALSE	FALSE	FALSE	FALSE	-0.500518
10	B7	B	7	FMO2	24.6305	FALSE	FALSE	FALSE	FALSE	FALSE	-0.267227
10	B8	B	8	TPST2	25.5682	FALSE	FALSE	FALSE	FALSE	FALSE	-0.118908
10	B9	B	9	PAPOLB	23.2143	FALSE	FALSE	FALSE	FALSE	FALSE	-0.491256
10	B10	B	10	HSD17B12	28.9474	FALSE	FALSE	FALSE	FALSE	FALSE	0.415625
10	B11	B	11	LYZL4	24.5174	FALSE	FALSE	FALSE	FALSE	FALSE	-0.285129
10	B12	B	12	PADI2	28.5192	FALSE	FALSE	FALSE	FALSE	FALSE	0.347895
10	B13	B	13	SPTLC2	25.724	FALSE	FALSE	FALSE	FALSE	FALSE	-0.0942565
10	B14	B	14	NAT8L	26.4188	FALSE	FALSE	FALSE	FALSE	FALSE	0.0156444
10	B15	B	15	COMTD1	32.5942	FALSE	FALSE	FALSE	FALSE	FALSE	0.992501
10	B16	B	16	OXCT2	22.1116	FALSE	FALSE	FALSE	FALSE	FALSE	-0.665691
10	B17	B	17	HSD11B2	23.5401	FALSE	FALSE	FALSE	FALSE	FALSE	-0.43971
10	B18	B	18	NLGN4Y	18.1308	FALSE	FALSE	FALSE	FALSE	FALSE	-1.29538
10	B19	B	19	CLEC1A	21.8605	FALSE	FALSE	FALSE	FALSE	FALSE	-0.705409
10	B20	B	20	GDF5	23.3083	FALSE	FALSE	FALSE	FALSE	FALSE	-0.476389
10	B21	B	21	NXNL1	25.5459	FALSE	FALSE	FALSE	FALSE	FALSE	-0.12244
10	B22	B	22	CYB5R1	22.0374	FALSE	FALSE	FALSE	FALSE	FALSE	-0.677417
10	B23	B	23	negCtrl	21.7865	FALSE	FALSE	FALSE	TRUE	FALSE	-0.71711
10	B24	B	24	NA	21.3235	FALSE	FALSE	FALSE	FALSE	FALSE	-0.790344
10	C1	C	1	heteroCtrl	16.3895	TRUE	FALSE	FALSE	FALSE	FALSE	-1.57082
10	C2	C	2	hTERTCtrl	10.4478	FALSE	FALSE	TRUE	FALSE	FALSE	-2.51072
10	C3	C	3	PGP	21.0117	FALSE	FALSE	FALSE	FALSE	FALSE	-0.839674
10	C4	C	4	UGT1A9	26.409	FALSE	FALSE	FALSE	FALSE	FALSE	0.0140991
10	C5	C	5	PPIE	33.1849	FALSE	FALSE	FALSE	FALSE	FALSE	1.08593
10	C6	C	6	NDUFA8	26.3514	FALSE	FALSE	FALSE	FALSE	FALSE	0.00497721
10	C7	C	7	GOPC	26.2295	FALSE	FALSE	FALSE	FALSE	FALSE	-0.0142964
10	C8	C	8	TECTA	24.1379	FALSE	FALSE	FALSE	FALSE	FALSE	-0.34515
10	C9	C	9	CELF4	24.6888	FALSE	FALSE	FALSE	FALSE	FALSE	-0.258012
10	C10	C	10	DNASE1	27.2152	FALSE	FALSE	FALSE	FALSE	FALSE	0.141623
10	C11	C	11	ETFA	25.8547	FALSE	FALSE	FALSE	FALSE	FALSE	-0.0735849
10	C12	C	12	CYP4F12	24.0084	FALSE	FALSE	FALSE	FALSE	FALSE	-0.365648
10	C13	C	13	FARSA	25.9861	FALSE	FALSE	FALSE	FALSE	FALSE	-0.052803
10	C14	C	14	SLC39A3	15.879	FALSE	FALSE	FALSE	FALSE	FALSE	-1.65158
10	C15	C	15	AGXT	25.3086	FALSE	FALSE	FALSE	FALSE	FALSE	-0.159963
10	C16	C	16	LGALS1	21.5768	FALSE	FALSE	FALSE	FALSE	FALSE	-0.750286
10	C17	C	17	INHA	25.2632	FALSE	FALSE	FALSE	FALSE	FALSE	-0.167158
10	C18	C	18	SLC22A1	30.916	FALSE	FALSE	FALSE	FALSE	FALSE	0.727036
10	C19	C	19	COG4	19.9647	FALSE	FALSE	FALSE	FALSE	FALSE	-1.00529
10	C20	C	20	RHOH	21.9643	FALSE	FALSE	FALSE	FALSE	FALSE	-0.688986
10	C21	C	21	PIN1	20.4036	FALSE	FALSE	FALSE	FALSE	FALSE	-0.935864
10	C22	C	22	PLA2G4A	26.1339	FALSE	FALSE	FALSE	FALSE	FALSE	-0.0294186
10	C23	C	23	negCtrl	23.991	FALSE	FALSE	FALSE	TRUE	FALSE	-0.368388
10	C24	C	24	emerinCtrl	22.6562	FALSE	FALSE	FALSE	FALSE	TRUE	-0.579529
10	D1	D	1	homoCtrl	17.8637	FALSE	TRUE	FALSE	FALSE	FALSE	-1.33763
10	D2	D	2	hTERTCtrl	11.9748	FALSE	FALSE	TRUE	FALSE	FALSE	-2.26916
10	D3	D	3	SLC30A8	25.3012	FALSE	FALSE	FALSE	FALSE	FALSE	-0.161139
10	D4	D	4	NEU1	26.3158	FALSE	FALSE	FALSE	FALSE	FALSE	-0.000648112
10	D5	D	5	CDH16	21.5517	FALSE	FALSE	FALSE	FALSE	FALSE	-0.754247
10	D6	D	6	DDX19B	24.4526	FALSE	FALSE	FALSE	FALSE	FALSE	-0.295382
10	D7	D	7	TBXAS1	25.3898	FALSE	FALSE	FALSE	FALSE	FALSE	-0.147132
10	D8	D	8	AGO4	29.3249	FALSE	FALSE	FALSE	FALSE	FALSE	0.475344
10	D9	D	9	SLC14A1	23.5426	FALSE	FALSE	FALSE	FALSE	FALSE	-0.439322
10	D10	D	10	SFRP4	23.6515	FALSE	FALSE	FALSE	FALSE	FALSE	-0.422104
10	D11	D	11	IL1A	23.0088	FALSE	FALSE	FALSE	FALSE	FALSE	-0.523753
10	D12	D	12	ERO1A	27.9121	FALSE	FALSE	FALSE	FALSE	FALSE	0.251861
10	D13	D	13	ERCC3	28.7912	FALSE	FALSE	FALSE	FALSE	FALSE	0.390924
10	D14	D	14	AGPS	26.422	FALSE	FALSE	FALSE	FALSE	FALSE	0.0161556
10	D15	D	15	FCGR2B	22.4109	FALSE	FALSE	FALSE	FALSE	FALSE	-0.618344
10	D16	D	16	HSD3B7	26.3279	FALSE	FALSE	FALSE	FALSE	FALSE	0.00127463
10	D17	D	17	BNIP2	33.4076	FALSE	FALSE	FALSE	FALSE	FALSE	1.12116
10	D18	D	18	TRAP1	23.0476	FALSE	FALSE	FALSE	FALSE	FALSE	-0.51762
10	D19	D	19	COX15	24.7012	FALSE	FALSE	FALSE	FALSE	FALSE	-0.256051
10	D20	D	20	AGMAT	26.3339	FALSE	FALSE	FALSE	FALSE	FALSE	0.0022178
10	D21	D	21	APOA2	22.1719	FALSE	FALSE	FALSE	FALSE	FALSE	-0.656138
10	D22	D	22	ODC1	23.2283	FALSE	FALSE	FALSE	FALSE	FALSE	-0.489032
10	D23	D	23	negCtrl	19.6998	FALSE	FALSE	FALSE	TRUE	FALSE	-1.04719
10	D24	D	24	NA	21.3675	FALSE	FALSE	FALSE	FALSE	FALSE	-0.783385
10	E1	E	1	heteroCtrl	15.544	TRUE	FALSE	FALSE	FALSE	FALSE	-1.70457
10	E2	E	2	hTERTCtrl	10.5948	FALSE	FALSE	TRUE	FALSE	FALSE	-2.48746
10	E3	E	3	PDE6C	21.5447	FALSE	FALSE	FALSE	FALSE	FALSE	-0.755356
10	E4	E	4	GBE1	26.9811	FALSE	FALSE	FALSE	FALSE	FALSE	0.104598
10	E5	E	5	DMC1	21.3693	FALSE	FALSE	FALSE	FALSE	FALSE	-0.783104
10	E6	E	6	NUDT6	24.1164	FALSE	FALSE	FALSE	FALSE	FALSE	-0.348552
10	E7	E	7	KATNAL1	25.969	FALSE	FALSE	FALSE	FALSE	FALSE	-0.0555059
10	E8	E	8	NLRC4	28.8382	FALSE	FALSE	FALSE	FALSE	FALSE	0.398353
10	E9	E	9	ABCE1	21.934	FALSE	FALSE	FALSE	FALSE	FALSE	-0.693783
10	E10	E	10	DNAJA2	22.1172	FALSE	FALSE	FALSE	FALSE	FALSE	-0.664797
10	E11	E	11	UGGT2	25.9191	FALSE	FALSE	FALSE	FALSE	FALSE	-0.0633952
10	E12	E	12	GPS2	24.5783	FALSE	FALSE	FALSE	FALSE	FALSE	-0.275489
10	E13	E	13	CTBS	26.3158	FALSE	FALSE	FALSE	FALSE	FALSE	-0.000648112
10	E14	E	14	IL2RA	23.6749	FALSE	FALSE	FALSE	FALSE	FALSE	-0.418393
10	E15	E	15	ARPC3	29.1667	FALSE	FALSE	FALSE	FALSE	FALSE	0.450315
10	E16	E	16	WBSCR22	24.3295	FALSE	FALSE	FALSE	FALSE	FALSE	-0.314847
10	E17	E	17	AQP8	28.6334	FALSE	FALSE	FALSE	FALSE	FALSE	0.365962
10	E18	E	18	NCR2	21.1111	FALSE	FALSE	FALSE	FALSE	FALSE	-0.823945
10	E19	E	19	PGF	28.8032	FALSE	FALSE	FALSE	FALSE	FALSE	0.392828
10	E20	E	20	RHOF	19.9248	FALSE	FALSE	FALSE	FALSE	FALSE	-1.0116
10	E21	E	21	AKR1A1	23.7581	FALSE	FALSE	FALSE	FALSE	FALSE	-0.405234
10	E22	E	22	CYP17A1	27.5556	FALSE	FALSE	FALSE	FALSE	FALSE	0.195463
10	E23	E	23	negCtrl	18.1474	FALSE	FALSE	FALSE	TRUE	FALSE	-1.29275
10	E24	E	24	emerinCtrl	25.5605	FALSE	FALSE	FALSE	FALSE	TRUE	-0.120117
10	F1	F	1	homoCtrl	16.6667	FALSE	TRUE	FALSE	FALSE	FALSE	-1.52698
10	F2	F	2	hTERTCtrl	11.3065	FALSE	FALSE	TRUE	FALSE	FALSE	-2.37487
10	F3	F	3	COX11	28.3737	FALSE	FALSE	FALSE	FALSE	FALSE	0.324881
10	F4	F	4	PRIM1	31.4024	FALSE	FALSE	FALSE	FALSE	FALSE	0.803978
10	F5	F	5	SLC5A1	27.957	FALSE	FALSE	FALSE	FALSE	FALSE	0.258963
10	F6	F	6	HSP90B1	23.0425	FALSE	FALSE	FALSE	FALSE	FALSE	-0.518429
10	F7	F	7	MCM8	21.0428	FALSE	FALSE	FALSE	FALSE	FALSE	-0.834746
10	F8	F	8	TCP1	9.58084	FALSE	FALSE	FALSE	FALSE	FALSE	-2.64785
10	F9	F	9	PLA2G5	11.3074	FALSE	FALSE	FALSE	FALSE	FALSE	-2.37473
10	F10	F	10	RPUSD1	20.4846	FALSE	FALSE	FALSE	FALSE	FALSE	-0.923052
10	F11	F	11	PPA2	25.8845	FALSE	FALSE	FALSE	FALSE	FALSE	-0.0688643
10	F12	F	12	SLC20A2	26.6802	FALSE	FALSE	FALSE	FALSE	FALSE	0.0570028
10	F13	F	13	MAN1C1	16.2325	FALSE	FALSE	FALSE	FALSE	FALSE	-1.59567
10	F14	F	14	GRB2	25.054	FALSE	FALSE	FALSE	FALSE	FALSE	-0.200244
10	F15	F	15	PSEN1	27.2311	FALSE	FALSE	FALSE	FALSE	FALSE	0.144143
10	F16	F	16	KIF4A	31.4815	FALSE	FALSE	FALSE	FALSE	FALSE	0.816482
10	F17	F	17	SLC7A8	26.9474	FALSE	FALSE	FALSE	FALSE	FALSE	0.0992575
10	F18	F	18	IL36RN	25.7937	FALSE	FALSE	FALSE	FALSE	FALSE	-0.0832421
10	F19	F	19	ACAA1	22.6263	FALSE	FALSE	FALSE	FALSE	FALSE	-0.584272
10	F20	F	20	APOC1	25.9023	FALSE	FALSE	FALSE	FALSE	FALSE	-0.0660499
10	F21	F	21	PGLYRP4	25	FALSE	FALSE	FALSE	FALSE	FALSE	-0.208785
10	F22	F	22	ELP3	21.3307	FALSE	FALSE	FALSE	FALSE	FALSE	-0.789206
10	F23	F	23	negCtrl	24.5431	FALSE	FALSE	FALSE	TRUE	FALSE	-0.281062
10	F24	F	24	NA	23.8901	FALSE	FALSE	FALSE	FALSE	FALSE	-0.384359
10	G1	G	1	heteroCtrl	14.4737	TRUE	FALSE	FALSE	FALSE	FALSE	-1.87388
10	G2	G	2	hTERTCtrl	12.0623	FALSE	FALSE	TRUE	FALSE	FALSE	-2.25533
10	G3	G	3	ENPP5	23.9845	FALSE	FALSE	FALSE	FALSE	FALSE	-0.369417
10	G4	G	4	SNX5	28.7671	FALSE	FALSE	FALSE	FALSE	FALSE	0.387114
10	G5	G	5	BAG2	23.8477	FALSE	FALSE	FALSE	FALSE	FALSE	-0.391061
10	G6	G	6	GSTM2	38.2979	FALSE	FALSE	FALSE	FALSE	FALSE	1.89473
10	G7	G	7	DPM1	23.0108	FALSE	FALSE	FALSE	FALSE	FALSE	-0.523452
10	G8	G	8	CHIT1	26.7327	FALSE	FALSE	FALSE	FALSE	FALSE	0.0652962
10	G9	G	9	RHD	31.1659	FALSE	FALSE	FALSE	FALSE	FALSE	0.766565
10	G10	G	10	VAV2	21.9512	FALSE	FALSE	FALSE	FALSE	FALSE	-0.691053
10	G11	G	11	CLC	21.501	FALSE	FALSE	FALSE	FALSE	FALSE	-0.762268
10	G12	G	12	CYP2W1	19.869	FALSE	FALSE	FALSE	FALSE	FALSE	-1.02043
10	G13	G	13	SLC27A4	6.98324	FALSE	FALSE	FALSE	FALSE	FALSE	-3.05875
10	G14	G	14	MYH1	24.2188	FALSE	FALSE	FALSE	FALSE	FALSE	-0.332366
10	G15	G	15	DHX38	29.3427	FALSE	FALSE	FALSE	FALSE	FALSE	0.478164
10	G16	G	16	CYBB	23.9209	FALSE	FALSE	FALSE	FALSE	FALSE	-0.379487
10	G17	G	17	IPO5	29.4677	FALSE	FALSE	FALSE	FALSE	FALSE	0.497931
10	G18	G	18	HTRA4	25.3788	FALSE	FALSE	FALSE	FALSE	FALSE	-0.148867
10	G19	G	19	POT1	25.1055	FALSE	FALSE	FALSE	FALSE	FALSE	-0.192099
10	G20	G	20	COX8A	18.4015	FALSE	FALSE	FALSE	FALSE	FALSE	-1.25256
10	G21	G	21	ART3	26.087	FALSE	FALSE	FALSE	FALSE	FALSE	-0.0368458
10	G22	G	22	CYP27B1	30.5122	FALSE	FALSE	FALSE	FALSE	FALSE	0.663165
10	G23	G	23	negCtrl	24.8668	FALSE	FALSE	FALSE	TRUE	FALSE	-0.229857
10	G24	G	24	emerinCtrl	24.8292	FALSE	FALSE	FALSE	FALSE	TRUE	-0.235809
10	H1	H	1	homoCtrl	21.5094	FALSE	TRUE	FALSE	FALSE	FALSE	-0.760936
10	H2	H	2	hTERTCtrl	11.546	FALSE	FALSE	TRUE	FALSE	FALSE	-2.33699
10	H3	H	3	HSD3B1	24.1304	FALSE	FALSE	FALSE	FALSE	FALSE	-0.346336
10	H4	H	4	ABHD12B	29.5409	FALSE	FALSE	FALSE	FALSE	FALSE	0.509516
10	H5	H	5	PPME1	29.6524	FALSE	FALSE	FALSE	FALSE	FALSE	0.527143
10	H6	H	6	DHRS7	27.7551	FALSE	FALSE	FALSE	FALSE	FALSE	0.227028
10	H7	H	7	SV2A	26.2729	FALSE	FALSE	FALSE	FALSE	FALSE	-0.00743057
10	H8	H	8	LYG2	29.7619	FALSE	FALSE	FALSE	FALSE	FALSE	0.544472
10	H9	H	9	BCL2L10	36.3821	FALSE	FALSE	FALSE	FALSE	FALSE	1.59168
10	H10	H	10	ENPP1	21.9758	FALSE	FALSE	FALSE	FALSE	FALSE	-0.687164
10	H11	H	11	MCCC2	30.7385	FALSE	FALSE	FALSE	FALSE	FALSE	0.698957
10	H12	H	12	PITPNA	18.872	FALSE	FALSE	FALSE	FALSE	FALSE	-1.17813
10	H13	H	13	OCA2	23.4568	FALSE	FALSE	FALSE	FALSE	FALSE	-0.452896
10	H14	H	14	PDE2A	22.8102	FALSE	FALSE	FALSE	FALSE	FALSE	-0.555173
10	H15	H	15	EDEM2	24.2775	FALSE	FALSE	FALSE	FALSE	FALSE	-0.32308
10	H16	H	16	CHST7	26.1146	FALSE	FALSE	FALSE	FALSE	FALSE	-0.0324652
10	H17	H	17	ATP6AP1	24	FALSE	FALSE	FALSE	FALSE	FALSE	-0.366969
10	H18	H	18	PDE11A	27.1863	FALSE	FALSE	FALSE	FALSE	FALSE	0.137055
10	H19	H	19	RBL1	27.2545	FALSE	FALSE	FALSE	FALSE	FALSE	0.147842
10	H20	H	20	PARN	21.4583	FALSE	FALSE	FALSE	FALSE	FALSE	-0.76902
10	H21	H	21	PGLS	11.134	FALSE	FALSE	FALSE	FALSE	FALSE	-2.40216
10	H22	H	22	FADS6	21.6963	FALSE	FALSE	FALSE	FALSE	FALSE	-0.731385
10	H23	H	23	negCtrl	20.3863	FALSE	FALSE	FALSE	TRUE	FALSE	-0.938604
10	H24	H	24	NA	22.6087	FALSE	FALSE	FALSE	FALSE	FALSE	-0.587051
10	I1	I	1	heteroCtrl	11.1111	TRUE	FALSE	FALSE	FALSE	FALSE	-2.40578
10	I2	I	2	hTERTCtrl	12.2841	FALSE	FALSE	TRUE	FALSE	FALSE	-2.22024
10	I3	I	3	CYP8B1	31.134	FALSE	FALSE	FALSE	FALSE	FALSE	0.761519
10	I4	I	4	AQP9	29.8969	FALSE	FALSE	FALSE	FALSE	FALSE	0.565827
10	I5	I	5	GALNT10	27.3292	FALSE	FALSE	FALSE	FALSE	FALSE	0.159656
10	I6	I	6	CD27	21.9378	FALSE	FALSE	FALSE	FALSE	FALSE	-0.693169
10	I7	I	7	ARHGEF18	27.0833	FALSE	FALSE	FALSE	FALSE	FALSE	0.120765
10	I8	I	8	XRCC1	26.2557	FALSE	FALSE	FALSE	FALSE	FALSE	-0.0101521
10	I9	I	9	ARHGEF12	20.1258	FALSE	FALSE	FALSE	FALSE	FALSE	-0.979807
10	I10	I	10	ATP8B3	13.6986	FALSE	FALSE	FALSE	FALSE	FALSE	-1.99648
10	I11	I	11	GCKR	33.0357	FALSE	FALSE	FALSE	FALSE	FALSE	1.06234
10	I12	I	12	DKC1	19.9552	FALSE	FALSE	FALSE	FALSE	FALSE	-1.0068
10	I13	I	13	NLRP8	23.8197	FALSE	FALSE	FALSE	FALSE	FALSE	-0.395483
10	I14	I	14	GUCA2B	26.3261	FALSE	FALSE	FALSE	FALSE	FALSE	0.00098754
10	I15	I	15	DPYD	33.5329	FALSE	FALSE	FALSE	FALSE	FALSE	1.14099
10	I16	I	16	DUOX1	31.3043	FALSE	FALSE	FALSE	FALSE	FALSE	0.788462
10	I17	I	17	GLYAT	25.0929	FALSE	FALSE	FALSE	FALSE	FALSE	-0.194084
10	I18	I	18	SHMT1	23.741	FALSE	FALSE	FALSE	FALSE	FALSE	-0.407937
10	I19	I	19	ABCG2	27.6768	FALSE	FALSE	FALSE	FALSE	FALSE	0.214637
10	I20	I	20	IL10	21.3592	FALSE	FALSE	FALSE	FALSE	FALSE	-0.784697
10	I21	I	21	MGAT2	20.8889	FALSE	FALSE	FALSE	FALSE	FALSE	-0.859097
10	I22	I	22	ATP1B2	20.5021	FALSE	FALSE	FALSE	FALSE	FALSE	-0.920282
10	I23	I	23	negCtrl	17.7966	FALSE	FALSE	FALSE	TRUE	FALSE	-1.34825
10	I24	I	24	emerinCtrl	25.0457	FALSE	FALSE	FALSE	FALSE	TRUE	-0.201555
10	J1	J	1	homoCtrl	12.1739	FALSE	TRUE	FALSE	FALSE	FALSE	-2.23767
10	J2	J	2	hTERTCtrl	9.78078	FALSE	FALSE	TRUE	FALSE	FALSE	-2.61622
10	J3	J	3	ENO3	20.0345	FALSE	FALSE	FALSE	FALSE	FALSE	-0.994241
10	J4	J	4	SLC6A20	19.9219	FALSE	FALSE	FALSE	FALSE	FALSE	-1.01206
10	J5	J	5	MTHFR	25.9875	FALSE	FALSE	FALSE	FALSE	FALSE	-0.0525741
10	J6	J	6	TEP1	23.9686	FALSE	FALSE	FALSE	FALSE	FALSE	-0.371941
10	J7	J	7	HSPA8	29.0761	FALSE	FALSE	FALSE	FALSE	FALSE	0.435987
10	J8	J	8	NDUFS5	26.1317	FALSE	FALSE	FALSE	FALSE	FALSE	-0.0297701
10	J9	J	9	ATP1B1	22.5243	FALSE	FALSE	FALSE	FALSE	FALSE	-0.600405
10	J10	J	10	KIF20A	30.7359	FALSE	FALSE	FALSE	FALSE	FALSE	0.698547
10	J11	J	11	ALDH1A3	21.1045	FALSE	FALSE	FALSE	FALSE	FALSE	-0.824985
10	J12	J	12	MYBPC3	26.2115	FALSE	FALSE	FALSE	FALSE	FALSE	-0.0171524
10	J13	J	13	AIPL1	24.3564	FALSE	FALSE	FALSE	FALSE	FALSE	-0.310586
10	J14	J	14	EIF2B4	32.3529	FALSE	FALSE	FALSE	FALSE	FALSE	0.954332
10	J15	J	15	ALKBH2	24.8175	FALSE	FALSE	FALSE	FALSE	FALSE	-0.237651
10	J16	J	16	RAB1B	26.4045	FALSE	FALSE	FALSE	FALSE	FALSE	0.0133836
10	J17	J	17	INHBB	23.9085	FALSE	FALSE	FALSE	FALSE	FALSE	-0.381439
10	J18	J	18	ISYNA1	28.1059	FALSE	FALSE	FALSE	FALSE	FALSE	0.28252
10	J19	J	19	MSH3	26.6247	FALSE	FALSE	FALSE	FALSE	FALSE	0.0482226
10	J20	J	20	SLC37A3	22.4739	FALSE	FALSE	FALSE	FALSE	FALSE	-0.608379
10	J21	J	21	RAB8A	21.0227	FALSE	FALSE	FALSE	FALSE	FALSE	-0.837926
10	J22	J	22	TNPO2	22.2004	FALSE	FALSE	FALSE	FALSE	FALSE	-0.651638
10	J23	J	23	negCtrl	21.4953	FALSE	FALSE	FALSE	TRUE	FALSE	-0.763168
10	J24	J	24	NA	20.6628	FALSE	FALSE	FALSE	FALSE	FALSE	-0.894865
10	K1	K	1	heteroCtrl	18.6851	TRUE	FALSE	FALSE	FALSE	FALSE	-1.2077
10	K2	K	2	hTERTCtrl	10.3529	FALSE	FALSE	TRUE	FALSE	FALSE	-2.52571
10	K3	K	3	CYB5R4	23.3129	FALSE	FALSE	FALSE	FALSE	FALSE	-0.47566
10	K4	K	4	TSEN34	22.0264	FALSE	FALSE	FALSE	FALSE	FALSE	-0.679156
10	K5	K	5	HMOX1	22	FALSE	FALSE	FALSE	FALSE	FALSE	-0.683337
10	K6	K	6	ZNF160	23.2506	FALSE	FALSE	FALSE	FALSE	FALSE	-0.485518
10	K7	K	7	MYH2	22.2973	FALSE	FALSE	FALSE	FALSE	FALSE	-0.636309
10	K8	K	8	CDIPT	20.1245	FALSE	FALSE	FALSE	FALSE	FALSE	-0.980014
10	K9	K	9	KIF26A	27.7162	FALSE	FALSE	FALSE	FALSE	FALSE	0.220872
10	K10	K	10	LAMA5	18.6139	FALSE	FALSE	FALSE	FALSE	FALSE	-1.21897
10	K11	K	11	MSRB3	28.1481	FALSE	FALSE	FALSE	FALSE	FALSE	0.289202
10	K12	K	12	UGT1A10	22.0459	FALSE	FALSE	FALSE	FALSE	FALSE	-0.676083
10	K13	K	13	MX2	14.6186	FALSE	FALSE	FALSE	FALSE	FALSE	-1.85095
10	K14	K	14	CYP4F8	25.2232	FALSE	FALSE	FALSE	FALSE	FALSE	-0.173476
10	K15	K	15	IMPAD1	28.2851	FALSE	FALSE	FALSE	FALSE	FALSE	0.310862
10	K16	K	16	SLC18A3	26.1364	FALSE	FALSE	FALSE	FALSE	FALSE	-0.0290304
10	K17	K	17	ALDH3B2	29.7645	FALSE	FALSE	FALSE	FALSE	FALSE	0.544875
10	K18	K	18	B4GALNT1	26.6667	FALSE	FALSE	FALSE	FALSE	FALSE	0.054855
10	K19	K	19	ADAT1	26.6071	FALSE	FALSE	FALSE	FALSE	FALSE	0.0454393
10	K20	K	20	EIF5A	30.9717	FALSE	FALSE	FALSE	FALSE	FALSE	0.735836
10	K21	K	21	G6PD	18.3794	FALSE	FALSE	FALSE	FALSE	FALSE	-1.25605
10	K22	K	22	SULT1B1	22.3427	FALSE	FALSE	FALSE	FALSE	FALSE	-0.629122
10	K23	K	23	negCtrl	19.5699	FALSE	FALSE	FALSE	TRUE	FALSE	-1.06774
10	K24	K	24	emerinCtrl	20.5339	FALSE	FALSE	FALSE	FALSE	TRUE	-0.915253
10	L1	L	1	homoCtrl	14.2529	FALSE	TRUE	FALSE	FALSE	FALSE	-1.90881
10	L2	L	2	hTERTCtrl	10.7221	FALSE	FALSE	TRUE	FALSE	FALSE	-2.46732
10	L3	L	3	RAB27B	21.3508	FALSE	FALSE	FALSE	FALSE	FALSE	-0.786036
10	L4	L	4	ZRANB3	32.377	FALSE	FALSE	FALSE	FALSE	FALSE	0.958146
10	L5	L	5	CCNB1	28.9352	FALSE	FALSE	FALSE	FALSE	FALSE	0.413698
10	L6	L	6	SLC16A6	24.086	FALSE	FALSE	FALSE	FALSE	FALSE	-0.353362
10	L7	L	7	ASGR2	17.4292	FALSE	FALSE	FALSE	FALSE	FALSE	-1.40637
10	L8	L	8	GSTA1	28.0669	FALSE	FALSE	FALSE	FALSE	FALSE	0.276352
10	L9	L	9	WISP2	24.6637	FALSE	FALSE	FALSE	FALSE	FALSE	-0.261986
10	L10	L	10	ADCY10	26.6998	FALSE	FALSE	FALSE	FALSE	FALSE	0.0601016
10	L11	L	11	SLC30A2	29.4118	FALSE	FALSE	FALSE	FALSE	FALSE	0.489086
10	L12	L	12	BMP8B	27.7108	FALSE	FALSE	FALSE	FALSE	FALSE	0.220027
10	L13	L	13	LBR	26.1702	FALSE	FALSE	FALSE	FALSE	FALSE	-0.023676
10	L14	L	14	CYP1A2	19.5556	FALSE	FALSE	FALSE	FALSE	FALSE	-1.07001
10	L15	L	15	AQP10	27.5785	FALSE	FALSE	FALSE	FALSE	FALSE	0.199089
10	L16	L	16	RECQL	23.2258	FALSE	FALSE	FALSE	FALSE	FALSE	-0.489434
10	L17	L	17	EIF4E2	25.4545	FALSE	FALSE	FALSE	FALSE	FALSE	-0.136883
10	L18	L	18	PRMT2	21.7131	FALSE	FALSE	FALSE	FALSE	FALSE	-0.728712
10	L19	L	19	NDUFC2	22.779	FALSE	FALSE	FALSE	FALSE	FALSE	-0.560105
10	L20	L	20	SNRNP200	37.4194	FALSE	FALSE	FALSE	FALSE	FALSE	1.75576
10	L21	L	21	METTL5	22.0273	FALSE	FALSE	FALSE	FALSE	FALSE	-0.67902
10	L22	L	22	SLC37A1	19.7938	FALSE	FALSE	FALSE	FALSE	FALSE	-1.03232
10	L23	L	23	negCtrl	19.5545	FALSE	FALSE	FALSE	TRUE	FALSE	-1.07018
10	L24	L	24	NA	18.4946	FALSE	FALSE	FALSE	FALSE	FALSE	-1.23783
10	M1	M	1	heteroCtrl	16.7553	TRUE	FALSE	FALSE	FALSE	FALSE	-1.51296
10	M2	M	2	hTERTCtrl	13.3641	FALSE	FALSE	TRUE	FALSE	FALSE	-2.0494
10	M3	M	3	ATP8A1	24.9458	FALSE	FALSE	FALSE	FALSE	FALSE	-0.217363
10	M4	M	4	SLC16A3	21.9512	FALSE	FALSE	FALSE	FALSE	FALSE	-0.691053
10	M5	M	5	SDHA	23.0928	FALSE	FALSE	FALSE	FALSE	FALSE	-0.510476
10	M6	M	6	FGF8	27.6316	FALSE	FALSE	FALSE	FALSE	FALSE	0.207489
10	M7	M	7	BMP6	27.7895	FALSE	FALSE	FALSE	FALSE	FALSE	0.232465
10	M8	M	8	NDUFB9	25.0591	FALSE	FALSE	FALSE	FALSE	FALSE	-0.199436
10	M9	M	9	AASS	24.5614	FALSE	FALSE	FALSE	FALSE	FALSE	-0.278164
10	M10	M	10	HDLBP	22.3158	FALSE	FALSE	FALSE	FALSE	FALSE	-0.633384
10	M11	M	11	CEPT1	31.0417	FALSE	FALSE	FALSE	FALSE	FALSE	0.74691
10	M12	M	12	CIB1	26.6417	FALSE	FALSE	FALSE	FALSE	FALSE	0.050898
10	M13	M	13	ACAT2	30.9278	FALSE	FALSE	FALSE	FALSE	FALSE	0.728904
10	M14	M	14	MOV10L1	26.9327	FALSE	FALSE	FALSE	FALSE	FALSE	0.0969322
10	M15	M	15	RRAGA	24.3421	FALSE	FALSE	FALSE	FALSE	FALSE	-0.312853
10	M16	M	16	EIF4A1	24.2553	FALSE	FALSE	FALSE	FALSE	FALSE	-0.326581
10	M17	M	17	PUS3	19.7279	FALSE	FALSE	FALSE	FALSE	FALSE	-1.04275
10	M18	M	18	SULT1E1	29.49	FALSE	FALSE	FALSE	FALSE	FALSE	0.501465
10	M19	M	19	MAT1A	29.9587	FALSE	FALSE	FALSE	FALSE	FALSE	0.575598
10	M20	M	20	PRMT8	23.0952	FALSE	FALSE	FALSE	FALSE	FALSE	-0.510088
10	M21	M	21	HHAT	20.3629	FALSE	FALSE	FALSE	FALSE	FALSE	-0.942299
10	M22	M	22	QTRT1	23.2824	FALSE	FALSE	FALSE	FALSE	FALSE	-0.480475
10	M23	M	23	negCtrl	19.9616	FALSE	FALSE	FALSE	TRUE	FALSE	-1.00578
10	M24	M	24	emerinCtrl	19.0926	FALSE	FALSE	FALSE	FALSE	TRUE	-1.14324
10	N1	N	1	homoCtrl	11.7202	FALSE	TRUE	FALSE	FALSE	FALSE	-2.30943
10	N2	N	2	hTERTCtrl	8.65385	FALSE	FALSE	TRUE	FALSE	FALSE	-2.79448
10	N3	N	3	HSD17B4	20.2358	FALSE	FALSE	FALSE	FALSE	FALSE	-0.962412
10	N4	N	4	ATAD1	27.6481	FALSE	FALSE	FALSE	FALSE	FALSE	0.210104
10	N5	N	5	GATM	22.561	FALSE	FALSE	FALSE	FALSE	FALSE	-0.594599
10	N6	N	6	CNTNAP1	29.7539	FALSE	FALSE	FALSE	FALSE	FALSE	0.543208
10	N7	N	7	SLC16A1	25	FALSE	FALSE	FALSE	FALSE	FALSE	-0.208785
10	N8	N	8	CCND2	23.3918	FALSE	FALSE	FALSE	FALSE	FALSE	-0.463174
10	N9	N	9	FKBP9	21.7221	FALSE	FALSE	FALSE	FALSE	FALSE	-0.727294
10	N10	N	10	GFPT1	26.7748	FALSE	FALSE	FALSE	FALSE	FALSE	0.0719676
10	N11	N	11	HS6ST1	30.4904	FALSE	FALSE	FALSE	FALSE	FALSE	0.659709
10	N12	N	12	ATP6V0E1	32.0611	FALSE	FALSE	FALSE	FALSE	FALSE	0.908163
10	N13	N	13	KMT5C	20.8333	FALSE	FALSE	FALSE	FALSE	FALSE	-0.867885
10	N14	N	14	GMDS	23.8318	FALSE	FALSE	FALSE	FALSE	FALSE	-0.393579
10	N15	N	15	PIGO	27.027	FALSE	FALSE	FALSE	FALSE	FALSE	0.111858
10	N16	N	16	TKTL1	23.0461	FALSE	FALSE	FALSE	FALSE	FALSE	-0.517862
10	N17	N	17	NQO1	21.2254	FALSE	FALSE	FALSE	FALSE	FALSE	-0.805869
10	N18	N	18	GDA	27.5591	FALSE	FALSE	FALSE	FALSE	FALSE	0.196017
10	N19	N	19	MX1	20.9957	FALSE	FALSE	FALSE	FALSE	FALSE	-0.842206
10	N20	N	20	TXNL1	23.7525	FALSE	FALSE	FALSE	FALSE	FALSE	-0.40612
10	N21	N	21	NEU4	22.6744	FALSE	FALSE	FALSE	FALSE	FALSE	-0.576655
10	N22	N	22	CA13	22.9064	FALSE	FALSE	FALSE	FALSE	FALSE	-0.539958
10	N23	N	23	negCtrl	19.0669	FALSE	FALSE	FALSE	TRUE	FALSE	-1.1473
10	N24	N	24	NA	18.591	FALSE	FALSE	FALSE	FALSE	FALSE	-1.22259
10	O1	O	1	heteroCtrl	12.8609	TRUE	FALSE	FALSE	FALSE	FALSE	-2.129
10	O2	O	2	hTERTCtrl	10.6173	FALSE	FALSE	TRUE	FALSE	FALSE	-2.4839
10	O3	O	3	GLRX3	22.2022	FALSE	FALSE	FALSE	FALSE	FALSE	-0.651357
10	O4	O	4	SLC27A1	25.5906	FALSE	FALSE	FALSE	FALSE	FALSE	-0.115369
10	O5	O	5	AQP6	28.5429	FALSE	FALSE	FALSE	FALSE	FALSE	0.351647
10	O6	O	6	ACSL5	26.2366	FALSE	FALSE	FALSE	FALSE	FALSE	-0.0131811
10	O7	O	7	PDXP	25.1064	FALSE	FALSE	FALSE	FALSE	FALSE	-0.191957
10	O8	O	8	CHIA	24.1611	FALSE	FALSE	FALSE	FALSE	FALSE	-0.34149
10	O9	O	9	NCF2	23.608	FALSE	FALSE	FALSE	FALSE	FALSE	-0.428974
10	O10	O	10	CAD	23.7705	FALSE	FALSE	FALSE	FALSE	FALSE	-0.403273
10	O11	O	11	GSTA5	25	FALSE	FALSE	FALSE	FALSE	FALSE	-0.208785
10	O12	O	12	NDUFA9	23.913	FALSE	FALSE	FALSE	FALSE	FALSE	-0.380724
10	O13	O	13	CHST9	21.4781	FALSE	FALSE	FALSE	FALSE	FALSE	-0.765899
10	O14	O	14	OGDH	28.481	FALSE	FALSE	FALSE	FALSE	FALSE	0.341855
10	O15	O	15	MSMO1	23.9919	FALSE	FALSE	FALSE	FALSE	FALSE	-0.368245
10	O16	O	16	HDHD2	23.2342	FALSE	FALSE	FALSE	FALSE	FALSE	-0.488106
10	O17	O	17	MTAP	17.735	FALSE	FALSE	FALSE	FALSE	FALSE	-1.35798
10	O18	O	18	SMARCAL1	16.6329	FALSE	FALSE	FALSE	FALSE	FALSE	-1.53233
10	O19	O	19	SLC30A10	24.8434	FALSE	FALSE	FALSE	FALSE	FALSE	-0.233553
10	O20	O	20	ATP13A2	24.3346	FALSE	FALSE	FALSE	FALSE	FALSE	-0.31404
10	O21	O	21	DNAH5	22.8235	FALSE	FALSE	FALSE	FALSE	FALSE	-0.553068
10	O22	O	22	SLC29A2	28.0374	FALSE	FALSE	FALSE	FALSE	FALSE	0.27168
10	O23	O	23	negCtrl	17.931	FALSE	FALSE	FALSE	TRUE	FALSE	-1.32698
10	O24	O	24	emerinCtrl	22.7176	FALSE	FALSE	FALSE	FALSE	TRUE	-0.56982
10	P1	P	1	homoCtrl	16.7173	FALSE	TRUE	FALSE	FALSE	FALSE	-1.51897
10	P2	P	2	hTERTCtrl	10.0372	FALSE	FALSE	TRUE	FALSE	FALSE	-2.57566
10	P3	P	3	KLRD1	24.2424	FALSE	FALSE	FALSE	FALSE	FALSE	-0.328621
10	P4	P	4	CPT1C	25.5708	FALSE	FALSE	FALSE	FALSE	FALSE	-0.118497
10	P5	P	5	TGM2	28.6047	FALSE	FALSE	FALSE	FALSE	FALSE	0.361413
10	P6	P	6	COMT	25.2588	FALSE	FALSE	FALSE	FALSE	FALSE	-0.167847
10	P7	P	7	SLC6A5	22.9299	FALSE	FALSE	FALSE	FALSE	FALSE	-0.536236
10	P8	P	8	HELQ	24.1449	FALSE	FALSE	FALSE	FALSE	FALSE	-0.344053
10	P9	P	9	CYP2E1	21.3592	FALSE	FALSE	FALSE	FALSE	FALSE	-0.784697
10	P10	P	10	IFNGR1	23.6626	FALSE	FALSE	FALSE	FALSE	FALSE	-0.420348
10	P11	P	11	PCMTD1	26.8344	FALSE	FALSE	FALSE	FALSE	FALSE	0.0813848
10	P12	P	12	AKAP9	23.2323	FALSE	FALSE	FALSE	FALSE	FALSE	-0.488403
10	P13	P	13	CLGN	23.7354	FALSE	FALSE	FALSE	FALSE	FALSE	-0.408823
10	P14	P	14	ALDH2	20.9052	FALSE	FALSE	FALSE	FALSE	FALSE	-0.856521
10	P15	P	15	RARS2	24.424	FALSE	FALSE	FALSE	FALSE	FALSE	-0.299905
10	P16	P	16	DCLRE1B	27.0169	FALSE	FALSE	FALSE	FALSE	FALSE	0.110254
10	P17	P	17	VEGFB	26.3393	FALSE	FALSE	FALSE	FALSE	FALSE	0.00306862
10	P18	P	18	DAB1	24.4681	FALSE	FALSE	FALSE	FALSE	FALSE	-0.292925
10	P19	P	19	GEN1	26.2069	FALSE	FALSE	FALSE	FALSE	FALSE	-0.0178732
10	P20	P	20	GDPD2	21.7105	FALSE	FALSE	FALSE	FALSE	FALSE	-0.729127
10	P21	P	21	PRDX5	25.6674	FALSE	FALSE	FALSE	FALSE	FALSE	-0.103221
10	P22	P	22	KATNA1	22.1116	FALSE	FALSE	FALSE	FALSE	FALSE	-0.665691
10	P23	P	23	negCtrl	17.6201	FALSE	FALSE	FALSE	TRUE	FALSE	-1.37616
10	P24	P	24	NA	25.0489	FALSE	FALSE	FALSE	FALSE	FALSE	-0.201046
11	A1	A	1	heteroCtrl	19.7761	TRUE	FALSE	FALSE	FALSE	FALSE	-1.03512
11	A2	A	2	hTERTCtrl	8.00781	FALSE	FALSE	TRUE	FALSE	FALSE	-2.89668
11	A3	A	3	LIPH	17.6715	FALSE	FALSE	FALSE	FALSE	FALSE	-1.36803
11	A4	A	4	FGGY	28.1955	FALSE	FALSE	FALSE	FALSE	FALSE	0.29669
11	A5	A	5	CENPB	26.8199	FALSE	FALSE	FALSE	FALSE	FALSE	0.0790978
11	A6	A	6	ACOT12	22.4586	FALSE	FALSE	FALSE	FALSE	FALSE	-0.610789
11	A7	A	7	SLC11A1	27.8689	FALSE	FALSE	FALSE	FALSE	FALSE	0.245022
11	A8	A	8	DLD	28.4861	FALSE	FALSE	FALSE	FALSE	FALSE	0.342653
11	A9	A	9	IL15RA	20.625	FALSE	FALSE	FALSE	FALSE	FALSE	-0.90084
11	A10	A	10	RHOV	12.1495	FALSE	FALSE	FALSE	FALSE	FALSE	-2.24152
11	A11	A	11	GPT	27.6	FALSE	FALSE	FALSE	FALSE	FALSE	0.202493
11	A12	A	12	CTPS1	25.3247	FALSE	FALSE	FALSE	FALSE	FALSE	-0.157426
11	A13	A	13	HYI	28.1596	FALSE	FALSE	FALSE	FALSE	FALSE	0.29102
11	A14	A	14	MSH2	26.3473	FALSE	FALSE	FALSE	FALSE	FALSE	0.0043372
11	A15	A	15	DHCR24	29.0557	FALSE	FALSE	FALSE	FALSE	FALSE	0.43276
11	A17	A	17	EIF5B	25.187	FALSE	FALSE	FALSE	FALSE	FALSE	-0.179199
11	A18	A	18	SFRP1	31.9005	FALSE	FALSE	FALSE	FALSE	FALSE	0.882756
11	A19	A	19	SLC8A2	22.547	FALSE	FALSE	FALSE	FALSE	FALSE	-0.596814
11	A20	A	20	ENTPD3	26.1981	FALSE	FALSE	FALSE	FALSE	FALSE	-0.0192674
11	A21	A	21	AZIN1	26.3636	FALSE	FALSE	FALSE	FALSE	FALSE	0.0069205
11	A22	A	22	SRXN1	21.2245	FALSE	FALSE	FALSE	FALSE	FALSE	-0.80601
11	A23	A	23	negCtrl	21.3873	FALSE	FALSE	FALSE	TRUE	FALSE	-0.780259
11	A24	A	24	emerinCtrl	26.0952	FALSE	FALSE	FALSE	FALSE	TRUE	-0.0355358
11	B1	B	1	homoCtrl	15.5172	FALSE	TRUE	FALSE	FALSE	FALSE	-1.70881
11	B2	B	2	hTERTCtrl	9.47631	FALSE	FALSE	TRUE	FALSE	FALSE	-2.66438
11	B3	B	3	SLAMF1	26.078	FALSE	FALSE	FALSE	FALSE	FALSE	-0.038258
11	B4	B	4	ATP5G3	29.4521	FALSE	FALSE	FALSE	FALSE	FALSE	0.495459
11	B5	B	5	ATP13A1	21.4765	FALSE	FALSE	FALSE	FALSE	FALSE	-0.766145
11	B6	B	6	PAIP2	31.5094	FALSE	FALSE	FALSE	FALSE	FALSE	0.820903
11	B7	B	7	ST8SIA1	30.1762	FALSE	FALSE	FALSE	FALSE	FALSE	0.610009
11	B8	B	8	NDUFB7	24.8577	FALSE	FALSE	FALSE	FALSE	FALSE	-0.231297
11	B9	B	9	B3GNTL1	22.49	FALSE	FALSE	FALSE	FALSE	FALSE	-0.605833
11	B10	B	10	GMPR2	22.4138	FALSE	FALSE	FALSE	FALSE	FALSE	-0.617881
11	B11	B	11	GYS1	21.3768	FALSE	FALSE	FALSE	FALSE	FALSE	-0.781915
11	B12	B	12	SLC7A1	21.3636	FALSE	FALSE	FALSE	FALSE	FALSE	-0.783999
11	B13	B	13	LIFR	24.502	FALSE	FALSE	FALSE	FALSE	FALSE	-0.287562
11	B14	B	14	CPPED1	18.9286	FALSE	FALSE	FALSE	FALSE	FALSE	-1.16919
11	B15	B	15	RLBP1	28.5408	FALSE	FALSE	FALSE	FALSE	FALSE	0.351309
11	B16	B	16	RNMT	24.2105	FALSE	FALSE	FALSE	FALSE	FALSE	-0.333667
11	B17	B	17	ECHDC3	22.2222	FALSE	FALSE	FALSE	FALSE	FALSE	-0.648185
11	B18	B	18	HS6ST2	24.2553	FALSE	FALSE	FALSE	FALSE	FALSE	-0.326581
11	B19	B	19	FH	20.751	FALSE	FALSE	FALSE	FALSE	FALSE	-0.88091
11	B20	B	20	ART5	20.9581	FALSE	FALSE	FALSE	FALSE	FALSE	-0.848151
11	B21	B	21	RASL12	26.3298	FALSE	FALSE	FALSE	FALSE	FALSE	0.00156611
11	B22	B	22	GCH1	25.7511	FALSE	FALSE	FALSE	FALSE	FALSE	-0.0899772
11	B23	B	23	negCtrl	20.354	FALSE	FALSE	FALSE	TRUE	FALSE	-0.94371
11	B24	B	24	NA	20.9213	FALSE	FALSE	FALSE	FALSE	FALSE	-0.853969
11	C1	C	1	heteroCtrl	17.0732	TRUE	FALSE	FALSE	FALSE	FALSE	-1.46268
11	C2	C	2	hTERTCtrl	9.81964	FALSE	FALSE	TRUE	FALSE	FALSE	-2.61007
11	C3	C	3	SCARF2	18.4369	FALSE	FALSE	FALSE	FALSE	FALSE	-1.24697
11	C4	C	4	UGT2A1	27.1825	FALSE	FALSE	FALSE	FALSE	FALSE	0.136458
11	C5	C	5	BECN1	29.5896	FALSE	FALSE	FALSE	FALSE	FALSE	0.517221
11	C6	C	6	MSRA	25.9921	FALSE	FALSE	FALSE	FALSE	FALSE	-0.0518564
11	C7	C	7	RHOT1	30	FALSE	FALSE	FALSE	FALSE	FALSE	0.582135
11	C8	C	8	SHMT2	29.4505	FALSE	FALSE	FALSE	FALSE	FALSE	0.495221
11	C9	C	9	GFM1	31.3076	FALSE	FALSE	FALSE	FALSE	FALSE	0.788968
11	C10	C	10	EIF1B	25.8206	FALSE	FALSE	FALSE	FALSE	FALSE	-0.0789841
11	C11	C	11	PDE3A	30.0813	FALSE	FALSE	FALSE	FALSE	FALSE	0.594995
11	C12	C	12	NOS2	28.9888	FALSE	FALSE	FALSE	FALSE	FALSE	0.422174
11	C13	C	13	TOM1	29.8354	FALSE	FALSE	FALSE	FALSE	FALSE	0.556096
11	C14	C	14	APEX2	25.878	FALSE	FALSE	FALSE	FALSE	FALSE	-0.0698988
11	C15	C	15	PMS1	24.165	FALSE	FALSE	FALSE	FALSE	FALSE	-0.340864
11	C16	C	16	TNFSF10	23.7288	FALSE	FALSE	FALSE	FALSE	FALSE	-0.409866
11	C17	C	17	PLA1A	21.6374	FALSE	FALSE	FALSE	FALSE	FALSE	-0.74069
11	C18	C	18	GPX6	26.3473	FALSE	FALSE	FALSE	FALSE	FALSE	0.0043372
11	C19	C	19	CHSY3	28.6538	FALSE	FALSE	FALSE	FALSE	FALSE	0.369195
11	C20	C	20	PLCB3	33.4783	FALSE	FALSE	FALSE	FALSE	FALSE	1.13234
11	C21	C	21	SLCO2A1	26.9903	FALSE	FALSE	FALSE	FALSE	FALSE	0.106047
11	C22	C	22	PHGDH	29.1913	FALSE	FALSE	FALSE	FALSE	FALSE	0.454215
11	C23	C	23	negCtrl	22.5941	FALSE	FALSE	FALSE	TRUE	FALSE	-0.589353
11	C24	C	24	emerinCtrl	16.9811	FALSE	FALSE	FALSE	FALSE	TRUE	-1.47724
11	D1	D	1	homoCtrl	18.7266	FALSE	TRUE	FALSE	FALSE	FALSE	-1.20114
11	D2	D	2	hTERTCtrl	10.7143	FALSE	FALSE	TRUE	FALSE	FALSE	-2.46856
11	D3	D	3	KMT5A	22.9665	FALSE	FALSE	FALSE	FALSE	FALSE	-0.530451
11	D4	D	4	CHM	25.1055	FALSE	FALSE	FALSE	FALSE	FALSE	-0.192099
11	D5	D	5	GAL3ST2	21.6822	FALSE	FALSE	FALSE	FALSE	FALSE	-0.733601
11	D6	D	6	HYOU1	23.7668	FALSE	FALSE	FALSE	FALSE	FALSE	-0.403855
11	D7	D	7	CDK2AP1	26.4344	FALSE	FALSE	FALSE	FALSE	FALSE	0.0181183
11	D8	D	8	FUT5	18.1481	FALSE	FALSE	FALSE	FALSE	FALSE	-1.29264
11	D9	D	9	ARL1	24.0816	FALSE	FALSE	FALSE	FALSE	FALSE	-0.354056
11	D10	D	10	HS3ST3A1	25.9965	FALSE	FALSE	FALSE	FALSE	FALSE	-0.0511492
11	D11	D	11	CXCL16	19.1147	FALSE	FALSE	FALSE	FALSE	FALSE	-1.13975
11	D12	D	12	A3GALT2	22.1996	FALSE	FALSE	FALSE	FALSE	FALSE	-0.651764
11	D13	D	13	HADHA	27.1805	FALSE	FALSE	FALSE	FALSE	FALSE	0.13614
11	D14	D	14	RFNG	20.4255	FALSE	FALSE	FALSE	FALSE	FALSE	-0.932392
11	D15	D	15	ROM1	25.4902	FALSE	FALSE	FALSE	FALSE	FALSE	-0.131244
11	D16	D	16	CYP4X1	25.9414	FALSE	FALSE	FALSE	FALSE	FALSE	-0.0598669
11	D17	D	17	CH25H	23.8659	FALSE	FALSE	FALSE	FALSE	FALSE	-0.388185
11	D18	D	18	ANAPC2	19.084	FALSE	FALSE	FALSE	FALSE	FALSE	-1.14461
11	D19	D	19	LGALS9	29.1585	FALSE	FALSE	FALSE	FALSE	FALSE	0.449025
11	D20	D	20	NEDD8	27.2908	FALSE	FALSE	FALSE	FALSE	FALSE	0.153589
11	D21	D	21	MFHAS1	23.9726	FALSE	FALSE	FALSE	FALSE	FALSE	-0.371303
11	D22	D	22	TREM1	22.0472	FALSE	FALSE	FALSE	FALSE	FALSE	-0.675864
11	D23	D	23	negCtrl	18.6695	FALSE	FALSE	FALSE	TRUE	FALSE	-1.21016
11	D24	D	24	NA	17.9266	FALSE	FALSE	FALSE	FALSE	FALSE	-1.32769
11	E1	E	1	heteroCtrl	17.3134	TRUE	FALSE	FALSE	FALSE	FALSE	-1.42468
11	E2	E	2	hTERTCtrl	13.1991	FALSE	FALSE	TRUE	FALSE	FALSE	-2.0755
11	E3	E	3	BCKDHA	23.4086	FALSE	FALSE	FALSE	FALSE	FALSE	-0.460515
11	E4	E	4	LRR1	26.5823	FALSE	FALSE	FALSE	FALSE	FALSE	0.0415062
11	E5	E	5	RCL1	23.8411	FALSE	FALSE	FALSE	FALSE	FALSE	-0.392111
11	E6	E	6	INTS6	27.6808	FALSE	FALSE	FALSE	FALSE	FALSE	0.215274
11	E7	E	7	CRYZL1	27.3897	FALSE	FALSE	FALSE	FALSE	FALSE	0.169228
11	E8	E	8	ACSM1	27.6008	FALSE	FALSE	FALSE	FALSE	FALSE	0.202628
11	E9	E	9	CD5	26.6917	FALSE	FALSE	FALSE	FALSE	FALSE	0.0588195
11	E10	E	10	NDUFS6	17.8423	FALSE	FALSE	FALSE	FALSE	FALSE	-1.34101
11	E11	E	11	HIBADH	27.9379	FALSE	FALSE	FALSE	FALSE	FALSE	0.255946
11	E12	E	12	CCND3	23.0453	FALSE	FALSE	FALSE	FALSE	FALSE	-0.517992
11	E13	E	13	RAB17	26.1339	FALSE	FALSE	FALSE	FALSE	FALSE	-0.0294186
11	E14	E	14	NXT1	31.6594	FALSE	FALSE	FALSE	FALSE	FALSE	0.844624
11	E15	E	15	UGT2B4	26.9777	FALSE	FALSE	FALSE	FALSE	FALSE	0.104054
11	E16	E	16	TSC2	19.3473	FALSE	FALSE	FALSE	FALSE	FALSE	-1.10295
11	E17	E	17	POMT1	22.6141	FALSE	FALSE	FALSE	FALSE	FALSE	-0.586195
11	E18	E	18	SLC6A9	30.1235	FALSE	FALSE	FALSE	FALSE	FALSE	0.601664
11	E19	E	19	TERT	22.1505	FALSE	FALSE	FALSE	FALSE	FALSE	-0.659524
11	E20	E	20	ACP7	25.9843	FALSE	FALSE	FALSE	FALSE	FALSE	-0.053092
11	E21	E	21	ATP11A	23.1373	FALSE	FALSE	FALSE	FALSE	FALSE	-0.503441
11	E22	E	22	ABHD14B	22.5446	FALSE	FALSE	FALSE	FALSE	FALSE	-0.597183
11	E23	E	23	negCtrl	21.5292	FALSE	FALSE	FALSE	TRUE	FALSE	-0.757814
11	E24	E	24	emerinCtrl	22.9025	FALSE	FALSE	FALSE	FALSE	TRUE	-0.540577
11	F1	F	1	homoCtrl	11.6592	FALSE	TRUE	FALSE	FALSE	FALSE	-2.31909
11	F2	F	2	hTERTCtrl	8.87446	FALSE	FALSE	TRUE	FALSE	FALSE	-2.75959
11	F3	F	3	TNFRSF10B	28.2051	FALSE	FALSE	FALSE	FALSE	FALSE	0.298215
11	F4	F	4	PPP1R10	36.2812	FALSE	FALSE	FALSE	FALSE	FALSE	1.57572
11	F5	F	5	HAL	26.6833	FALSE	FALSE	FALSE	FALSE	FALSE	0.0574849
11	F6	F	6	PCYT1A	25.1055	FALSE	FALSE	FALSE	FALSE	FALSE	-0.192099
11	F7	F	7	MTHFD1L	25.7928	FALSE	FALSE	FALSE	FALSE	FALSE	-0.0833748
11	F8	F	8	ADHFE1	28.7097	FALSE	FALSE	FALSE	FALSE	FALSE	0.378027
11	F9	F	9	LTA4H	29.3869	FALSE	FALSE	FALSE	FALSE	FALSE	0.485151
11	F10	F	10	ATP8B2	30.5155	FALSE	FALSE	FALSE	FALSE	FALSE	0.663673
11	F11	F	11	PDCD2	20.8054	FALSE	FALSE	FALSE	FALSE	FALSE	-0.872308
11	F12	F	12	NF1	28.2383	FALSE	FALSE	FALSE	FALSE	FALSE	0.303469
11	F13	F	13	ITGB4	25.3579	FALSE	FALSE	FALSE	FALSE	FALSE	-0.152175
11	F14	F	14	DIABLO	24.2424	FALSE	FALSE	FALSE	FALSE	FALSE	-0.328621
11	F15	F	15	RPRM	26.087	FALSE	FALSE	FALSE	FALSE	FALSE	-0.0368458
11	F16	F	16	TXNDC16	27.8598	FALSE	FALSE	FALSE	FALSE	FALSE	0.243586
11	F17	F	17	ABCA10	21.9713	FALSE	FALSE	FALSE	FALSE	FALSE	-0.687884
11	F18	F	18	DIMT1	30.8316	FALSE	FALSE	FALSE	FALSE	FALSE	0.713687
11	F19	F	19	HELLS	27.4354	FALSE	FALSE	FALSE	FALSE	FALSE	0.176454
11	F20	F	20	RHOG	28.4091	FALSE	FALSE	FALSE	FALSE	FALSE	0.330479
11	F21	F	21	EEF1A2	21.1921	FALSE	FALSE	FALSE	FALSE	FALSE	-0.811141
11	F22	F	22	SLC6A15	26.3158	FALSE	FALSE	FALSE	FALSE	FALSE	-0.000648112
11	F23	F	23	negCtrl	22.1748	FALSE	FALSE	FALSE	TRUE	FALSE	-0.65568
11	F24	F	24	NA	22.2672	FALSE	FALSE	FALSE	FALSE	FALSE	-0.641069
11	G1	G	1	heteroCtrl	15.0142	TRUE	FALSE	FALSE	FALSE	FALSE	-1.78838
11	G2	G	2	hTERTCtrl	9.95575	FALSE	FALSE	TRUE	FALSE	FALSE	-2.58854
11	G3	G	3	ENTPD8	20.5567	FALSE	FALSE	FALSE	FALSE	FALSE	-0.911637
11	G4	G	4	ERP44	29.505	FALSE	FALSE	FALSE	FALSE	FALSE	0.503826
11	G5	G	5	HEXB	22.4949	FALSE	FALSE	FALSE	FALSE	FALSE	-0.605054
11	G6	G	6	ATAD2	22.0729	FALSE	FALSE	FALSE	FALSE	FALSE	-0.671799
11	G7	G	7	RAB36	26.5979	FALSE	FALSE	FALSE	FALSE	FALSE	0.0439833
11	G8	G	8	APOA1	23.3333	FALSE	FALSE	FALSE	FALSE	FALSE	-0.472425
11	G9	G	9	KLC1	21.2569	FALSE	FALSE	FALSE	FALSE	FALSE	-0.800878
11	G10	G	10	AKAP7	23.7581	FALSE	FALSE	FALSE	FALSE	FALSE	-0.405234
11	G11	G	11	GFM2	30.7865	FALSE	FALSE	FALSE	FALSE	FALSE	0.706549
11	G12	G	12	PIWIL2	26.3056	FALSE	FALSE	FALSE	FALSE	FALSE	-0.00225845
11	G13	G	13	FUT4	22.8516	FALSE	FALSE	FALSE	FALSE	FALSE	-0.548633
11	G14	G	14	SLC25A45	20.3608	FALSE	FALSE	FALSE	FALSE	FALSE	-0.942628
11	G15	G	15	GDI2	20.0422	FALSE	FALSE	FALSE	FALSE	FALSE	-0.99303
11	G16	G	16	KIF3C	23.0425	FALSE	FALSE	FALSE	FALSE	FALSE	-0.518429
11	G17	G	17	AUH	26.2605	FALSE	FALSE	FALSE	FALSE	FALSE	-0.00939336
11	G18	G	18	SEC63	28.2651	FALSE	FALSE	FALSE	FALSE	FALSE	0.307703
11	G19	G	19	MAP1S	18.7614	FALSE	FALSE	FALSE	FALSE	FALSE	-1.19563
11	G20	G	20	SPAST	29.4	FALSE	FALSE	FALSE	FALSE	FALSE	0.487225
11	G21	G	21	EXOG	23.4375	FALSE	FALSE	FALSE	FALSE	FALSE	-0.455947
11	G22	G	22	OAS3	25.8065	FALSE	FALSE	FALSE	FALSE	FALSE	-0.0812172
11	G23	G	23	negCtrl	21.9048	FALSE	FALSE	FALSE	TRUE	FALSE	-0.698402
11	G24	G	24	emerinCtrl	24.2857	FALSE	FALSE	FALSE	FALSE	TRUE	-0.321773
11	H1	H	1	homoCtrl	13.0952	FALSE	TRUE	FALSE	FALSE	FALSE	-2.09193
11	H2	H	2	hTERTCtrl	10.3792	FALSE	FALSE	TRUE	FALSE	FALSE	-2.52155
11	H3	H	3	IL2RB	22.9917	FALSE	FALSE	FALSE	FALSE	FALSE	-0.526467
11	H4	H	4	SLC19A3	26.8191	FALSE	FALSE	FALSE	FALSE	FALSE	0.0789718
11	H5	H	5	SORL1	25.974	FALSE	FALSE	FALSE	FALSE	FALSE	-0.0547096
11	H6	H	6	IL12RB1	23.7805	FALSE	FALSE	FALSE	FALSE	FALSE	-0.401692
11	H7	H	7	ATE1	22.5524	FALSE	FALSE	FALSE	FALSE	FALSE	-0.595948
11	H8	H	8	IL5	29.0909	FALSE	FALSE	FALSE	FALSE	FALSE	0.438331
11	H9	H	9	SLC25A16	26.945	FALSE	FALSE	FALSE	FALSE	FALSE	0.0988784
11	H10	H	10	IL4R	35.6863	FALSE	FALSE	FALSE	FALSE	FALSE	1.48161
11	H11	H	11	CNTN1	28.125	FALSE	FALSE	FALSE	FALSE	FALSE	0.28554
11	H12	H	12	VAT1	34.238	FALSE	FALSE	FALSE	FALSE	FALSE	1.25252
11	H13	H	13	RAB4A	25.4818	FALSE	FALSE	FALSE	FALSE	FALSE	-0.132572
11	H14	H	14	SOS1	27.957	FALSE	FALSE	FALSE	FALSE	FALSE	0.258963
11	H15	H	15	SI	28.1139	FALSE	FALSE	FALSE	FALSE	FALSE	0.283781
11	H16	H	16	ALDH1L1	27.7886	FALSE	FALSE	FALSE	FALSE	FALSE	0.232335
11	H17	H	17	SLC22A15	21.8935	FALSE	FALSE	FALSE	FALSE	FALSE	-0.700185
11	H18	H	18	METTL3	23.5294	FALSE	FALSE	FALSE	FALSE	FALSE	-0.441408
11	H19	H	19	MCM3	29.4785	FALSE	FALSE	FALSE	FALSE	FALSE	0.499635
11	H20	H	20	GDPD3	26.2729	FALSE	FALSE	FALSE	FALSE	FALSE	-0.00743057
11	H21	H	21	SLC7A13	24.1237	FALSE	FALSE	FALSE	FALSE	FALSE	-0.3474
11	H22	H	22	B4GALT6	22.2826	FALSE	FALSE	FALSE	FALSE	FALSE	-0.638633
11	H23	H	23	negCtrl	20.9016	FALSE	FALSE	FALSE	TRUE	FALSE	-0.85708
11	H24	H	24	NA	24.7216	FALSE	FALSE	FALSE	FALSE	FALSE	-0.252823
11	I1	I	1	heteroCtrl	12.9412	TRUE	FALSE	FALSE	FALSE	FALSE	-2.1163
11	I2	I	2	hTERTCtrl	9.97732	FALSE	FALSE	TRUE	FALSE	FALSE	-2.58513
11	I3	I	3	SOD2	21.3636	FALSE	FALSE	FALSE	FALSE	FALSE	-0.783999
11	I4	I	4	P4HTM	31.0345	FALSE	FALSE	FALSE	FALSE	FALSE	0.745773
11	I5	I	5	EIF4G1	21.2058	FALSE	FALSE	FALSE	FALSE	FALSE	-0.808963
11	I6	I	6	CDK5RAP1	21.9758	FALSE	FALSE	FALSE	FALSE	FALSE	-0.687164
11	I7	I	7	HLA-DRB1	26.8443	FALSE	FALSE	FALSE	FALSE	FALSE	0.0829478
11	I8	I	8	CYP2A13	26.0437	FALSE	FALSE	FALSE	FALSE	FALSE	-0.0436824
11	I9	I	9	ATP5B	28.4536	FALSE	FALSE	FALSE	FALSE	FALSE	0.337521
11	I10	I	10	TUSC3	27.2545	FALSE	FALSE	FALSE	FALSE	FALSE	0.147842
11	I11	I	11	DDI2	27.1429	FALSE	FALSE	FALSE	FALSE	FALSE	0.130181
11	I12	I	12	NLE1	26.2693	FALSE	FALSE	FALSE	FALSE	FALSE	-0.00799952
11	I13	I	13	SLC18A2	25.1572	FALSE	FALSE	FALSE	FALSE	FALSE	-0.183913
11	I14	I	14	ANXA3	28.18	FALSE	FALSE	FALSE	FALSE	FALSE	0.294246
11	I15	I	15	ATL1	29.783	FALSE	FALSE	FALSE	FALSE	FALSE	0.547815
11	I16	I	16	POLD1	29.2871	FALSE	FALSE	FALSE	FALSE	FALSE	0.469364
11	I17	I	17	RAB13	24.2857	FALSE	FALSE	FALSE	FALSE	FALSE	-0.321773
11	I18	I	18	CHST4	24.8532	FALSE	FALSE	FALSE	FALSE	FALSE	-0.232002
11	I19	I	19	PGGT1B	34.0314	FALSE	FALSE	FALSE	FALSE	FALSE	1.21984
11	I20	I	20	RASD1	26.7308	FALSE	FALSE	FALSE	FALSE	FALSE	0.064995
11	I21	I	21	RAE1	25.0471	FALSE	FALSE	FALSE	FALSE	FALSE	-0.201337
11	I22	I	22	MRPL32	26.078	FALSE	FALSE	FALSE	FALSE	FALSE	-0.038258
11	I23	I	23	negCtrl	20.6827	FALSE	FALSE	FALSE	TRUE	FALSE	-0.891708
11	I24	I	24	emerinCtrl	20.5882	FALSE	FALSE	FALSE	FALSE	TRUE	-0.906655
11	J1	J	1	homoCtrl	12.9108	FALSE	TRUE	FALSE	FALSE	FALSE	-2.1211
11	J2	J	2	hTERTCtrl	12.7737	FALSE	FALSE	TRUE	FALSE	FALSE	-2.14279
11	J3	J	3	ACOT4	28.2101	FALSE	FALSE	FALSE	FALSE	FALSE	0.299004
11	J4	J	4	SLCO1B3	23.1373	FALSE	FALSE	FALSE	FALSE	FALSE	-0.503441
11	J5	J	5	HLA-DRA	28.1481	FALSE	FALSE	FALSE	FALSE	FALSE	0.289202
11	J6	J	6	SLC25A20	25.0996	FALSE	FALSE	FALSE	FALSE	FALSE	-0.19303
11	J7	J	7	LDHD	24.7934	FALSE	FALSE	FALSE	FALSE	FALSE	-0.241468
11	J8	J	8	PDE4A	20.412	FALSE	FALSE	FALSE	FALSE	FALSE	-0.934535
11	J9	J	9	GLYATL2	26.3261	FALSE	FALSE	FALSE	FALSE	FALSE	0.00098754
11	J10	J	10	UAP1	21.7803	FALSE	FALSE	FALSE	FALSE	FALSE	-0.718089
11	J11	J	11	TAP1	23.1111	FALSE	FALSE	FALSE	FALSE	FALSE	-0.507577
11	J12	J	12	SLC6A4	32.5536	FALSE	FALSE	FALSE	FALSE	FALSE	0.986074
11	J13	J	13	HGD	31.7215	FALSE	FALSE	FALSE	FALSE	FALSE	0.854444
11	J14	J	14	BDH1	24.2915	FALSE	FALSE	FALSE	FALSE	FALSE	-0.320859
11	J15	J	15	FGF21	27.592	FALSE	FALSE	FALSE	FALSE	FALSE	0.201224
11	J16	J	16	POP4	31.0078	FALSE	FALSE	FALSE	FALSE	FALSE	0.741545
11	J17	J	17	HRAS	20.0811	FALSE	FALSE	FALSE	FALSE	FALSE	-0.98687
11	J18	J	18	SLC7A7	25.4658	FALSE	FALSE	FALSE	FALSE	FALSE	-0.135097
11	J19	J	19	NEU3	26.0965	FALSE	FALSE	FALSE	FALSE	FALSE	-0.0353376
11	J20	J	20	SLC10A2	24.6377	FALSE	FALSE	FALSE	FALSE	FALSE	-0.266098
11	J21	J	21	GJB1	24.6637	FALSE	FALSE	FALSE	FALSE	FALSE	-0.261986
11	J22	J	22	GSTM5	33.9901	FALSE	FALSE	FALSE	FALSE	FALSE	1.21331
11	J23	J	23	negCtrl	19.1837	FALSE	FALSE	FALSE	TRUE	FALSE	-1.12883
11	J24	J	24	NA	21.7221	FALSE	FALSE	FALSE	FALSE	FALSE	-0.727294
11	K1	K	1	heteroCtrl	21.118	TRUE	FALSE	FALSE	FALSE	FALSE	-0.822853
11	K2	K	2	hTERTCtrl	11.3537	FALSE	FALSE	TRUE	FALSE	FALSE	-2.36741
11	K3	K	3	SLC4A5	35.9903	FALSE	FALSE	FALSE	FALSE	FALSE	1.52971
11	K4	K	4	LCMT1	26.5385	FALSE	FALSE	FALSE	FALSE	FALSE	0.034575
11	K5	K	5	CANT1	21.3793	FALSE	FALSE	FALSE	FALSE	FALSE	-0.78152
11	K6	K	6	IL7	21.4286	FALSE	FALSE	FALSE	FALSE	FALSE	-0.773728
11	K7	K	7	ME3	25.3968	FALSE	FALSE	FALSE	FALSE	FALSE	-0.146013
11	K8	K	8	CPNE7	20.2454	FALSE	FALSE	FALSE	FALSE	FALSE	-0.960887
11	K9	K	9	UBA2	25.0916	FALSE	FALSE	FALSE	FALSE	FALSE	-0.194299
11	K10	K	10	GFRA4	20	FALSE	FALSE	FALSE	FALSE	FALSE	-0.999705
11	K11	K	11	PNP	26.7223	FALSE	FALSE	FALSE	FALSE	FALSE	0.0636614
11	K12	K	12	ADH6	25.7642	FALSE	FALSE	FALSE	FALSE	FALSE	-0.087902
11	K13	K	13	CHST15	21.7228	FALSE	FALSE	FALSE	FALSE	FALSE	-0.727178
11	K14	K	14	MYH9	19.6113	FALSE	FALSE	FALSE	FALSE	FALSE	-1.06119
11	K15	K	15	XPA	25.9336	FALSE	FALSE	FALSE	FALSE	FALSE	-0.0611028
11	K16	K	16	ABCC11	25.4464	FALSE	FALSE	FALSE	FALSE	FALSE	-0.138167
11	K17	K	17	ABAT	22.3022	FALSE	FALSE	FALSE	FALSE	FALSE	-0.63554
11	K18	K	18	RGL1	25.777	FALSE	FALSE	FALSE	FALSE	FALSE	-0.0858815
11	K19	K	19	PHC2	33.4746	FALSE	FALSE	FALSE	FALSE	FALSE	1.13176
11	K20	K	20	DARS	22.8916	FALSE	FALSE	FALSE	FALSE	FALSE	-0.542305
11	K21	K	21	AMBP	24.2126	FALSE	FALSE	FALSE	FALSE	FALSE	-0.333339
11	K22	K	22	GAS2	22.7723	FALSE	FALSE	FALSE	FALSE	FALSE	-0.561175
11	K23	K	23	negCtrl	16.6979	FALSE	FALSE	FALSE	TRUE	FALSE	-1.52204
11	K24	K	24	emerinCtrl	18.711	FALSE	FALSE	FALSE	FALSE	TRUE	-1.2036
11	L1	L	1	homoCtrl	14.3488	FALSE	TRUE	FALSE	FALSE	FALSE	-1.89364
11	L2	L	2	hTERTCtrl	11.9565	FALSE	FALSE	TRUE	FALSE	FALSE	-2.27205
11	L3	L	3	GNL2	23.1405	FALSE	FALSE	FALSE	FALSE	FALSE	-0.502929
11	L4	L	4	PNPLA8	21.6157	FALSE	FALSE	FALSE	FALSE	FALSE	-0.744124
11	L5	L	5	AGPAT3	24.4804	FALSE	FALSE	FALSE	FALSE	FALSE	-0.290982
11	L6	L	6	POLA2	28.9294	FALSE	FALSE	FALSE	FALSE	FALSE	0.412781
11	L7	L	7	ATP6V1E1	29.9197	FALSE	FALSE	FALSE	FALSE	FALSE	0.569429
11	L8	L	8	CDC6	22.6519	FALSE	FALSE	FALSE	FALSE	FALSE	-0.580211
11	L9	L	9	NDUFB5	26.7081	FALSE	FALSE	FALSE	FALSE	FALSE	0.0614051
11	L10	L	10	GAPDH	39.1039	FALSE	FALSE	FALSE	FALSE	FALSE	2.02222
11	L11	L	11	IL4	25.5725	FALSE	FALSE	FALSE	FALSE	FALSE	-0.118222
11	L12	L	12	ASNS	31.5789	FALSE	FALSE	FALSE	FALSE	FALSE	0.831899
11	L13	L	13	EIF2S3	21.4953	FALSE	FALSE	FALSE	FALSE	FALSE	-0.763168
11	L14	L	14	DDX39B	27.1825	FALSE	FALSE	FALSE	FALSE	FALSE	0.136458
11	L15	L	15	F5	29.7009	FALSE	FALSE	FALSE	FALSE	FALSE	0.534815
11	L16	L	16	PAICS	32.8063	FALSE	FALSE	FALSE	FALSE	FALSE	1.02605
11	L17	L	17	PDIA6	20.331	FALSE	FALSE	FALSE	FALSE	FALSE	-0.947351
11	L18	L	18	AGA	21.663	FALSE	FALSE	FALSE	FALSE	FALSE	-0.736642
11	L19	L	19	RAB5C	33.5512	FALSE	FALSE	FALSE	FALSE	FALSE	1.14388
11	L20	L	20	PADI1	26.8817	FALSE	FALSE	FALSE	FALSE	FALSE	0.0888731
11	L21	L	21	REM1	30.6581	FALSE	FALSE	FALSE	FALSE	FALSE	0.686237
11	L22	L	22	NAPEPLD	24.3856	FALSE	FALSE	FALSE	FALSE	FALSE	-0.305968
11	L23	L	23	negCtrl	22.1344	FALSE	FALSE	FALSE	TRUE	FALSE	-0.662079
11	L24	L	24	NA	23.5294	FALSE	FALSE	FALSE	FALSE	FALSE	-0.441408
11	M1	M	1	heteroCtrl	13.0261	TRUE	FALSE	FALSE	FALSE	FALSE	-2.10287
11	M2	M	2	hTERTCtrl	10.2564	FALSE	FALSE	TRUE	FALSE	FALSE	-2.54098
11	M3	M	3	ACADM	26.5182	FALSE	FALSE	FALSE	FALSE	FALSE	0.0313729
11	M4	M	4	GAL3ST1	29.3358	FALSE	FALSE	FALSE	FALSE	FALSE	0.477068
11	M5	M	5	HSPA2	25.3061	FALSE	FALSE	FALSE	FALSE	FALSE	-0.160361
11	M6	M	6	NXF3	19.963	FALSE	FALSE	FALSE	FALSE	FALSE	-1.00555
11	M7	M	7	SERPINB5	30.9322	FALSE	FALSE	FALSE	FALSE	FALSE	0.729595
11	M8	M	8	SPTBN1	23.5908	FALSE	FALSE	FALSE	FALSE	FALSE	-0.431695
11	M9	M	9	RERG	22.6667	FALSE	FALSE	FALSE	FALSE	FALSE	-0.577881
11	M10	M	10	LIF	22.5108	FALSE	FALSE	FALSE	FALSE	FALSE	-0.602533
11	M11	M	11	ASNA1	28.0242	FALSE	FALSE	FALSE	FALSE	FALSE	0.269594
11	M12	M	12	LYZ	30.7692	FALSE	FALSE	FALSE	FALSE	FALSE	0.703815
11	M13	M	13	CYP2C19	27.0588	FALSE	FALSE	FALSE	FALSE	FALSE	0.116888
11	M14	M	14	DNAH7	24.263	FALSE	FALSE	FALSE	FALSE	FALSE	-0.32536
11	M15	M	15	IDH1	24.4048	FALSE	FALSE	FALSE	FALSE	FALSE	-0.302942
11	M16	M	16	CA6	23.2258	FALSE	FALSE	FALSE	FALSE	FALSE	-0.489434
11	M17	M	17	GM2A	25.4202	FALSE	FALSE	FALSE	FALSE	FALSE	-0.142321
11	M18	M	18	IL6	24.5318	FALSE	FALSE	FALSE	FALSE	FALSE	-0.282841
11	M19	M	19	TOP2B	25.3456	FALSE	FALSE	FALSE	FALSE	FALSE	-0.154113
11	M20	M	20	AKR1C4	20.4082	FALSE	FALSE	FALSE	FALSE	FALSE	-0.93514
11	M21	M	21	PTN	24.2762	FALSE	FALSE	FALSE	FALSE	FALSE	-0.323283
11	M22	M	22	LHFPL2	28.7109	FALSE	FALSE	FALSE	FALSE	FALSE	0.378226
11	M23	M	23	negCtrl	17.2786	FALSE	FALSE	FALSE	TRUE	FALSE	-1.43018
11	M24	M	24	emerinCtrl	21.0884	FALSE	FALSE	FALSE	FALSE	TRUE	-0.827532
11	N1	N	1	homoCtrl	16.5261	FALSE	TRUE	FALSE	FALSE	FALSE	-1.54921
11	N2	N	2	hTERTCtrl	11.2426	FALSE	FALSE	TRUE	FALSE	FALSE	-2.38498
11	N3	N	3	GLT8D2	20.122	FALSE	FALSE	FALSE	FALSE	FALSE	-0.980414
11	N4	N	4	SLC6A1	25.4202	FALSE	FALSE	FALSE	FALSE	FALSE	-0.142321
11	N5	N	5	LGALS13	25.3191	FALSE	FALSE	FALSE	FALSE	FALSE	-0.158301
11	N6	N	6	GADL1	30.2521	FALSE	FALSE	FALSE	FALSE	FALSE	0.622013
11	N7	N	7	CD93	22.9581	FALSE	FALSE	FALSE	FALSE	FALSE	-0.531787
11	N8	N	8	FGF18	20.9446	FALSE	FALSE	FALSE	FALSE	FALSE	-0.850291
11	N9	N	9	PGLYRP1	25.1765	FALSE	FALSE	FALSE	FALSE	FALSE	-0.18087
11	N10	N	10	NOV	28.2137	FALSE	FALSE	FALSE	FALSE	FALSE	0.299569
11	N11	N	11	PAH	21.6561	FALSE	FALSE	FALSE	FALSE	FALSE	-0.737744
11	N12	N	12	KHSRP	25.7541	FALSE	FALSE	FALSE	FALSE	FALSE	-0.0895047
11	N13	N	13	AICDA	14.8289	FALSE	FALSE	FALSE	FALSE	FALSE	-1.81769
11	N14	N	14	GSTO2	30.123	FALSE	FALSE	FALSE	FALSE	FALSE	0.601584
11	N15	N	15	SLC25A37	29.3204	FALSE	FALSE	FALSE	FALSE	FALSE	0.474631
11	N16	N	16	FUT2	19.3483	FALSE	FALSE	FALSE	FALSE	FALSE	-1.1028
11	N17	N	17	SLC25A13	25	FALSE	FALSE	FALSE	FALSE	FALSE	-0.208785
11	N18	N	18	PCCA	26.2729	FALSE	FALSE	FALSE	FALSE	FALSE	-0.00743057
11	N19	N	19	B4GALT7	24.1535	FALSE	FALSE	FALSE	FALSE	FALSE	-0.342688
11	N20	N	20	PPBP	30.064	FALSE	FALSE	FALSE	FALSE	FALSE	0.592253
11	N21	N	21	RAPGEF6	25.9259	FALSE	FALSE	FALSE	FALSE	FALSE	-0.0623183
11	N22	N	22	SETDB2	22.2022	FALSE	FALSE	FALSE	FALSE	FALSE	-0.651357
11	N23	N	23	negCtrl	18.5336	FALSE	FALSE	FALSE	TRUE	FALSE	-1.23166
11	N24	N	24	NA	22.7171	FALSE	FALSE	FALSE	FALSE	FALSE	-0.569895
11	O1	O	1	heteroCtrl	13.1868	TRUE	FALSE	FALSE	FALSE	FALSE	-2.07744
11	O2	O	2	hTERTCtrl	7.90068	FALSE	FALSE	TRUE	FALSE	FALSE	-2.91362
11	O3	O	3	MRM2	22.9614	FALSE	FALSE	FALSE	FALSE	FALSE	-0.531263
11	O4	O	4	GALNT7	23.5169	FALSE	FALSE	FALSE	FALSE	FALSE	-0.44338
11	O5	O	5	GCNT3	31.6306	FALSE	FALSE	FALSE	FALSE	FALSE	0.840077
11	O6	O	6	TPI1	26.8102	FALSE	FALSE	FALSE	FALSE	FALSE	0.0775559
11	O7	O	7	TLR4	25.4386	FALSE	FALSE	FALSE	FALSE	FALSE	-0.139406
11	O8	O	8	CYP4F3	27.3486	FALSE	FALSE	FALSE	FALSE	FALSE	0.162733
11	O9	O	9	CYP2C18	29.0323	FALSE	FALSE	FALSE	FALSE	FALSE	0.429054
11	O10	O	10	MCF2L2	26.145	FALSE	FALSE	FALSE	FALSE	FALSE	-0.0276582
11	O11	O	11	RARRES2	20.0409	FALSE	FALSE	FALSE	FALSE	FALSE	-0.993235
11	O12	O	12	LRP6	25.8278	FALSE	FALSE	FALSE	FALSE	FALSE	-0.0778379
11	O13	O	13	GPT2	26.0377	FALSE	FALSE	FALSE	FALSE	FALSE	-0.0446317
11	O14	O	14	FANCG	29.2531	FALSE	FALSE	FALSE	FALSE	FALSE	0.463989
11	O15	O	15	SMS	25.4613	FALSE	FALSE	FALSE	FALSE	FALSE	-0.135822
11	O16	O	16	CTH	26.0593	FALSE	FALSE	FALSE	FALSE	FALSE	-0.0412171
11	O17	O	17	HSDL1	21.3836	FALSE	FALSE	FALSE	FALSE	FALSE	-0.780834
11	O18	O	18	ABCC1	23.2	FALSE	FALSE	FALSE	FALSE	FALSE	-0.493516
11	O19	O	19	PAPD7	23.5149	FALSE	FALSE	FALSE	FALSE	FALSE	-0.443712
11	O20	O	20	PEX13	27.6699	FALSE	FALSE	FALSE	FALSE	FALSE	0.213551
11	O21	O	21	RAB3B	22.0264	FALSE	FALSE	FALSE	FALSE	FALSE	-0.679156
11	O22	O	22	PLD2	20	FALSE	FALSE	FALSE	FALSE	FALSE	-0.999705
11	O23	O	23	negCtrl	10.4317	FALSE	FALSE	FALSE	TRUE	FALSE	-2.51326
11	O24	O	24	emerinCtrl	17.3986	FALSE	FALSE	FALSE	FALSE	TRUE	-1.4112
11	P2	P	2	hTERTCtrl	13.2883	FALSE	FALSE	TRUE	FALSE	FALSE	-2.06139
11	P3	P	3	DDX46	25.9635	FALSE	FALSE	FALSE	FALSE	FALSE	-0.0563764
11	P4	P	4	CETP	25.3394	FALSE	FALSE	FALSE	FALSE	FALSE	-0.155103
11	P5	P	5	TLR7	25.5814	FALSE	FALSE	FALSE	FALSE	FALSE	-0.116817
11	P6	P	6	DPYSL2	27.8826	FALSE	FALSE	FALSE	FALSE	FALSE	0.247196
11	P7	P	7	SFXN4	22.8346	FALSE	FALSE	FALSE	FALSE	FALSE	-0.551309
11	P8	P	8	RAB38	24.7012	FALSE	FALSE	FALSE	FALSE	FALSE	-0.256051
11	P9	P	9	GLOD4	23.9407	FALSE	FALSE	FALSE	FALSE	FALSE	-0.376353
11	P10	P	10	RHOD	27.2541	FALSE	FALSE	FALSE	FALSE	FALSE	0.147777
11	P11	P	11	B4GALNT3	20.0401	FALSE	FALSE	FALSE	FALSE	FALSE	-0.993365
11	P12	P	12	SPINK5	25.2927	FALSE	FALSE	FALSE	FALSE	FALSE	-0.162478
11	P13	P	13	CA11	23.5412	FALSE	FALSE	FALSE	FALSE	FALSE	-0.439536
11	P14	P	14	ERCC2	20.6742	FALSE	FALSE	FALSE	FALSE	FALSE	-0.893064
11	P15	P	15	PXDN	24.8936	FALSE	FALSE	FALSE	FALSE	FALSE	-0.225613
11	P16	P	16	ITGAV	25.8176	FALSE	FALSE	FALSE	FALSE	FALSE	-0.0794607
11	P17	P	17	ARHGDIB	19.4991	FALSE	FALSE	FALSE	FALSE	FALSE	-1.07894
11	P18	P	18	RPS2	20.2439	FALSE	FALSE	FALSE	FALSE	FALSE	-0.961123
11	P19	P	19	BCO2	24.4444	FALSE	FALSE	FALSE	FALSE	FALSE	-0.296665
11	P20	P	20	PYCR2	24.498	FALSE	FALSE	FALSE	FALSE	FALSE	-0.288195
11	P21	P	21	TLR2	29.3478	FALSE	FALSE	FALSE	FALSE	FALSE	0.478971
11	P22	P	22	NDUFA10	25.0509	FALSE	FALSE	FALSE	FALSE	FALSE	-0.200731
11	P23	P	23	negCtrl	22.1388	FALSE	FALSE	FALSE	TRUE	FALSE	-0.661375
11	P24	P	24	NA	18.9931	FALSE	FALSE	FALSE	FALSE	FALSE	-1.15897
12	A1	A	1	heteroCtrl	17.1548	TRUE	FALSE	FALSE	FALSE	FALSE	-1.44977
12	A2	A	2	hTERTCtrl	12.6728	FALSE	FALSE	TRUE	FALSE	FALSE	-2.15875
12	A3	A	3	DHDDS	29.5455	FALSE	FALSE	FALSE	FALSE	FALSE	0.510233
12	A4	A	4	DDX28	29.1667	FALSE	FALSE	FALSE	FALSE	FALSE	0.450315
12	A5	A	5	RFC5	31.5498	FALSE	FALSE	FALSE	FALSE	FALSE	0.827291
12	A6	A	6	ENTPD6	26.0563	FALSE	FALSE	FALSE	FALSE	FALSE	-0.0416892
12	A7	A	7	GMPPA	24.5495	FALSE	FALSE	FALSE	FALSE	FALSE	-0.280039
12	A8	A	8	CHST8	26.087	FALSE	FALSE	FALSE	FALSE	FALSE	-0.0368458
12	A9	A	9	TARS	29.0722	FALSE	FALSE	FALSE	FALSE	FALSE	0.435366
12	A10	A	10	HPRT1	24.8963	FALSE	FALSE	FALSE	FALSE	FALSE	-0.225194
12	A11	A	11	CYP24A1	20.1663	FALSE	FALSE	FALSE	FALSE	FALSE	-0.973396
12	A12	A	12	SLC16A10	25.2066	FALSE	FALSE	FALSE	FALSE	FALSE	-0.176102
12	A13	A	13	SAT1	22.1729	FALSE	FALSE	FALSE	FALSE	FALSE	-0.655979
12	A14	A	14	MCM7	17.1429	FALSE	FALSE	FALSE	FALSE	FALSE	-1.45166
12	A15	A	15	BBOX1	26.8344	FALSE	FALSE	FALSE	FALSE	FALSE	0.0813848
12	A16	A	16	DUOX2	27.4549	FALSE	FALSE	FALSE	FALSE	FALSE	0.179542
12	A17	A	17	PORCN	20.5184	FALSE	FALSE	FALSE	FALSE	FALSE	-0.917709
12	A18	A	18	PNLIPRP1	31.0273	FALSE	FALSE	FALSE	FALSE	FALSE	0.74463
12	A19	A	19	PTS	27.3603	FALSE	FALSE	FALSE	FALSE	FALSE	0.164578
12	A20	A	20	SERPINB9	19.7802	FALSE	FALSE	FALSE	FALSE	FALSE	-1.03447
12	A21	A	21	DHTKD1	19.5804	FALSE	FALSE	FALSE	FALSE	FALSE	-1.06608
12	A22	A	22	LRPAP1	22.4215	FALSE	FALSE	FALSE	FALSE	FALSE	-0.616658
12	A23	A	23	negCtrl	18.2186	FALSE	FALSE	FALSE	TRUE	FALSE	-1.28149
12	A24	A	24	emerinCtrl	24.2739	FALSE	FALSE	FALSE	FALSE	TRUE	-0.323649
12	B1	B	1	homoCtrl	18.1452	FALSE	TRUE	FALSE	FALSE	FALSE	-1.29311
12	B2	B	2	hTERTCtrl	11.0236	FALSE	FALSE	TRUE	FALSE	FALSE	-2.41962
12	B3	B	3	SLC22A9	21.1823	FALSE	FALSE	FALSE	FALSE	FALSE	-0.812689
12	B4	B	4	SIVA1	25.0545	FALSE	FALSE	FALSE	FALSE	FALSE	-0.200169
12	B5	B	5	SLC23A2	23.176	FALSE	FALSE	FALSE	FALSE	FALSE	-0.497318
12	B6	B	6	AKAP10	27.7778	FALSE	FALSE	FALSE	FALSE	FALSE	0.230615
12	B7	B	7	CSTB	21.7391	FALSE	FALSE	FALSE	FALSE	FALSE	-0.724602
12	B8	B	8	LIG3	28.0255	FALSE	FALSE	FALSE	FALSE	FALSE	0.269797
12	B9	B	9	B3GALT2	23.0599	FALSE	FALSE	FALSE	FALSE	FALSE	-0.515683
12	B10	B	10	MGAT1	20.8889	FALSE	FALSE	FALSE	FALSE	FALSE	-0.859097
12	B11	B	11	ITGAE	21.7172	FALSE	FALSE	FALSE	FALSE	FALSE	-0.728076
12	B12	B	12	DHX37	24.9471	FALSE	FALSE	FALSE	FALSE	FALSE	-0.217146
12	B13	B	13	DYNC1H1	21.978	FALSE	FALSE	FALSE	FALSE	FALSE	-0.686813
12	B14	B	14	GALNT9	26.0215	FALSE	FALSE	FALSE	FALSE	FALSE	-0.0471991
12	B15	B	15	PLA2G2F	26.1339	FALSE	FALSE	FALSE	FALSE	FALSE	-0.0294186
12	B16	B	16	QDPR	23.176	FALSE	FALSE	FALSE	FALSE	FALSE	-0.497318
12	B17	B	17	ST3GAL1	21.6216	FALSE	FALSE	FALSE	FALSE	FALSE	-0.74319
12	B18	B	18	ARHGEF17	30.1486	FALSE	FALSE	FALSE	FALSE	FALSE	0.605644
12	B19	B	19	APOC4	26.0965	FALSE	FALSE	FALSE	FALSE	FALSE	-0.0353376
12	B20	B	20	GNG10	22.5225	FALSE	FALSE	FALSE	FALSE	FALSE	-0.600682
12	B21	B	21	RAB4B	22.9541	FALSE	FALSE	FALSE	FALSE	FALSE	-0.532415
12	B22	B	22	RIT2	25.1055	FALSE	FALSE	FALSE	FALSE	FALSE	-0.192099
12	B23	B	23	negCtrl	20.9607	FALSE	FALSE	FALSE	TRUE	FALSE	-0.847738
12	B24	B	24	NA	24.3243	FALSE	FALSE	FALSE	FALSE	FALSE	-0.315666
12	C1	C	1	heteroCtrl	18.8372	TRUE	FALSE	FALSE	FALSE	FALSE	-1.18364
12	C2	C	2	hTERTCtrl	13.3891	FALSE	FALSE	TRUE	FALSE	FALSE	-2.04544
12	C3	C	3	DDX19A	26.6204	FALSE	FALSE	FALSE	FALSE	FALSE	0.0475317
12	C4	C	4	PCDH15	30.4781	FALSE	FALSE	FALSE	FALSE	FALSE	0.657761
12	C5	C	5	SDR16C5	26.9316	FALSE	FALSE	FALSE	FALSE	FALSE	0.0967581
12	C6	C	6	CES3	24.0099	FALSE	FALSE	FALSE	FALSE	FALSE	-0.365403
12	C7	C	7	SLC12A3	25.7634	FALSE	FALSE	FALSE	FALSE	FALSE	-0.0880338
12	C8	C	8	GJA3	20.082	FALSE	FALSE	FALSE	FALSE	FALSE	-0.986739
12	C9	C	9	2003-09-01	19.0099	FALSE	FALSE	FALSE	FALSE	FALSE	-1.15632
12	C10	C	10	FOLR1	27.2917	FALSE	FALSE	FALSE	FALSE	FALSE	0.15372
12	C11	C	11	ALG6	28.2209	FALSE	FALSE	FALSE	FALSE	FALSE	0.300703
12	C12	C	12	RAB27A	29.9304	FALSE	FALSE	FALSE	FALSE	FALSE	0.571124
12	C13	C	13	SLC38A7	29.2731	FALSE	FALSE	FALSE	FALSE	FALSE	0.467149
12	C14	C	14	SLC6A8	30.7385	FALSE	FALSE	FALSE	FALSE	FALSE	0.698957
12	C15	C	15	THAP12	37.8016	FALSE	FALSE	FALSE	FALSE	FALSE	1.81622
12	C16	C	16	NAV1	33.2627	FALSE	FALSE	FALSE	FALSE	FALSE	1.09824
12	C17	C	17	RHAG	28.5714	FALSE	FALSE	FALSE	FALSE	FALSE	0.356158
12	C18	C	18	B4GALT2	28.2258	FALSE	FALSE	FALSE	FALSE	FALSE	0.301486
12	C19	C	19	HSPA1B	29.011	FALSE	FALSE	FALSE	FALSE	FALSE	0.425689
12	C20	C	20	TIMM8A	30.0813	FALSE	FALSE	FALSE	FALSE	FALSE	0.594995
12	C21	C	21	SLC26A9	30.0493	FALSE	FALSE	FALSE	FALSE	FALSE	0.589927
12	C22	C	22	UGT1A6	23.2604	FALSE	FALSE	FALSE	FALSE	FALSE	-0.483956
12	C23	C	23	negCtrl	24.3534	FALSE	FALSE	FALSE	TRUE	FALSE	-0.311059
12	C24	C	24	emerinCtrl	20.8678	FALSE	FALSE	FALSE	FALSE	TRUE	-0.862438
12	D1	D	1	homoCtrl	16.0183	FALSE	TRUE	FALSE	FALSE	FALSE	-1.62954
12	D2	D	2	hTERTCtrl	15.9898	FALSE	FALSE	TRUE	FALSE	FALSE	-1.63405
12	D3	D	3	TLR9	30.3493	FALSE	FALSE	FALSE	FALSE	FALSE	0.637396
12	D4	D	4	EEF1G	26.8889	FALSE	FALSE	FALSE	FALSE	FALSE	0.090007
12	D5	D	5	ABCF3	26.0246	FALSE	FALSE	FALSE	FALSE	FALSE	-0.0467112
12	D6	D	6	HEXA	24.6964	FALSE	FALSE	FALSE	FALSE	FALSE	-0.256816
12	D7	D	7	SLC4A8	30.719	FALSE	FALSE	FALSE	FALSE	FALSE	0.695862
12	D8	D	8	PPAT	29.6842	FALSE	FALSE	FALSE	FALSE	FALSE	0.532182
12	D9	D	9	ARSE	22.2477	FALSE	FALSE	FALSE	FALSE	FALSE	-0.644154
12	D10	D	10	TJP1	31.7814	FALSE	FALSE	FALSE	FALSE	FALSE	0.86392
12	D11	D	11	PSMC1	20	FALSE	FALSE	FALSE	FALSE	FALSE	-0.999705
12	D12	D	12	SLC5A3	24.4589	FALSE	FALSE	FALSE	FALSE	FALSE	-0.294382
12	D13	D	13	GDF15	26.7223	FALSE	FALSE	FALSE	FALSE	FALSE	0.0636614
12	D14	D	14	GATB	27.6087	FALSE	FALSE	FALSE	FALSE	FALSE	0.203869
12	D15	D	15	SLC38A2	29.1755	FALSE	FALSE	FALSE	FALSE	FALSE	0.451708
12	D16	D	16	WFS1	24.558	FALSE	FALSE	FALSE	FALSE	FALSE	-0.278709
12	D17	D	17	MTX1	33.526	FALSE	FALSE	FALSE	FALSE	FALSE	1.13989
12	D18	D	18	CYP2D6	19.6597	FALSE	FALSE	FALSE	FALSE	FALSE	-1.05353
12	D19	D	19	UMPS	29.6296	FALSE	FALSE	FALSE	FALSE	FALSE	0.523548
12	D20	D	20	LOXL3	28.066	FALSE	FALSE	FALSE	FALSE	FALSE	0.276213
12	D21	D	21	HYAL1	24.3816	FALSE	FALSE	FALSE	FALSE	FALSE	-0.306602
12	D22	D	22	NEIL2	14.89	FALSE	FALSE	FALSE	FALSE	FALSE	-1.80802
12	D23	D	23	negCtrl	16.6667	FALSE	FALSE	FALSE	TRUE	FALSE	-1.52698
12	D24	D	24	NA	17.9487	FALSE	FALSE	FALSE	FALSE	FALSE	-1.32418
12	E1	E	1	heteroCtrl	19.8529	TRUE	FALSE	FALSE	FALSE	FALSE	-1.02297
12	E2	E	2	hTERTCtrl	15.1648	FALSE	FALSE	TRUE	FALSE	FALSE	-1.76455
12	E3	E	3	MYO18B	26.3923	FALSE	FALSE	FALSE	FALSE	FALSE	0.011447
12	E4	E	4	OVCH2	24.0838	FALSE	FALSE	FALSE	FALSE	FALSE	-0.353718
12	E5	E	5	NDUFB10	25.8383	FALSE	FALSE	FALSE	FALSE	FALSE	-0.0761849
12	E6	E	6	MORC1	26.7606	FALSE	FALSE	FALSE	FALSE	FALSE	0.069708
12	E7	E	7	B4GALT4	27.2517	FALSE	FALSE	FALSE	FALSE	FALSE	0.147403
12	E8	E	8	EDA2R	22	FALSE	FALSE	FALSE	FALSE	FALSE	-0.683337
12	E9	E	9	COQ5	25.8964	FALSE	FALSE	FALSE	FALSE	FALSE	-0.0669865
12	E10	E	10	ACYP2	28.9963	FALSE	FALSE	FALSE	FALSE	FALSE	0.423363
12	E11	E	11	IL12B	29.9776	FALSE	FALSE	FALSE	FALSE	FALSE	0.578596
12	E12	E	12	APOM	27.6008	FALSE	FALSE	FALSE	FALSE	FALSE	0.202628
12	E13	E	13	GJB4	21.978	FALSE	FALSE	FALSE	FALSE	FALSE	-0.686813
12	E14	E	14	CYP2A7	22.3577	FALSE	FALSE	FALSE	FALSE	FALSE	-0.626751
12	E15	E	15	PGD	22.6141	FALSE	FALSE	FALSE	FALSE	FALSE	-0.586195
12	E16	E	16	RAB20	27.13	FALSE	FALSE	FALSE	FALSE	FALSE	0.128154
12	E17	E	17	SLC5A4	22.8571	FALSE	FALSE	FALSE	FALSE	FALSE	-0.547751
12	E18	E	18	DNM3	25.7085	FALSE	FALSE	FALSE	FALSE	FALSE	-0.0967112
12	E19	E	19	TGM6	23.9521	FALSE	FALSE	FALSE	FALSE	FALSE	-0.374547
12	E20	E	20	DNAJC18	28.5714	FALSE	FALSE	FALSE	FALSE	FALSE	0.356158
12	E21	E	21	DDX59	27.0142	FALSE	FALSE	FALSE	FALSE	FALSE	0.109832
12	E22	E	22	NLRP3	26.1194	FALSE	FALSE	FALSE	FALSE	FALSE	-0.0317133
12	E23	E	23	negCtrl	19.8444	FALSE	FALSE	FALSE	TRUE	FALSE	-1.02432
12	E24	E	24	emerinCtrl	10.8163	FALSE	FALSE	FALSE	FALSE	TRUE	-2.45241
12	F1	F	1	homoCtrl	16	FALSE	TRUE	FALSE	FALSE	FALSE	-1.63244
12	F2	F	2	hTERTCtrl	8.65801	FALSE	FALSE	TRUE	FALSE	FALSE	-2.79383
12	F3	F	3	FUT3	27.2936	FALSE	FALSE	FALSE	FALSE	FALSE	0.154022
12	F4	F	4	DHX40	31.6038	FALSE	FALSE	FALSE	FALSE	FALSE	0.835826
12	F5	F	5	MGAM	23.6581	FALSE	FALSE	FALSE	FALSE	FALSE	-0.42106
12	F6	F	6	UTRN	28.81	FALSE	FALSE	FALSE	FALSE	FALSE	0.393899
12	F7	F	7	PGM3	23.0599	FALSE	FALSE	FALSE	FALSE	FALSE	-0.515683
12	F8	F	8	RALBP1	27.6289	FALSE	FALSE	FALSE	FALSE	FALSE	0.20706
12	F9	F	9	TSPAN17	27.9487	FALSE	FALSE	FALSE	FALSE	FALSE	0.257655
12	F10	F	10	PUDP	21.8543	FALSE	FALSE	FALSE	FALSE	FALSE	-0.706383
12	F11	F	11	WWOX	23.0469	FALSE	FALSE	FALSE	FALSE	FALSE	-0.517738
12	F12	F	12	SLC26A4	27.6553	FALSE	FALSE	FALSE	FALSE	FALSE	0.211243
12	F13	F	13	ACOT13	24.9091	FALSE	FALSE	FALSE	FALSE	FALSE	-0.223165
12	F14	F	14	FAHD1	32.9177	FALSE	FALSE	FALSE	FALSE	FALSE	1.04367
12	F15	F	15	NTS	27.0531	FALSE	FALSE	FALSE	FALSE	FALSE	0.115989
12	F16	F	16	KPNA4	36.1502	FALSE	FALSE	FALSE	FALSE	FALSE	1.555
12	F17	F	17	BDNF	20	FALSE	FALSE	FALSE	FALSE	FALSE	-0.999705
12	F18	F	18	HSD3B2	29.4382	FALSE	FALSE	FALSE	FALSE	FALSE	0.493268
12	F19	F	19	EEF1E1	25	FALSE	FALSE	FALSE	FALSE	FALSE	-0.208785
12	F20	F	20	G3BP2	29.932	FALSE	FALSE	FALSE	FALSE	FALSE	0.571374
12	F21	F	21	SLC39A1	23.5395	FALSE	FALSE	FALSE	FALSE	FALSE	-0.43981
12	F22	F	22	TAP2	22.9249	FALSE	FALSE	FALSE	FALSE	FALSE	-0.537032
12	F23	F	23	negCtrl	21.8935	FALSE	FALSE	FALSE	TRUE	FALSE	-0.700185
12	F24	F	24	NA	20.8333	FALSE	FALSE	FALSE	FALSE	FALSE	-0.867885
12	G1	G	1	heteroCtrl	20.5882	TRUE	FALSE	FALSE	FALSE	FALSE	-0.906655
12	G2	G	2	hTERTCtrl	12.9754	FALSE	FALSE	TRUE	FALSE	FALSE	-2.11089
12	G3	G	3	PEA15	24.4898	FALSE	FALSE	FALSE	FALSE	FALSE	-0.289491
12	G4	G	4	IL1R2	29.5405	FALSE	FALSE	FALSE	FALSE	FALSE	0.509446
12	G5	G	5	IL1B	21.748	FALSE	FALSE	FALSE	FALSE	FALSE	-0.723204
12	G6	G	6	GNAI1	25.9766	FALSE	FALSE	FALSE	FALSE	FALSE	-0.0543084
12	G7	G	7	SLFN5	29.2929	FALSE	FALSE	FALSE	FALSE	FALSE	0.470288
12	G8	G	8	SLC17A7	23.3471	FALSE	FALSE	FALSE	FALSE	FALSE	-0.470246
12	G9	G	9	HSPA14	18.0498	FALSE	FALSE	FALSE	FALSE	FALSE	-1.3082
12	G10	G	10	GNG4	22.2222	FALSE	FALSE	FALSE	FALSE	FALSE	-0.648185
12	G11	G	11	ST6GALNAC3	27.1047	FALSE	FALSE	FALSE	FALSE	FALSE	0.124148
12	G12	G	12	CYP11B1	29.6218	FALSE	FALSE	FALSE	FALSE	FALSE	0.522317
12	G13	G	13	ALAS2	23.7792	FALSE	FALSE	FALSE	FALSE	FALSE	-0.401897
12	G14	G	14	GLUD2	25.6071	FALSE	FALSE	FALSE	FALSE	FALSE	-0.112757
12	G15	G	15	BAIAP2	18.1263	FALSE	FALSE	FALSE	FALSE	FALSE	-1.2961
12	G16	G	16	IL18R1	27.8243	FALSE	FALSE	FALSE	FALSE	FALSE	0.237969
12	G17	G	17	TRNT1	18.3953	FALSE	FALSE	FALSE	FALSE	FALSE	-1.25354
12	G18	G	18	NUDT10	30.1887	FALSE	FALSE	FALSE	FALSE	FALSE	0.611981
12	G19	G	19	B3GNT4	23.7817	FALSE	FALSE	FALSE	FALSE	FALSE	-0.401504
12	G20	G	20	ASRGL1	31.2634	FALSE	FALSE	FALSE	FALSE	FALSE	0.781982
12	G21	G	21	PSAT1	26.7191	FALSE	FALSE	FALSE	FALSE	FALSE	0.0631423
12	G22	G	22	VCP	7.01754	FALSE	FALSE	FALSE	FALSE	FALSE	-3.05332
12	G23	G	23	negCtrl	17.0833	FALSE	FALSE	FALSE	TRUE	FALSE	-1.46107
12	G24	G	24	emerinCtrl	23.5387	FALSE	FALSE	FALSE	FALSE	TRUE	-0.439938
12	H1	H	1	homoCtrl	13.2383	FALSE	TRUE	FALSE	FALSE	FALSE	-2.0693
12	H2	H	2	hTERTCtrl	12.7717	FALSE	FALSE	TRUE	FALSE	FALSE	-2.1431
12	H3	H	3	ATP6V1D	29.8507	FALSE	FALSE	FALSE	FALSE	FALSE	0.558525
12	H4	H	4	PLCD3	27.0325	FALSE	FALSE	FALSE	FALSE	FALSE	0.112727
12	H5	H	5	RAD23A	23.8004	FALSE	FALSE	FALSE	FALSE	FALSE	-0.398545
12	H6	H	6	SLFN11	31.2369	FALSE	FALSE	FALSE	FALSE	FALSE	0.777792
12	H7	H	7	SLC16A5	24.0506	FALSE	FALSE	FALSE	FALSE	FALSE	-0.35896
12	H8	H	8	LOXL1	24.8434	FALSE	FALSE	FALSE	FALSE	FALSE	-0.233553
12	H9	H	9	MOGAT3	30.3965	FALSE	FALSE	FALSE	FALSE	FALSE	0.644851
12	H10	H	10	SLC25A10	23.2645	FALSE	FALSE	FALSE	FALSE	FALSE	-0.483307
12	H11	H	11	SLC36A1	27.307	FALSE	FALSE	FALSE	FALSE	FALSE	0.15614
12	H12	H	12	PTGDS	19.2	FALSE	FALSE	FALSE	FALSE	FALSE	-1.12625
12	H13	H	13	ACTL6A	27.5434	FALSE	FALSE	FALSE	FALSE	FALSE	0.193544
12	H14	H	14	HADH	27.6639	FALSE	FALSE	FALSE	FALSE	FALSE	0.212607
12	H15	H	15	EIF2B3	23.1626	FALSE	FALSE	FALSE	FALSE	FALSE	-0.499435
12	H16	H	16	NDUFS2	29.148	FALSE	FALSE	FALSE	FALSE	FALSE	0.447359
12	H17	H	17	ENGASE	24.4851	FALSE	FALSE	FALSE	FALSE	FALSE	-0.29023
12	H18	H	18	PLCZ1	20.1681	FALSE	FALSE	FALSE	FALSE	FALSE	-0.973119
12	H19	H	19	SERPINA7	26.3485	FALSE	FALSE	FALSE	FALSE	FALSE	0.00453372
12	H20	H	20	ENTPD4	23.299	FALSE	FALSE	FALSE	FALSE	FALSE	-0.477861
12	H21	H	21	NOD2	23.348	FALSE	FALSE	FALSE	FALSE	FALSE	-0.470102
12	H22	H	22	CAV3	20.6522	FALSE	FALSE	FALSE	FALSE	FALSE	-0.896541
12	H23	H	23	negCtrl	19.6429	FALSE	FALSE	FALSE	TRUE	FALSE	-1.0562
12	H24	H	24	NA	18.8433	FALSE	FALSE	FALSE	FALSE	FALSE	-1.18268
12	I1	I	1	heteroCtrl	15.2975	TRUE	FALSE	FALSE	FALSE	FALSE	-1.74357
12	I2	I	2	hTERTCtrl	11.8503	FALSE	FALSE	TRUE	FALSE	FALSE	-2.28885
12	I3	I	3	LRP2	21.0953	FALSE	FALSE	FALSE	FALSE	FALSE	-0.82644
12	I4	I	4	FUCA2	26.0776	FALSE	FALSE	FALSE	FALSE	FALSE	-0.038328
12	I5	I	5	AURKAIP1	21.73	FALSE	FALSE	FALSE	FALSE	FALSE	-0.726053
12	I6	I	6	SQLE	22.6293	FALSE	FALSE	FALSE	FALSE	FALSE	-0.58379
12	I7	I	7	ALOX12	34.6405	FALSE	FALSE	FALSE	FALSE	FALSE	1.31619
12	I8	I	8	MPO	25.2723	FALSE	FALSE	FALSE	FALSE	FALSE	-0.165706
12	I9	I	9	NA	18.5047	FALSE	FALSE	FALSE	FALSE	FALSE	-1.23624
12	I10	I	10	NA	16.6994	FALSE	FALSE	FALSE	FALSE	FALSE	-1.52181
12	I11	I	11	NA	19.3015	FALSE	FALSE	FALSE	FALSE	FALSE	-1.1102
12	I12	I	12	NA	22.619	FALSE	FALSE	FALSE	FALSE	FALSE	-0.585413
12	I13	I	13	NA	19.0283	FALSE	FALSE	FALSE	FALSE	FALSE	-1.15341
12	I14	I	14	NA	18.559	FALSE	FALSE	FALSE	FALSE	FALSE	-1.22766
12	I15	I	15	NA	17.0115	FALSE	FALSE	FALSE	FALSE	FALSE	-1.47244
12	I16	I	16	NA	14.7679	FALSE	FALSE	FALSE	FALSE	FALSE	-1.82733
12	I17	I	17	NA	19.8428	FALSE	FALSE	FALSE	FALSE	FALSE	-1.02457
12	I18	I	18	NA	19.2534	FALSE	FALSE	FALSE	FALSE	FALSE	-1.1178
12	I19	I	19	NA	17.7551	FALSE	FALSE	FALSE	FALSE	FALSE	-1.35481
12	I20	I	20	NA	16.2047	FALSE	FALSE	FALSE	FALSE	FALSE	-1.60006
12	I21	I	21	NA	19.7343	FALSE	FALSE	FALSE	FALSE	FALSE	-1.04173
12	I22	I	22	NA	15.7058	FALSE	FALSE	FALSE	FALSE	FALSE	-1.67898
12	I23	I	23	negCtrl	19.0381	FALSE	FALSE	FALSE	TRUE	FALSE	-1.15187
12	I24	I	24	emerinCtrl	23.6655	FALSE	FALSE	FALSE	FALSE	TRUE	-0.419884
12	J1	J	1	homoCtrl	16.3873	FALSE	TRUE	FALSE	FALSE	FALSE	-1.57117
12	J2	J	2	hTERTCtrl	10.9434	FALSE	FALSE	TRUE	FALSE	FALSE	-2.43231
12	J3	J	3	NA	18.8372	FALSE	FALSE	FALSE	FALSE	FALSE	-1.18364
12	J4	J	4	NA	20.9354	FALSE	FALSE	FALSE	FALSE	FALSE	-0.851738
12	J5	J	5	NA	20.5029	FALSE	FALSE	FALSE	FALSE	FALSE	-0.920154
12	J6	J	6	NA	15.1767	FALSE	FALSE	FALSE	FALSE	FALSE	-1.76267
12	J7	J	7	NA	20.3947	FALSE	FALSE	FALSE	FALSE	FALSE	-0.937264
12	J8	J	8	NA	22.3427	FALSE	FALSE	FALSE	FALSE	FALSE	-0.629122
12	J9	J	9	NA	15.6504	FALSE	FALSE	FALSE	FALSE	FALSE	-1.68774
12	J10	J	10	NA	18.427	FALSE	FALSE	FALSE	FALSE	FALSE	-1.24853
12	J11	J	11	NA	21.3808	FALSE	FALSE	FALSE	FALSE	FALSE	-0.781277
12	J12	J	12	NA	20.0422	FALSE	FALSE	FALSE	FALSE	FALSE	-0.99303
12	J13	J	13	NA	18.1989	FALSE	FALSE	FALSE	FALSE	FALSE	-1.28461
12	J14	J	14	NA	20.316	FALSE	FALSE	FALSE	FALSE	FALSE	-0.949714
12	J15	J	15	NA	20.8768	FALSE	FALSE	FALSE	FALSE	FALSE	-0.861005
12	J16	J	16	NA	23.2967	FALSE	FALSE	FALSE	FALSE	FALSE	-0.478219
12	J17	J	17	NA	20.5955	FALSE	FALSE	FALSE	FALSE	FALSE	-0.905501
12	J18	J	18	NA	20.3857	FALSE	FALSE	FALSE	FALSE	FALSE	-0.938697
12	J19	J	19	NA	17.8571	FALSE	FALSE	FALSE	FALSE	FALSE	-1.33867
12	J20	J	20	NA	17.7243	FALSE	FALSE	FALSE	FALSE	FALSE	-1.35969
12	J21	J	21	NA	19.6429	FALSE	FALSE	FALSE	FALSE	FALSE	-1.0562
12	J22	J	22	NA	14.4981	FALSE	FALSE	FALSE	FALSE	FALSE	-1.87001
12	J23	J	23	negCtrl	19.6162	FALSE	FALSE	FALSE	TRUE	FALSE	-1.06041
12	J24	J	24	NA	23.4086	FALSE	FALSE	FALSE	FALSE	FALSE	-0.460515
12	K1	K	1	heteroCtrl	16.1863	TRUE	FALSE	FALSE	FALSE	FALSE	-1.60298
12	K2	K	2	hTERTCtrl	12.035	FALSE	FALSE	TRUE	FALSE	FALSE	-2.25964
12	K3	K	3	NA	19.9105	FALSE	FALSE	FALSE	FALSE	FALSE	-1.01386
12	K4	K	4	NA	17.0787	FALSE	FALSE	FALSE	FALSE	FALSE	-1.46182
12	K5	K	5	NA	16.5842	FALSE	FALSE	FALSE	FALSE	FALSE	-1.54004
12	K6	K	6	NA	18.1053	FALSE	FALSE	FALSE	FALSE	FALSE	-1.29942
12	K7	K	7	NA	19.9005	FALSE	FALSE	FALSE	FALSE	FALSE	-1.01544
12	K8	K	8	NA	21.8814	FALSE	FALSE	FALSE	FALSE	FALSE	-0.702099
12	K9	K	9	NA	21.4575	FALSE	FALSE	FALSE	FALSE	FALSE	-0.769153
12	K10	K	10	NA	20.6667	FALSE	FALSE	FALSE	FALSE	FALSE	-0.894249
12	K11	K	11	NA	15.4004	FALSE	FALSE	FALSE	FALSE	FALSE	-1.72729
12	K12	K	12	NA	21.1155	FALSE	FALSE	FALSE	FALSE	FALSE	-0.823245
12	K13	K	13	NA	20	FALSE	FALSE	FALSE	FALSE	FALSE	-0.999705
12	K14	K	14	NA	19.0871	FALSE	FALSE	FALSE	FALSE	FALSE	-1.14411
12	K15	K	15	NA	23.5294	FALSE	FALSE	FALSE	FALSE	FALSE	-0.441408
12	K16	K	16	NA	20	FALSE	FALSE	FALSE	FALSE	FALSE	-0.999705
12	K17	K	17	NA	17.9916	FALSE	FALSE	FALSE	FALSE	FALSE	-1.3174
12	K18	K	18	NA	19.5604	FALSE	FALSE	FALSE	FALSE	FALSE	-1.06924
12	K19	K	19	NA	15.3689	FALSE	FALSE	FALSE	FALSE	FALSE	-1.73228
12	K20	K	20	NA	19.5329	FALSE	FALSE	FALSE	FALSE	FALSE	-1.07359
12	K21	K	21	NA	22.5806	FALSE	FALSE	FALSE	FALSE	FALSE	-0.591488
12	K22	K	22	NA	17.6238	FALSE	FALSE	FALSE	FALSE	FALSE	-1.37559
12	K23	K	23	negCtrl	20.3024	FALSE	FALSE	FALSE	TRUE	FALSE	-0.951874
12	K24	K	24	emerinCtrl	20.2299	FALSE	FALSE	FALSE	FALSE	TRUE	-0.963341
12	L1	L	1	homoCtrl	18.4158	FALSE	TRUE	FALSE	FALSE	FALSE	-1.25029
12	L2	L	2	hTERTCtrl	12.1739	FALSE	FALSE	TRUE	FALSE	FALSE	-2.23767
12	L3	L	3	NA	22.2826	FALSE	FALSE	FALSE	FALSE	FALSE	-0.638633
12	L4	L	4	NA	17.6113	FALSE	FALSE	FALSE	FALSE	FALSE	-1.37755
12	L5	L	5	NA	23.3624	FALSE	FALSE	FALSE	FALSE	FALSE	-0.46782
12	L6	L	6	NA	15.534	FALSE	FALSE	FALSE	FALSE	FALSE	-1.70616
12	L7	L	7	NA	20.0787	FALSE	FALSE	FALSE	FALSE	FALSE	-0.987249
12	L8	L	8	NA	20.3863	FALSE	FALSE	FALSE	FALSE	FALSE	-0.938604
12	L9	L	9	NA	21.2054	FALSE	FALSE	FALSE	FALSE	FALSE	-0.809037
12	L10	L	10	NA	20	FALSE	FALSE	FALSE	FALSE	FALSE	-0.999705
12	L11	L	11	NA	19.7487	FALSE	FALSE	FALSE	FALSE	FALSE	-1.03946
12	L12	L	12	NA	19.8582	FALSE	FALSE	FALSE	FALSE	FALSE	-1.02214
12	L13	L	13	NA	20.6452	FALSE	FALSE	FALSE	FALSE	FALSE	-0.897651
12	L14	L	14	NA	26.9912	FALSE	FALSE	FALSE	FALSE	FALSE	0.106183
12	L15	L	15	NA	20.078	FALSE	FALSE	FALSE	FALSE	FALSE	-0.987371
12	L16	L	16	NA	21.3333	FALSE	FALSE	FALSE	FALSE	FALSE	-0.788793
12	L17	L	17	NA	19.9593	FALSE	FALSE	FALSE	FALSE	FALSE	-1.00615
12	L18	L	18	NA	21.4286	FALSE	FALSE	FALSE	FALSE	FALSE	-0.773728
12	L19	L	19	NA	20.8171	FALSE	FALSE	FALSE	FALSE	FALSE	-0.870449
12	L20	L	20	NA	20.3057	FALSE	FALSE	FALSE	FALSE	FALSE	-0.951352
12	L21	L	21	NA	19.8745	FALSE	FALSE	FALSE	FALSE	FALSE	-1.01956
12	L22	L	22	NA	24.026	FALSE	FALSE	FALSE	FALSE	FALSE	-0.36286
12	L23	L	23	negCtrl	19.5171	FALSE	FALSE	FALSE	TRUE	FALSE	-1.07609
12	L24	L	24	NA	18.9621	FALSE	FALSE	FALSE	FALSE	FALSE	-1.16389
12	M1	M	1	heteroCtrl	14.4703	TRUE	FALSE	FALSE	FALSE	FALSE	-1.87442
12	M2	M	2	hTERTCtrl	11.7207	FALSE	FALSE	TRUE	FALSE	FALSE	-2.30936
12	M3	M	3	NA	22.7557	FALSE	FALSE	FALSE	FALSE	FALSE	-0.563791
12	M4	M	4	NA	23.2143	FALSE	FALSE	FALSE	FALSE	FALSE	-0.491256
12	M5	M	5	NA	18.4713	FALSE	FALSE	FALSE	FALSE	FALSE	-1.24151
12	M6	M	6	NA	21.1905	FALSE	FALSE	FALSE	FALSE	FALSE	-0.81139
12	M7	M	7	NA	22.043	FALSE	FALSE	FALSE	FALSE	FALSE	-0.676533
12	M8	M	8	NA	19.7034	FALSE	FALSE	FALSE	FALSE	FALSE	-1.04662
12	M9	M	9	NA	23.7668	FALSE	FALSE	FALSE	FALSE	FALSE	-0.403855
12	M10	M	10	NA	20	FALSE	FALSE	FALSE	FALSE	FALSE	-0.999705
12	M11	M	11	NA	19.7002	FALSE	FALSE	FALSE	FALSE	FALSE	-1.04713
12	M12	M	12	NA	17.1779	FALSE	FALSE	FALSE	FALSE	FALSE	-1.44611
12	M13	M	13	NA	16.9604	FALSE	FALSE	FALSE	FALSE	FALSE	-1.48053
12	M14	M	14	NA	19.7397	FALSE	FALSE	FALSE	FALSE	FALSE	-1.04088
12	M15	M	15	NA	17.5	FALSE	FALSE	FALSE	FALSE	FALSE	-1.39516
12	M16	M	16	NA	20.1942	FALSE	FALSE	FALSE	FALSE	FALSE	-0.968989
12	M17	M	17	NA	14.8402	FALSE	FALSE	FALSE	FALSE	FALSE	-1.81591
12	M18	M	18	NA	16.7577	FALSE	FALSE	FALSE	FALSE	FALSE	-1.51258
12	M19	M	19	NA	16.4356	FALSE	FALSE	FALSE	FALSE	FALSE	-1.56353
12	M20	M	20	NA	16.5919	FALSE	FALSE	FALSE	FALSE	FALSE	-1.53881
12	M21	M	21	NA	15.8257	FALSE	FALSE	FALSE	FALSE	FALSE	-1.66001
12	M22	M	22	NA	23.0435	FALSE	FALSE	FALSE	FALSE	FALSE	-0.518275
12	M23	M	23	negCtrl	15.9827	FALSE	FALSE	FALSE	TRUE	FALSE	-1.63517
12	M24	M	24	emerinCtrl	25.2723	FALSE	FALSE	FALSE	FALSE	TRUE	-0.165706
12	N1	N	1	homoCtrl	14.4465	FALSE	TRUE	FALSE	FALSE	FALSE	-1.87817
12	N2	N	2	hTERTCtrl	12.6984	FALSE	FALSE	TRUE	FALSE	FALSE	-2.1547
12	N3	N	3	NA	18.9781	FALSE	FALSE	FALSE	FALSE	FALSE	-1.16135
12	N4	N	4	NA	20.3666	FALSE	FALSE	FALSE	FALSE	FALSE	-0.941715
12	N5	N	5	NA	20.6681	FALSE	FALSE	FALSE	FALSE	FALSE	-0.894029
12	N6	N	6	NA	19.4828	FALSE	FALSE	FALSE	FALSE	FALSE	-1.08152
12	N7	N	7	NA	21.5983	FALSE	FALSE	FALSE	FALSE	FALSE	-0.746884
12	N8	N	8	NA	15.859	FALSE	FALSE	FALSE	FALSE	FALSE	-1.65474
12	N9	N	9	NA	21.4286	FALSE	FALSE	FALSE	FALSE	FALSE	-0.773728
12	N10	N	10	NA	20.9091	FALSE	FALSE	FALSE	FALSE	FALSE	-0.855901
12	N11	N	11	NA	19.9134	FALSE	FALSE	FALSE	FALSE	FALSE	-1.0134
12	N12	N	12	NA	22.2441	FALSE	FALSE	FALSE	FALSE	FALSE	-0.644725
12	N13	N	13	NA	20.5567	FALSE	FALSE	FALSE	FALSE	FALSE	-0.911637
12	N14	N	14	NA	17.8049	FALSE	FALSE	FALSE	FALSE	FALSE	-1.34694
12	N15	N	15	NA	18.4647	FALSE	FALSE	FALSE	FALSE	FALSE	-1.24256
12	N16	N	16	NA	17.1021	FALSE	FALSE	FALSE	FALSE	FALSE	-1.4581
12	N17	N	17	NA	13.2911	FALSE	FALSE	FALSE	FALSE	FALSE	-2.06094
12	N18	N	18	NA	19.8091	FALSE	FALSE	FALSE	FALSE	FALSE	-1.02991
12	N19	N	19	NA	21.5159	FALSE	FALSE	FALSE	FALSE	FALSE	-0.759915
12	N20	N	20	NA	20.1195	FALSE	FALSE	FALSE	FALSE	FALSE	-0.980798
12	N21	N	21	NA	19.9566	FALSE	FALSE	FALSE	FALSE	FALSE	-1.00657
12	N22	N	22	NA	20.8092	FALSE	FALSE	FALSE	FALSE	FALSE	-0.871695
12	N23	N	23	negCtrl	21.875	FALSE	FALSE	FALSE	TRUE	FALSE	-0.70311
12	N24	N	24	NA	23.125	FALSE	FALSE	FALSE	FALSE	FALSE	-0.50538
12	O1	O	1	heteroCtrl	12.892	TRUE	FALSE	FALSE	FALSE	FALSE	-2.12408
12	O2	O	2	hTERTCtrl	10.1064	FALSE	FALSE	TRUE	FALSE	FALSE	-2.56472
12	O3	O	3	NA	19.2698	FALSE	FALSE	FALSE	FALSE	FALSE	-1.11521
12	O4	O	4	NA	18.3099	FALSE	FALSE	FALSE	FALSE	FALSE	-1.26706
12	O5	O	5	NA	19.0153	FALSE	FALSE	FALSE	FALSE	FALSE	-1.15547
12	O6	O	6	NA	20.4741	FALSE	FALSE	FALSE	FALSE	FALSE	-0.924704
12	O7	O	7	NA	18.8377	FALSE	FALSE	FALSE	FALSE	FALSE	-1.18357
12	O8	O	8	NA	19.6629	FALSE	FALSE	FALSE	FALSE	FALSE	-1.05303
12	O9	O	9	NA	18.9076	FALSE	FALSE	FALSE	FALSE	FALSE	-1.17251
12	O10	O	10	NA	21.2195	FALSE	FALSE	FALSE	FALSE	FALSE	-0.806797
12	O11	O	11	NA	20.082	FALSE	FALSE	FALSE	FALSE	FALSE	-0.986739
12	O12	O	12	NA	20.3991	FALSE	FALSE	FALSE	FALSE	FALSE	-0.936571
12	O13	O	13	NA	18.6788	FALSE	FALSE	FALSE	FALSE	FALSE	-1.20869
12	O14	O	14	NA	18.6722	FALSE	FALSE	FALSE	FALSE	FALSE	-1.20974
12	O15	O	15	NA	22.3776	FALSE	FALSE	FALSE	FALSE	FALSE	-0.623603
12	O16	O	16	NA	18.8596	FALSE	FALSE	FALSE	FALSE	FALSE	-1.18009
12	O17	O	17	NA	18.1443	FALSE	FALSE	FALSE	FALSE	FALSE	-1.29324
12	O18	O	18	NA	20.5394	FALSE	FALSE	FALSE	FALSE	FALSE	-0.914377
12	O19	O	19	NA	19.6833	FALSE	FALSE	FALSE	FALSE	FALSE	-1.04981
12	O20	O	20	NA	20.458	FALSE	FALSE	FALSE	FALSE	FALSE	-0.927254
12	O21	O	21	NA	18.0266	FALSE	FALSE	FALSE	FALSE	FALSE	-1.31187
12	O22	O	22	NA	18.2628	FALSE	FALSE	FALSE	FALSE	FALSE	-1.2745
12	O23	O	23	negCtrl	19.3277	FALSE	FALSE	FALSE	TRUE	FALSE	-1.10605
12	O24	O	24	emerinCtrl	20.6681	FALSE	FALSE	FALSE	FALSE	TRUE	-0.894029
12	P1	P	1	homoCtrl	17.5589	FALSE	TRUE	FALSE	FALSE	FALSE	-1.38585
12	P2	P	2	hTERTCtrl	10.9375	FALSE	FALSE	TRUE	FALSE	FALSE	-2.43325
12	P3	P	3	NA	26.4033	FALSE	FALSE	FALSE	FALSE	FALSE	0.0131988
12	P4	P	4	NA	27.8317	FALSE	FALSE	FALSE	FALSE	FALSE	0.239147
12	P5	P	5	NA	18.5	FALSE	FALSE	FALSE	FALSE	FALSE	-1.23698
12	P6	P	6	NA	24.424	FALSE	FALSE	FALSE	FALSE	FALSE	-0.299905
12	P7	P	7	NA	25.7206	FALSE	FALSE	FALSE	FALSE	FALSE	-0.0947942
12	P8	P	8	NA	20.3426	FALSE	FALSE	FALSE	FALSE	FALSE	-0.945509
12	P9	P	9	NA	21.1982	FALSE	FALSE	FALSE	FALSE	FALSE	-0.810176
12	P10	P	10	NA	16.8016	FALSE	FALSE	FALSE	FALSE	FALSE	-1.50564
12	P11	P	11	NA	16.4948	FALSE	FALSE	FALSE	FALSE	FALSE	-1.55416
12	P12	P	12	NA	21.692	FALSE	FALSE	FALSE	FALSE	FALSE	-0.732062
12	P13	P	13	NA	21.2963	FALSE	FALSE	FALSE	FALSE	FALSE	-0.794651
12	P14	P	14	NA	23.0616	FALSE	FALSE	FALSE	FALSE	FALSE	-0.515404
12	P15	P	15	NA	23.608	FALSE	FALSE	FALSE	FALSE	FALSE	-0.428974
12	P16	P	16	NA	25.7282	FALSE	FALSE	FALSE	FALSE	FALSE	-0.0936024
12	P17	P	17	NA	25.3579	FALSE	FALSE	FALSE	FALSE	FALSE	-0.152175
12	P18	P	18	NA	23.6443	FALSE	FALSE	FALSE	FALSE	FALSE	-0.423243
12	P19	P	19	NA	20.4955	FALSE	FALSE	FALSE	FALSE	FALSE	-0.921325
12	P20	P	20	NA	21.0623	FALSE	FALSE	FALSE	FALSE	FALSE	-0.83167
12	P21	P	21	NA	19.2913	FALSE	FALSE	FALSE	FALSE	FALSE	-1.1118
12	P22	P	22	NA	21.1679	FALSE	FALSE	FALSE	FALSE	FALSE	-0.814964
12	P23	P	23	negCtrl	18.1633	FALSE	FALSE	FALSE	TRUE	FALSE	-1.29025
12	P24	P	24	NA	25.6071	FALSE	FALSE	FALSE	FALSE	FALSE	-0.112757
13	A1	A	1	heteroCtrl	18.8356	TRUE	FALSE	FALSE	FALSE	FALSE	-1.18389
13	A2	A	2	hTERTCtrl	12.5592	FALSE	FALSE	TRUE	FALSE	FALSE	-2.17671
13	A3	A	3	HSPB8	28.125	FALSE	FALSE	FALSE	FALSE	FALSE	0.28554
13	A4	A	4	PANK4	23.6607	FALSE	FALSE	FALSE	FALSE	FALSE	-0.420638
13	A5	A	5	AK8	22.4824	FALSE	FALSE	FALSE	FALSE	FALSE	-0.607023
13	A6	A	6	BEGAIN	29.4355	FALSE	FALSE	FALSE	FALSE	FALSE	0.492838
13	A7	A	7	FLT4	27.991	FALSE	FALSE	FALSE	FALSE	FALSE	0.264339
13	A8	A	8	PHKA2	31.1579	FALSE	FALSE	FALSE	FALSE	FALSE	0.765295
13	A9	A	9	MINK1	28	FALSE	FALSE	FALSE	FALSE	FALSE	0.265767
13	A10	A	10	IRAK2	26.3265	FALSE	FALSE	FALSE	FALSE	FALSE	0.00105096
13	A11	A	11	FUK	30.0203	FALSE	FALSE	FALSE	FALSE	FALSE	0.585344
13	A12	A	12	TAF1	25.7908	FALSE	FALSE	FALSE	FALSE	FALSE	-0.0837003
13	A15	A	15	NEK4	40.6467	FALSE	FALSE	FALSE	FALSE	FALSE	2.26626
13	A16	A	16	MAP3K13	29.7352	FALSE	FALSE	FALSE	FALSE	FALSE	0.540253
13	A17	A	17	PNKP	25.9921	FALSE	FALSE	FALSE	FALSE	FALSE	-0.0518564
13	A18	A	18	CMPK2	27.991	FALSE	FALSE	FALSE	FALSE	FALSE	0.264339
13	A19	A	19	SPHK2	25.1462	FALSE	FALSE	FALSE	FALSE	FALSE	-0.185659
13	A20	A	20	TNK1	29.4872	FALSE	FALSE	FALSE	FALSE	FALSE	0.501015
13	A21	A	21	NME7	35.0962	FALSE	FALSE	FALSE	FALSE	FALSE	1.38826
13	A22	A	22	ACVR1	29.2632	FALSE	FALSE	FALSE	FALSE	FALSE	0.465578
13	A23	A	23	negCtrl	24.1304	FALSE	FALSE	FALSE	TRUE	FALSE	-0.346336
13	A24	A	24	emerinCtrl	22.1311	FALSE	FALSE	FALSE	FALSE	TRUE	-0.662591
13	B2	B	2	hTERTCtrl	13.1387	FALSE	FALSE	TRUE	FALSE	FALSE	-2.08505
13	B3	B	3	ALDH18A1	31.2139	FALSE	FALSE	FALSE	FALSE	FALSE	0.77415
13	B4	B	4	TSSK1B	28.8503	FALSE	FALSE	FALSE	FALSE	FALSE	0.400275
13	B5	B	5	FER	28.125	FALSE	FALSE	FALSE	FALSE	FALSE	0.28554
13	B6	B	6	LMTK2	25.2847	FALSE	FALSE	FALSE	FALSE	FALSE	-0.163744
13	B7	B	7	NLK	25.3165	FALSE	FALSE	FALSE	FALSE	FALSE	-0.158727
13	B8	B	8	DCAKD	24.1453	FALSE	FALSE	FALSE	FALSE	FALSE	-0.343985
13	B9	B	9	MVK	28.1532	FALSE	FALSE	FALSE	FALSE	FALSE	0.289993
13	B10	B	10	RIOK3	26.1438	FALSE	FALSE	FALSE	FALSE	FALSE	-0.0278555
13	B11	B	11	PHKA1	25.431	FALSE	FALSE	FALSE	FALSE	FALSE	-0.140602
13	B12	B	12	FAM20A	20.4255	FALSE	FALSE	FALSE	FALSE	FALSE	-0.932392
13	B13	B	13	PRKAA1	29.0258	FALSE	FALSE	FALSE	FALSE	FALSE	0.428039
13	B14	B	14	CRKL	23.1308	FALSE	FALSE	FALSE	FALSE	FALSE	-0.504456
13	B15	B	15	BMPR2	29.5349	FALSE	FALSE	FALSE	FALSE	FALSE	0.508561
13	B16	B	16	SGK2	25.2137	FALSE	FALSE	FALSE	FALSE	FALSE	-0.174985
13	B17	B	17	TKFC	26.087	FALSE	FALSE	FALSE	FALSE	FALSE	-0.0368458
13	B18	B	18	ITK	30.0738	FALSE	FALSE	FALSE	FALSE	FALSE	0.593809
13	B19	B	19	PRKD1	24.1535	FALSE	FALSE	FALSE	FALSE	FALSE	-0.342688
13	B20	B	20	PRKCE	25.6696	FALSE	FALSE	FALSE	FALSE	FALSE	-0.102858
13	B21	B	21	SPEG	23.9035	FALSE	FALSE	FALSE	FALSE	FALSE	-0.382232
13	B22	B	22	ROR2	25.7471	FALSE	FALSE	FALSE	FALSE	FALSE	-0.0906015
13	B23	B	23	negCtrl	20.438	FALSE	FALSE	FALSE	TRUE	FALSE	-0.930427
13	B24	B	24	NA	23.3813	FALSE	FALSE	FALSE	FALSE	FALSE	-0.464838
13	C1	C	1	heteroCtrl	17.1021	TRUE	FALSE	FALSE	FALSE	FALSE	-1.4581
13	C2	C	2	hTERTCtrl	10.4	FALSE	FALSE	TRUE	FALSE	FALSE	-2.51827
13	C3	C	3	STK38L	32.3596	FALSE	FALSE	FALSE	FALSE	FALSE	0.955378
13	C4	C	4	AK4	33.3935	FALSE	FALSE	FALSE	FALSE	FALSE	1.11893
13	C5	C	5	RPS6KA5	31.5193	FALSE	FALSE	FALSE	FALSE	FALSE	0.82246
13	C6	C	6	CDK11A	28.7149	FALSE	FALSE	FALSE	FALSE	FALSE	0.378846
13	C7	C	7	GUK1	29.6218	FALSE	FALSE	FALSE	FALSE	FALSE	0.522317
13	C8	C	8	PXK	27.6771	FALSE	FALSE	FALSE	FALSE	FALSE	0.214689
13	C9	C	9	ANKK1	23.4097	FALSE	FALSE	FALSE	FALSE	FALSE	-0.46035
13	C10	C	10	MARK3	25.6831	FALSE	FALSE	FALSE	FALSE	FALSE	-0.100736
13	C11	C	11	TAB1	24.3243	FALSE	FALSE	FALSE	FALSE	FALSE	-0.315666
13	C12	C	12	EIF2AK4	31.1065	FALSE	FALSE	FALSE	FALSE	FALSE	0.757161
13	C13	C	13	PRKG2	32.3643	FALSE	FALSE	FALSE	FALSE	FALSE	0.956136
13	C14	C	14	ALPK3	27.2212	FALSE	FALSE	FALSE	FALSE	FALSE	0.142569
13	C15	C	15	PIK3CD	23.1557	FALSE	FALSE	FALSE	FALSE	FALSE	-0.500518
13	C16	C	16	WNK4	30.0216	FALSE	FALSE	FALSE	FALSE	FALSE	0.585551
13	C17	C	17	FGFRL1	19.958	FALSE	FALSE	FALSE	FALSE	FALSE	-1.00635
13	C18	C	18	MPP7	23.614	FALSE	FALSE	FALSE	FALSE	FALSE	-0.428034
13	C19	C	19	CKS2	32.7696	FALSE	FALSE	FALSE	FALSE	FALSE	1.02023
13	C20	C	20	TSKS	30.572	FALSE	FALSE	FALSE	FALSE	FALSE	0.672615
13	C21	C	21	EPHA3	29.6	FALSE	FALSE	FALSE	FALSE	FALSE	0.518861
13	C22	C	22	TBK1	25.7611	FALSE	FALSE	FALSE	FALSE	FALSE	-0.0883873
13	C23	C	23	negCtrl	17.8733	FALSE	FALSE	FALSE	TRUE	FALSE	-1.33611
13	C24	C	24	emerinCtrl	21.1462	FALSE	FALSE	FALSE	FALSE	TRUE	-0.818387
13	D2	D	2	hTERTCtrl	13.7203	FALSE	FALSE	TRUE	FALSE	FALSE	-1.99305
13	D3	D	3	MAPK11	34.8748	FALSE	FALSE	FALSE	FALSE	FALSE	1.35324
13	D4	D	4	PRKCA	29.7009	FALSE	FALSE	FALSE	FALSE	FALSE	0.534815
13	D5	D	5	CMPK1	25.1451	FALSE	FALSE	FALSE	FALSE	FALSE	-0.185838
13	D6	D	6	IDNK	24.3478	FALSE	FALSE	FALSE	FALSE	FALSE	-0.311948
13	D7	D	7	NMRK1	32.3353	FALSE	FALSE	FALSE	FALSE	FALSE	0.951547
13	D8	D	8	EPHA8	20.5821	FALSE	FALSE	FALSE	FALSE	FALSE	-0.907623
13	D9	D	9	RPS6KL1	23.5174	FALSE	FALSE	FALSE	FALSE	FALSE	-0.443311
13	D10	D	10	NIM1K	27.0563	FALSE	FALSE	FALSE	FALSE	FALSE	0.116485
13	D11	D	11	PI4KA	29.5302	FALSE	FALSE	FALSE	FALSE	FALSE	0.50782
13	D12	D	12	BRD3	24.3513	FALSE	FALSE	FALSE	FALSE	FALSE	-0.311399
13	D13	D	13	PIK3R5	23.2653	FALSE	FALSE	FALSE	FALSE	FALSE	-0.483186
13	D14	D	14	SBK2	19.6388	FALSE	FALSE	FALSE	FALSE	FALSE	-1.05684
13	D15	D	15	MAST3	26.569	FALSE	FALSE	FALSE	FALSE	FALSE	0.0394117
13	D16	D	16	CALM2	33.264	FALSE	FALSE	FALSE	FALSE	FALSE	1.09845
13	D17	D	17	CDK14	31.9005	FALSE	FALSE	FALSE	FALSE	FALSE	0.882756
13	D18	D	18	KCNH8	23.494	FALSE	FALSE	FALSE	FALSE	FALSE	-0.447014
13	D19	D	19	HIPK2	20.5689	FALSE	FALSE	FALSE	FALSE	FALSE	-0.909709
13	D20	D	20	MKNK1	30.3502	FALSE	FALSE	FALSE	FALSE	FALSE	0.63753
13	D21	D	21	FGR	26.7057	FALSE	FALSE	FALSE	FALSE	FALSE	0.061022
13	D22	D	22	AK6	32.9519	FALSE	FALSE	FALSE	FALSE	FALSE	1.04909
13	D23	D	23	negCtrl	24.3719	FALSE	FALSE	FALSE	TRUE	FALSE	-0.308147
13	D24	D	24	NA	25.0485	FALSE	FALSE	FALSE	FALSE	FALSE	-0.201106
13	E1	E	1	heteroCtrl	19.6382	TRUE	FALSE	FALSE	FALSE	FALSE	-1.05693
13	E2	E	2	hTERTCtrl	11.8568	FALSE	FALSE	TRUE	FALSE	FALSE	-2.28782
13	E3	E	3	HCK	38.5542	FALSE	FALSE	FALSE	FALSE	FALSE	1.93527
13	E4	E	4	ICK	31.2775	FALSE	FALSE	FALSE	FALSE	FALSE	0.78422
13	E5	E	5	ADCK1	31.2016	FALSE	FALSE	FALSE	FALSE	FALSE	0.772201
13	E6	E	6	TAB2	24.8879	FALSE	FALSE	FALSE	FALSE	FALSE	-0.226519
13	E7	E	7	MPP1	30.5328	FALSE	FALSE	FALSE	FALSE	FALSE	0.666413
13	E8	E	8	KCNH2	26.3566	FALSE	FALSE	FALSE	FALSE	FALSE	0.00580574
13	E9	E	9	TGFBR2	22.6488	FALSE	FALSE	FALSE	FALSE	FALSE	-0.580715
13	E10	E	10	PI4K2B	23.7052	FALSE	FALSE	FALSE	FALSE	FALSE	-0.413605
13	E11	E	11	DGKQ	21.4567	FALSE	FALSE	FALSE	FALSE	FALSE	-0.769279
13	E12	E	12	PIK3C2G	29.918	FALSE	FALSE	FALSE	FALSE	FALSE	0.569169
13	E13	E	13	MELK	25.9875	FALSE	FALSE	FALSE	FALSE	FALSE	-0.0525741
13	E14	E	14	EPHA7	29.0123	FALSE	FALSE	FALSE	FALSE	FALSE	0.425904
13	E15	E	15	ERBB2	29.0323	FALSE	FALSE	FALSE	FALSE	FALSE	0.429054
13	E16	E	16	RIPK1	18.2203	FALSE	FALSE	FALSE	FALSE	FALSE	-1.28122
13	E17	E	17	MAP4K2	27.2031	FALSE	FALSE	FALSE	FALSE	FALSE	0.139705
13	E18	E	18	AXL	19.5896	FALSE	FALSE	FALSE	FALSE	FALSE	-1.06463
13	E19	E	19	EPHA6	28.2051	FALSE	FALSE	FALSE	FALSE	FALSE	0.298215
13	E20	E	20	DBF4	25.3608	FALSE	FALSE	FALSE	FALSE	FALSE	-0.151708
13	E21	E	21	PRKCI	27.4336	FALSE	FALSE	FALSE	FALSE	FALSE	0.176176
13	E22	E	22	TRIM24	21.6274	FALSE	FALSE	FALSE	FALSE	FALSE	-0.742275
13	E23	E	23	negCtrl	19.0635	FALSE	FALSE	FALSE	TRUE	FALSE	-1.14784
13	E24	E	24	emerinCtrl	25.2847	FALSE	FALSE	FALSE	FALSE	TRUE	-0.163744
13	F1	F	1	homoCtrl	20.4365	FALSE	TRUE	FALSE	FALSE	FALSE	-0.930656
13	F2	F	2	hTERTCtrl	13.8107	FALSE	FALSE	TRUE	FALSE	FALSE	-1.97875
13	F3	F	3	PRKACB	33.9713	FALSE	FALSE	FALSE	FALSE	FALSE	1.21033
13	F4	F	4	PDIK1L	38.0671	FALSE	FALSE	FALSE	FALSE	FALSE	1.85821
13	F5	F	5	DCLK2	28.2407	FALSE	FALSE	FALSE	FALSE	FALSE	0.303848
13	F6	F	6	TTBK1	29.5896	FALSE	FALSE	FALSE	FALSE	FALSE	0.517221
13	F7	F	7	TK2	26.7465	FALSE	FALSE	FALSE	FALSE	FALSE	0.0674845
13	F8	F	8	CLK1	28.7383	FALSE	FALSE	FALSE	FALSE	FALSE	0.382557
13	F9	F	9	EPHB6	22.1983	FALSE	FALSE	FALSE	FALSE	FALSE	-0.651973
13	F10	F	10	PIK3C2A	22.2462	FALSE	FALSE	FALSE	FALSE	FALSE	-0.644389
13	F11	F	11	NEK10	26.177	FALSE	FALSE	FALSE	FALSE	FALSE	-0.0225985
13	F12	F	12	FN3K	36.9231	FALSE	FALSE	FALSE	FALSE	FALSE	1.67725
13	F13	F	13	SYK	24.6575	FALSE	FALSE	FALSE	FALSE	FALSE	-0.262957
13	F14	F	14	SRPK3	19.0114	FALSE	FALSE	FALSE	FALSE	FALSE	-1.15608
13	F15	F	15	FAM20C	22.1973	FALSE	FALSE	FALSE	FALSE	FALSE	-0.652126
13	F16	F	16	DDR2	25.7519	FALSE	FALSE	FALSE	FALSE	FALSE	-0.0898496
13	F17	F	17	IPPK	26.4259	FALSE	FALSE	FALSE	FALSE	FALSE	0.0167626
13	F18	F	18	LRGUK	22.7468	FALSE	FALSE	FALSE	FALSE	FALSE	-0.565208
13	F19	F	19	SIK3	25	FALSE	FALSE	FALSE	FALSE	FALSE	-0.208785
13	F20	F	20	PRKCG	23.8532	FALSE	FALSE	FALSE	FALSE	FALSE	-0.390189
13	F21	F	21	PDGFRA	34.8	FALSE	FALSE	FALSE	FALSE	FALSE	1.34142
13	F22	F	22	SGK1	21.5074	FALSE	FALSE	FALSE	FALSE	FALSE	-0.761266
13	F23	F	23	negCtrl	24.898	FALSE	FALSE	FALSE	TRUE	FALSE	-0.224926
13	F24	F	24	NA	22.2	FALSE	FALSE	FALSE	FALSE	FALSE	-0.6517
13	G1	G	1	heteroCtrl	16.8675	TRUE	FALSE	FALSE	FALSE	FALSE	-1.49522
13	G2	G	2	hTERTCtrl	13.1646	FALSE	FALSE	TRUE	FALSE	FALSE	-2.08096
13	G3	G	3	ACVRL1	39.4737	FALSE	FALSE	FALSE	FALSE	FALSE	2.08072
13	G4	G	4	BTK	26.7932	FALSE	FALSE	FALSE	FALSE	FALSE	0.0748783
13	G5	G	5	MASTL	30.8026	FALSE	FALSE	FALSE	FALSE	FALSE	0.709094
13	G6	G	6	PIP4K2B	37.8109	FALSE	FALSE	FALSE	FALSE	FALSE	1.8177
13	G7	G	7	MAP2K1	30.9368	FALSE	FALSE	FALSE	FALSE	FALSE	0.730325
13	G8	G	8	PIK3CA	30.0412	FALSE	FALSE	FALSE	FALSE	FALSE	0.588645
13	G9	G	9	CDK9	21.6942	FALSE	FALSE	FALSE	FALSE	FALSE	-0.731707
13	G10	G	10	LATS1	24.4821	FALSE	FALSE	FALSE	FALSE	FALSE	-0.290707
13	G11	G	11	DGKD	25.1572	FALSE	FALSE	FALSE	FALSE	FALSE	-0.183913
13	G12	G	12	PRKD2	30.4428	FALSE	FALSE	FALSE	FALSE	FALSE	0.652179
13	G13	G	13	MAST1	26.0417	FALSE	FALSE	FALSE	FALSE	FALSE	-0.0440099
13	G14	G	14	PRKAR1B	28.5185	FALSE	FALSE	FALSE	FALSE	FALSE	0.347788
13	G15	G	15	GUCY2C	23.8683	FALSE	FALSE	FALSE	FALSE	FALSE	-0.3878
13	G16	G	16	NADK	21.5867	FALSE	FALSE	FALSE	FALSE	FALSE	-0.748712
13	G17	G	17	CDK15	23.93	FALSE	FALSE	FALSE	FALSE	FALSE	-0.378048
13	G18	G	18	CHKB	19.7425	FALSE	FALSE	FALSE	FALSE	FALSE	-1.04044
13	G19	G	19	PLK2	31.1538	FALSE	FALSE	FALSE	FALSE	FALSE	0.764655
13	G20	G	20	MAP2K7	25.0489	FALSE	FALSE	FALSE	FALSE	FALSE	-0.201046
13	G21	G	21	CSK	24.1316	FALSE	FALSE	FALSE	FALSE	FALSE	-0.346148
13	G22	G	22	CDC42BPB	27.4704	FALSE	FALSE	FALSE	FALSE	FALSE	0.181986
13	G23	G	23	negCtrl	16.4271	FALSE	FALSE	FALSE	TRUE	FALSE	-1.56488
13	G24	G	24	emerinCtrl	24.0166	FALSE	FALSE	FALSE	FALSE	TRUE	-0.364349
13	H1	H	1	homoCtrl	20	FALSE	TRUE	FALSE	FALSE	FALSE	-0.999705
13	H2	H	2	hTERTCtrl	12.3431	FALSE	FALSE	TRUE	FALSE	FALSE	-2.2109
13	H3	H	3	WNK2	34.9609	FALSE	FALSE	FALSE	FALSE	FALSE	1.36688
13	H4	H	4	WNK1	26.3889	FALSE	FALSE	FALSE	FALSE	FALSE	0.010915
13	H5	H	5	NEK6	21.2	FALSE	FALSE	FALSE	FALSE	FALSE	-0.809884
13	H6	H	6	STK38	26.8687	FALSE	FALSE	FALSE	FALSE	FALSE	0.0868114
13	H7	H	7	PNCK	23.3766	FALSE	FALSE	FALSE	FALSE	FALSE	-0.465577
13	H8	H	8	CAMK1D	26.3617	FALSE	FALSE	FALSE	FALSE	FALSE	0.0066072
13	H9	H	9	CAMK2A	33.61	FALSE	FALSE	FALSE	FALSE	FALSE	1.15317
13	H10	H	10	PHKB	24.4328	FALSE	FALSE	FALSE	FALSE	FALSE	-0.298505
13	H11	H	11	MPP4	26.0521	FALSE	FALSE	FALSE	FALSE	FALSE	-0.0423589
13	H12	H	12	ERN2	26.0684	FALSE	FALSE	FALSE	FALSE	FALSE	-0.0397849
13	H13	H	13	NMRK2	24.558	FALSE	FALSE	FALSE	FALSE	FALSE	-0.278709
13	H14	H	14	ACVR2A	24.8352	FALSE	FALSE	FALSE	FALSE	FALSE	-0.234859
13	H15	H	15	TSSK2	28.6013	FALSE	FALSE	FALSE	FALSE	FALSE	0.360876
13	H16	H	16	PINK1	25.5319	FALSE	FALSE	FALSE	FALSE	FALSE	-0.124644
13	H17	H	17	CHKA	24.498	FALSE	FALSE	FALSE	FALSE	FALSE	-0.288195
13	H18	H	18	CSNK1E	22.7679	FALSE	FALSE	FALSE	FALSE	FALSE	-0.561874
13	H19	H	19	STRADB	22.2458	FALSE	FALSE	FALSE	FALSE	FALSE	-0.644461
13	H20	H	20	CDKL4	26.2009	FALSE	FALSE	FALSE	FALSE	FALSE	-0.018826
13	H21	H	21	NUAK1	26.5799	FALSE	FALSE	FALSE	FALSE	FALSE	0.041134
13	H22	H	22	CSNK2A1	24.4706	FALSE	FALSE	FALSE	FALSE	FALSE	-0.292529
13	H23	H	23	negCtrl	24.3848	FALSE	FALSE	FALSE	TRUE	FALSE	-0.306102
13	H24	H	24	NA	25.8772	FALSE	FALSE	FALSE	FALSE	FALSE	-0.070027
13	I1	I	1	heteroCtrl	22.0253	TRUE	FALSE	FALSE	FALSE	FALSE	-0.679332
13	I2	I	2	hTERTCtrl	14.1026	FALSE	FALSE	TRUE	FALSE	FALSE	-1.93258
13	I3	I	3	PIK3R1	36.0202	FALSE	FALSE	FALSE	FALSE	FALSE	1.53443
13	I4	I	4	MOS	21.7586	FALSE	FALSE	FALSE	FALSE	FALSE	-0.721527
13	I5	I	5	MAP3K2	31.7025	FALSE	FALSE	FALSE	FALSE	FALSE	0.85145
13	I6	I	6	JAK2	21.9262	FALSE	FALSE	FALSE	FALSE	FALSE	-0.695006
13	I7	I	7	RIPK4	21.2042	FALSE	FALSE	FALSE	FALSE	FALSE	-0.809221
13	I8	I	8	PRKAR2A	30.4668	FALSE	FALSE	FALSE	FALSE	FALSE	0.65598
13	I9	I	9	GK	24.4259	FALSE	FALSE	FALSE	FALSE	FALSE	-0.2996
13	I10	I	10	ERBB3	27.4841	FALSE	FALSE	FALSE	FALSE	FALSE	0.184167
13	I11	I	11	MAPK7	26.5748	FALSE	FALSE	FALSE	FALSE	FALSE	0.0403237
13	I12	I	12	VRK2	30.9917	FALSE	FALSE	FALSE	FALSE	FALSE	0.739012
13	I13	I	13	CAMKK2	26.9068	FALSE	FALSE	FALSE	FALSE	FALSE	0.0928371
13	I14	I	14	PKIB	25.3638	FALSE	FALSE	FALSE	FALSE	FALSE	-0.151234
13	I15	I	15	PIP5K1C	25.1534	FALSE	FALSE	FALSE	FALSE	FALSE	-0.184524
13	I16	I	16	MAP3K4	28.2105	FALSE	FALSE	FALSE	FALSE	FALSE	0.299069
13	I17	I	17	MAP3K6	29.5019	FALSE	FALSE	FALSE	FALSE	FALSE	0.503346
13	I18	I	18	MAP3K11	30.7216	FALSE	FALSE	FALSE	FALSE	FALSE	0.696288
13	I19	I	19	CKMT1A	27.3642	FALSE	FALSE	FALSE	FALSE	FALSE	0.165191
13	I20	I	20	PHKG2	32.1083	FALSE	FALSE	FALSE	FALSE	FALSE	0.915637
13	I21	I	21	MAPK14	24.8609	FALSE	FALSE	FALSE	FALSE	FALSE	-0.230796
13	I22	I	22	PRPS2	30.2187	FALSE	FALSE	FALSE	FALSE	FALSE	0.616728
13	I23	I	23	negCtrl	19.1901	FALSE	FALSE	FALSE	TRUE	FALSE	-1.12781
13	I24	I	24	emerinCtrl	23.0947	FALSE	FALSE	FALSE	FALSE	TRUE	-0.510175
13	J1	J	1	homoCtrl	18.1474	FALSE	TRUE	FALSE	FALSE	FALSE	-1.29275
13	J2	J	2	hTERTCtrl	10.2128	FALSE	FALSE	TRUE	FALSE	FALSE	-2.54789
13	J3	J	3	BMPR1B	26.4317	FALSE	FALSE	FALSE	FALSE	FALSE	0.0176899
13	J4	J	4	NADK2	26.1993	FALSE	FALSE	FALSE	FALSE	FALSE	-0.0190809
13	J5	J	5	EFNA1	22.9787	FALSE	FALSE	FALSE	FALSE	FALSE	-0.528518
13	J6	J	6	VRK3	22.3195	FALSE	FALSE	FALSE	FALSE	FALSE	-0.632801
13	J7	J	7	CDC42BPA	23.8876	FALSE	FALSE	FALSE	FALSE	FALSE	-0.384751
13	J8	J	8	PAK3	23.0038	FALSE	FALSE	FALSE	FALSE	FALSE	-0.524551
13	J9	J	9	STK39	24.9448	FALSE	FALSE	FALSE	FALSE	FALSE	-0.217515
13	J10	J	10	MST1R	31.8182	FALSE	FALSE	FALSE	FALSE	FALSE	0.869742
13	J11	J	11	INSR	19.2698	FALSE	FALSE	FALSE	FALSE	FALSE	-1.11521
13	J12	J	12	PLK4	31.3883	FALSE	FALSE	FALSE	FALSE	FALSE	0.801746
13	J13	J	13	MAP3K8	23.7219	FALSE	FALSE	FALSE	FALSE	FALSE	-0.410963
13	J14	J	14	MAGI1	27.1047	FALSE	FALSE	FALSE	FALSE	FALSE	0.124148
13	J15	J	15	MAP4K5	25.7336	FALSE	FALSE	FALSE	FALSE	FALSE	-0.0927357
13	J16	J	16	NRBP2	30.426	FALSE	FALSE	FALSE	FALSE	FALSE	0.649515
13	J17	J	17	NEK5	28.7474	FALSE	FALSE	FALSE	FALSE	FALSE	0.383999
13	J18	J	18	MPP6	22.6891	FALSE	FALSE	FALSE	FALSE	FALSE	-0.574336
13	J19	J	19	CSNK1A1L	38.5214	FALSE	FALSE	FALSE	FALSE	FALSE	1.93008
13	J20	J	20	MAP3K5	25.5083	FALSE	FALSE	FALSE	FALSE	FALSE	-0.128377
13	J21	J	21	PGK1	27.4227	FALSE	FALSE	FALSE	FALSE	FALSE	0.174444
13	J22	J	22	TJP3	20.2783	FALSE	FALSE	FALSE	FALSE	FALSE	-0.955677
13	J23	J	23	negCtrl	18.9824	FALSE	FALSE	FALSE	TRUE	FALSE	-1.16067
13	J24	J	24	NA	21.4035	FALSE	FALSE	FALSE	FALSE	FALSE	-0.777692
13	K1	K	1	heteroCtrl	15.3659	TRUE	FALSE	FALSE	FALSE	FALSE	-1.73275
13	K2	K	2	hTERTCtrl	12.685	FALSE	FALSE	TRUE	FALSE	FALSE	-2.15682
13	K3	K	3	MYO3B	26.4642	FALSE	FALSE	FALSE	FALSE	FALSE	0.0228294
13	K4	K	4	CAMK2G	30.7143	FALSE	FALSE	FALSE	FALSE	FALSE	0.695123
13	K5	K	5	MAP2K4	32.459	FALSE	FALSE	FALSE	FALSE	FALSE	0.971112
13	K6	K	6	TESK2	25.9825	FALSE	FALSE	FALSE	FALSE	FALSE	-0.053364
13	K7	K	7	AK9	28.9583	FALSE	FALSE	FALSE	FALSE	FALSE	0.41736
13	K8	K	8	MAP3K15	30.8411	FALSE	FALSE	FALSE	FALSE	FALSE	0.715187
13	K9	K	9	ATP23	33.4792	FALSE	FALSE	FALSE	FALSE	FALSE	1.13249
13	K10	K	10	MUSK	24.7312	FALSE	FALSE	FALSE	FALSE	FALSE	-0.251307
13	K11	K	11	NTRK1	24.3852	FALSE	FALSE	FALSE	FALSE	FALSE	-0.306029
13	K12	K	12	KNDC1	21.7391	FALSE	FALSE	FALSE	FALSE	FALSE	-0.724602
13	K13	K	13	PRKCZ	23.7323	FALSE	FALSE	FALSE	FALSE	FALSE	-0.409322
13	K14	K	14	CDADC1	28.2895	FALSE	FALSE	FALSE	FALSE	FALSE	0.311557
13	K15	K	15	CALM1	30.3571	FALSE	FALSE	FALSE	FALSE	FALSE	0.638629
13	K16	K	16	PRPS1L1	26.0684	FALSE	FALSE	FALSE	FALSE	FALSE	-0.0397849
13	K17	K	17	MAP3K10	30.2326	FALSE	FALSE	FALSE	FALSE	FALSE	0.618922
13	K18	K	18	CASK	19.3548	FALSE	FALSE	FALSE	FALSE	FALSE	-1.10176
13	K19	K	19	ITPK1	28.5996	FALSE	FALSE	FALSE	FALSE	FALSE	0.360615
13	K20	K	20	MAP2K2	29.2157	FALSE	FALSE	FALSE	FALSE	FALSE	0.458069
13	K21	K	21	CAMKV	30.9244	FALSE	FALSE	FALSE	FALSE	FALSE	0.728355
13	K22	K	22	PSKH2	28.1513	FALSE	FALSE	FALSE	FALSE	FALSE	0.289694
13	K23	K	23	negCtrl	21.9355	FALSE	FALSE	FALSE	TRUE	FALSE	-0.693542
13	K24	K	24	emerinCtrl	17.5399	FALSE	FALSE	FALSE	FALSE	TRUE	-1.38886
13	L1	L	1	homoCtrl	21.6157	FALSE	TRUE	FALSE	FALSE	FALSE	-0.744124
13	L2	L	2	hTERTCtrl	12.5532	FALSE	FALSE	TRUE	FALSE	FALSE	-2.17767
13	L3	L	3	PAK1	23.8384	FALSE	FALSE	FALSE	FALSE	FALSE	-0.392534
13	L4	L	4	SRC	20.3463	FALSE	FALSE	FALSE	FALSE	FALSE	-0.944922
13	L5	L	5	XYLB	27.7389	FALSE	FALSE	FALSE	FALSE	FALSE	0.22447
13	L6	L	6	PDK1	25	FALSE	FALSE	FALSE	FALSE	FALSE	-0.208785
13	L7	L	7	PFKP	20.1869	FALSE	FALSE	FALSE	FALSE	FALSE	-0.970138
13	L8	L	8	PRKCD	23.2258	FALSE	FALSE	FALSE	FALSE	FALSE	-0.489434
13	L9	L	9	EIF2AK1	28.3058	FALSE	FALSE	FALSE	FALSE	FALSE	0.314137
13	L10	L	10	PDK2	27.1375	FALSE	FALSE	FALSE	FALSE	FALSE	0.129341
13	L11	L	11	MAK	22.9213	FALSE	FALSE	FALSE	FALSE	FALSE	-0.537594
13	L12	L	12	PRPF4B	20.3782	FALSE	FALSE	FALSE	FALSE	FALSE	-0.939887
13	L13	L	13	INSRR	28.2258	FALSE	FALSE	FALSE	FALSE	FALSE	0.301486
13	L14	L	14	ADPGK	27.9018	FALSE	FALSE	FALSE	FALSE	FALSE	0.250231
13	L15	L	15	RIOK1	23.9035	FALSE	FALSE	FALSE	FALSE	FALSE	-0.382232
13	L16	L	16	STK11	24.7573	FALSE	FALSE	FALSE	FALSE	FALSE	-0.247179
13	L17	L	17	IRAK3	23.9631	FALSE	FALSE	FALSE	FALSE	FALSE	-0.372801
13	L18	L	18	NEK3	28.5097	FALSE	FALSE	FALSE	FALSE	FALSE	0.346396
13	L19	L	19	WEE2	25.537	FALSE	FALSE	FALSE	FALSE	FALSE	-0.123841
13	L20	L	20	SCYL1	25.969	FALSE	FALSE	FALSE	FALSE	FALSE	-0.0555059
13	L21	L	21	DSTYK	26.7308	FALSE	FALSE	FALSE	FALSE	FALSE	0.064995
13	L22	L	22	CAMK1	28.1947	FALSE	FALSE	FALSE	FALSE	FALSE	0.29657
13	L23	L	23	negCtrl	24.9423	FALSE	FALSE	FALSE	TRUE	FALSE	-0.217918
13	L24	L	24	NA	21.9616	FALSE	FALSE	FALSE	FALSE	FALSE	-0.689408
13	M1	M	1	heteroCtrl	15.2125	TRUE	FALSE	FALSE	FALSE	FALSE	-1.75701
13	M2	M	2	hTERTCtrl	13.0435	FALSE	FALSE	TRUE	FALSE	FALSE	-2.10011
13	M3	M	3	DLG4	27.9487	FALSE	FALSE	FALSE	FALSE	FALSE	0.257655
13	M4	M	4	PAK4	26.945	FALSE	FALSE	FALSE	FALSE	FALSE	0.0988784
13	M5	M	5	ROCK1	25.9332	FALSE	FALSE	FALSE	FALSE	FALSE	-0.0611673
13	M6	M	6	AKT2	26.3485	FALSE	FALSE	FALSE	FALSE	FALSE	0.00453372
13	M7	M	7	CDK7	26.1569	FALSE	FALSE	FALSE	FALSE	FALSE	-0.0257753
13	M8	M	8	UCK1	23.0928	FALSE	FALSE	FALSE	FALSE	FALSE	-0.510476
13	M9	M	9	TSSK4	29.8354	FALSE	FALSE	FALSE	FALSE	FALSE	0.556096
13	M10	M	10	RIPK3	29.1089	FALSE	FALSE	FALSE	FALSE	FALSE	0.441179
13	M11	M	11	FGGY	28.3898	FALSE	FALSE	FALSE	FALSE	FALSE	0.327432
13	M12	M	12	NUAK2	32.6969	FALSE	FALSE	FALSE	FALSE	FALSE	1.00874
13	M13	M	13	RPS6KA1	31.7365	FALSE	FALSE	FALSE	FALSE	FALSE	0.856826
13	M14	M	14	MAP2K6	25.0518	FALSE	FALSE	FALSE	FALSE	FALSE	-0.200597
13	M15	M	15	NME9	29	FALSE	FALSE	FALSE	FALSE	FALSE	0.423951
13	M16	M	16	PI4KB	24.4898	FALSE	FALSE	FALSE	FALSE	FALSE	-0.289491
13	M17	M	17	SIK2	27.8652	FALSE	FALSE	FALSE	FALSE	FALSE	0.244439
13	M18	M	18	EEF2K	33.0841	FALSE	FALSE	FALSE	FALSE	FALSE	1.06999
13	M19	M	19	PRKACG	31.1475	FALSE	FALSE	FALSE	FALSE	FALSE	0.763657
13	M20	M	20	AGK	26.8041	FALSE	FALSE	FALSE	FALSE	FALSE	0.0765985
13	M21	M	21	CDK19	29.1667	FALSE	FALSE	FALSE	FALSE	FALSE	0.450315
13	M22	M	22	STK16	26.078	FALSE	FALSE	FALSE	FALSE	FALSE	-0.038258
13	M23	M	23	negCtrl	16.4534	FALSE	FALSE	FALSE	TRUE	FALSE	-1.56072
13	M24	M	24	emerinCtrl	19.8718	FALSE	FALSE	FALSE	FALSE	TRUE	-1.01998
13	N1	N	1	homoCtrl	17.1315	FALSE	TRUE	FALSE	FALSE	FALSE	-1.45346
13	N2	N	2	hTERTCtrl	13.2653	FALSE	FALSE	TRUE	FALSE	FALSE	-2.06503
13	N3	N	3	MYLK3	23.8095	FALSE	FALSE	FALSE	FALSE	FALSE	-0.397099
13	N4	N	4	FGFR1	25.3411	FALSE	FALSE	FALSE	FALSE	FALSE	-0.154824
13	N5	N	5	PKDCC	31.1245	FALSE	FALSE	FALSE	FALSE	FALSE	0.760012
13	N6	N	6	TEX14	28.271	FALSE	FALSE	FALSE	FALSE	FALSE	0.308639
13	N7	N	7	STK10	23.1237	FALSE	FALSE	FALSE	FALSE	FALSE	-0.50558
13	N8	N	8	PBK	28.169	FALSE	FALSE	FALSE	FALSE	FALSE	0.292502
13	N9	N	9	SBK1	24.1135	FALSE	FALSE	FALSE	FALSE	FALSE	-0.349019
13	N10	N	10	KSR2	25.3465	FALSE	FALSE	FALSE	FALSE	FALSE	-0.153969
13	N11	N	11	ABL1	18.3712	FALSE	FALSE	FALSE	FALSE	FALSE	-1.25735
13	N12	N	12	CDKL1	29.3991	FALSE	FALSE	FALSE	FALSE	FALSE	0.487089
13	N13	N	13	EFNB3	21.4612	FALSE	FALSE	FALSE	FALSE	FALSE	-0.768568
13	N14	N	14	CIB2	25.3385	FALSE	FALSE	FALSE	FALSE	FALSE	-0.155241
13	N15	N	15	TRIB3	20.6897	FALSE	FALSE	FALSE	FALSE	FALSE	-0.890612
13	N16	N	16	CDK4	26.25	FALSE	FALSE	FALSE	FALSE	FALSE	-0.011055
13	N17	N	17	FASTKD3	19.3613	FALSE	FALSE	FALSE	FALSE	FALSE	-1.10074
13	N18	N	18	MOK	27.4939	FALSE	FALSE	FALSE	FALSE	FALSE	0.185713
13	N19	N	19	NAGK	29.0526	FALSE	FALSE	FALSE	FALSE	FALSE	0.432276
13	N20	N	20	PRKAG3	22.9759	FALSE	FALSE	FALSE	FALSE	FALSE	-0.52896
13	N21	N	21	SCYL2	30.0917	FALSE	FALSE	FALSE	FALSE	FALSE	0.596647
13	N22	N	22	LRRK2	33.0317	FALSE	FALSE	FALSE	FALSE	FALSE	1.0617
13	N23	N	23	negCtrl	19.1011	FALSE	FALSE	FALSE	TRUE	FALSE	-1.14189
13	N24	N	24	NA	23.2848	FALSE	FALSE	FALSE	FALSE	FALSE	-0.480098
13	O1	O	1	heteroCtrl	13.6691	TRUE	FALSE	FALSE	FALSE	FALSE	-2.00116
13	O2	O	2	hTERTCtrl	9.09091	FALSE	FALSE	TRUE	FALSE	FALSE	-2.72535
13	O3	O	3	SRPK2	36.3636	FALSE	FALSE	FALSE	FALSE	FALSE	1.58876
13	O4	O	4	MAGI3	31.2227	FALSE	FALSE	FALSE	FALSE	FALSE	0.775548
13	O5	O	5	CIT	34.9138	FALSE	FALSE	FALSE	FALSE	FALSE	1.35942
13	O6	O	6	CDC7	28.7109	FALSE	FALSE	FALSE	FALSE	FALSE	0.378226
13	O7	O	7	AKT1	25.2485	FALSE	FALSE	FALSE	FALSE	FALSE	-0.169475
13	O8	O	8	TRRAP	32.7511	FALSE	FALSE	FALSE	FALSE	FALSE	1.01731
13	O9	O	9	PDK3	28.2511	FALSE	FALSE	FALSE	FALSE	FALSE	0.30549
13	O10	O	10	RPS6KA4	33.4728	FALSE	FALSE	FALSE	FALSE	FALSE	1.13148
13	O11	O	11	COL4A3BP	31.2236	FALSE	FALSE	FALSE	FALSE	FALSE	0.775693
13	O12	O	12	RNASEL	34.8269	FALSE	FALSE	FALSE	FALSE	FALSE	1.34567
13	O13	O	13	NTRK2	27.5046	FALSE	FALSE	FALSE	FALSE	FALSE	0.187395
13	O14	O	14	IKBKB	36.4508	FALSE	FALSE	FALSE	FALSE	FALSE	1.60255
13	O15	O	15	IPMK	35.729	FALSE	FALSE	FALSE	FALSE	FALSE	1.48836
13	O16	O	16	BMPR1A	29.9213	FALSE	FALSE	FALSE	FALSE	FALSE	0.569679
13	O17	O	17	TYRO3	28.1596	FALSE	FALSE	FALSE	FALSE	FALSE	0.29102
13	O18	O	18	PIK3R4	28.3368	FALSE	FALSE	FALSE	FALSE	FALSE	0.319036
13	O19	O	19	HK1	37.5	FALSE	FALSE	FALSE	FALSE	FALSE	1.76851
13	O20	O	20	JAK3	32.4786	FALSE	FALSE	FALSE	FALSE	FALSE	0.974215
13	O21	O	21	GRK6	35.2679	FALSE	FALSE	FALSE	FALSE	FALSE	1.41543
13	O22	O	22	MAP2K5	33.2579	FALSE	FALSE	FALSE	FALSE	FALSE	1.09749
13	O23	O	23	negCtrl	19.9219	FALSE	FALSE	FALSE	TRUE	FALSE	-1.01206
13	O24	O	24	emerinCtrl	18.0527	FALSE	FALSE	FALSE	FALSE	TRUE	-1.30773
13	P2	P	2	hTERTCtrl	10.0418	FALSE	FALSE	TRUE	FALSE	FALSE	-2.57493
13	P4	P	4	ATM	31.1245	FALSE	FALSE	FALSE	FALSE	FALSE	0.760012
13	P5	P	5	MAPK8	34.632	FALSE	FALSE	FALSE	FALSE	FALSE	1.31485
13	P6	P	6	MAP3K3	26.4151	FALSE	FALSE	FALSE	FALSE	FALSE	0.0150603
13	P7	P	7	PKN3	31.9392	FALSE	FALSE	FALSE	FALSE	FALSE	0.888879
13	P8	P	8	EPHA4	30.9392	FALSE	FALSE	FALSE	FALSE	FALSE	0.730705
13	P9	P	9	EFNA2	33.002	FALSE	FALSE	FALSE	FALSE	FALSE	1.057
13	P10	P	10	TRPM6	35.6989	FALSE	FALSE	FALSE	FALSE	FALSE	1.48361
13	P11	P	11	EIF2AK2	35.6089	FALSE	FALSE	FALSE	FALSE	FALSE	1.46937
13	P12	P	12	PTK6	39.5143	FALSE	FALSE	FALSE	FALSE	FALSE	2.08715
13	P13	P	13	CDK20	33.7748	FALSE	FALSE	FALSE	FALSE	FALSE	1.17925
13	P14	P	14	TRIB2	34.4444	FALSE	FALSE	FALSE	FALSE	FALSE	1.28517
13	P15	P	15	PKLR	34.3558	FALSE	FALSE	FALSE	FALSE	FALSE	1.27116
13	P16	P	16	MYLK	29.7539	FALSE	FALSE	FALSE	FALSE	FALSE	0.543208
13	P17	P	17	CSNK1G1	31.1804	FALSE	FALSE	FALSE	FALSE	FALSE	0.768855
13	P18	P	18	UCK2	28.3673	FALSE	FALSE	FALSE	FALSE	FALSE	0.323875
13	P19	P	19	ETNK2	35.8149	FALSE	FALSE	FALSE	FALSE	FALSE	1.50196
13	P20	P	20	MAPK3	35.022	FALSE	FALSE	FALSE	FALSE	FALSE	1.37654
13	P21	P	21	DCLK1	28.9528	FALSE	FALSE	FALSE	FALSE	FALSE	0.41648
13	P22	P	22	PRKDC	38.75	FALSE	FALSE	FALSE	FALSE	FALSE	1.96624
13	P23	P	23	negCtrl	16.6667	FALSE	FALSE	FALSE	TRUE	FALSE	-1.52698
13	P24	P	24	NA	25.0505	FALSE	FALSE	FALSE	FALSE	FALSE	-0.200796
14	A1	A	1	heteroCtrl	18.5065	TRUE	FALSE	FALSE	FALSE	FALSE	-1.23595
14	A2	A	2	hTERTCtrl	11.5464	FALSE	FALSE	TRUE	FALSE	FALSE	-2.33693
14	A3	A	3	FASTKD2	20.2929	FALSE	FALSE	FALSE	FALSE	FALSE	-0.953375
14	A4	A	4	PFKM	29.9781	FALSE	FALSE	FALSE	FALSE	FALSE	0.578674
14	A5	A	5	MAST2	28.3871	FALSE	FALSE	FALSE	FALSE	FALSE	0.326999
14	A6	A	6	SBK3	22.824	FALSE	FALSE	FALSE	FALSE	FALSE	-0.552996
14	A7	A	7	DLG3	24.7807	FALSE	FALSE	FALSE	FALSE	FALSE	-0.243474
14	A8	A	8	OBSCN	21.4953	FALSE	FALSE	FALSE	FALSE	FALSE	-0.763168
14	A9	A	9	MYO3A	25.0575	FALSE	FALSE	FALSE	FALSE	FALSE	-0.199694
14	A10	A	10	MET	22.1074	FALSE	FALSE	FALSE	FALSE	FALSE	-0.666342
14	A11	A	11	STK4	26.7797	FALSE	FALSE	FALSE	FALSE	FALSE	0.0727289
14	A12	A	12	SRPK1	22.9339	FALSE	FALSE	FALSE	FALSE	FALSE	-0.535611
14	A13	A	13	RIPK2	25.8383	FALSE	FALSE	FALSE	FALSE	FALSE	-0.0761849
14	A14	A	14	NPR2	25.3465	FALSE	FALSE	FALSE	FALSE	FALSE	-0.153969
14	A15	A	15	STK33	23.5756	FALSE	FALSE	FALSE	FALSE	FALSE	-0.434096
14	A16	A	16	PRKCQ	21.2891	FALSE	FALSE	FALSE	FALSE	FALSE	-0.795796
14	A17	A	17	DLG2	23.9554	FALSE	FALSE	FALSE	FALSE	FALSE	-0.374019
14	A18	A	18	MAPKAPK2	32.4211	FALSE	FALSE	FALSE	FALSE	FALSE	0.965107
14	A19	A	19	TPK1	29.4363	FALSE	FALSE	FALSE	FALSE	FALSE	0.492971
14	A20	A	20	CDC42BPG	35.8108	FALSE	FALSE	FALSE	FALSE	FALSE	1.50131
14	A21	A	21	MAP3K1	39.4299	FALSE	FALSE	FALSE	FALSE	FALSE	2.0738
14	A22	A	22	TRIM27	29.4574	FALSE	FALSE	FALSE	FALSE	FALSE	0.496299
14	A23	A	23	negCtrl	23.9089	FALSE	FALSE	FALSE	TRUE	FALSE	-0.381377
14	A24	A	24	emerinCtrl	22.736	FALSE	FALSE	FALSE	FALSE	TRUE	-0.566909
14	B1	B	1	homoCtrl	17.9396	FALSE	TRUE	FALSE	FALSE	FALSE	-1.32563
14	B2	B	2	hTERTCtrl	10.6218	FALSE	FALSE	TRUE	FALSE	FALSE	-2.48319
14	B3	B	3	MAP3K19	25.1748	FALSE	FALSE	FALSE	FALSE	FALSE	-0.18113
14	B4	B	4	STK17B	27.6151	FALSE	FALSE	FALSE	FALSE	FALSE	0.204876
14	B5	B	5	MAST4	30.444	FALSE	FALSE	FALSE	FALSE	FALSE	0.652365
14	B6	B	6	TSSK6	25.974	FALSE	FALSE	FALSE	FALSE	FALSE	-0.0547096
14	B7	B	7	PRKCB	26.9321	FALSE	FALSE	FALSE	FALSE	FALSE	0.0968398
14	B8	B	8	TRIO	28.3019	FALSE	FALSE	FALSE	FALSE	FALSE	0.313521
14	B9	B	9	PIKFYVE	26.5385	FALSE	FALSE	FALSE	FALSE	FALSE	0.034575
14	B10	B	10	WNK3	28.1928	FALSE	FALSE	FALSE	FALSE	FALSE	0.29626
14	B11	B	11	PIK3CB	30.6273	FALSE	FALSE	FALSE	FALSE	FALSE	0.681365
14	B12	B	12	STKLD1	21.5385	FALSE	FALSE	FALSE	FALSE	FALSE	-0.756345
14	B13	B	13	STK26	26.4444	FALSE	FALSE	FALSE	FALSE	FALSE	0.019703
14	B14	B	14	TNIK	22.6611	FALSE	FALSE	FALSE	FALSE	FALSE	-0.578758
14	B15	B	15	FN3KRP	24.8792	FALSE	FALSE	FALSE	FALSE	FALSE	-0.227889
14	B16	B	16	CDKL5	23.1915	FALSE	FALSE	FALSE	FALSE	FALSE	-0.494862
14	B17	B	17	ERN1	28.5106	FALSE	FALSE	FALSE	FALSE	FALSE	0.346542
14	B18	B	18	MKNK2	28.0156	FALSE	FALSE	FALSE	FALSE	FALSE	0.268229
14	B19	B	19	NME2	34.2857	FALSE	FALSE	FALSE	FALSE	FALSE	1.26007
14	B20	B	20	NME8	23.4884	FALSE	FALSE	FALSE	FALSE	FALSE	-0.4479
14	B21	B	21	NEK9	40.1923	FALSE	FALSE	FALSE	FALSE	FALSE	2.19439
14	B22	B	22	PAK7	29.1585	FALSE	FALSE	FALSE	FALSE	FALSE	0.449025
14	B23	B	23	negCtrl	20.7709	FALSE	FALSE	FALSE	TRUE	FALSE	-0.877764
14	B24	B	24	NA	25.4132	FALSE	FALSE	FALSE	FALSE	FALSE	-0.14342
14	C1	C	1	heteroCtrl	21.1538	TRUE	FALSE	FALSE	FALSE	FALSE	-0.817185
14	C2	C	2	hTERTCtrl	10.4072	FALSE	FALSE	TRUE	FALSE	FALSE	-2.51713
14	C3	C	3	TYK2	21.3389	FALSE	FALSE	FALSE	FALSE	FALSE	-0.78791
14	C4	C	4	DCLK3	23.43	FALSE	FALSE	FALSE	FALSE	FALSE	-0.457141
14	C5	C	5	NME5	28.2828	FALSE	FALSE	FALSE	FALSE	FALSE	0.310506
14	C6	C	6	AK2	28.125	FALSE	FALSE	FALSE	FALSE	FALSE	0.28554
14	C7	C	7	RPS6KA6	24.4541	FALSE	FALSE	FALSE	FALSE	FALSE	-0.29513
14	C8	C	8	PDGFRL	21.5481	FALSE	FALSE	FALSE	FALSE	FALSE	-0.754817
14	C9	C	9	STK40	28.4536	FALSE	FALSE	FALSE	FALSE	FALSE	0.337521
14	C10	C	10	PMVK	26.7606	FALSE	FALSE	FALSE	FALSE	FALSE	0.069708
14	C11	C	11	PIK3CG	26.2264	FALSE	FALSE	FALSE	FALSE	FALSE	-0.0147857
14	C12	C	12	TLK1	23.5556	FALSE	FALSE	FALSE	FALSE	FALSE	-0.437273
14	C13	C	13	SGK223	20.1754	FALSE	FALSE	FALSE	FALSE	FALSE	-0.971953
14	C14	C	14	CDKL2	26.8687	FALSE	FALSE	FALSE	FALSE	FALSE	0.0868114
14	C15	C	15	DGKA	32.4853	FALSE	FALSE	FALSE	FALSE	FALSE	0.975273
14	C16	C	16	MERTK	31.4286	FALSE	FALSE	FALSE	FALSE	FALSE	0.808112
14	C17	C	17	EPHA5	27.5641	FALSE	FALSE	FALSE	FALSE	FALSE	0.196815
14	C18	C	18	EPHB2	31.5678	FALSE	FALSE	FALSE	FALSE	FALSE	0.830135
14	C19	C	19	PSTK	34.127	FALSE	FALSE	FALSE	FALSE	FALSE	1.23496
14	C20	C	20	MAP4K4	30.254	FALSE	FALSE	FALSE	FALSE	FALSE	0.62232
14	C21	C	21	SHPK	26.226	FALSE	FALSE	FALSE	FALSE	FALSE	-0.0148493
14	C22	C	22	SGK3	31.7697	FALSE	FALSE	FALSE	FALSE	FALSE	0.862077
14	C23	C	23	negCtrl	21.9802	FALSE	FALSE	FALSE	TRUE	FALSE	-0.686469
14	C24	C	24	emerinCtrl	23.251	FALSE	FALSE	FALSE	FALSE	TRUE	-0.485444
14	D1	D	1	homoCtrl	23.8434	FALSE	TRUE	FALSE	FALSE	FALSE	-0.391738
14	D2	D	2	hTERTCtrl	13.624	FALSE	FALSE	TRUE	FALSE	FALSE	-2.00829
14	D3	D	3	VRK1	23.7581	FALSE	FALSE	FALSE	FALSE	FALSE	-0.405234
14	D4	D	4	PIK3R6	27.4945	FALSE	FALSE	FALSE	FALSE	FALSE	0.185798
14	D5	D	5	PAPSS2	26.6075	FALSE	FALSE	FALSE	FALSE	FALSE	0.045502
14	D6	D	6	TESK1	21.875	FALSE	FALSE	FALSE	FALSE	FALSE	-0.70311
14	D7	D	7	MAPK15	22.7083	FALSE	FALSE	FALSE	FALSE	FALSE	-0.57129
14	D8	D	8	AK7	35.6347	FALSE	FALSE	FALSE	FALSE	FALSE	1.47346
14	D9	D	9	MAPK6	27.8146	FALSE	FALSE	FALSE	FALSE	FALSE	0.236435
14	D10	D	10	BRSK1	20.5172	FALSE	FALSE	FALSE	FALSE	FALSE	-0.917885
14	D11	D	11	PIP4K2C	28.884	FALSE	FALSE	FALSE	FALSE	FALSE	0.405606
14	D12	D	12	DYRK1A	23.5683	FALSE	FALSE	FALSE	FALSE	FALSE	-0.43526
14	D13	D	13	KALRN	29.5688	FALSE	FALSE	FALSE	FALSE	FALSE	0.513924
14	D14	D	14	ACVR1C	23.8776	FALSE	FALSE	FALSE	FALSE	FALSE	-0.386338
14	D15	D	15	IP6K2	22.2846	FALSE	FALSE	FALSE	FALSE	FALSE	-0.638311
14	D16	D	16	EFNB2	21.8254	FALSE	FALSE	FALSE	FALSE	FALSE	-0.710956
14	D17	D	17	NPR1	22.2904	FALSE	FALSE	FALSE	FALSE	FALSE	-0.637402
14	D18	D	18	EPHA2	27.8107	FALSE	FALSE	FALSE	FALSE	FALSE	0.235815
14	D19	D	19	CSNK1G2	20.0472	FALSE	FALSE	FALSE	FALSE	FALSE	-0.992243
14	D20	D	20	YES1	17.5732	FALSE	FALSE	FALSE	FALSE	FALSE	-1.38358
14	D21	D	21	GRK4	25.5717	FALSE	FALSE	FALSE	FALSE	FALSE	-0.118347
14	D22	D	22	ITPKC	23.2176	FALSE	FALSE	FALSE	FALSE	FALSE	-0.49074
14	D23	D	23	negCtrl	20.3219	FALSE	FALSE	FALSE	TRUE	FALSE	-0.94878
14	D24	D	24	NA	24.0664	FALSE	FALSE	FALSE	FALSE	FALSE	-0.356467
14	E1	E	1	heteroCtrl	15.2401	TRUE	FALSE	FALSE	FALSE	FALSE	-1.75265
14	E2	E	2	hTERTCtrl	12.987	FALSE	FALSE	TRUE	FALSE	FALSE	-2.10905
14	E3	E	3	CDK1	33.2117	FALSE	FALSE	FALSE	FALSE	FALSE	1.09017
14	E4	E	4	MAGI2	26.1759	FALSE	FALSE	FALSE	FALSE	FALSE	-0.0227813
14	E5	E	5	PTK7	27.51	FALSE	FALSE	FALSE	FALSE	FALSE	0.188263
14	E6	E	6	CAMKK1	22.8889	FALSE	FALSE	FALSE	FALSE	FALSE	-0.542729
14	E7	E	7	TRPM7	24.1036	FALSE	FALSE	FALSE	FALSE	FALSE	-0.350583
14	E8	E	8	STK36	26.1905	FALSE	FALSE	FALSE	FALSE	FALSE	-0.0204707
14	E9	E	9	STK24	27.7014	FALSE	FALSE	FALSE	FALSE	FALSE	0.218529
14	E10	E	10	ALPK2	27.115	FALSE	FALSE	FALSE	FALSE	FALSE	0.125769
14	E11	E	11	ROS1	24.3363	FALSE	FALSE	FALSE	FALSE	FALSE	-0.313774
14	E12	E	12	DYRK3	19.3059	FALSE	FALSE	FALSE	FALSE	FALSE	-1.10951
14	E13	E	13	AURKC	20.8413	FALSE	FALSE	FALSE	FALSE	FALSE	-0.866625
14	E14	E	14	CDK6	27.027	FALSE	FALSE	FALSE	FALSE	FALSE	0.111858
14	E15	E	15	IKBKG	24.5536	FALSE	FALSE	FALSE	FALSE	FALSE	-0.279403
14	E16	E	16	CSNK1G3	26.0116	FALSE	FALSE	FALSE	FALSE	FALSE	-0.0487722
14	E17	E	17	MAPK13	26.9327	FALSE	FALSE	FALSE	FALSE	FALSE	0.0969322
14	E18	E	18	EPHA10	25.1521	FALSE	FALSE	FALSE	FALSE	FALSE	-0.18472
14	E19	E	19	CDK11B	35.0993	FALSE	FALSE	FALSE	FALSE	FALSE	1.38877
14	E20	E	20	CDK17	24.1379	FALSE	FALSE	FALSE	FALSE	FALSE	-0.34515
14	E21	E	21	CDK5	27.7328	FALSE	FALSE	FALSE	FALSE	FALSE	0.223499
14	E22	E	22	PCK2	27.256	FALSE	FALSE	FALSE	FALSE	FALSE	0.148076
14	E23	E	23	negCtrl	20.911	FALSE	FALSE	FALSE	TRUE	FALSE	-0.855603
14	E24	E	24	emerinCtrl	22.6531	FALSE	FALSE	FALSE	FALSE	TRUE	-0.580033
[truncated: 21,090 more rows]

## Sheet: Results 3
Table S7. Primary screen data. The data are presented in 3 sheets. Results 1 lists the nuclear count, emerin nuclear (N) and cytoplasmic (C) intensities, emerin N:C intensity ratio, nuclear shape factor P2A, as well as z-scores for all these measurements, for every well including control wells as indicated in columns K-O. NT: non-targeting control crRNA. Results 2 lists the frequency of nuclei wi…
Plate	Well	Row	Column	Gene	NE bleb frequency (%)	NGPS2 corrected 1	NGPS2 corrected 2	WT	NT	emerin crRNA	NE bleb z-score
1	A3	A	3	ARHGEF7	22.9541	FALSE	FALSE	FALSE	FALSE	FALSE	0.905975
1	A4	A	4	ST13	24.5009	FALSE	FALSE	FALSE	FALSE	FALSE	1.2503
1	A5	A	5	GPHN	22.5621	FALSE	FALSE	FALSE	FALSE	FALSE	0.818726
1	A6	A	6	EXT2	21.9959	FALSE	FALSE	FALSE	FALSE	FALSE	0.692685
1	A7	A	7	SNUPN	20.3883	FALSE	FALSE	FALSE	FALSE	FALSE	0.334834
1	A8	A	8	APOBEC1	19.1803	FALSE	FALSE	FALSE	FALSE	FALSE	0.065925
1	A9	A	9	SLC24A2	22.0612	FALSE	FALSE	FALSE	FALSE	FALSE	0.707213
1	A10	A	10	TNKS	25.8065	FALSE	FALSE	FALSE	FALSE	FALSE	1.54092
1	A11	A	11	SLC4A4	22.3906	FALSE	FALSE	FALSE	FALSE	FALSE	0.780534
1	A12	A	12	TOPBP1	21.7317	FALSE	FALSE	FALSE	FALSE	FALSE	0.633878
1	A13	A	13	SCARB2	23.5094	FALSE	FALSE	FALSE	FALSE	FALSE	1.02958
1	A14	A	14	SGSH	20.5008	FALSE	FALSE	FALSE	FALSE	FALSE	0.359862
1	A15	A	15	ACADS	17.0813	FALSE	FALSE	FALSE	FALSE	FALSE	-0.401333
1	A16	A	16	SPATA5L1	20.934	FALSE	FALSE	FALSE	FALSE	FALSE	0.456292
1	A17	A	17	ABCA8	16.3097	FALSE	FALSE	FALSE	FALSE	FALSE	-0.57308
1	A18	A	18	CCL14	21.095	FALSE	FALSE	FALSE	FALSE	FALSE	0.492138
1	A19	A	19	TIMP3	18.1388	FALSE	FALSE	FALSE	FALSE	FALSE	-0.165922
1	A20	A	20	PRSS54	17.2078	FALSE	FALSE	FALSE	FALSE	FALSE	-0.373167
1	A21	A	21	POLK	21.6529	FALSE	FALSE	FALSE	FALSE	FALSE	0.616325
1	A22	A	22	NAAA	20.8012	FALSE	FALSE	FALSE	FALSE	FALSE	0.426743
1	A24	A	24	emerinCtrl	16.9872	FALSE	FALSE	FALSE	FALSE	TRUE	-0.422276
1	B3	B	3	CD3G	18.6125	FALSE	FALSE	FALSE	FALSE	FALSE	-0.0604704
1	B4	B	4	AREG	23.7261	FALSE	FALSE	FALSE	FALSE	FALSE	1.07783
1	B5	B	5	ICT1	19.3309	FALSE	FALSE	FALSE	FALSE	FALSE	0.0994327
1	B6	B	6	LDHAL6B	18.3306	FALSE	FALSE	FALSE	FALSE	FALSE	-0.123226
1	B7	B	7	GCNT1	23.8532	FALSE	FALSE	FALSE	FALSE	FALSE	1.10612
1	B8	B	8	OGG1	19.1626	FALSE	FALSE	FALSE	FALSE	FALSE	0.0619878
1	B9	B	9	MOGS	21.5873	FALSE	FALSE	FALSE	FALSE	FALSE	0.601724
1	B10	B	10	HBZ	19.3498	FALSE	FALSE	FALSE	FALSE	FALSE	0.10366
1	B11	B	11	SLC9A6	20.1527	FALSE	FALSE	FALSE	FALSE	FALSE	0.282371
1	B12	B	12	EIF2S2	23.5105	FALSE	FALSE	FALSE	FALSE	FALSE	1.02983
1	B13	B	13	ATP8A2	20.9003	FALSE	FALSE	FALSE	FALSE	FALSE	0.4488
1	B14	B	14	CMAS	18.5897	FALSE	FALSE	FALSE	FALSE	FALSE	-0.0655407
1	B15	B	15	POLR2A	8.9404	FALSE	FALSE	FALSE	FALSE	FALSE	-2.21351
1	B16	B	16	SLCO2B1	25	FALSE	FALSE	FALSE	FALSE	FALSE	1.3614
1	B17	B	17	CNTFR	24.1715	FALSE	FALSE	FALSE	FALSE	FALSE	1.17698
1	B18	B	18	TMED10	21.5559	FALSE	FALSE	FALSE	FALSE	FALSE	0.594737
1	B19	B	19	AARSD1	20.104	FALSE	FALSE	FALSE	FALSE	FALSE	0.271534
1	B20	B	20	HMGCS1	25.4083	FALSE	FALSE	FALSE	FALSE	FALSE	1.4523
1	B21	B	21	PGLYRP3	20.8633	FALSE	FALSE	FALSE	FALSE	FALSE	0.440561
1	B22	B	22	AKR1B1	24.0385	FALSE	FALSE	FALSE	FALSE	FALSE	1.14736
1	B23	B	23	negCtrl	17.3214	FALSE	FALSE	FALSE	TRUE	FALSE	-0.347871
1	B24	B	24	NA	17.1263	FALSE	FALSE	FALSE	FALSE	FALSE	-0.391314
1	C2	C	2	hTERTCtrl	9.64778	FALSE	FALSE	TRUE	FALSE	FALSE	-2.05605
1	C3	C	3	AGBL2	21.1667	FALSE	FALSE	FALSE	FALSE	FALSE	0.508089
1	C4	C	4	IL22RA2	24.1935	FALSE	FALSE	FALSE	FALSE	FALSE	1.18188
1	C5	C	5	POLE	18.7931	FALSE	FALSE	FALSE	FALSE	FALSE	-0.0202722
1	C6	C	6	PTGR2	18.9274	FALSE	FALSE	FALSE	FALSE	FALSE	0.00963251
1	C7	C	7	LIG4	19.1248	FALSE	FALSE	FALSE	FALSE	FALSE	0.0535637
1	C8	C	8	ABHD4	21.6216	FALSE	FALSE	FALSE	FALSE	FALSE	0.609364
1	C9	C	9	POLR1A	22.8625	FALSE	FALSE	FALSE	FALSE	FALSE	0.885576
1	C10	C	10	IDH3A	17.8404	FALSE	FALSE	FALSE	FALSE	FALSE	-0.232352
1	C11	C	11	AHCY	22.3214	FALSE	FALSE	FALSE	FALSE	FALSE	0.765143
1	C12	C	12	SMC1A	13.6691	FALSE	FALSE	FALSE	FALSE	FALSE	-1.1609
1	C13	C	13	2001-09-01	20.8668	FALSE	FALSE	FALSE	FALSE	FALSE	0.441332
1	C14	C	14	2005-09-01	17.3333	FALSE	FALSE	FALSE	FALSE	FALSE	-0.345221
1	C15	C	15	SLC9A9	18.2677	FALSE	FALSE	FALSE	FALSE	FALSE	-0.137225
1	C16	C	16	DCT	22.9983	FALSE	FALSE	FALSE	FALSE	FALSE	0.915815
1	C17	C	17	LCN12	18.6747	FALSE	FALSE	FALSE	FALSE	FALSE	-0.0466294
1	C18	C	18	B3GNT9	16.7883	FALSE	FALSE	FALSE	FALSE	FALSE	-0.466542
1	C19	C	19	MEPCE	21.7094	FALSE	FALSE	FALSE	FALSE	FALSE	0.628904
1	C20	C	20	HACL1	20.0658	FALSE	FALSE	FALSE	FALSE	FALSE	0.263031
1	C21	C	21	RDH14	18.1159	FALSE	FALSE	FALSE	FALSE	FALSE	-0.17101
1	C22	C	22	SLC23A3	18.4834	FALSE	FALSE	FALSE	FALSE	FALSE	-0.0892103
1	C23	C	23	negCtrl	17.8253	FALSE	FALSE	FALSE	TRUE	FALSE	-0.235705
1	C24	C	24	emerinCtrl	17.2819	FALSE	FALSE	FALSE	FALSE	TRUE	-0.356675
1	D1	D	1	homoCtrl	12.8242	FALSE	TRUE	FALSE	FALSE	FALSE	-1.34896
1	D3	D	3	MRC2	23.5955	FALSE	FALSE	FALSE	FALSE	FALSE	1.04876
1	D4	D	4	FGF1	25.5086	FALSE	FALSE	FALSE	FALSE	FALSE	1.47462
1	D5	D	5	EIF1	25.8481	FALSE	FALSE	FALSE	FALSE	FALSE	1.5502
1	D6	D	6	RAB1A	21.6612	FALSE	FALSE	FALSE	FALSE	FALSE	0.618182
1	D7	D	7	ACSL4	20.5882	FALSE	FALSE	FALSE	FALSE	FALSE	0.379329
1	D8	D	8	CLEC1B	21.0181	FALSE	FALSE	FALSE	FALSE	FALSE	0.47501
1	D9	D	9	UGT2B7	21.6216	FALSE	FALSE	FALSE	FALSE	FALSE	0.609364
1	D10	D	10	CES2	20.0873	FALSE	FALSE	FALSE	FALSE	FALSE	0.267828
1	D11	D	11	SLC23A1	21.4286	FALSE	FALSE	FALSE	FALSE	FALSE	0.56639
1	D12	D	12	NQO2	18.5401	FALSE	FALSE	FALSE	FALSE	FALSE	-0.0765813
1	D13	D	13	AMY2B	24.9129	FALSE	FALSE	FALSE	FALSE	FALSE	1.34201
1	D14	D	14	FUT7	17.1953	FALSE	FALSE	FALSE	FALSE	FALSE	-0.375942
1	D15	D	15	PARP1	22.3706	FALSE	FALSE	FALSE	FALSE	FALSE	0.776092
1	D16	D	16	ARHGAP5	18.851	FALSE	FALSE	FALSE	FALSE	FALSE	-0.00738711
1	D17	D	17	SLC22A23	20.6128	FALSE	FALSE	FALSE	FALSE	FALSE	0.3848
1	D18	D	18	CHST3	20.3833	FALSE	FALSE	FALSE	FALSE	FALSE	0.333704
1	D19	D	19	ABCC6	15.4574	FALSE	FALSE	FALSE	FALSE	FALSE	-0.762806
1	D20	D	20	PPIF	21.3355	FALSE	FALSE	FALSE	FALSE	FALSE	0.545673
1	D21	D	21	KIF3A	24.6654	FALSE	FALSE	FALSE	FALSE	FALSE	1.28692
1	D22	D	22	IL11RA	21.1632	FALSE	FALSE	FALSE	FALSE	FALSE	0.50731
1	D23	D	23	negCtrl	19.2063	FALSE	FALSE	FALSE	TRUE	FALSE	0.0717174
1	D24	D	24	NA	19.1388	FALSE	FALSE	FALSE	FALSE	FALSE	0.056671
1	E2	E	2	hTERTCtrl	8.07947	FALSE	FALSE	TRUE	FALSE	FALSE	-2.40516
1	E3	E	3	ARL2	24.0214	FALSE	FALSE	FALSE	FALSE	FALSE	1.14355
1	E4	E	4	POFUT1	25.7827	FALSE	FALSE	FALSE	FALSE	FALSE	1.53563
1	E5	E	5	DECR1	26.3525	FALSE	FALSE	FALSE	FALSE	FALSE	1.66248
1	E6	E	6	TAZ	22.8041	FALSE	FALSE	FALSE	FALSE	FALSE	0.872576
1	E7	E	7	ABCC2	15.5698	FALSE	FALSE	FALSE	FALSE	FALSE	-0.737783
1	E8	E	8	MOGAT1	21.4612	FALSE	FALSE	FALSE	FALSE	FALSE	0.573651
1	E9	E	9	AANAT	20.4301	FALSE	FALSE	FALSE	FALSE	FALSE	0.344129
1	E10	E	10	CD14	22.3507	FALSE	FALSE	FALSE	FALSE	FALSE	0.771653
1	E11	E	11	PLOD3	21.6783	FALSE	FALSE	FALSE	FALSE	FALSE	0.621985
1	E12	E	12	SERPINA4	21.25	FALSE	FALSE	FALSE	FALSE	FALSE	0.52664
1	E13	E	13	GYPC	20.7254	FALSE	FALSE	FALSE	FALSE	FALSE	0.40986
1	E14	E	14	MYO15A	18.49	FALSE	FALSE	FALSE	FALSE	FALSE	-0.0877473
1	E15	E	15	PTGES	17.0088	FALSE	FALSE	FALSE	FALSE	FALSE	-0.417464
1	E16	E	16	XRN1	21.6772	FALSE	FALSE	FALSE	FALSE	FALSE	0.621739
1	E17	E	17	SMYD3	17.0347	FALSE	FALSE	FALSE	FALSE	FALSE	-0.411698
1	E18	E	18	GNPNAT1	21.9269	FALSE	FALSE	FALSE	FALSE	FALSE	0.677322
1	E19	E	19	GPAT4	20.8775	FALSE	FALSE	FALSE	FALSE	FALSE	0.443711
1	E20	E	20	PSMD7	15.678	FALSE	FALSE	FALSE	FALSE	FALSE	-0.71371
1	E21	E	21	ADA	19.152	FALSE	FALSE	FALSE	FALSE	FALSE	0.0596295
1	E22	E	22	PEMT	23.6006	FALSE	FALSE	FALSE	FALSE	FALSE	1.04989
1	E23	E	23	negCtrl	19.2182	FALSE	FALSE	FALSE	TRUE	FALSE	0.0743646
1	E24	E	24	emerinCtrl	16.0938	FALSE	FALSE	FALSE	FALSE	TRUE	-0.621156
1	F1	F	1	homoCtrl	18.5907	FALSE	TRUE	FALSE	FALSE	FALSE	-0.0653268
1	F3	F	3	IDO1	19.3598	FALSE	FALSE	FALSE	FALSE	FALSE	0.105866
1	F4	F	4	GTPBP1	19.9013	FALSE	FALSE	FALSE	FALSE	FALSE	0.226419
1	F5	F	5	TNFRSF19	24.9206	FALSE	FALSE	FALSE	FALSE	FALSE	1.34373
1	F6	F	6	IL13RA1	21.0614	FALSE	FALSE	FALSE	FALSE	FALSE	0.484648
1	F7	F	7	MTRF1	23.8782	FALSE	FALSE	FALSE	FALSE	FALSE	1.11169
1	F8	F	8	ANGPTL3	17.8233	FALSE	FALSE	FALSE	FALSE	FALSE	-0.236143
1	F9	F	9	LRP10	29.4492	FALSE	FALSE	FALSE	FALSE	FALSE	2.35179
1	F10	F	10	OVCA2	18.3413	FALSE	FALSE	FALSE	FALSE	FALSE	-0.120843
1	F11	F	11	PDE6H	22.1212	FALSE	FALSE	FALSE	FALSE	FALSE	0.720574
1	F12	F	12	SLC11A2	22.8519	FALSE	FALSE	FALSE	FALSE	FALSE	0.883231
1	F13	F	13	FGF11	19.8594	FALSE	FALSE	FALSE	FALSE	FALSE	0.217089
1	F14	F	14	DNA2	21.542	FALSE	FALSE	FALSE	FALSE	FALSE	0.591629
1	F15	F	15	DNASE2B	21.2544	FALSE	FALSE	FALSE	FALSE	FALSE	0.527609
1	F16	F	16	SRR	19.2308	FALSE	FALSE	FALSE	FALSE	FALSE	0.0771534
1	F17	F	17	PTGIS	18.49	FALSE	FALSE	FALSE	FALSE	FALSE	-0.0877473
1	F18	F	18	SLC44A1	18.4783	FALSE	FALSE	FALSE	FALSE	FALSE	-0.0903571
1	F19	F	19	FCRL2	23.8361	FALSE	FALSE	FALSE	FALSE	FALSE	1.10232
1	F20	F	20	CCT2	22.7171	FALSE	FALSE	FALSE	FALSE	FALSE	0.853231
1	F21	F	21	SULT4A1	19.3146	FALSE	FALSE	FALSE	FALSE	FALSE	0.0958236
1	F22	F	22	PITPNM3	18.8581	FALSE	FALSE	FALSE	FALSE	FALSE	-0.00579682
1	F23	F	23	negCtrl	18.9531	FALSE	FALSE	FALSE	TRUE	FALSE	0.0153364
1	F24	F	24	NA	18.3575	FALSE	FALSE	FALSE	FALSE	FALSE	-0.117241
1	G2	G	2	hTERTCtrl	8.55978	FALSE	FALSE	TRUE	FALSE	FALSE	-2.29824
1	G3	G	3	SULF1	23.7052	FALSE	FALSE	FALSE	FALSE	FALSE	1.07317
1	G4	G	4	TOP2A	41.8994	FALSE	FALSE	FALSE	FALSE	FALSE	5.12326
1	G5	G	5	ACOT1	18.4015	FALSE	FALSE	FALSE	FALSE	FALSE	-0.107447
1	G6	G	6	ACTN1	24.0773	FALSE	FALSE	FALSE	FALSE	FALSE	1.15601
1	G7	G	7	SPTLC3	18.5185	FALSE	FALSE	FALSE	FALSE	FALSE	-0.0813956
1	G8	G	8	POLR2G	20.0345	FALSE	FALSE	FALSE	FALSE	FALSE	0.256075
1	G9	G	9	SLC29A3	20.8401	FALSE	FALSE	FALSE	FALSE	FALSE	0.435387
1	G10	G	10	GUCY1B3	17.4037	FALSE	FALSE	FALSE	FALSE	FALSE	-0.329555
1	G11	G	11	ADCY5	25.0871	FALSE	FALSE	FALSE	FALSE	FALSE	1.38079
1	G12	G	12	NUBP2	17.3203	FALSE	FALSE	FALSE	FALSE	FALSE	-0.348131
1	G13	G	13	LDHC	22.508	FALSE	FALSE	FALSE	FALSE	FALSE	0.806683
1	G14	G	14	KRT8	22.6667	FALSE	FALSE	FALSE	FALSE	FALSE	0.841994
1	G15	G	15	ALDOA	18.8776	FALSE	FALSE	FALSE	FALSE	FALSE	-0.00147398
1	G16	G	16	PYCR1	17.1053	FALSE	FALSE	FALSE	FALSE	FALSE	-0.39599
1	G17	G	17	SLC46A1	19.0551	FALSE	FALSE	FALSE	FALSE	FALSE	0.0380529
1	G18	G	18	DAO	24.9578	FALSE	FALSE	FALSE	FALSE	FALSE	1.35202
1	G19	G	19	KLRG1	23.2787	FALSE	FALSE	FALSE	FALSE	FALSE	0.978231
1	G20	G	20	UGT3A1	29.7297	FALSE	FALSE	FALSE	FALSE	FALSE	2.41425
1	G21	G	21	PRMT3	22.0848	FALSE	FALSE	FALSE	FALSE	FALSE	0.71247
1	G22	G	22	CD160	17.9641	FALSE	FALSE	FALSE	FALSE	FALSE	-0.204817
1	G23	G	23	negCtrl	14.6382	FALSE	FALSE	FALSE	TRUE	FALSE	-0.945175
1	G24	G	24	emerinCtrl	17.1654	FALSE	FALSE	FALSE	FALSE	TRUE	-0.382614
1	H3	H	3	IL11	21.0123	FALSE	FALSE	FALSE	FALSE	FALSE	0.47372
1	H4	H	4	ARHGEF6	20.4355	FALSE	FALSE	FALSE	FALSE	FALSE	0.345332
1	H5	H	5	GUSB	22.4085	FALSE	FALSE	FALSE	FALSE	FALSE	0.784533
1	H6	H	6	PTCH1	17.3554	FALSE	FALSE	FALSE	FALSE	FALSE	-0.340315
1	H7	H	7	MYO1E	20.6845	FALSE	FALSE	FALSE	FALSE	FALSE	0.400763
1	H8	H	8	CD302	20.3642	FALSE	FALSE	FALSE	FALSE	FALSE	0.329467
1	H9	H	9	MTFMT	23.5772	FALSE	FALSE	FALSE	FALSE	FALSE	1.04469
1	H10	H	10	RAB5B	18.1347	FALSE	FALSE	FALSE	FALSE	FALSE	-0.166831
1	H11	H	11	CROT	20.9765	FALSE	FALSE	FALSE	FALSE	FALSE	0.465756
1	H12	H	12	SLC26A2	20.0663	FALSE	FALSE	FALSE	FALSE	FALSE	0.263153
1	H13	H	13	POLR3H	19.1419	FALSE	FALSE	FALSE	FALSE	FALSE	0.057374
1	H14	H	14	GCLM	23.9163	FALSE	FALSE	FALSE	FALSE	FALSE	1.12016
1	H15	H	15	SDSL	20.9192	FALSE	FALSE	FALSE	FALSE	FALSE	0.452997
1	H16	H	16	DDX43	22.4223	FALSE	FALSE	FALSE	FALSE	FALSE	0.787588
1	H17	H	17	TP53I3	19.3199	FALSE	FALSE	FALSE	FALSE	FALSE	0.0970026
1	H18	H	18	RHEB	18.4058	FALSE	FALSE	FALSE	FALSE	FALSE	-0.106488
1	H19	H	19	CPN2	20.7773	FALSE	FALSE	FALSE	FALSE	FALSE	0.421411
1	H20	H	20	DHRS4	18.683	FALSE	FALSE	FALSE	FALSE	FALSE	-0.0447812
1	H21	H	21	ATP10D	19.4099	FALSE	FALSE	FALSE	FALSE	FALSE	0.117037
1	H22	H	22	SLC2A5	19.0789	FALSE	FALSE	FALSE	FALSE	FALSE	0.0433574
1	H23	H	23	negCtrl	21.0678	FALSE	FALSE	FALSE	TRUE	FALSE	0.486086
1	H24	H	24	NA	14.3667	FALSE	FALSE	FALSE	FALSE	FALSE	-1.0056
1	I2	I	2	hTERTCtrl	6.69643	FALSE	FALSE	TRUE	FALSE	FALSE	-2.71303
1	I3	I	3	POLR1C	17.7524	FALSE	FALSE	FALSE	FALSE	FALSE	-0.251926
1	I4	I	4	FABP3	19.0217	FALSE	FALSE	FALSE	FALSE	FALSE	0.0306227
1	I5	I	5	CHSY1	20.3166	FALSE	FALSE	FALSE	FALSE	FALSE	0.318867
1	I6	I	6	ATP2A2	20.2875	FALSE	FALSE	FALSE	FALSE	FALSE	0.312393
1	I7	I	7	ASF1A	18.7063	FALSE	FALSE	FALSE	FALSE	FALSE	-0.0395963
1	I8	I	8	PIWIL1	17.4484	FALSE	FALSE	FALSE	FALSE	FALSE	-0.319606
1	I9	I	9	NOX3	19.2857	FALSE	FALSE	FALSE	FALSE	FALSE	0.0893843
1	I10	I	10	GHR	19.1589	FALSE	FALSE	FALSE	FALSE	FALSE	0.0611503
1	I11	I	11	FKBP10	21.8589	FALSE	FALSE	FALSE	FALSE	FALSE	0.662175
1	I12	I	12	ESM1	23.2236	FALSE	FALSE	FALSE	FALSE	FALSE	0.965962
1	I13	I	13	SLFN13	20.5835	FALSE	FALSE	FALSE	FALSE	FALSE	0.378268
1	I14	I	14	CBX8	19.3709	FALSE	FALSE	FALSE	FALSE	FALSE	0.108338
1	I15	I	15	EEF1B2	16.1765	FALSE	FALSE	FALSE	FALSE	FALSE	-0.602742
1	I16	I	16	PADI3	21.4506	FALSE	FALSE	FALSE	FALSE	FALSE	0.571298
1	I17	I	17	PABPC1	25.3205	FALSE	FALSE	FALSE	FALSE	FALSE	1.43275
1	I18	I	18	PHYHD1	16.6421	FALSE	FALSE	FALSE	FALSE	FALSE	-0.499087
1	I19	I	19	MAP2	17.101	FALSE	FALSE	FALSE	FALSE	FALSE	-0.396944
1	I20	I	20	SLC1A4	20.8539	FALSE	FALSE	FALSE	FALSE	FALSE	0.438458
1	I21	I	21	SOAT1	16.5919	FALSE	FALSE	FALSE	FALSE	FALSE	-0.51026
1	I22	I	22	CD2	22.5758	FALSE	FALSE	FALSE	FALSE	FALSE	0.821757
1	I23	I	23	negCtrl	18.7898	FALSE	FALSE	FALSE	TRUE	FALSE	-0.0210056
1	I24	I	24	emerinCtrl	19.5382	FALSE	FALSE	FALSE	FALSE	TRUE	0.145586
1	J3	J	3	GNA11	21.1726	FALSE	FALSE	FALSE	FALSE	FALSE	0.509419
1	J4	J	4	GNPDA1	24.3986	FALSE	FALSE	FALSE	FALSE	FALSE	1.22753
1	J5	J	5	PCBP1	22.6225	FALSE	FALSE	FALSE	FALSE	FALSE	0.832157
1	J6	J	6	DDX18	20.7874	FALSE	FALSE	FALSE	FALSE	FALSE	0.423664
1	J7	J	7	HMOX2	21.5	FALSE	FALSE	FALSE	FALSE	FALSE	0.58229
1	J8	J	8	VNN3	18.6528	FALSE	FALSE	FALSE	FALSE	FALSE	-0.0514931
1	J9	J	9	HLA-DMA	18.2371	FALSE	FALSE	FALSE	FALSE	FALSE	-0.144044
1	J10	J	10	CP	21.5569	FALSE	FALSE	FALSE	FALSE	FALSE	0.594953
1	J11	J	11	CD28	15.7468	FALSE	FALSE	FALSE	FALSE	FALSE	-0.698398
1	J12	J	12	ENO2	17.7099	FALSE	FALSE	FALSE	FALSE	FALSE	-0.261391
1	J13	J	13	SLC1A2	19.6486	FALSE	FALSE	FALSE	FALSE	FALSE	0.170155
1	J14	J	14	ST8SIA5	17.8634	FALSE	FALSE	FALSE	FALSE	FALSE	-0.227227
1	J15	J	15	LALBA	18.3051	FALSE	FALSE	FALSE	FALSE	FALSE	-0.128907
1	J16	J	16	ATP1A3	19.5925	FALSE	FALSE	FALSE	FALSE	FALSE	0.15767
1	J17	J	17	HLCS	22.4	FALSE	FALSE	FALSE	FALSE	FALSE	0.782633
1	J18	J	18	FOXS1	20.2532	FALSE	FALSE	FALSE	FALSE	FALSE	0.304741
1	J19	J	19	RAB35	17.1334	FALSE	FALSE	FALSE	FALSE	FALSE	-0.389717
1	J20	J	20	ARFGAP3	20.4615	FALSE	FALSE	FALSE	FALSE	FALSE	0.351126
1	J21	J	21	BAX	19.1626	FALSE	FALSE	FALSE	FALSE	FALSE	0.0619878
1	J22	J	22	DFFA	17.0968	FALSE	FALSE	FALSE	FALSE	FALSE	-0.39788
1	J23	J	23	negCtrl	14.5427	FALSE	FALSE	FALSE	TRUE	FALSE	-0.966417
1	J24	J	24	NA	16.8498	FALSE	FALSE	FALSE	FALSE	FALSE	-0.452853
1	K3	K	3	GJA5	24.0351	FALSE	FALSE	FALSE	FALSE	FALSE	1.14661
1	K4	K	4	ST6GAL2	23.1054	FALSE	FALSE	FALSE	FALSE	FALSE	0.939648
1	K5	K	5	ABHD14A	22.2816	FALSE	FALSE	FALSE	FALSE	FALSE	0.756286
1	K6	K	6	EREG	20.679	FALSE	FALSE	FALSE	FALSE	FALSE	0.399536
1	K7	K	7	AQP2	22.4456	FALSE	FALSE	FALSE	FALSE	FALSE	0.792775
1	K8	K	8	CCS	20.9917	FALSE	FALSE	FALSE	FALSE	FALSE	0.469149
1	K9	K	9	ABCA13	23.4043	FALSE	FALSE	FALSE	FALSE	FALSE	1.00618
1	K10	K	10	TNPO1	18.7931	FALSE	FALSE	FALSE	FALSE	FALSE	-0.0202722
1	K11	K	11	ANG	22.997	FALSE	FALSE	FALSE	FALSE	FALSE	0.915534
1	K12	K	12	RAB21	24.6978	FALSE	FALSE	FALSE	FALSE	FALSE	1.29412
1	K13	K	13	MCM6	12.9032	FALSE	FALSE	FALSE	FALSE	FALSE	-1.33138
1	K14	K	14	MPP6	15.5906	FALSE	FALSE	FALSE	FALSE	FALSE	-0.733169
1	K15	K	15	GNA14	18.9145	FALSE	FALSE	FALSE	FALSE	FALSE	0.00674511
1	K16	K	16	CHAT	19.2982	FALSE	FALSE	FALSE	FALSE	FALSE	0.0921738
1	K17	K	17	OLR1	18.3908	FALSE	FALSE	FALSE	FALSE	FALSE	-0.109825
1	K18	K	18	GOT1	19.7767	FALSE	FALSE	FALSE	FALSE	FALSE	0.198682
1	K19	K	19	PIK3AP1	19.0174	FALSE	FALSE	FALSE	FALSE	FALSE	0.0296641
1	K20	K	20	NMNAT2	19.0678	FALSE	FALSE	FALSE	FALSE	FALSE	0.0408752
1	K21	K	21	DNPH1	16.7692	FALSE	FALSE	FALSE	FALSE	FALSE	-0.470792
1	K22	K	22	HLA-E	19.1063	FALSE	FALSE	FALSE	FALSE	FALSE	0.0494501
1	K23	K	23	negCtrl	20.7273	FALSE	FALSE	FALSE	TRUE	FALSE	0.410279
1	K24	K	24	emerinCtrl	16.6407	FALSE	FALSE	FALSE	FALSE	TRUE	-0.499393
1	L2	L	2	hTERTCtrl	10.1471	FALSE	FALSE	TRUE	FALSE	FALSE	-1.94491
1	L3	L	3	ARSK	21.2963	FALSE	FALSE	FALSE	FALSE	FALSE	0.536945
[truncated: 22,895 more rows]
