# Supplementary material for: A multiparametric anti-aging CRISPR screen uncovers a role for BAF in protein synthesis regulation
Source: Nat Commun. 2025 Feb 16;16:1681. doi: 10.1038/s41467-025-56916-5 (PMC11830792; doi:10.1038/s41467-025-56916-5)
Supplement: Supplementary file 7 — Supplementary Data 4 [file 41467_2025_56916_MOESM7_ESM.xlsx]

## Sheet: UMAP analysis hits
Table S8. Primary screen hits. For hit definition, see Methods. UMAP analyses identified 119 hits, with 112 of them having a valid nuclear count ≥ 200. The final hit list (130 genes) also contains genes that are in the top 15 (as per z-score) for 3 of the scored parameters (micronuclei frequency, nuclear envelope bleb frequency and nuclear shape P2A).
	Gene	Location
1	POLR2A	plate 1_B15
2	SLC39A3	plate 10_C14
3	PLA2G5	plate 10_F9
4	PGLS	plate 10_H21
5	ATP8B3	plate 10_I10
6	AICDA	plate 11_N13
7	NEIL2	plate 12_D22
8	TRNT1	plate 12_G17
9	VCP	plate 12_G22
10	ACVR2A	plate 13_H14
11	YES1	plate 14_D20
12	NRK	plate 14_M13
13	AVPR1B	plate 15_A10
14	PANK2	plate 15_G17
15	TBXA2R	plate 15_H19
16	HIPK3	plate 15_K5
17	PLPP3	plate 16_B13
18	PPM1E	plate 16_F21
19	PALD1	plate 16_J14
20	ITGAV	plate 18_A3
21	KCNG1	plate 18_C15
22	CAPN10	plate 19_C4
23	PSMD7	plate 19_E3
24	EPHX3	plate 19_M21
25	PSMC6	plate 2_G10
26	ZNF232	plate 20_H6
27	E2F8	plate 20_I20
28	GTF2H3	plate 22_A9
29	POLR3K	plate 22_D21
30	NKX1-2	plate 22_F19
31	FOXP1	plate 22_I12
32	DMTF1	plate 22_I14
33	AFF1	plate 22_I15
34	CNOT8	plate 22_I16
35	TP53	plate 22_J14
36	GLIS3	plate 22_J6
37	USP51	plate 25_B15
38	RNF214	plate 25_B3
39	BIRC6	plate 25_D15
40	FBXW10	plate 25_D20
41	UNKL	plate 25_G14
42	FBXO18	plate 25_G20
43	RNF144A	plate 25_I20
44	CDC34	plate 25_O11
45	SEC16A	plate 26_E10
46	PSMD14	plate 27_G5
47	C10orf67	plate 29_H3
48	C19orf35	plate 29_J20
49	PSORS1C2	plate 29_M14
50	EBLN1	plate 31_E20
51	GTPBP4	plate 31_I3
52	HSBP1L1	plate 31_M6
53	ZFP1	plate 32_B17
54	GOLGA1	plate 32_D14
55	MAGEA3	plate 32_D17
56	AKIRIN2	plate 33_P9
57	HIGD2A	plate 35_A12
58	NPB	plate 36_E3
59	MSI1	plate 36_J13
60	WDR44	plate 36_J16
61	PLK5	plate 36_K19
62	CCDC166	plate 37_L10
63	LARP4B	plate 38_F12
64	AWAT2	plate 38_F22
65	BOP1	plate 38_I12
66	RPL12	plate 39_B4
67	NEMP2	plate 39_E18
68	RPL37A	plate 39_F17
69	MIDN	plate 39_I13
70	SRSF7	plate 39_I18
71	IL7R	plate 4_K21
72	ADI1	plate 4_L12
73	RAN	plate 4_O5
74	REPS2	plate 40_D18
75	FAM222A	plate 40_G16
76	CSTF2T	plate 40_H19
77	METTL22	plate 40_H20
78	VPS16	plate 41_A3
79	PSMD12	plate 41_G19
80	PASD1	plate 42_A12
81	HUS1B	plate 45_A15
82	CALB1	plate 45_B15
83	G0S2	plate 45_I10
84	RPL10	plate 49_D15
85	RPS3A	plate 49_I10
86	TLR3	plate 5_E21
87	ARHGAP4	plate 53_A15
88	ZNF841	plate 53_A18
89	SMU1	plate 53_N21
90	TRABD	plate 54_E6
91	FSCN2	plate 56_D14
92	TFPT	plate 56_E7
93	MRPL36	plate 57_A11
94	CCDC106	plate 57_J22
95	DPH1	plate 57_K14
96	RPL13	plate 58_C22
97	ZFAND2B	plate 58_F12
98	TMEM257	plate 59_F16
99	COMMD2	plate 59_F17
100	TUBA1A	plate 59_H9
101	CEP126	plate 59_I15
102	FITM2	plate 59_K15
103	SON	plate 59_K18
104	TMEM251	plate 59_L16
105	NUP62CL	plate 59_N13
106	TRUB1	plate 6_C18
107	STARD3NL	plate 60_E12
108	KCTD11	plate 60_E16
109	MAEA	plate 60_N15
110	C1orf52	plate 61_A10
111	PF4	plate 61_B3
112	PRAC2	plate 61_F17
113	FLJ45513	plate 61_F3
114	DISP3	plate 61_F8
115	MCL1	plate 7_E19
116	SMYD2	plate 8_B3
117	PAFAH1B1	plate 9_G4
118	EIF3B	plate 9_L14
119	CCT3	plate 9_N10

## Sheet: Top hits per phenotype
Table S8. Primary screen hits. For hit definition, see Methods. UMAP analyses identified 119 hits, with 112 of them having a valid nuclear count ≥ 200. The final hit list (130 genes) also contains genes that are in the top 15 (as per z-score) for 3 of the scored parameters (micronuclei frequency, nuclear envelope bleb frequency and nuclear shape P2A).
Top micronuclei frequency hits
valid nuclei count	micronuclei frequency (%)	Gene	z-score
472	5.14706	ANKEF1	-3.3492
641	5.99251	CDC37L1	-3.21547
136	6.25	GPX8	-3.17473
265	6.43777	TUBA1A	-3.14503
404	6.98324	SLC27A4	-3.05875
172	7.01754	VCP	-3.05332
635	7.71757	CNOT8	-2.94259
545	7.86749	LRRK1	-2.91887
227	7.87037	PSMD7	-2.91842
472	8.53933	GTF2A1	-2.8126
403	8.84718	AFF1	-2.7639
413	9.09091	LRRC14	-2.72535
199	9.58084	TCP1	-2.64785
445	9.77995	MAEA	-2.61635
182	9.82659	PSMD12	-2.60898
Top NE bleb frequency hits
valid nuclei count	NE bleb frequency (%)	Gene	z-score
131	3.05344	VCP	-3.52397
128	5.51181	TCP1	-2.97672
425	6.88836	MATK	-2.6703
142	7.74648	PSMD12	-2.47928
230	8.52018	EIF3B	-2.30705
222	8.63636	AICDA	-2.28119
408	8.75	EIF2B2	-2.25589
137	8.82353	TFPT	-2.23953
310	8.9404	POLR2A	-2.21351
448	8.98876	SLC9A3R2	-2.20275
411	9.02256	ZFP1	-2.19522
133	9.02256	SPDL1	-2.19522
388	9.06667	GOLGA1	-2.1854
477	9.16844	GPR132	-2.16275
162	9.31677	KIF11	-2.12973
Top nuclear shape factor P2A hits
valid nuclei count	Nuclear P2A	Gene	z-score
602	0.952766	SEC13	-2.94559
550	0.953212	MCL1	-2.91587
371	0.959648	OTOP1	-2.4867
598	0.961647	AHCTF1	-2.35333
523	0.963178	AHCTF1	-2.25127
324	0.963348	NUP160	-2.23991
476	0.964068	ACVR2A	-2.19192
561	0.965057	TCF23	-2.12599
511	0.96506	TADA1	-2.12579
501	0.965203	SRSF7	-2.1162
470	0.966023	PLK5	-2.06153
556	0.966078	CPNE5	-2.05788
544	0.966341	DPCR1	-2.04035
604	0.966754	NUP85	-2.01278
532	0.967106	LHFPL5	-1.98935
549	0.967316	DDR2	-1.97535

## Sheet: Final hit list
Table S8. Primary screen hits. For hit definition, see Methods. UMAP analyses identified 119 hits, with 112 of them having a valid nuclear count ≥ 200. The final hit list (130 genes) also contains genes that are in the top 15 (as per z-score) for 3 of the scored parameters (micronuclei frequency, nuclear envelope bleb frequency and nuclear shape P2A).
	Gene
1	POLR2A
2	AICDA
3	TRNT1
4	ACVR2A
5	YES1
6	PANK2
7	TBXA2R
8	PALD1
9	EPHX3
10	E2F8
11	USP51
12	RNF214
13	BIRC6
14	FBXW10
15	UNKL
16	RNF144A
17	CDC34
18	SEC16A
19	C10orf67
20	C19orf35
21	PSORS1C2
22	EBLN1
23	HSBP1L1
24	GOLGA1
25	MAGEA3
26	MSI1
27	WDR44
28	PLK5
29	CCDC166
30	LARP4B
31	AWAT2
32	BOP1
33	NEMP2
34	MIDN
35	SRSF7
36	IL7R
37	ADI1
38	RAN
39	REPS2
40	CSTF2T
41	METTL22
42	MRPL36
43	CCDC106
44	DPH1
45	ZFAND2B
46	TMEM257
47	TUBA1A
48	TRUB1
49	MCL1
50	SLC39A3
51	PLA2G5
52	PGLS
53	ATP8B3
54	NEIL2
55	NRK
56	HIPK3
57	PLPP3
58	PPM1E
59	ITGAV
60	KCNG1
61	CAPN10
62	PSMD7
63	PSMC6
64	ZNF232
65	GTF2H3
66	POLR3K
67	NKX1-2
68	FOXP1
69	DMTF1
70	AFF1
71	CNOT8
72	TP53
73	GLIS3
74	FBXO18
75	PSMD14
76	GTPBP4
77	ZFP1
78	HIGD2A
79	NPB
80	RPL12
81	RPL37A
82	FAM222A
83	VPS16
84	CALB1
85	G0S2
86	RPL10
87	RPS3A
88	TLR3
89	SMU1
90	TRABD
91	FSCN2
92	RPL13
93	COMMD2
94	CEP126
95	FITM2
96	SON
97	TMEM251
98	NUP62CL
99	STARD3NL
100	KCTD11
101	MAEA
102	PF4
103	PRAC2
104	FLJ45513
105	DISP3
106	SMYD2
107	PAFAH1B1
108	EIF3B
109	CCT3
110	ANAPC2
111	SOCS7
112	SLC50A1
113	CDC37L1
114	LRRK1
115	LRRC14
116	MATK
117	EIF2B2
118	SLC9A3R2
119	GPR132
120	SEC13
121	OTOP1
122	AHCTF1
123	TCF23
124	TADA1
125	CPNE5
126	DPCR1
127	LHFPL5
128	DDR2
129	NUP160
130	NUP85
