# Supplementary material for: A multiparametric anti-aging CRISPR screen uncovers a role for BAF in protein synthesis regulation
Source: Nat Commun. 2025 Feb 16;16:1681. doi: 10.1038/s41467-025-56916-5 (PMC11830792; doi:10.1038/s41467-025-56916-5)
Supplement: Supplementary file 8 — Supplementary Data 5 [file 41467_2025_56916_MOESM8_ESM.xlsx]

## Sheet: Validation screen crRNA
Table S9. Validation screen crRNA sequences. Each primary screen hit was targeted by 3 individual crRNA sequences, randomly arrayed in one of two 384-well plates.
Plate	Well	Catalog Number	Gene Symbol	Gene ID	Sequence	PAM	Genomic Location	Accession Exons
Plate 1	B02	CM-024786-02	NRK	203447	CTGATTGATCAATGCATACT	TGG	hg38|-chrX:105945868-105945890	NM_198465 (Exon25), NM_198465.3 (Exon25)
Plate 1	B03	CM-033564-01	HSBP1L1	440498	AGAAATGGGAAATCGCATTG	AGG	hg38|+chr18:79968093-79968115	NM_001136180.1 (Exon3)
Plate 1	B04	CM-012351-03	SEC13	6396	TCTTTGATGTGCGCAATGGA	GGG	hg38|-chr3:10315347-10315369	NM_030673 (Exon4), NM_183352 (Exon3), NM_001278946 (Exon3), NM_001136026 (Exon4), NM_001136232 (Exon3)
Plate 1	B05	CM-011672-03	GOLGA1	2800	AGAGGCCAGGAGGTGCTACT	AGG	hg38|-chr9:124938640-124938662	NM_002077 (Exon3)
Plate 1	B06	CM-024786-03	NRK	203447	CTGTAGTGGCATGAGCACCC	TGG	hg38|-chrX:105909065-105909087	NM_198465 (Exon13), NM_198465.3 (Exon13)
Plate 1	B07	CM-018913-03	WDR44	54521	AGCCATAGATCAAGTACTAC	CGG	hg38|+chrX:118392778-118392800	NM_001184965.1 (Exon4), NM_001184966.1 (Exon3), NM_019045.4 (Exon4)
Plate 1	B08	CM-021346-03	ZNF232	7775	CTGCCTGAAACTTTCCTCCT	GGG	hg38|+chr17:5106295-5106317	NM_014519.2 (Exon5)
Plate 1	B09	CM-003797-01	PANK2	80025	TTATGGGTCTACAGGCATTC	GGG	hg38|+chr20:3908068-3908090	NM_024960 (Exon2), NM_153640 (Exon2), NM_153638 (Exon2)
Plate 1	B10	CM-013857-02	BIRC6	57448	TTGTGGATGATTATGCAGTA	GGG	hg38|+chr2:32377645-32377667	NM_016252 (Exon2)
Plate 1	B11	CM-003866-02	DMTF1	9988	TATCTGAACATGCTGCACAC	TGG	hg38|-chr7:87188194-87188216	NR_024550.1 (Exon13), NM_021145.3 (Exon15), NM_001142327.1 (Exon13), NM_001142326.1 (Exon12), NR_024549.1 (Exon13)
Plate 1	B12	CM-016391-03	TRUB1	142940	TAGATGAGCTTCATACCGTA	AGG	hg38|-chr10:114959801-114959823	NM_139169.4 (Exon4), NM_139169.4 (Exon4)
Plate 1	B13	CM-005800-01	CAPN10	11132	GCTGTTTCCAGATGACCCAC	GGG	hg38|+chr2:240589363-240589385	NM_023083.3 (Exon2), NM_023085.3 (Exon2)
Plate 1	B14	CM-013714-03	RPL13	6137	ACGTTCCGGACGGGCATGAC	CGG	hg38|-chr16:89562371-89562393	NM_033251.2 (Exon4), NM_000977.3 (Exon5), NM_001243131.1 (Exon6), NM_001243130.1 (Exon5), NM_033251.2 (Exon4), NM_000977.3 (Exon5), NM_001243131.1 (Exon6), NM_001243130.1 (Exon5)
Plate 1	B15	CM-012164-03	RPL10	6134	ATTCAAGACTCACCAACGGG	CGG	hg38|-chrX:154398533-154398555	NM_001303626.1 (Exon1), NM_001303625.1 (Exon2), NM_001303624.1 (Exon1), NM_001256580.2 (Exon2), NM_001256577.2 (Exon2), NM_006013.4 (Exon2), NM_001303626.1 (Exon1), NM_001303625.1 (Exon2), NM_001303624.1 (Exon1), NM_001256580.2 (Exon2), NM_001256577.2 (Exon2), NM_006013.4 (Exon2)
Plate 1	B16	CM-013003-02	VPS16	64601	ATGGTGCTGTACTGGTTTAT	GGG	hg38|+chr20:2860306-2860328	NM_022575.3 (Exon4), NM_080413.2 (Exon4)
Plate 1	B17	CM-012575-03	DPH1	1801	CTGGATAGGACTTTGCTATA	TGG	hg38|-chr17:2040225-2040247	NM_001383 (Exon8)
Plate 1	B18	CM-020394-02	ADI1	55256	GATCTATCACCGCTTCACGG	TGG	hg38|-chr2:3500822-3500844	NM_018269.3 (Exon3), NM_001306077.1 (Exon3)
Plate 1	B19	CM-013478-01	RPL37A	6168	GCCAAACGTACCAAGAAAGT	CGG	hg38|+chr2:216499270-216499292	NM_000998.4 (Exon2)
Plate 1	B20	CM-006024-03	PSMD14	10213	TACCAACCAACAACCATCTC	CGG	hg38|-chr2:161371173-161371195	NM_005805.5 (Exon7)
Plate 1	B21	CM-026434-03	PALD1	27143	TACCCGGAGAACACTGACAA	AGG	hg38|-chr10:70533051-70533073	NM_014431.2 (Exon7)
Plate 1	B22	CM-024166-03	FITM2	128486	GTGGCTGACGAGATCCGGCA	TGG	hg38|-chr20:44311145-44311167	NM_001080472 (Exon1)
Plate 1	B23	CM-010110-03	PLA2G5	5322	ACTGTGGGTTGTAGCTCCGT	AGG	hg38|-chr1:20090638-20090660	NM_000929.2 (Exon5)
Plate 1	C02	CM-018339-01	CCT3	7203	GGTACGAGGAATGACCTCTA	GGG	hg38|+chr1:156311001-156311023	NM_001008800.2 (Exon10), NR_036565.1 (Exon13), NR_036564.1 (Exon13), NM_005998.4 (Exon12)
Plate 1	C03	CM-020567-01	SLC50A1	55974	GTTGTGCTTACCATGATATA	GGG	hg38|-chr1:155138087-155138109	NM_018845.3 (Exon5), NM_001287586.1 (Exon4), NM_001287592.1 (Exon3), NM_001287591.1 (Exon5), NM_001287589.1 (Exon3), NM_001287590.1 (Exon4), NM_001287588.1 (Exon4), NM_001287587.1 (Exon5), NM_001122839.1 (Exon4), NM_001122837.1 (Exon4), NM_018845.3 (Exon5), NM_001287586.1 (Exon4), NM_001287592.1 (Exon3), NM_001287591.1 (Exon5), NM_001287589.1 (Exon3), NM_001287590.1 (Exon4), NM_001287588.1 (Exon4…
Plate 1	C04	CM-026032-01	SEC16A	9919	GTTGGCACGAACAAGTTAGA	AGG	hg38|+chr9:136447232-136447254	NM_014866 (Exon27), NM_001276418 (Exon26)
Plate 1	C05	CM-012467-02	GTPBP4	23560	TGTGTGGGTACCCAAATGTT	GGG	hg38|+chr10:997265-997287	NM_012341.2 (Exon5)
Plate 1	C06	CM-011186-02	POLR2A	5430	CCTGATGTTCCTGTCGACGT	GGG	hg38|+chr17:7500656-7500678	NM_000937 (Exon11), NM_000937.4 (Exon11)
Plate 1	C07	CM-013478-02	RPL37A	6168	CCAAACGTACCAAGAAAGTC	GGG	hg38|+chr2:216499271-216499293	NM_000998.4 (Exon2)
Plate 1	C08	CM-013003-03	VPS16	64601	ACCAGCCATGGACTGCTACA	CGG	hg38|+chr20:2840768-2840790	NM_022575.3 (Exon1), NM_080413.2 (Exon1)
Plate 1	C09	CM-005507-01	GPR132	29933	GTGGCCAGCACGTAGATAAT	GGG	hg38|+chr14:105051202-105051224	NM_001278696 (Exon2), NM_001278695 (Exon3), NM_001278694 (Exon5), NM_013345 (Exon4)
Plate 1	C10	CM-029691-01	NKX1-2	390010	GCCTGGGCCCGCAGCATCTA	GGG	hg38|+chr10:124448131-124448153	NM_001146340 (Exon2), NM_001146340.1 (Exon2)
Plate 1	C11	CM-004926-01	ACVR2A	92	GAGTTGGAACAAGTACAGGA	GGG	hg38|-chr2:147899874-147899896	NM_001616.4 (Exon4), NM_001278580.1 (Exon4), NM_001278579.1 (Exon5)
Plate 1	C12	CM-016491-02	HIGD2A	192286	TCAATGACTGGAGGCTTCGA	TGG	hg38|-chr5:176388862-176388884	NM_138820 (Exon1), NM_138820.2 (Exon1)
Plate 1	C13	CM-012983-03	SON	6651	ATGCGAAAGAAGTTCCTTTC	AGG	hg38|-chr21:33557764-33557786	NM_001291411 (Exon5)
Plate 1	C14	CM-015850-03	TRNT1	51095	TCTATAATGAAGTCTTGATA	GGG	hg38|-chr3:3147680-3147702	NM_182916.2 (Exon7), NM_001302946.1 (Exon7)
Plate 1	C15	CM-015196-03	TADA1	117143	AGTGGGAAGCATCATTGTGT	GGG	hg38|+chr1:166862302-166862324	NM_053053 (Exon5), NM_053053.3 (Exon5)
Plate 1	C16	CM-012095-03	MAEA	10296	TAGCCGTAGACGTAGCCGTT	GGG	hg38|-chr4:1338591-1338613	NM_001297432 (Exon8), NM_001017405 (Exon8), NM_001297430 (Exon7), NM_001297431 (Exon6), NM_005882 (Exon7), NR_123716 (Exon6), NM_001297433 (Exon8)
Plate 1	C17	CM-009570-03	PSMC6	5706	GATGAGAAGCCGTCTCTCAT	AGG	hg38|-chr14:52707197-52707219	NM_002806 (Exon1)
Plate 1	C18	CM-026486-01	EBLN1	340900	CGTCACTGCTGTGATCTGAT	AGG	hg38|-chr10:22209550-22209572	NM_001199938 (Exon1)
Plate 1	C19	CM-015909-03	SRSF7	6432	GATGCAGTACGAGGACTGGA	TGG	hg38|-chr2:38750017-38750039	NM_001195446.1 (Exon2), NM_001031684.2 (Exon2)
Plate 1	C20	CM-013603-02	RPS3A	6189	CGTGAGCTTCAATCATTGTC	TGG	hg38|-chr4:151102867-151102889	NM_001267699.1 (Exon3), NM_001006.4 (Exon4)
Plate 1	C21	CM-003200-01	ANAPC2	29882	ATGCAGGAGCCGAGTCTCCA	GGG	hg38|+chr9:137183676-137183698	NM_013366 (Exon5)
Plate 1	C22	CM-008058-01	PF4	5196	TGCAAGGACTCACATCAGTT	GGG	hg38|+chr4:73981404-73981426	NM_002619.3 (Exon2)
Plate 1	C23	CM-186179-03	NEMP2	100131211	ATGGTCAACTATGCAGGTAA	GGG	hg38|-chr2:190525256-190525278	NM_001142645 (Exon2)
Plate 1	D02	CM-004501-01	MCL1	4170	TTCCATGTAGAGGACCTAGA	AGG	hg38|-chr1:150577451-150577473	NM_021960.4 (Exon3), NM_001197320.1 (Exon4), NM_182763.2 (Exon2)
Plate 1	D03	CM-014478-01	NUP85	79902	ACTGTTTGCTCATCCCAGGT	AGG	hg38|+chr17:75231621-75231643	NM_001303276.1 (Exon12), NM_024844.4 (Exon13)
Plate 1	D04	CM-020402-02	CCDC106	29903	GTGCTAGTCGGAGGCGCTTT	GGG	hg38|+chr19:55651445-55651467	NM_013301.2 (Exon5)
Plate 1	D05	CM-018913-02	WDR44	54521	TACATGTCCGATCTACTAGA	GGG	hg38|+chrX:118442266-118442288	NM_001184965.1 (Exon16), NM_001184966.1 (Exon14), NM_019045.4 (Exon16)
Plate 1	D06	CM-018791-02	CNOT8	9337	CAGGTATTTCACATCATAAA	TGG	hg38|-chr5:154871828-154871850	NM_001301073.1 (Exon5), NM_001301074.1 (Exon4), NM_001301086.1 (Exon3), NM_004779.5 (Exon5), NM_001301075.1 (Exon4), NM_001301077.1 (Exon5), NM_001301083.1 (Exon3), NM_001301080.1 (Exon4), NM_001301082.1 (Exon4), NM_001301073.1 (Exon5), NM_001301074.1 (Exon4), NM_001301086.1 (Exon3), NM_004779.5 (Exon5), NM_001301075.1 (Exon4), NM_001301077.1 (Exon5), NM_001301083.1 (Exon3), NM_001301080.1 (Exon4…
Plate 1	D07	CM-011672-02	GOLGA1	2800	CTGCTCTTGAAATTTCCGCA	TGG	hg38|+chr9:124928260-124928282	NM_002077 (Exon6)
Plate 1	D08	CM-013961-01	AHCTF1	25909	GCAGATTTGACCAATTTAGT	GGG	hg38|+chr1:246850865-246850887	NM_015446 (Exon33)
Plate 1	D09	CM-014478-03	NUP85	79902	AGTAATCAAAGAGTGCAGGT	AGG	hg38|+chr17:75226140-75226162	NM_001303276.1 (Exon10), NM_024844.4 (Exon11)
Plate 1	D10	CM-021409-01	AICDA	57379	ATGTGGCCGACTTTCTGCGA	GGG	hg38|-chr12:8605342-8605364	NM_020661 (Exon3)
Plate 1	D11	CM-016586-01	ZFAND2B	130617	GAGCAGGCATCACACTTAAG	CGG	hg38|-chr2:219207335-219207357	NM_001270999.1 (Exon3), NM_001270998.1 (Exon3), NM_138802.2 (Exon2)
Plate 1	D12	CM-032247-03	USP51	158880	CATGTGGAGAGCTTTAAAGT	AGG	hg38|-chrX:55488329-55488351	NM_201286 (Exon2)
Plate 1	D13	CM-026520-02	RNF214	257160	GATAGACTCAAGAATCAGGA	TGG	hg38|+chr11:117279930-117279952	NM_001077239 (Exon7), NM_001278249 (Exon7), NM_207343 (Exon7), NM_001278249.1 (Exon7), NM_001077239.1 (Exon7), NM_207343.3 (Exon7)
Plate 1	D14	CM-009657-02	EPHX3	79852	CACAACCATCCGCTCGACCA	GGG	hg38|+chr19:15230993-15231015	NM_001142886.1 (Exon5), NM_024794.2 (Exon4)
Plate 1	D15	CM-020634-02	NUP62CL	54830	CACCATTCTCAATCAATGTA	TGG	hg38|+chrX:107154101-107154123	NM_017681.2 (Exon5)
Plate 1	D16	CM-021409-02	AICDA	57379	CTTTGGTTATCTTCGCAATA	AGG	hg38|-chr12:8606864-8606886	NM_020661 (Exon2)
Plate 1	D17	CM-016391-02	TRUB1	142940	ACTGTATACAGTCACTGGCC	TGG	hg38|-chr10:114972212-114972234	NM_139169.4 (Exon6), NM_139169.4 (Exon6)
Plate 1	D18	CM-019390-03	TRABD	80305	CGGCACAACAGGTTCCACGT	TGG	hg38|-chr22:50193577-50193599	NM_025204 (Exon3)
Plate 1	D19	CM-007149-03	ZFP1	162239	AGAATATTCTACTCCACTGT	GGG	hg38|-chr16:75169556-75169578	NM_153688 (Exon4)
Plate 1	D20	CM-019390-02	TRABD	80305	GCACACATCACCGAGCAGCT	GGG	hg38|+chr22:50197289-50197311	NM_025204 (Exon6)
Plate 1	D21	CM-026032-02	SEC16A	9919	CCTGCCTCTTAACTCCACCA	CGG	hg38|-chr9:136475566-136475588	NM_014866 (Exon3), NM_001276418 (Exon2)
Plate 1	D22	CM-015771-02	G0S2	50486	GAGAGCCTGTCGCTCCAGGG	CGG	hg38|-chr1:209675887-209675909	NM_015714.3 (Exon2)
Plate 1	D23	CM-012575-01	DPH1	1801	TTTGTGTCGACCTTGCAGGT	GGG	hg38|+chr17:2036669-2036691	NM_001383 (Exon5)
Plate 1	E02	CM-015621-01	GLIS3	169792	ATGTAGGCCACCAAGGACGT	GGG	hg38|+chr9:4118486-4118508	NM_001042413.1 (Exon4), NM_152629.3 (Exon3)
Plate 1	E03	CM-007996-02	IL7R	3575	TGATGACTACATCCTCAGAT	GGG	hg38|-chr5:35876153-35876175	NM_002185.3 (Exon8), NR_120485.1 (Exon6)
Plate 1	E04	CM-014407-02	E2F8	79733	TTGGTCTTGATAGGGCTACT	GGG	hg38|+chr11:19230636-19230658	NM_001256372.1 (Exon8), NM_024680.3 (Exon8), NM_001256371.1 (Exon8)
Plate 1	E05	CM-013961-03	AHCTF1	25909	CTGTGAAGAAAGATACACCC	TGG	hg38|-chr1:246902642-246902664	NM_015446 (Exon8)
Plate 1	E06	CM-023898-01	ATP8B3	148229	GAACTTGCAGATCCGCACGT	AGG	hg38|+chr19:1788978-1789000	NM_138813 (Exon24), NM_001178002 (Exon24), NR_047593 (Exon24)
Plate 1	E07	CM-020567-03	SLC50A1	55974	CTCTGAGTCGAAACCCATAG	AGG	hg38|-chr1:155138062-155138084	NM_018845.3 (Exon5), NM_001287586.1 (Exon4), NM_001287592.1 (Exon3), NM_001287591.1 (Exon5), NM_001287589.1 (Exon3), NM_001287590.1 (Exon4), NM_001287588.1 (Exon4), NM_001287587.1 (Exon5), NM_001122839.1 (Exon4), NM_001122837.1 (Exon4), NM_018845.3 (Exon5), NM_001287586.1 (Exon4), NM_001287592.1 (Exon3), NM_001287591.1 (Exon5), NM_001287589.1 (Exon3), NM_001287590.1 (Exon4), NM_001287588.1 (Exon4…
Plate 1	E08	CM-005740-02	TBXA2R	6915	CGGGCAGCTGTCCCGCACCA	CGG	hg38|-chr19:3595861-3595883	NM_001060.5 (Exon3), NM_201636.2 (Exon3)
Plate 1	E09	CM-003230-02	CDC34	997	GCTTACCTGACGTTCTGCGT	GGG	hg38|-chr19:536324-536346	NM_004359 (Exon3), NM_004359.1 (Exon3)
Plate 1	E10	CM-020074-01	AFF1	4299	ATGGGCCGGACATAAGCCGT	GGG	hg38|-chr4:87047424-87047446	NM_001166693.1 (Exon4), NM_005935.2 (Exon3)
Plate 1	E11	CM-015196-01	TADA1	117143	GCAAAGATCCAGCACCATCT	AGG	hg38|+chr1:166863904-166863926	NM_053053 (Exon4), NM_053053.3 (Exon4)
Plate 1	E12	CM-014309-01	METTL22	79091	GCAGGAGCGGAAGTGATCGT	AGG	hg38|-chr16:8644598-8644620	NM_024109.2 (Exon10)
Plate 1	E13	CM-029798-01	CEP126	57562	GATACAGGTAAGAGCCAGGT	CGG	hg38|-chr11:101915395-101915417	NM_020802.3 (Exon1)
Plate 1	E14	CM-020735-02	LRRC14	9684	GAGGCACTCCGAAGCAGCGT	GGG	hg38|+chr8:144520455-144520477	NM_014665.3 (Exon3), NM_001272036.1 (Exon4)
Plate 1	E15	CM-007149-02	ZFP1	162239	GTGCTCTCTGGTGTACAATG	AGG	hg38|-chr16:75169872-75169894	NM_153688 (Exon4)
Plate 1	E16	CM-023896-03	PLK5	126520	GCACCTCCTAGCACCCAACC	CGG	hg38|+chr19:1528062-1528084	NM_001243079.1 (Exon7)
Plate 1	E17	CM-009621-03	PSMD7	5713	ATGACAAAGACGATTCTGTA	TGG	hg38|+chr16:74301067-74301089	NM_002811 (Exon3)
Plate 1	E18	CM-186179-01	NEMP2	100131211	CTGGAGACGACCAGCCATGA	GGG	hg38|+chr2:190510379-190510401	NM_001142645 (Exon8)
Plate 1	E19	CM-026486-03	EBLN1	340900	ACAGTATCCAGCAGATGCAT	TGG	hg38|-chr10:22209851-22209873	NM_001199938 (Exon1)
Plate 1	E20	CM-020735-03	LRRC14	9684	CTGGCGCACTGAGTCAGGAT	GGG	hg38|-chr8:144521155-144521177	NM_014665.3 (Exon4), NM_001272036.1 (Exon5)
Plate 1	E21	CM-009657-01	EPHX3	79852	GCAAGTCCACAGCCACAACA	TGG	hg38|+chr19:15231332-15231354	NM_001142886.1 (Exon4), NM_024794.2 (Exon3)
Plate 1	E22	CM-003184-03	YES1	7525	TTGAATCCTGGAAATCAACG	AGG	hg38|-chr18:745983-746005	NM_005433.3 (Exon5)
Plate 1	E23	CM-007745-02	TLR3	7098	GATGCACACAGCATCCCAAA	GGG	hg38|-chr4:186076665-186076687	NM_003265 (Exon2)
Plate 1	F02	CM-023046-01	KCTD11	147040	ATCTACATCTGCGTGGAGCA	GGG	hg38|-chr17:7353205-7353227	NM_001002914.2 (Exon1)
Plate 1	F03	CM-013358-03	POLR3K	51728	TCAGTGTGGACACCGCTGGA	GGG	hg38|-chr16:47435-47457	NM_016310.4 (Exon3)
Plate 1	F04	CM-026434-01	PALD1	27143	CTGCTTGTCTCGAGGTGTGT	AGG	hg38|-chr10:70531357-70531379	NM_014431.2 (Exon5)
Plate 1	F05	CM-021024-03	COMMD2	51122	TGAATGGCGACTAGATGTAC	AGG	hg38|-chr3:149750677-149750699	NM_016094.3 (Exon4)
Plate 1	F06	CM-018339-02	CCT3	7203	CATGACTCCACGCAAGACAC	AGG	hg38|+chr1:156318970-156318992	NM_001008800.2 (Exon6), NR_036565.1 (Exon9), NR_036564.1 (Exon9), NM_005998.4 (Exon8)
Plate 1	F07	CM-029990-03	NUP160	23279	AGAGCTTGTTGATTACACAG	TGG	hg38|+chr11:47784969-47784991	NM_015231.1 (Exon33)
Plate 1	F08	CM-027257-02	C19orf35	374872	GCGTGGTCGAGGGCGCAGCA	AGG	hg38|+chr19:2275997-2276019	NM_198532.2 (Exon4)
Plate 1	F09	CM-003184-02	YES1	7525	CTAGTCGCAAAGATTCTCGA	GGG	hg38|+chr18:743302-743324	NM_005433.3 (Exon7)
Plate 1	F10	CM-008964-03	PPM1E	22843	AGCTGATGCCACTAATTTGT	GGG	hg38|-chr17:58980157-58980179	NM_014906.4 (Exon7), NR_048561.1 (Exon6)
Plate 1	F11	CM-003112-02	DDR2	4921	GTGGGTGCCATAGGAGAGGT	GGG	hg38|-chr1:162766033-162766055	NM_006182.2 (Exon10), NM_001014796.1 (Exon11)
Plate 1	F12	CM-005056-03	MAGEA3	4102	GTCGCCCTCTCTTGCGATTA	TGG	hg38|-chrX:152701452-152701474	NM_005362 (Exon3), NM_005362.3 (Exon3)
Plate 1	F13	CM-016491-03	HIGD2A	192286	ACTTACCTATGGGTACCACC	GGG	hg38|-chr5:176388957-176388979	NM_138820 (Exon1), NM_138820.2 (Exon1)
Plate 1	F14	CM-013857-01	BIRC6	57448	TATGCTGAGCAGCATCACCA	TGG	hg38|-chr2:32431040-32431062	NM_016252 (Exon12)
Plate 1	F15	CM-010353-03	RAN	5901	AGTCAAATGACGTTTCACGA	AGG	hg38|-chr12:130872873-130872895	NM_001300796 (Exon2), NM_006325 (Exon3), NM_001300797 (Exon2), NM_001300797.1 (Exon2), NM_006325.4 (Exon3), NM_001300796.1 (Exon2)
Plate 1	F16	CM-003230-03	CDC34	997	GAAGTAGCCGCCCTCGTAGT	AGG	hg38|-chr19:532083-532105	NM_004359 (Exon1), NM_004359.1 (Exon1)
Plate 1	F17	CM-003329-02	TP53	7157	ATGTGTAACAGTTCCTGCAT	GGG	hg38|-chr17:7674232-7674254	NM_001276761 (Exon7), NM_001126112 (Exon7), NM_001126113 (Exon7), NM_001276760 (Exon7), NM_001276699 (Exon3), NM_001276698 (Exon3), NM_001126115 (Exon3), NM_001126114 (Exon7), NM_001126118 (Exon6), NM_001126117 (Exon3), NM_001126116 (Exon3), NM_000546 (Exon7), NM_001276695 (Exon7), NM_001276697 (Exon3), NM_001276696 (Exon7)
Plate 1	F18	CM-020567-02	SLC50A1	55974	GGTAGCAATGGTGAGTGGGT	AGG	hg38|-chr1:155138016-155138038	NM_018845.3 (Exon5), NM_001287586.1 (Exon4), NM_001287592.1 (Exon3), NM_001287591.1 (Exon5), NM_001287589.1 (Exon3), NM_001287590.1 (Exon4), NM_001287588.1 (Exon4), NM_001287587.1 (Exon5), NM_001122839.1 (Exon4), NM_001122837.1 (Exon4), NM_018845.3 (Exon5), NM_001287586.1 (Exon4), NM_001287592.1 (Exon3), NM_001287591.1 (Exon5), NM_001287589.1 (Exon3), NM_001287590.1 (Exon4), NM_001287588.1 (Exon4…
Plate 1	F19	CM-021024-01	COMMD2	51122	TTGTTGAACCAAATGGAGCA	GGG	hg38|+chr3:149741587-149741609	NM_016094.3 (Exon5)
Plate 1	F20	CM-018591-02	STARD3NL	83930	GATATTGCGCAGAGAAGCAT	GGG	hg38|-chr7:38207557-38207579	NM_032016.3 (Exon2)
Plate 1	F21	CM-011989-02	CALB1	793	GTGTGGGAAAGAGTTCAATA	AGG	hg38|-chr8:90063120-90063142	NM_004929.3 (Exon9)
Plate 1	F22	CM-020779-03	CDC37L1	55664	TGATACTGCTGTTTGTGCTT	TGG	hg38|-chr9:4685025-4685047	NM_017913.3 (Exon2)
Plate 1	F23	CM-007149-01	ZFP1	162239	CTCTCAGAGGATCCTATACA	TGG	hg38|+chr16:75166835-75166857	NM_153688 (Exon3)
Plate 1	G02	CM-018339-03	CCT3	7203	AATCCAGCAGCACAATGCGA	GGG	hg38|+chr1:156318900-156318922	NM_001008800.2 (Exon6), NR_036565.1 (Exon9), NR_036564.1 (Exon9), NM_005998.4 (Exon8)
Plate 1	G03	CM-019839-01	REPS2	9185	ACGTGTCTGAGGATCCAGGT	AGG	hg38|+chrX:17069976-17069998	NM_004726 (Exon11), NM_001080975 (Exon11)
Plate 1	G04	CM-021993-03	TMEM251	26175	CTGTATCATCCCTATATGCT	TGG	hg38|+chr14:93186572-93186594	NM_015676.1 (Exon2), NM_001098621.1 (Exon2)
Plate 1	G05	CM-013478-03	RPL37A	6168	CTTTACCGTGACAGCGGAAG	TGG	hg38|-chr2:216501343-216501365	NM_000998.4 (Exon4)
Plate 1	G06	CM-012351-01	SEC13	6396	CTGCTTGGGAGCACACAACA	AGG	hg38|+chr3:10311742-10311764	NM_001278946 (Exon5)
Plate 1	G07	CM-011141-03	RPL12	6136	CCAGTATACCTGAGGTGCAC	CGG	hg38|-chr9:127450786-127450808	NM_000976.3 (Exon2), NM_000976.3 (Exon2)
Plate 1	G08	CM-019837-02	TMEM257	9142	CCTGGGAGACTGCATTCTGT	AGG	hg38|-chrX:145827949-145827971	NM_004709.2 (Exon1)
Plate 1	G09	CM-010353-02	RAN	5901	ATGGCTATTATATCCAAGGT	AGG	hg38|+chr12:130873111-130873133	NM_001300796 (Exon3), NM_006325 (Exon4), NM_001300797 (Exon3), NM_001300797.1 (Exon3), NM_006325.4 (Exon4), NM_001300796.1 (Exon3)
Plate 1	G10	CM-019837-01	TMEM257	9142	ATACAGATATGTTCTTGGCA	GGG	hg38|-chrX:145827973-145827995	NM_004709.2 (Exon1)
Plate 1	G11	CM-007745-01	TLR3	7098	GTTAGGTTGAGTATGTGTAA	GGG	hg38|-chr4:186082908-186082930	NM_003265 (Exon4)
Plate 1	G12	CM-005507-03	GPR132	29933	CGTCGGGATCGTTCACTACC	CGG	hg38|-chr14:105051608-105051630	NM_001278696 (Exon2), NM_001278695 (Exon3), NM_001278694 (Exon5), NM_013345 (Exon4)
Plate 1	G13	CM-017404-02	FBXO18	84893	GACCAAGACCGCTTCCTGGA	GGG	hg38|-chr10:5906234-5906256	NM_001258452 (Exon3), NM_178150 (Exon3), NM_032807 (Exon4), NM_001258453 (Exon4), NM_178150.2 (Exon3), NM_001258453.1 (Exon4), NM_001258452.1 (Exon3), NM_032807.4 (Exon4)
Plate 1	G14	CM-007745-03	TLR3	7098	ATGTTTGGAGCACCTTAACA	TGG	hg38|+chr4:186082751-186082773	NM_003265 (Exon4)
Plate 1	G15	CM-015010-02	FAM222A	84915	AGTGTGCTCAAGAGCGCCGA	GGG	hg38|+chr12:109768299-109768321	NM_032829.2 (Exon3)
Plate 1	G16	CM-009570-02	PSMC6	5706	CCTGAAGCGCCTTATCTCTA	GGG	hg38|-chr14:52707228-52707250	NM_002806 (Exon1)
Plate 1	G17	CM-005740-03	TBXA2R	6915	CCCAGCTCACGCAGCGCTCC	GGG	hg38|-chr19:3595697-3595719	NM_001060.5 (Exon3)
Plate 1	G18	CM-020779-01	CDC37L1	55664	ACTGTAATGTGGATCCAAGA	GGG	hg38|+chr9:4697827-4697849	NM_017913.3 (Exon5)
Plate 1	G19	CM-015724-01	C10orf67	256815	AATGCGCGGGTCCACGAGGT	AGG	hg38|-chr10:23344564-23344586	NM_153714.2 (Exon1)
Plate 1	G20	CM-021993-01	TMEM251	26175	ATGAACTTCCGTCAGCGGAT	GGG	hg38|+chr14:93186279-93186301	NM_015676.1 (Exon2), NM_001098621.1 (Exon2)
Plate 1	G21	CM-003154-01	MATK	4145	GAGCTGAGCGGTGTTCACGA	GGG	hg38|+chr19:3779392-3779414	NM_002378 (Exon11), NM_139355 (Exon11), NM_139354 (Exon10)
Plate 1	G22	CM-004565-01	ITGAV	3685	GTGCAGTCCGAGTTGCTAAT	TGG	hg38|-chr2:186636158-186636180	NM_002210 (Exon7), NM_001145000 (Exon5), NM_001144999 (Exon7)
Plate 1	G23	CM-005507-02	GPR132	29933	TATGGATTCTGGACACTTCT	TGG	hg38|+chr14:105051167-105051189	NM_001278696 (Exon2), NM_001278695 (Exon3), NM_001278694 (Exon5), NM_013345 (Exon4)
Plate 1	H02	CM-014733-01	FBXW10	10517	TACTGGATACAGACTCTCTT	GGG	hg38|-chr17:18772580-18772602	NR_051988 (Exon12), NM_001267586 (Exon11), NM_001267585 (Exon12)
Plate 1	H03	CM-015621-02	GLIS3	169792	CTGAAGGCCTTCTGACAACC	CGG	hg38|+chr9:3937074-3937096	NM_001042413.1 (Exon5), NM_152629.3 (Exon4)
Plate 1	H04	CM-020634-03	NUP62CL	54830	AGATGACCATATGTCATCAC	AGG	hg38|+chrX:107154211-107154233	NM_017681.2 (Exon5)
Plate 1	H05	CM-019390-01	TRABD	80305	TCAGCATGGACACACGATAT	TGG	hg38|-chr22:50194944-50194966	NM_025204 (Exon5)
Plate 1	H06	CM-005320-02	LRRK1	79705	GTTCCAGACCACCACGTACA	GGG	hg38|-chr15:101024888-101024910	NM_024652 (Exon16)
Plate 1	H07	CM-006912-02	RNF144A	9781	GTTTAGGGCAGGCAGCATCT	GGG	hg38|-chr2:7014513-7014535	NM_014746 (Exon4)
Plate 1	H08	CM-012575-02	DPH1	1801	CTGTGCCCGCAGGTTCACGG	AGG	hg38|+chr17:2035958-2035980	NM_001383 (Exon4)
Plate 1	H09	CM-021564-01	DISP3	57540	CTTGGCCAGCATGGCCACGT	AGG	hg38|-chr1:11502864-11502886	NM_020780 (Exon3)
Plate 1	H10	CM-020291-03	SMYD2	56950	CTACGAGGCTATCATTGTCA	GGG	hg38|-chr1:214318947-214318969	NM_020197 (Exon5)
Plate 1	H11	CM-006228-03	KCNG1	3755	ACCAGCAGCGTGATGTAGTA	GGG	hg38|+chr20:51004628-51004650	NM_002237 (Exon3)
Plate 1	H12	CM-008058-03	PF4	5196	GTGCAAGGACTCACATCAGT	TGG	hg38|+chr4:73981403-73981425	NM_002619.3 (Exon2)
Plate 1	H13	CM-027257-01	C19orf35	374872	CTCCGGCCGCAACTCGACTA	GGG	hg38|+chr19:2276178-2276200	NM_198532.2 (Exon4)
Plate 1	H14	CM-184006-03	FLJ45513	729220	GACAAAGACGGGTAAATAAG	AGG	hg38|-chr17:49847230-49847252	NM_001242791 (Exon3)
Plate 1	H15	CM-004810-03	HIPK3	10114	ACACGGAGAGGCTAACAGGT	GGG	hg38|-chr11:33353321-33353343	NM_001278163 (Exon16), NM_001278162 (Exon16), NM_005734 (Exon17), NM_001048200 (Exon16)
Plate 1	H16	CM-013603-01	RPS3A	6189	CGCGACTTACACTTTCTTCT	TGG	hg38|-chr4:151099702-151099724	NM_001267699.1 (Exon1), NM_001006.4 (Exon1)
Plate 1	H17	CM-032770-03	TCF23	150921	GCTTGTGACTTACCTTGAGA	GGG	hg38|-chr2:27150356-27150378	NM_175769.2 (Exon2)
Plate 1	H18	CM-012095-01	MAEA	10296	GCTGACCACGGAGTCCACGG	CGG	hg38|-chr4:1312094-1312116	NM_001297432 (Exon2), NM_001017405 (Exon2), NM_001297430 (Exon2), NM_001297431 (Exon2), NM_005882 (Exon2), NR_123716 (Exon2), NM_001297433 (Exon2)
Plate 1	H19	CM-013155-02	CPNE5	57699	GGAGTTCACCACCAGTTACC	GGG	hg38|-chr6:36762955-36762977	NM_020939.1 (Exon12)
Plate 1	H20	CM-016426-03	NPB	256933	GGCTTGTACCACGCGAGGCC	AGG	hg38|-chr17:81902338-81902360	NM_148896.4 (Exon1)
Plate 1	H21	CM-011141-02	RPL12	6136	AACATTACAGCCCACTGACT	GGG	hg38|+chr9:127447940-127447962	NM_000976.3 (Exon6), NM_000976.3 (Exon6)
Plate 1	H22	CM-016491-01	HIGD2A	192286	TACCGCACCCACTTACCTAT	GGG	hg38|-chr5:176388967-176388989	NM_138820 (Exon1), NM_138820.2 (Exon1)
Plate 1	H23	CM-003329-01	TP53	7157	CTGAGTAGTGGTAATCTACT	GGG	hg38|-chr17:7673823-7673845	NM_001276761 (Exon8), NM_001126112 (Exon8), NM_001126113 (Exon8), NM_001276760 (Exon8), NM_001276699 (Exon4), NM_001276698 (Exon4), NM_001126115 (Exon4), NM_001126114 (Exon8), NM_001126118 (Exon7), NM_001126117 (Exon4), NM_001126116 (Exon4), NM_000546 (Exon8), NM_001276695 (Exon8), NM_001276697 (Exon4), NM_001276696 (Exon8)
Plate 1	I02	CM-021129-03	SMU1	55234	GGTGCTGCCCAGGGATTTAA	AGG	hg38|+chr9:33053234-33053256	NM_018225.2 (Exon10)
Plate 1	I03	CM-004810-01	HIPK3	10114	GTGTGTATTTCCAGCCAGGT	GGG	hg38|-chr11:33353231-33353253	NM_001278163 (Exon16), NM_001278162 (Exon16), NM_005734 (Exon17), NM_001048200 (Exon16)
Plate 1	I04	CM-006912-03	RNF144A	9781	TCGAGGGCCAGGTCCCAGGT	GGG	hg38|-chr2:6996948-6996970	NM_014746 (Exon3)
Plate 1	I05	CM-004926-03	ACVR2A	92	AGTGGTTTCAAACCTAGTAA	TGG	hg38|-chr2:147915215-147915237	NM_001616.4 (Exon5), NM_001278580.1 (Exon5), NM_001278579.1 (Exon6)
Plate 1	I06	CM-019196-02	EIF3B	8662	AGTAGGATCCCATTCGACGT	CGG	hg38|-chr7:2375463-2375485	NM_003751 (Exon14), NM_001037283 (Exon14)
Plate 1	I07	CM-005056-02	MAGEA3	4102	TGTTGGGTGAGCAGCTTCTT	GGG	hg38|-chrX:152701556-152701578	NM_005362 (Exon3)
Plate 1	I08	CM-017404-01	FBXO18	84893	TACGGCCTCATCAAACACGT	TGG	hg38|-chr10:5921502-5921524	NM_001258452 (Exon15), NM_178150 (Exon15), NM_032807 (Exon16), NM_001258453 (Exon16)
Plate 1	I09	CM-020653-02	EIF2B2	8892	GTTGCTGCGCCAGATCATCA	CGG	hg38|+chr14:75003110-75003132	NM_014239 (Exon1), NM_014239.3 (Exon1)
Plate 1	I10	CM-018911-03	LHFPL5	222662	CTGCCGGTAGCCCAACACGA	AGG	hg38|-chr6:35814720-35814742	NM_182548 (Exon2)
Plate 1	I11	CM-023046-02	KCTD11	147040	TTCCCGCAGCGCGTCCAGGA	GGG	hg38|-chr17:7353145-7353167	NM_001002914.2 (Exon1)
Plate 1	I12	CM-029798-03	CEP126	57562	GTGATGGTATCACAGTGACT	AGG	hg38|-chr11:101963636-101963658	NM_020802.3 (Exon6)
Plate 1	I13	CM-026520-01	RNF214	257160	TTGCTGGAGACACTACAGGT	CGG	hg38|-chr11:117239006-117239028	NM_001077239 (Exon3), NM_207343 (Exon3), NM_001278249.1 (Exon3), NM_001077239.1 (Exon3), NM_207343.3 (Exon3)
Plate 1	I14	CM-015285-01	DPCR1	135656	ACACCGCACCATTCCCAGCA	GGG	hg38|+chr6:30949465-30949487	NM_080870 (Exon2)
Plate 1	I15	CM-020074-03	AFF1	4299	GTCAAAGGCGGTAAGAACAT	GGG	hg38|-chr4:87134632-87134654	NM_001166693.1 (Exon20), NM_005935.2 (Exon19)
Plate 1	I16	CM-027188-01	AWAT2	158835	GTGGTTACAGGCCGACTATA	GGG	hg38|+chrX:70042192-70042214	NM_001002254 (Exon6)
Plate 1	I17	CM-019839-02	REPS2	9185	ATGATGGTGAGATACGATTT	GGG	hg38|+chrX:17022156-17022178	NM_004726 (Exon3), NM_001080975 (Exon3)
Plate 1	I18	CM-032247-01	USP51	158880	ATCAGATGCAGTAACTTATA	GGG	hg38|+chrX:55487636-55487658	NM_201286 (Exon2)
Plate 1	I19	CM-006228-02	KCNG1	3755	CGTTGATGATGATCCGACGG	CGG	hg38|+chr20:51010134-51010156	NM_002237 (Exon2)
Plate 1	I20	CM-018913-01	WDR44	54521	ACAGATCTGAGCAATATACC	CGG	hg38|+chrX:118392749-118392771	NM_001184965.1 (Exon4), NM_001184966.1 (Exon3), NM_019045.4 (Exon4)
Plate 1	I21	CM-006660-02	SLC9A3R2	9351	TACATCCGCTCTGTGGACCC	GGG	hg38|+chr16:2036432-2036454	NM_001252076 (Exon2), NM_001252075 (Exon2), NM_001252073 (Exon2), NM_004785 (Exon3), NM_001130012 (Exon3)
Plate 1	I22	CM-033564-03	HSBP1L1	440498	TAACACTGTACTGGAAGAAA	TGG	hg38|+chr18:79968078-79968100	NM_001136180.1 (Exon3)
Plate 1	I23	CM-023896-01	PLK5	126520	CCATCCACCTGGTCGCACAA	GGG	hg38|+chr19:1529446-1529468	NM_001243079.1 (Exon10)
Plate 1	J02	CM-020023-03	PGLS	25796	CGTGCTCTCGGCGTGATCGA	AGG	hg38|-chr19:17511923-17511945	NM_012088.2 (Exon1)
Plate 1	J03	CM-015724-02	C10orf67	256815	GACCTTTGGCACACGCTGGG	AGG	hg38|-chr10:23344666-23344688	NM_153714.2 (Exon1)
Plate 1	J04	CM-023046-03	KCTD11	147040	CCCAACCTCAATTCCCAAGG	AGG	hg38|+chr17:7352982-7353004	NM_001002914.2 (Exon1)
Plate 1	J05	CM-006660-03	SLC9A3R2	9351	GGTCCACAGAGCGGATGTAC	TGG	hg38|-chr16:2036428-2036450	NM_001252076 (Exon2), NM_001252075 (Exon2), NM_001252073 (Exon2), NM_004785 (Exon3), NM_001130012 (Exon3)
Plate 1	J06	CM-007571-01	SLC39A3	29985	TCTGTCTCGATGATCTTCAC	GGG	hg38|+chr19:2737160-2737182	NM_144564.4 (Exon2), NM_213568.1 (Exon2)
Plate 1	J07	CM-011338-03	MSI1	4440	TGCCGCCGCCATTGGTCCGT	AGG	hg38|+chr12:120347477-120347499	NM_002442 (Exon12)
Plate 1	J08	CM-013150-01	TUBA1A	7846	GCTGGAGTTCTCTATTTACC	CGG	hg38|-chr12:49185846-49185868	NM_001270399.1 (Exon4), NM_001270400.1 (Exon4), NM_006009.3 (Exon4), NM_001270399.1 (Exon4), NM_001270400.1 (Exon4), NM_006009.3 (Exon4)
Plate 1	J09	CM-018591-03	STARD3NL	83930	TACCTGCTTCGGATTCAGGA	GGG	hg38|-chr7:38219641-38219663	NM_032016.3 (Exon7)
Plate 1	J10	CM-011338-02	MSI1	4440	ATGAAGGCGTCCATTCCGTA	GGG	hg38|+chr12:120356922-120356944	NM_002442 (Exon9)
Plate 1	J11	CM-021346-01	ZNF232	7775	CTTGAACCAGAGCCGCAGGT	GGG	hg38|-chr17:5109389-5109411	NM_014519.2 (Exon3)
Plate 1	J12	CM-185822-01	CCDC166	100130274	ATGCTCGATAGCACCAACGA	GGG	hg38|+chr8:143706989-143707011	NM_001162914 (Exon2)
Plate 1	J13	CM-015850-02	TRNT1	51095	ACAGGCCAGTGCTGAACCGT	AGG	hg38|+chr3:3129066-3129088	NM_182916.2 (Exon2), NM_001302946.1 (Exon2), NM_182916.2 (Exon2), NM_001302946.1 (Exon2)
Plate 1	J14	CM-006912-01	RNF144A	9781	GATGCTGCCTGCCCTAAACA	GGG	hg38|+chr2:7014517-7014539	NM_014746 (Exon4)
Plate 1	J15	CM-004926-02	ACVR2A	92	ATGGCTCCAGAGGTATTAGA	GGG	hg38|+chr2:147922991-147923013	NM_001616.4 (Exon9), NM_001278580.1 (Exon9), NM_001278579.1 (Exon10)
Plate 1	J16	CM-018791-03	CNOT8	9337	ATAGAGCCGCCCACAGTACT	TGG	hg38|-chr5:154875318-154875340	NM_001301073.1 (Exon7), NM_001301074.1 (Exon6), NM_001301086.1 (Exon5), NM_004779.5 (Exon7), NM_001301075.1 (Exon6), NM_001301077.1 (Exon7), NM_001301083.1 (Exon5), NM_001301080.1 (Exon6), NM_001301082.1 (Exon6), NM_001301073.1 (Exon7), NM_001301074.1 (Exon6), NM_001301086.1 (Exon5), NM_004779.5 (Exon7), NM_001301075.1 (Exon6), NM_001301077.1 (Exon7), NM_001301083.1 (Exon5), NM_001301080.1 (Exon6…
Plate 1	J17	CM-014309-02	METTL22	79091	TACCATGGCCACTTCCTGGA	GGG	hg38|-chr16:8628857-8628879	NM_024109.2 (Exon3)
Plate 1	J18	CM-026032-03	SEC16A	9919	CCTTACTTCACCAACCACGT	TGG	hg38|+chr9:136475708-136475730	NM_014866 (Exon3), NM_001276418 (Exon2)
Plate 1	J19	CM-020402-01	CCDC106	29903	TGCCCAGGATCTTCTTGTAC	CGG	hg38|-chr19:55652455-55652477	NM_013301.2 (Exon6)
Plate 1	J20	CM-026388-03	LARP4B	23185	GTGCGTTGCTGACCACGTCT	GGG	hg38|+chr10:829406-829428	NM_015155.2 (Exon11)
Plate 1	J21	CM-010353-01	RAN	5901	CCTGAAGATTCTTCTTTCGG	TGG	hg38|-chr12:130874712-130874734	NM_001300796 (Exon4), NM_006325 (Exon5), NM_001300797 (Exon4), NM_001300797.1 (Exon4), NM_006325.4 (Exon5), NM_001300796.1 (Exon4)
Plate 1	J22	CM-014733-02	FBXW10	10517	TTGGATCACAGTTTGTTTAC	TGG	hg38|-chr17:18772597-18772619	NR_051988 (Exon12), NM_001267586 (Exon11), NM_001267585 (Exon12)
Plate 1	J23	CM-014407-03	E2F8	79733	TACCTTTGTTGGTCTTGATA	GGG	hg38|+chr11:19230628-19230650	NM_001256372.1 (Exon8), NM_024680.3 (Exon8), NM_001256371.1 (Exon8)
Plate 1	K02	CM-014733-03	FBXW10	10517	GTGATCCAAGAGCTCCTACC	AGG	hg38|+chr17:18772611-18772633	NR_051988 (Exon12), NM_001267586 (Exon11), NM_001267585 (Exon12)
Plate 1	K03	CM-033564-02	HSBP1L1	440498	GAAGAATGTCAAGGACTTAA	TGG	hg38|+chr18:79968123-79968145	NM_001136180.1 (Exon3)
Plate 1	K04	CM-013961-02	AHCTF1	25909	GTTGTTCTTCCTGGAAGGGT	AGG	hg38|-chr1:246916137-246916159	NM_015446 (Exon3)
Plate 1	K05	CM-015909-01	SRSF7	6432	CGATAGTTCAACCCTCACTC	GGG	hg38|+chr2:38749669-38749691	NM_001195446.1 (Exon3), NM_001031684.2 (Exon3)
Plate 1	K06	CM-027188-03	AWAT2	158835	AGACCGGTTCTTCAACACCA	GGG	hg38|+chrX:70043098-70043120	NM_001002254 (Exon5)
Plate 1	K07	CM-015724-03	C10orf67	256815	TGCGGGTCTGCTGCGCGCGT	AGG	hg38|-chr10:23344619-23344641	NM_153714.2 (Exon1)
Plate 1	K08	CM-008964-02	PPM1E	22843	GATGGCACAGAAGGGACTGT	GGG	hg38|+chr17:58955746-58955768	NM_014906.4 (Exon2), NR_048561.1 (Exon2)
Plate 1	K09	CM-004565-03	ITGAV	3685	TATTGGAGCACCTCTCTTCA	TGG	hg38|+chr2:186641401-186641423	NM_002210 (Exon12), NM_001145000 (Exon10), NM_001144999 (Exon12)
Plate 1	K10	CM-015285-02	DPCR1	135656	TATGGTCTCAGTGGTCAGTG	TGG	hg38|-chr6:30952108-30952130	NM_080870 (Exon2)
Plate 1	K11	CM-020108-03	FSCN2	25794	CTGGTCAATTTGCATCAGGA	AGG	hg38|-chr17:81535097-81535119	NM_012418 (Exon2), NM_001077182 (Exon2)
Plate 1	K12	CM-019837-03	TMEM257	9142	CTACAGAATGCAGTCTCCCA	GGG	hg38|+chrX:145827950-145827972	NM_004709.2 (Exon1)
Plate 1	K13	CM-005320-01	LRRK1	79705	GTGTCCAGGCCAGGTTTAGA	TGG	hg38|-chr15:101046003-101046025	NM_024652 (Exon21)
Plate 1	K14	CM-004565-02	ITGAV	3685	CTATACATACGTGATCTACA	TGG	hg38|-chr2:186625575-186625597	NM_002210 (Exon4), NM_001145000 (Exon4), NM_001144999 (Exon4)
Plate 1	K15	CM-027197-01	SOCS7	30837	GCTGAGGAGGACACGGACAC	GGG	hg38|-chr17:38352487-38352509	NM_014598.3 (Exon1)
Plate 1	K16	CM-010330-01	PAFAH1B1	5048	TACGCTGCCAGTGACGACAT	AGG	hg38|-chr17:2681747-2681769	NM_000430.3 (Exon11)
Plate 1	K17	CM-013358-02	POLR3K	51728	GCACGAGGATGTTCGCATTT	GGG	hg38|+chr16:47527-47549	NM_016310.4 (Exon3)
Plate 1	K18	CM-014065-01	BOP1	23246	GATGACGAAGGCGACGAGGA	GGG	hg38|-chr8:144289162-144289184	NM_015201 (Exon2)
Plate 1	K19	CM-015010-01	FAM222A	84915	TCACCGGCCGCCGTGCAGGT	GGG	hg38|+chr12:109768338-109768360	NM_032829.2 (Exon3)
Plate 1	K20	CM-020735-01	LRRC14	9684	GTTGTCCTCGCCATCCACGG	AGG	hg38|-chr8:144520702-144520724	NM_014665.3 (Exon3), NM_001272036.1 (Exon4)
Plate 1	K21	CM-014309-03	METTL22	79091	CCTCTGATTCCAACCCAGCA	GGG	hg38|+chr16:8628988-8629010	NM_024109.2 (Exon3)
Plate 1	K22	CM-019196-01	EIF3B	8662	TTGATGAAAGGTAGCCAGGT	AGG	hg38|-chr7:2364412-2364434	NM_003751 (Exon6), NM_001037283 (Exon6)
Plate 1	K23	CM-023894-02	MIDN	90007	GCTGACCTTGGTACCCACCG	TGG	hg38|+chr19:1251613-1251635	NM_177401 (Exon3), NM_177401.4 (Exon3)
Plate 1	L02	CM-009621-01	PSMD7	5713	ATGTGAAGCCGAAGGACCTA	GGG	hg38|+chr16:74302228-74302250	NM_002811 (Exon5)
Plate 1	L03	CM-032890-03	PRAC2	360205	GGCCGAATGGCAGGCGACAT	CGG	hg38|+chr17:48724553-48724575	NM_001282276 (Exon2), NM_001282275 (Exon2)
Plate 1	L04	CM-003866-01	DMTF1	9988	GCAATGACTGGGCAACAATA	GGG	hg38|+chr7:87182245-87182267	NR_024550.1 (Exon10), NM_021145.3 (Exon12), NM_001142327.1 (Exon10), NM_001142326.1 (Exon9), NR_024549.1 (Exon10)
Plate 1	L05	CM-007571-02	SLC39A3	29985	GGCCACTAGCAATTTCACCA	TGG	hg38|+chr19:2737237-2737259	NM_144564.4 (Exon2), NM_213568.1 (Exon2)
Plate 1	L06	CM-013150-02	TUBA1A	7846	GACCAGTGCACGGGTCTCCA	GGG	hg38|-chr12:49185965-49185987	NM_001270399.1 (Exon4), NM_001270400.1 (Exon4), NM_006009.3 (Exon4), NM_001270399.1 (Exon4), NM_001270400.1 (Exon4), NM_006009.3 (Exon4)
Plate 1	L07	CM-004256-01	FOXP1	27086	CAACTGCTGGGACTCCTAGA	GGG	hg38|+chr3:71198025-71198047	NM_001012505 (Exon7)
Plate 1	L08	CM-020634-01	NUP62CL	54830	ATGACATATGGTCATCTGGA	GGG	hg38|-chrX:107154205-107154227	NM_017681.2 (Exon5)
Plate 1	L09	CM-024166-02	FITM2	128486	TAGTTGGTGAGGGCAATGAA	AGG	hg38|+chr20:44307172-44307194	NM_001080472 (Exon2)
Plate 1	L10	CM-023896-02	PLK5	126520	GACGACTTCTTCACACAGGT	GGG	hg38|+chr19:1528117-1528139	NM_001243079.1 (Exon7)
Plate 1	L11	CM-014065-02	BOP1	23246	CTGGACACCCACTTGCAGTT	GGG	hg38|+chr8:144262873-144262895	NM_015201 (Exon13)
Plate 1	L12	CM-026486-02	EBLN1	340900	TAACATCTCCAATACCAGGT	TGG	hg38|+chr10:22209824-22209846	NM_001199938 (Exon1)
Plate 1	L13	CM-032770-02	TCF23	150921	CAGGACAAGGCAGGACCCGT	GGG	hg38|+chr2:27149247-27149269	NM_175769.2 (Exon1)
Plate 1	L14	CM-021449-03	CSTF2T	23283	ATGCAGACTCCTATCCAGGG	TGG	hg38|-chr10:51698768-51698790	NM_015235.2 (Exon1)
Plate 1	L15	CM-015285-03	DPCR1	135656	ATGTTCTGTAGGCTTTGCTA	GGG	hg38|-chr6:30951763-30951785	NM_080870 (Exon2)
Plate 1	L16	CM-029875-02	GTF2H3	2967	TTGCAGGCTTGTGACATCAC	GGG	hg38|+chr12:123659510-123659532	NM_001271867 (Exon9), NM_001271866 (Exon8), NM_001516 (Exon10), NM_001271868 (Exon9)
Plate 1	L17	CM-186179-02	NEMP2	100131211	TATGTATTTCCACTCCACTT	GGG	hg38|+chr2:190525278-190525300	NM_001142645 (Exon2)
Plate 1	L18	CM-014266-03	UNKL	64718	ACAAAGTCCCAGATGCTCCC	GGG	hg38|+chr16:1367822-1367844	NM_001276414.1 (Exon4), NM_001193389.1 (Exon4), NM_001193388.3 (Exon13), NM_001276414.1 (Exon4), NM_001193389.1 (Exon4), NM_001193388.3 (Exon13)
Plate 1	L19	CM-014266-02	UNKL	64718	CCGGTCGCTATCGGCCACAC	GGG	hg38|+chr16:1367281-1367303	NM_001276414.1 (Exon5), NM_001193389.1 (Exon5), NM_001193388.3 (Exon14), NM_001276414.1 (Exon5), NM_001193389.1 (Exon5), NM_001193388.3 (Exon14)
Plate 1	L20	CM-020074-02	AFF1	4299	AAATGTCTGAGAAGGCGGCT	GGG	hg38|-chr4:87047356-87047378	NM_001166693.1 (Exon4), NM_005935.2 (Exon3)
Plate 1	L21	CM-016426-01	NPB	256933	TTGTACCACGCGAGGCCAGG	CGG	hg38|-chr17:81902335-81902357	NM_148896.4 (Exon1)
Plate 1	L22	CM-020023-01	PGLS	25796	GAGCACGTACGGCCTCTACC	GGG	hg38|+chr19:17511939-17511961	NM_012088.2 (Exon1)
Plate 1	L23	CM-020291-02	SMYD2	56950	AGATCTCCAGCAGCTCACTA	GGG	hg38|-chr1:214332019-214332041	NM_020197 (Exon10)
Plate 1	M02	CM-005800-02	CAPN10	11132	TTCCAGATGACCCACGGGAA	GGG	hg38|+chr2:240589368-240589390	NM_023083.3 (Exon2), NM_023085.3 (Exon2)
Plate 1	M03	CM-021449-02	CSTF2T	23283	CTGATGCAGACTCCTATCCA	GGG	hg38|-chr10:51698771-51698793	NM_015235.2 (Exon1)
Plate 1	M04	CM-006024-02	PSMD14	10213	GGTTGGTATCACAGTCACCC	TGG	hg38|+chr2:161371188-161371210	NM_005805.5 (Exon7)
Plate 1	M05	CM-019839-03	REPS2	9185	TTAATACTCTCTATCCGTAC	CGG	hg38|-chrX:17006317-17006339	NM_004726 (Exon2), NM_001080975 (Exon2)
Plate 1	M06	CM-008964-01	PPM1E	22843	TGTGCAGAAAGCAGCCAGGG	AGG	hg38|+chr17:58969706-58969728	NM_014906.4 (Exon4), NR_048561.1 (Exon3)
Plate 1	M07	CM-020402-03	CCDC106	29903	CCCTCTCGGAGAAACTTCGA	GGG	hg38|+chr19:55649288-55649310	NM_013301.2 (Exon3)
Plate 1	M08	CM-026388-02	LARP4B	23185	GTATGTGCCAATCACAACGG	TGG	hg38|-chr10:842995-843017	NM_015155.2 (Exon7)
Plate 1	M09	CM-017748-01	OTOP1	133060	GGTGTCTCGAAGATGCTCGA	GGG	hg38|-chr4:4226854-4226876	NM_177998 (Exon1)
Plate 1	M10	CM-029691-03	NKX1-2	390010	CTGCGCGGGTGAATTTCTGT	GGG	hg38|+chr10:124449841-124449863	NM_001146340 (Exon1), NM_001146340.1 (Exon1)
Plate 1	M11	CM-003112-03	DDR2	4921	CTGGTTGGCACTGACATCTA	GGG	hg38|-chr1:162773521-162773543	NM_006182.2 (Exon14), NM_001014796.1 (Exon15)
Plate 1	M12	CM-012351-02	SEC13	6396	GCCCAGGCCACTTGCCACAC	AGG	hg38|+chr3:10312698-10312720	NM_030673 (Exon5), NM_183352 (Exon4), NM_001278946 (Exon4), NM_001136026 (Exon5), NM_001136232 (Exon4)
Plate 1	M13	CM-017312-02	PLPP3	8613	CTTATAGAGTGCTGCCACGT	AGG	hg38|+chr1:56524468-56524490	NM_003713.4 (Exon3)
Plate 1	M14	CM-003112-01	DDR2	4921	AACCGTCATGGGAAACAGGT	AGG	hg38|+chr1:162754838-162754860	NM_006182.2 (Exon5), NM_001014796.1 (Exon6)
Plate 1	M15	CM-029691-02	NKX1-2	390010	CAAGGCCACCAGCTGCTCGT	AGG	hg38|+chr10:124447828-124447850	NM_001146340 (Exon2), NM_001146340.1 (Exon2)
Plate 1	M16	CM-003230-01	CDC34	997	GGTGTTGGGCTCGTTCAGGA	GGG	hg38|-chr19:537036-537058	NM_004359 (Exon4), NM_004359.1 (Exon4)
Plate 1	M17	CM-011141-01	RPL12	6136	CGGTGCACCTCAGGTATACT	GGG	hg38|+chr9:127450787-127450809	NM_000976.3 (Exon2), NM_000976.3 (Exon2)
Plate 1	M18	CM-003200-03	ANAPC2	29882	AGATGATCCAGCGTCTGTAT	GGG	hg38|-chr9:137187687-137187709	NM_013366 (Exon2)
Plate 1	M19	CM-005800-03	CAPN10	11132	GCTGGGCCGACCAGGAGTAC	CGG	hg38|+chr2:240590837-240590859	NM_023083.3 (Exon3), NM_023085.3 (Exon3)
Plate 1	M20	CM-023894-03	MIDN	90007	CTGTGGATGGCGAGGCTCAT	GGG	hg38|-chr19:1250384-1250406	NM_177401 (Exon2), NM_177401.4 (Exon2)
Plate 1	M21	CM-003329-03	TP53	7157	TATCTGAGCAGCGCTCATGG	TGG	hg38|+chr17:7675059-7675081	NM_001276761 (Exon5), NM_001126112 (Exon5), NM_001126113 (Exon5), NM_001276760 (Exon5), NM_001276699 (Exon1), NM_001276698 (Exon1), NM_001126115 (Exon1), NM_001126114 (Exon5), NM_001126118 (Exon4), NM_001126117 (Exon1), NM_001126116 (Exon1), NM_000546 (Exon5), NM_001276695 (Exon5), NM_001276697 (Exon1), NM_001276696 (Exon5)
Plate 1	M22	CM-015771-03	G0S2	50486	CTGGAGAGCCTGTCGCTCCA	GGG	hg38|-chr1:209675890-209675912	NM_015714.3 (Exon2)
Plate 1	M23	CM-021409-03	AICDA	57379	ATGTCCGCTGGGCTAAGGGT	CGG	hg38|-chr12:8606949-8606971	NM_020661 (Exon2)
Plate 1	N02	CM-012983-02	SON	6651	TATTAATTTCCAAGCTCCGG	TGG	hg38|-chr21:33557724-33557746	NM_001291411 (Exon5)
Plate 1	N03	CM-011989-03	CALB1	793	TACCATTAGGTCTGTATACT	CGG	hg38|+chr8:90065895-90065917	NM_004929.3 (Exon6)
Plate 1	N04	CM-009621-02	PSMD7	5713	TAGATGATCTGGTGGTTGAT	GGG	hg38|-chr16:74305419-74305441	NM_002811 (Exon7)
Plate 1	N05	CM-017748-03	OTOP1	133060	ATTGGCCCACAGAAGCAGGT	TGG	hg38|+chr4:4202530-4202552	NM_177998 (Exon4)
Plate 1	N06	CM-005740-01	TBXA2R	6915	GCAGCGCTCCGGGCTGCAGT	AGG	hg38|-chr19:3595687-3595709	NM_001060.5 (Exon3)
Plate 1	N07	CM-012467-01	GTPBP4	23560	CTGGTATTCGGATCAATGGT	TGG	hg38|-chr10:997231-997253	NM_012341.2 (Exon5)
Plate 1	N08	CM-026520-03	RNF214	257160	CTGGTAACGCTCTTTCAACA	GGG	hg38|-chr11:117244467-117244489	NM_001077239 (Exon5), NM_001278249 (Exon5), NM_207343 (Exon5), NM_001278249.1 (Exon5), NM_001077239.1 (Exon5), NM_207343.3 (Exon5)
Plate 1	N09	CM-020108-02	FSCN2	25794	CGTGTTTCGGCCGGCCTTGA	GGG	hg38|-chr17:81529241-81529263	NM_012418 (Exon1), NM_001077182 (Exon1)
Plate 1	N10	CM-006660-01	SLC9A3R2	9351	GTGAGCCCGGGTCCACAGAG	CGG	hg38|-chr16:2036437-2036459	NM_001252076 (Exon2), NM_001252075 (Exon2), NM_001252073 (Exon2), NM_004785 (Exon3), NM_001130012 (Exon3)
Plate 1	N11	CM-012164-01	RPL10	6134	ACTACTTACCAGGGACACCT	CGG	hg38|-chrX:154399383-154399405	NM_001303626.1 (Exon2), NM_001303625.1 (Exon3), NM_001303624.1 (Exon2), NM_001256580.2 (Exon3), NM_001256577.2 (Exon3), NM_006013.4 (Exon3), NM_001303626.1 (Exon2), NM_001303625.1 (Exon3), NM_001303624.1 (Exon2), NM_001256580.2 (Exon3), NM_001256577.2 (Exon3), NM_006013.4 (Exon3)
Plate 1	N12	CM-004810-02	HIPK3	10114	TCCTGTTCGGCAGCCTTACA	GGG	hg38|+chr11:33287410-33287432	NM_001278163 (Exon2), NM_001278162 (Exon2), NM_005734 (Exon2), NM_001048200 (Exon2)
Plate 1	N13	CM-004256-03	FOXP1	27086	GACCGCCGCACTCTAGTAAG	TGG	hg38|+chr3:71198288-71198310	NM_001244812 (Exon3), NM_001244808 (Exon6), NM_032682 (Exon6), NM_001244816 (Exon5), NM_001244810 (Exon6), NM_001012505 (Exon6), NM_001244814 (Exon2)
Plate 1	N14	CM-013714-01	RPL13	6137	GGCTCACCTGCGGATCTTAC	GGG	hg38|-chr16:89561048-89561070	NM_033251.2 (Exon1), NM_000977.3 (Exon2), NM_001243131.1 (Exon2), NM_001243130.1 (Exon2), NM_033251.2 (Exon1), NM_000977.3 (Exon2), NM_001243131.1 (Exon2), NM_001243130.1 (Exon2)
Plate 1	N15	CM-013714-02	RPL13	6137	GTGTTCACTTACGTTCCGGA	CGG	hg38|-chr16:89562381-89562403	NM_033251.2 (Exon4), NM_000977.3 (Exon5), NM_001243131.1 (Exon6), NM_001243130.1 (Exon5), NM_033251.2 (Exon4), NM_000977.3 (Exon5), NM_001243131.1 (Exon6), NM_001243130.1 (Exon5)
Plate 1	N16	CM-014266-01	UNKL	64718	TGGCCGCACACGGCTCACAG	AGG	hg38|+chr16:1366287-1366309	NM_001276414.1 (Exon6), NM_001193389.1 (Exon6), NM_001193388.3 (Exon15), NM_001276414.1 (Exon6), NM_001193389.1 (Exon6), NM_001193388.3 (Exon15)
Plate 1	N17	CM-018911-02	LHFPL5	222662	ACGCTGTCGCCGATCCAGTA	GGG	hg38|-chr6:35805809-35805831	NM_182548 (Exon1)
Plate 1	N18	CM-021993-02	TMEM251	26175	CAGCTCTTGTACAAGAGTAT	AGG	hg38|-chr14:93186530-93186552	NM_015676.1 (Exon2), NM_001098621.1 (Exon2)
Plate 1	N19	CM-011338-01	MSI1	4440	GCTGTCGGTGAACACCACGG	TGG	hg38|-chr12:120363078-120363100	NM_002442 (Exon6)
Plate 1	N20	CM-023894-01	MIDN	90007	TCTTCTCCACAAAGACACGT	AGG	hg38|+chr19:1250512-1250534	NM_177401 (Exon2), NM_177401.4 (Exon2)
Plate 1	N21	CM-014407-01	E2F8	79733	GCCAAAGACTGTATACACGT	AGG	hg38|-chr11:19237849-19237871	NM_001256372.1 (Exon3), NM_024680.3 (Exon3), NM_001256371.1 (Exon3)
Plate 1	N22	CM-185822-02	CCDC166	100130274	CTGCAGGTTCAGGCTCTACC	CGG	hg38|+chr8:143706686-143706708	NM_001162914 (Exon2)
Plate 1	N23	CM-012095-02	MAEA	10296	CGCCAGAGCGGCATCGAGGT	GGG	hg38|+chr4:1315583-1315605	NM_001297432 (Exon3), NM_001017405 (Exon3), NM_001297431 (Exon3), NM_005882 (Exon3), NR_123716 (Exon3), NM_001297433 (Exon3)
Plate 1	O02	CM-016586-03	ZFAND2B	130617	TTGGCTGCCATTACCCTGCC	CGG	hg38|-chr2:219208030-219208052	NM_001270999.1 (Exon4), NM_001270998.1 (Exon5), NM_138802.2 (Exon4)
Plate 1	O03	CM-009570-01	PSMC6	5706	TACCTGCCCAACACTCTGTA	GGG	hg38|-chr14:52708369-52708391	NM_002806 (Exon2)
Plate 1	O04	CM-004501-02	MCL1	4170	GAGGCCGGCGCGGTGATTGG	CGG	hg38|-chr1:150579355-150579377	NM_021960.4 (Exon1), NM_001197320.1 (Exon2), NM_182763.2 (Exon1)
Plate 1	O05	CM-013574-01	MRPL36	64979	AATGGATCCAAATAGAAATG	TGG	hg38|+chr5:1798834-1798856	NM_032479.3 (Exon2)
Plate 1	O06	CM-007571-03	SLC39A3	29985	TCTCTCTGCAACACCTTTGG	AGG	hg38|-chr19:2737103-2737125	NM_144564.4 (Exon2), NM_213568.1 (Exon2)
Plate 1	O07	CM-023898-03	ATP8B3	148229	CTTGGACGCCAGGTCCACGA	AGG	hg38|+chr19:1789491-1789513	NM_138813 (Exon23), NM_001178002 (Exon23), NR_047593 (Exon23)
Plate 1	O08	CM-024786-01	NRK	203447	GCAAAGGCGCCAACGCAGAT	GGG	hg38|+chrX:105909813-105909835	NM_198465 (Exon13), NM_198465.3 (Exon13)
Plate 1	O09	CM-013857-03	BIRC6	57448	ACCTTCATGAATCTGCACAC	GGG	hg38|-chr2:32467719-32467741	NM_016252 (Exon27)
Plate 1	O10	CM-014478-02	NUP85	79902	GTCCAGCAGGTCTGTCAGGT	GGG	hg38|-chr17:75231369-75231391	NM_001303276.1 (Exon11), NM_024844.4 (Exon12)
Plate 1	O11	CM-029798-02	CEP126	57562	TATCTAGTACAAACATGGGT	GGG	hg38|-chr11:101962154-101962176	NM_020802.3 (Exon6)
Plate 1	O12	CM-011672-01	GOLGA1	2800	GAAGAGTTCCAGCAACAGGT	GGG	hg38|-chr9:124890384-124890406	NM_002077 (Exon16), NM_002077.3 (Exon16)
Plate 1	O13	CM-007996-01	IL7R	3575	CAGGCACTTTACCTCCACGA	GGG	hg38|-chr5:35867311-35867333	NM_002185.3 (Exon3), NR_120485.1 (Exon3)
Plate 1	O14	CM-013003-01	VPS16	64601	CCAATCTTCCAAATCTGCCA	GGG	hg38|-chr20:2865422-2865444	NM_022575.3 (Exon22), NM_080413.2 (Exon18)
Plate 1	O15	CM-012467-03	GTPBP4	23560	GTGGTGCCGTCCGCCAAGGT	AGG	hg38|+chr10:988510-988532	NM_012341.2 (Exon1)
Plate 1	O16	CM-016586-02	ZFAND2B	130617	TTCTGCCAGGGACATTTCCA	GGG	hg38|-chr2:219208597-219208619	NM_001270999.1 (Exon7), NM_001270998.1 (Exon8), NM_138802.2 (Exon7)
Plate 1	O17	CM-015850-01	TRNT1	51095	GCACGGAACAATTACTGCCA	GGG	hg38|+chr3:3137432-3137454	NM_182916.2 (Exon3), NM_001302946.1 (Exon3), NM_182916.2 (Exon3), NM_001302946.1 (Exon3)
Plate 1	O18	CM-021024-02	COMMD2	51122	TTGAACCAAATGGAGCAGGG	TGG	hg38|+chr3:149741590-149741612	NM_016094.3 (Exon5)
Plate 1	O19	CM-017312-03	PLPP3	8613	GTCCCGGAGAGCAAGAACGG	CGG	hg38|-chr1:56578964-56578986	NM_003713.4 (Exon1)
Plate 1	O20	CM-029875-01	GTF2H3	2967	CCCAGTTCATGTTGACTACA	GGG	hg38|+chr12:123659845-123659867	NM_001271867 (Exon10), NM_001271866 (Exon9), NM_001516 (Exon11), NM_001271868 (Exon10)
Plate 1	O21	CM-015196-02	TADA1	117143	TTTGGTTTCTACACCAGGTA	AGG	hg38|-chr1:166869439-166869461	NM_053053 (Exon3), NM_053053.3 (Exon3)
Plate 1	O22	CM-013155-01	CPNE5	57699	GTGTACGACTGGGATCGGGA	CGG	hg38|-chr6:36765338-36765360	NM_020939.1 (Exon11)
Plate 1	O23	CM-015621-03	GLIS3	169792	TGAAGGGCTTGTATCTTCGA	GGG	hg38|+chr9:4117833-4117855	NM_001042413.1 (Exon4), NM_152629.3 (Exon3)
Plate 2	B02	CM-003797-02	PANK2	80025	ACTCAGTCGGATTCAATGGA	CGG	hg38|+chr20:3910644-3910666	NM_024960 (Exon3), NM_153640 (Exon3), NM_153638 (Exon3)
Plate 2	B03	CM-008058-02	PF4	5196	TTTCCTTCCATTCTTCAGCG	TGG	hg38|+chr4:73981267-73981289	NM_002619.3 (Exon3)
Plate 2	B04	CM-029875-03	GTF2H3	2967	CATCTTTGCAGCACAGAAAC	AGG	hg38|+chr12:123654977-123654999	NM_001271867 (Exon7), NM_001516 (Exon8), NM_001271868 (Exon7)
Plate 2	B05	CM-006228-01	KCNG1	3755	CGTCGGATCATCATCAACGT	AGG	hg38|-chr20:51010130-51010152	NM_002237 (Exon2)
Plate 2	B06	CM-032890-01	PRAC2	360205	TGTCGCCTGCCATTCGGCCA	GGG	hg38|-chr17:48724549-48724571	NM_001282276 (Exon2), NM_001282275 (Exon2)
Plate 2	B07	CM-016426-02	NPB	256933	ACTCACGAGGCTCCGCAGCC	TGG	hg38|-chr17:81902510-81902532	NM_148896.4 (Exon1)
Plate 2	B08	CM-013358-01	POLR3K	51728	GCGGGTGATGTTGTGCACGT	AGG	hg38|+chr16:53479-53501	NM_016310.4 (Exon1)
Plate 2	B09	CM-184006-01	FLJ45513	729220	GACTCCTCCCATTCCCAGGA	TGG	hg38|-chr17:49847156-49847178	NM_001242791 (Exon3)
Plate 2	B10	CM-012164-02	RPL10	6134	GAATCCTGCCTTACCTTCAG	AGG	hg38|-chrX:154399586-154399608	NM_001303626.1 (Exon3), NM_001303625.1 (Exon4), NM_001303624.1 (Exon3), NM_001256577.2 (Exon4), NM_006013.4 (Exon4), NM_001303626.1 (Exon3), NM_001303625.1 (Exon4), NM_001303624.1 (Exon3), NM_001256577.2 (Exon4), NM_006013.4 (Exon4)
Plate 2	B11	CM-029990-02	NUP160	23279	CCTTCAAAGACTGGCGTTAA	GGG	hg38|+chr11:47788194-47788216	NM_015231.1 (Exon31)
Plate 2	B12	CM-032770-01	TCF23	150921	GCATAGAGACGAGATCGCAT	CGG	hg38|-chr2:27152694-27152716	NM_175769.2 (Exon3)
Plate 2	B13	CM-020291-01	SMYD2	56950	CTCGTTGACCGTGAGCACGT	AGG	hg38|-chr1:214281373-214281395	NM_020197 (Exon1)
Plate 2	B14	CM-020023-02	PGLS	25796	GATCACGCCGAGAGCACGTA	CGG	hg38|+chr19:17511928-17511950	NM_012088.2 (Exon1)
Plate 2	B15	CM-020744-03	PSORS1C2	170680	ACATAGCCATGATCCTCAAC	TGG	hg38|-chr6:31139012-31139034	NM_014069.2 (Exon1)
Plate 2	B16	CM-018911-01	LHFPL5	222662	GCAGTCTTGAAGGCTCTAGA	GGG	hg38|-chr6:35805938-35805960	NM_182548 (Exon1)
Plate 2	B17	CM-021129-02	SMU1	55234	CTTGCCTCGAAACAAATCTA	TGG	hg38|+chr9:33062109-33062131	NM_018225.2 (Exon5)
Plate 2	B18	CM-016345-03	NEIL2	252969	CTGTCTGAGAAGTTCCATCG	AGG	hg38|+chr8:11783300-11783322	NM_145043 (Exon4), NM_001135748 (Exon4), NM_001135747 (Exon3), NM_001135746 (Exon4)
Plate 2	B19	CM-010330-02	PAFAH1B1	5048	GACATTTCATTCGACCACAG	CGG	hg38|+chr17:2670226-2670248	NM_000430.3 (Exon6)
Plate 2	B20	CM-027197-02	SOCS7	30837	GATCAGAACTGTCTCGTACC	AGG	hg38|-chr17:38367956-38367978	NM_014598.3 (Exon6)
Plate 2	B21	CM-020653-01	EIF2B2	8892	GGAGAGTGCTCAAGATTATC	CGG	hg38|+chr14:75003359-75003381	NM_014239 (Exon2)
Plate 2	B22	CM-009657-03	EPHX3	79852	ACACCTTGGTACACCGACAT	GGG	hg38|+chr19:15230958-15230980	NM_001142886.1 (Exon5), NM_024794.2 (Exon4)
Plate 2	B23	CM-016345-01	NEIL2	252969	ATGGATCCCAGCTCTGTACA	AGG	hg38|-chr8:11785984-11786006	NM_145043 (Exon5), NM_001135748 (Exon5), NM_001135747 (Exon4), NM_001135746 (Exon5)
Plate 2	C02	CM-015010-03	FAM222A	84915	GTGTTGCACACACTCTTGCT	GGG	hg38|-chr12:109769103-109769125	NM_032829.2 (Exon3)
Plate 2	C03	CM-021564-02	DISP3	57540	CCTGCAGACTATGGACACGG	AGG	hg38|+chr1:11500983-11501005	NM_020780 (Exon2)
Plate 2	C04	CM-011186-01	POLR2A	5430	ATCATCCGCAGCAGGTTACA	GGG	hg38|-chr17:7503394-7503416	NM_000937 (Exon18), NM_000937.4 (Exon18)
Plate 2	C05	CM-006024-01	PSMD14	10213	ATAGGCAATACCTGGATAGA	TGG	hg38|-chr2:161385560-161385582	NM_005805.5 (Exon8)
Plate 2	C06	CM-014065-03	BOP1	23246	GCCAGTGGCTGGTTTCAGGT	GGG	hg38|-chr8:144263687-144263709	NM_015201 (Exon10)
Plate 2	C07	CM-021129-01	SMU1	55234	ATGGCCACGAAATTCCTTCA	GGG	hg38|+chr9:33056191-33056213	NM_018225.2 (Exon9)
Plate 2	C08	CM-020744-01	PSORS1C2	170680	ACAGGCATCTCAGGCAGCGA	GGG	hg38|-chr6:31138288-31138310	NM_014069.2 (Exon2)
Plate 2	C09	CM-032890-02	PRAC2	360205	TTCATCGTCCGCGGAGCTAC	AGG	hg38|-chr17:48724630-48724652	NM_001282276 (Exon2), NM_001282275 (Exon2)
Plate 2	C10	CM-013603-03	RPS3A	6189	AAGCTACTTACTGGTTCCTT	GGG	hg38|-chr4:151100577-151100599	NM_001267699.1 (Exon2), NM_001006.4 (Exon2)
Plate 2	C11	CM-026388-01	LARP4B	23185	TGCCGCAGATGAGATTTACT	AGG	hg38|+chr10:825290-825312	NM_015155.2 (Exon13)
Plate 2	C12	CM-013155-03	CPNE5	57699	GTGCTGGATGATCTCTCCGA	CGG	hg38|+chr6:36746480-36746502	NM_020939.1 (Exon16)
Plate 2	C13	CM-003154-03	MATK	4145	CTGCTCATGAGGACGTGCAC	GGG	hg38|+chr19:3778331-3778353	NM_002378 (Exon14), NM_139355 (Exon14), NM_139354 (Exon13)
Plate 2	C14	CM-010110-02	PLA2G5	5322	CTGACAAACTACGGCTTCTA	CGG	hg38|+chr1:20086154-20086176	NM_000929.2 (Exon3)
Plate 2	C15	CM-003866-03	DMTF1	9988	AGTCATTGCCATGCTTTATC	CGG	hg38|-chr7:87182231-87182253	NR_024550.1 (Exon10), NM_021145.3 (Exon12), NM_001142327.1 (Exon10), NM_001142326.1 (Exon9), NR_024549.1 (Exon10)
Plate 2	C16	CM-021564-03	DISP3	57540	GGCCAAGCAGTCTACCAGGT	AGG	hg38|+chr1:11502880-11502902	NM_020780 (Exon3)
Plate 2	C17	CM-019196-03	EIF3B	8662	GTGGACAATGTCCCTCAGGT	GGG	hg38|+chr7:2360775-2360797	NM_003751 (Exon2), NM_001037283 (Exon2)
Plate 2	C18	CM-026434-02	PALD1	27143	CATGCAAGTCGTCCTCACCA	TGG	hg38|-chr10:70532710-70532732	NM_014431.2 (Exon6)
Plate 2	C19	CM-003200-02	ANAPC2	29882	AGTACCGGCGACGGGCATAC	CGG	hg38|+chr9:137187584-137187606	NM_013366 (Exon2)
Plate 2	C20	CM-004256-02	FOXP1	27086	GAAGGGTTAGGCTGACACAC	AGG	hg38|+chr3:71197914-71197936	NM_001012505 (Exon7)
Plate 2	C21	CM-012983-01	SON	6651	GTGAATGGAAACGAAACTGT	AGG	hg38|-chr21:33557627-33557649	NM_001291411 (Exon5)
Plate 2	C22	CM-005056-01	MAGEA3	4102	GGAACTCGGACTCCAGGTCA	GGG	hg38|-chrX:152701126-152701148	NM_005362 (Exon3), NM_005362.3 (Exon3)
Plate 2	C23	CM-020394-03	ADI1	55256	GAGATCCGCTACATCCTGGA	TGG	hg38|-chr2:3500932-3500954	NM_018269.3 (Exon3), NM_001306077.1 (Exon3)
Plate 2	D02	CM-021449-01	CSTF2T	23283	CCATAGGGTGAGTCAATAAT	GGG	hg38|+chr10:51699203-51699225	NM_015235.2 (Exon1)
Plate 2	D03	CM-029990-01	NUP160	23279	GTGATATGGCAGTGTCAAAG	AGG	hg38|+chr11:47788237-47788259	NM_015231.1 (Exon31)
Plate 2	D04	CM-011186-03	POLR2A	5430	GCACCTTGCTGTCTCCAGTT	GGG	hg38|-chr17:7503274-7503296	NM_000937 (Exon17)
Plate 2	D05	CM-013150-03	TUBA1A	7846	TTATAGGCCGACCAGTGCAC	GGG	hg38|-chr12:49185974-49185996	NM_001270399.1 (Exon4), NM_001270400.1 (Exon4), NM_006009.3 (Exon4), NM_001270399.1 (Exon4), NM_001270400.1 (Exon4), NM_006009.3 (Exon4)
Plate 2	D06	CM-005320-03	LRRK1	79705	ATGCGGCCATCAAGTCAGGT	GGG	hg38|+chr15:100988796-100988818	NM_024652 (Exon5)
Plate 2	D07	CM-020108-01	FSCN2	25794	CCGGCTCACGCTCAGCAGGT	GGG	hg38|-chr17:81528953-81528975	NM_012418 (Exon1), NM_001077182 (Exon1)
Plate 2	D08	CM-018591-01	STARD3NL	83930	GACATGGAGAACGCTCTCAC	CGG	hg38|+chr7:38207523-38207545	NM_032016.3 (Exon2)
Plate 2	D09	CM-185822-03	CCDC166	100130274	TACTGCGCGCGCTCCGATAG	CGG	hg38|+chr8:143708012-143708034	NM_001162914 (Exon1)
Plate 2	D10	CM-027188-02	AWAT2	158835	CACGTCCATAGAAAGCACAA	GGG	hg38|+chrX:70042244-70042266	NM_001002254 (Exon6)
Plate 2	D11	CM-003797-03	PANK2	80025	ACAAACGGGTCACAGGTACT	AGG	hg38|+chr20:3910809-3910831	NM_024960 (Exon3), NM_153640 (Exon3), NM_153638 (Exon3)
Plate 2	D12	CM-017312-01	PLPP3	8613	GCAGCACTCTATAAGCAAGT	GGG	hg38|-chr1:56524460-56524482	NM_003713.4 (Exon3)
Plate 2	D13	CM-020394-01	ADI1	55256	CGGTTGTACGCTGTCCACAC	CGG	hg38|+chr2:3499024-3499046	NM_018269.3 (Exon4), NM_001306077.1 (Exon4)
Plate 2	D14	CM-015771-01	G0S2	50486	GCCGAGCACCACGCCGAAGA	GGG	hg38|-chr1:209675785-209675807	NM_015714.3 (Exon2)
Plate 2	D15	CM-010110-01	PLA2G5	5322	CAATGATCGAGAAGGTGACA	GGG	hg38|+chr1:20086122-20086144	NM_000929.2 (Exon3)
Plate 2	D16	CM-013574-03	MRPL36	64979	TGACGACTGAGATAGAGCAG	AGG	hg38|+chr5:1798880-1798902	NM_032479.3 (Exon2)
Plate 2	D17	CM-003154-02	MATK	4145	CTGGGCGTGATCCTGCACCA	GGG	hg38|-chr19:3779564-3779586	NM_002378 (Exon10), NM_139355 (Exon10), NM_139354 (Exon9)
Plate 2	D18	CM-020744-02	PSORS1C2	170680	TGAGGAGGATCCGTTCTAGG	CGG	hg38|+chr6:31138084-31138106	NM_014069.2 (Exon2)
Plate 2	D19	CM-024166-01	FITM2	128486	TCCAACATCGAACACTACAC	GGG	hg38|-chr20:44307058-44307080	NM_001080472 (Exon2)
Plate 2	D20	CM-017748-02	OTOP1	133060	TATGCACTGAATGGGTGACT	GGG	hg38|+chr4:4212879-4212901	NM_177998 (Exon2)
Plate 2	D21	CM-027257-03	C19orf35	374872	CGAGGTTCCAGAGCGCACGG	TGG	hg38|-chr19:2276315-2276337	NM_198532.2 (Exon4)
Plate 2	D22	CM-016391-01	TRUB1	142940	GCATGTTCTTCTAGCGTAAA	TGG	hg38|-chr10:114975173-114975195	NM_139169.4 (Exon8), NM_139169.4 (Exon8)
Plate 2	D23	CM-017404-03	FBXO18	84893	CTGCGTGAGATAGAAGACGT	GGG	hg38|-chr10:5918456-5918478	NM_001258452 (Exon13), NM_178150 (Exon13), NM_032807 (Exon14), NM_001258453 (Exon14)
Plate 2	E02	CM-010330-03	PAFAH1B1	5048	ATGATCTCCATTGGGCATGA	TGG	hg38|-chr17:2672682-2672704	NM_000430.3 (Exon7)
Plate 2	E03	CM-018791-01	CNOT8	9337	CTGATCAGTTGGATTTGCAG	AGG	hg38|+chr5:154872560-154872582	NM_001301073.1 (Exon6), NM_001301074.1 (Exon5), NM_001301086.1 (Exon4), NM_004779.5 (Exon6), NM_001301075.1 (Exon5), NM_001301077.1 (Exon6), NM_001301083.1 (Exon4), NM_001301080.1 (Exon5), NM_001301082.1 (Exon5), NM_001301073.1 (Exon6), NM_001301074.1 (Exon5), NM_001301086.1 (Exon4), NM_004779.5 (Exon6), NM_001301075.1 (Exon5), NM_001301077.1 (Exon6), NM_001301083.1 (Exon4), NM_001301080.1 (Exon5…
Plate 2	E04	CM-011989-01	CALB1	793	CTTTGCAGGAAGTGGTTACC	TGG	hg38|-chr8:90082088-90082110	NM_004929.3 (Exon2)
Plate 2	E05	CM-015909-02	SRSF7	6432	AGGATCTTCGAATTCCACAA	AGG	hg38|+chr2:38750052-38750074	NM_001195446.1 (Exon2), NM_001031684.2 (Exon2)
Plate 2	E06	CM-007996-03	IL7R	3575	GATCAATAATAGCTCAGGTA	AGG	hg38|+chr5:35873632-35873654	NM_002185.3 (Exon5)
Plate 2	E07	CM-020653-03	EIF2B2	8892	AAATGGCTCGGGAGACCCTA	GGG	hg38|+chr14:75003088-75003110	NM_014239 (Exon1), NM_014239.3 (Exon1)
Plate 2	E08	CM-032247-02	USP51	158880	CTATGGTGGTAGAAACACTA	TGG	hg38|+chrX:55487415-55487437	NM_201286 (Exon2)
Plate 2	E09	CM-004501-03	MCL1	4170	TCGGACTCAACCTCTACTGT	GGG	hg38|-chr1:150579480-150579502	NM_021960.4 (Exon1), NM_001197320.1 (Exon2), NM_001197320.1 (Exon1), NM_182763.2 (Exon1)
Plate 2	E10	CM-021346-02	ZNF232	7775	TGTGATTCCACTTCAGTAAT	GGG	hg38|+chr17:5106431-5106453	NM_014519.2 (Exon5)
Plate 2	E11	CM-003184-01	YES1	7525	TCATATCCTGCTGGTTTAAC	AGG	hg38|-chr18:756556-756578	NM_005433.3 (Exon2)
Plate 2	E12	CM-020779-02	CDC37L1	55664	TATAGATCCAACACCAGAAT	GGG	hg38|-chr9:4701982-4702004	NM_017913.3 (Exon6)
Plate 2	E13	CM-023898-02	ATP8B3	148229	GATGGTCGCCACGCACAGGG	CGG	hg38|+chr19:1785250-1785272	NM_138813 (Exon27), NM_001178002 (Exon27), NR_047593 (Exon27)
Plate 2	E14	CM-013574-02	MRPL36	64979	GCTCTATCTCAGTCGTCACA	CGG	hg38|-chr5:1798875-1798897	NM_032479.3 (Exon2)
Plate 2	E15	CM-184006-02	FLJ45513	729220	CATGGACAGTCCTGCATGGT	GGG	hg38|-chr17:49847042-49847064	NM_001242791 (Exon3)
Plate 2	E16	CM-027197-03	SOCS7	30837	CTGCTCGGATGGGAGCAATC	CGG	hg38|-chr17:38366297-38366319	NM_014598.3 (Exon5)
Plate 2	E17	CM-016345-02	NEIL2	252969	AGCCTGGCCTAGAGCTTCTA	AGG	hg38|-chr8:11783328-11783350	NM_145043 (Exon4), NM_001135748 (Exon4), NM_001135747 (Exon3), NM_001135746 (Exon4)
