# Supplementary material for: A multiparametric anti-aging CRISPR screen uncovers a role for BAF in protein synthesis regulation
Source: Nat Commun. 2025 Feb 16;16:1681. doi: 10.1038/s41467-025-56916-5 (PMC11830792; doi:10.1038/s41467-025-56916-5)
Supplement: Supplementary file 9 — Supplementary Data 6 [file 41467_2025_56916_MOESM9_ESM.xlsx]

## Sheet: Validation repeats 1 and 2
Table S10. Validation screen results. Data for all the phenotypes are listed for each crRNA sequence assayed as wel as for non-targeting (NT) and WT control wells. For repeat 3 (sheet 2) only valid wells are listed. Aggregated z-scores (sheet 3) were used to define hits.
	Gene Symbol	Micronuclei frequency (%) repeat 1	NE bleb frequency (%) repeat 1	Nuclear P2A repeat 1	Emerin N:C ratio repeat 1	Micronuclei frequency (%) repeat 2	NE bleb frequency (%) repeat 2	Nuclear P2A repeat 2	Emerin N:C ratio repeat 2
NGPS2_cell_line.1	NRK	31.9343	18.677	1.32611	1.0099	36.7201	18.9621	1.29372	0.917925
NGPS2_cell_line.2	HSBP1L1	33.7413	22.5577	1.34493	1.15715	32.23	18.7614	1.27116	1.21436
NGPS2_cell_line.3	SEC13	42.6497	23.8189	1.27253	1.32926	45.3008	21.5867	1.20493	1.38926
NGPS2_cell_line.4	GOLGA1	36.3462	21.7926	1.33294	1.15571	34.9736	17.8503	1.25217	0.952818
NGPS2_cell_line.5	NRK	35.8209	20.2381	1.30942	1.09797	33.3333	17.9688	1.29624	1.07909
NGPS2_cell_line.6	WDR44	35.7782	20.0375	1.31671	1.12463	32.1495	15.4562	1.2754	1.05453
NGPS2_cell_line.7	ZNF232	41.2758	19.0647	1.30774	1.08753	37.7495	17.9641	1.27437	1.10442
NGPS2_cell_line.8	PANK2	40.708	21.1215	1.33116	1.16103	36.0225	15.0763	1.23788	1.25796
NGPS2_cell_line.9	BIRC6	30.3571	17.4632	1.31799	1.09344	32.6203	16.2	1.27589	1.23738
NGPS2_cell_line.10	DMTF1	34.3013	18.4891	1.30387	1.21029	35.8025	15.2941	1.29211	1.14259
NGPS2_cell_line.11	TRUB1	36.7089	16.844	1.30093	1.07912	36.1111	16.7857	1.28532	1.21272
NGPS2_cell_line.12	CAPN10	32.1555	18.9655	1.31015	1.11816	31.0835	14.0569	1.28199	1.05956
NGPS2_cell_line.13	RPL13	29.623	17.4954	1.29706	1.50094	34.1137	15.1261	1.32171	1.71946
NGPS2_cell_line.14	RPL10	31.5789	20.5556	1.31104	1.49095	23.0189	11.3082	1.29153	1.73665
NGPS2_cell_line.15	VPS16	34.7741	19.434	1.33388	1.12718	25.046	17.2	1.29778	0.919003
NGPS2_cell_line.16	DPH1	33.2714	17.495	1.31205	1.13299	22.243	20.2381	1.33217	0.678388
NGPS2_cell_line.17	ADI1	35.0394	18.2171	1.31606	1.21956	31.8182	17.4312	1.26589	1.26786
NGPS2_cell_line.18	RPL37A	33.3966	21.5867	1.3093	1.42881	36.1781	15.9737	1.27361	1.72703
NGPS2_cell_line.19	PSMD14	30.2554	16.4009	1.29365	1.29446	23.1707	9.90099	1.28079	1.50645
NGPS2_cell_line.20	PALD1	37.4753	20.8772	1.29513	1.26534	35.3261	17.3989	1.24835	1.29503
NGPS2_cell_line.21	FITM2	29.4872	17.7817	1.30109	1.25438	35.7664	14.611	1.26594	1.27657
NGPS2_cell_line.22	PLA2G5	38.0702	19.8594	1.32484	1.23268	34.4633	17.3258	1.28238	1.29181
NGPS2_cell_line.23	CCT3	34.6067	20.1681	1.38489	1.00101	34.3643	14.6789	1.30173	1.24072
NGPS2_cell_line.24	SLC50A1	36.3636	20.6049	1.31907	1.05714	33.6898	16.9261	1.25519	1.05906
NGPS2_cell_line.25	SEC16A	31.1304	16.4729	1.32946	0.902738	27.9438	9.76909	1.24883	0.98423
NGPS2_cell_line.26	GTPBP4	30.7087	22.2628	1.33363	1.45642	27.0718	15.7009	1.25987	1.68384
NGPS2_cell_line.27	POLR2A	33.5807	19.7216	1.31789	1.21367	34.2711	15.7556	1.30884	1.42056
NGPS2_cell_line.28	RPL37A	32.1818	24.8	1.33336	1.47358	25.2033	14.9144	1.25982	1.72264
NGPS2_cell_line.29	VPS16	32.5664	17.6692	1.35524	0.994511	32.681	14.0417	1.28211	1.17685
NGPS2_cell_line.30	GPR132	33.935	18.2301	1.3077	1.10627	27.3551	13.9147	1.22832	1.21988
NGPS2_cell_line.31	NKX1-2	41.3669	21.9653	1.33001	1.06975	32.1495	16.5725	1.2667	1.23707
NGPS2_cell_line.32	ACVR2A	33.3922	13.1332	1.31267	1.05459	27.8388	12.9944	1.24701	1.32953
NGPS2_cell_line.33	HIGD2A	34.9328	19.1882	1.32073	1.02308	39.1941	16.7254	1.26295	1.15431
NGPS2_cell_line.34	SON	38.1038	16.609	1.31218	1.10031	38.4615	15.3558	1.26683	1.25606
NGPS2_cell_line.35	TRNT1	42.5197	23.4592	1.35187	1.10167	37.5	16.9524	1.2303	1.35722
NGPS2_cell_line.36	TADA1	34.3811	17.7656	1.29429	1.06912	32.3105	17.6817	1.27161	1.16555
NGPS2_cell_line.37	MAEA	35.4049	19.823	1.3555	1.12537	33.0922	15.993	1.29494	1.32612
NGPS2_cell_line.38	PSMC6	36.4341	21.9331	1.33275	1.14338	36.2694	19.2534	1.27265	1.26783
NGPS2_cell_line.39	EBLN1	39.0071	21.5501	1.34505	1.17149	29.9652	15.4143	1.27721	1.35038
NGPS2_cell_line.40	SRSF7	43.9623	16.8498	1.29396	1.04837	45.3737	19.7053	1.26544	1.27297
NGPS2_cell_line.41	RPS3A	29.845	20.2578	1.31873	1.58206	25.6098	12.2249	1.27076	1.76201
NGPS2_cell_line.42	ANAPC2	36.4641	17.9856	1.31744	1.33049	30.9302	12.5	1.29295	1.56018
NGPS2_cell_line.43	PF4	33.7232	18.0583	1.29834	1.11537	29.6501	11.3725	1.26657	1.3202
NGPS2_cell_line.44	NEMP2	37.138	22.5865	1.29657	1.21469	34.9291	15.1697	1.27898	1.18075
NGPS2_cell_line.45	MCL1	30.8748	15.8824	1.2555	1.02259	27.9843	10.7884	1.2206	1.30812
NGPS2_cell_line.46	NUP85	35.4582	19.8516	1.31324	0.925429	45.8988	26.6402	1.21789	1.13146
NGPS2_cell_line.47	CCDC106	35.3791	21.5238	1.31985	1.01681	30.6452	18.0832	1.27489	1.02692
NGPS2_cell_line.48	WDR44	37.5661	19.5767	1.31594	1.03687	36.3971	14.6617	1.28545	1.18819
NGPS2_cell_line.49	CNOT8	38.5841	18.2759	1.30474	1.03818	32.6568	18.0791	1.2605	1.17093
NGPS2_cell_line.50	GOLGA1	33.8521	19.0391	1.31488	1.03852	37.6623	13.7803	1.27629	1.02423
NGPS2_cell_line.51	AHCTF1	37.0874	20.0382	1.27607	1.15833	45.9459	22.2535	1.22595	1.56981
NGPS2_cell_line.52	NUP85	44.5489	23.6581	1.30155	1.21519	37.7246	19.6429	1.22735	1.31848
NGPS2_cell_line.53	AICDA	33.9254	17.9756	1.30469	1.0434	33.7545	9.82659	1.21146	1.25265
NGPS2_cell_line.54	ZFAND2B	33.3935	19.0945	1.30468	1.09023	34.1865	16.7247	1.27576	1.08466
NGPS2_cell_line.55	USP51	34.2056	20.531	1.32437	1.02629	34.9745	16.8297	1.26884	1.09858
NGPS2_cell_line.56	RNF214	35.4561	17.8108	1.31885	1.09711	32.6679	16.2791	1.26498	1.17064
NGPS2_cell_line.57	EPHX3	34.714	18.5468	1.31153	0.99738	35.2941	16.2162	1.25043	1.15884
NGPS2_cell_line.58	NUP62CL	38.4758	20.3125	1.37067	1.12045	25.974	11.0039	1.26169	1.16533
NGPS2_cell_line.59	AICDA	34.3689	19.4499	1.31583	1.06933	31.8815	15.547	1.26816	1.24629
NGPS2_cell_line.60	TRUB1	34.749	21.7054	1.3587	1.03754	35.524	14.7826	1.28088	1.22982
NGPS2_cell_line.61	TRABD	35.6757	20.7294	1.30714	1.03225	31.5094	14.6947	1.2562	1.1339
NGPS2_cell_line.62	ZFP1	35.8657	19.0945	1.35466	1.07029	32.0965	13.2812	1.25677	1.28234
NGPS2_cell_line.63	TRABD	31.5603	20.5479	1.3214	1.0474	31.6637	15.2778	1.26446	1.09622
NGPS2_cell_line.64	SEC16A	32.6642	19.5312	1.32253	1.0712	28.1437	13.6364	1.28581	1.03596
NGPS2_cell_line.65	G0S2	36.8317	20.4461	1.32799	1.15984	35.9712	17.4775	1.27379	1.23112
NGPS2_cell_line.66	DPH1	32.5744	21.0728	1.33052	1.12053	33.8583	16.7954	1.29598	1.26435
NGPS2_cell_line.67	GLIS3	30.4114	17.5097	1.32708	1.01542	29.6786	13.2486	1.24143	0.939232
NGPS2_cell_line.68	IL7R	35.0365	20	1.33208	1.04566	34.6821	18.3274	1.30146	0.97671
NGPS2_cell_line.69	E2F8	34.3693	21.8	1.31439	1.0665	30.9665	15.9393	1.2747	1.16621
NGPS2_cell_line.70	AHCTF1	39.5522	22.028	1.25211	1.18501	43.9216	21.7311	1.23317	1.21858
NGPS2_cell_line.71	ATP8B3	33.0998	20.2677	1.32204	1.05509	34.9802	15.2344	1.2402	1.13879
NGPS2_cell_line.72	SLC50A1	38.6207	21.3235	1.29846	1.02984	37.7982	17.4257	1.24939	1.02214
NGPS2_cell_line.73	TBXA2R	36.8696	16.0232	1.30929	1.09818	36.1111	14.5349	1.2592	1.06566
NGPS2_cell_line.74	CDC34	34.9301	17.9211	1.32285	1.03563	33.5283	16.0784	1.24457	1.31007
NGPS2_cell_line.75	AFF1	31.9444	16.7883	1.31025	1.0569	37.0874	14.0794	1.24699	1.29142
NGPS2_cell_line.76	TADA1	39	19.8148	1.31402	0.937109	38.6121	18.8948	1.25482	1.07654
NGPS2_cell_line.77	METTL22	40.4293	21.2389	1.36939	0.906846	33.1384	12.0459	1.26429	1.05621
NGPS2_cell_line.78	CEP126	34.5703	17.2161	1.31918	1.12961	33.4545	14.0115	1.23901	1.28282
NGPS2_cell_line.79	LRRC14	37.037	17.4603	1.33065	1.13882	31.2377	12.7072	1.24598	1.22988
NGPS2_cell_line.80	ZFP1	33.8235	17.9443	1.35291	1.06974	41.5879	15.7609	1.255	1.26799
NGPS2_cell_line.81	PLK5	34.0782	14.8362	1.32753	1.15146	37.4	18.4701	1.27463	1.12787
NGPS2_cell_line.82	PSMD7	31.1412	13.8716	1.30826	1.34134	18.9964	7.01754	1.27736	1.40731
NGPS2_cell_line.83	NEMP2	39.02	20.3478	1.32974	1.043	37.7622	17.7388	1.26414	1.13976
NGPS2_cell_line.84	EBLN1	38.574	19.292	1.31962	1.27382	31.8584	13.0841	1.26243	1.28456
NGPS2_cell_line.85	LRRC14	37.9928	21.9466	1.35428	1.10031	40.9259	17.4603	1.28645	1.16862
NGPS2_cell_line.86	EPHX3	34.2857	20.229	1.31641	1.06857	37.0567	19.7393	1.3002	1.09569
NGPS2_cell_line.87	YES1	32.4607	15.9763	1.31351	1.21534	32.737	17.4	1.27598	1.09707
NGPS2_cell_line.88	TLR3	36.3636	18.9873	1.34954	1.09175	31.1475	16.0542	1.31243	1.13187
NGPS2_cell_line.89	KCTD11	33.7478	16.8242	1.28984	0.964892	37.2549	19.2793	1.3004	1.07064
NGPS2_cell_line.90	POLR3K	32.9114	18.2524	1.35252	1.12986	29.4922	15.2985	1.2946	1.11024
NGPS2_cell_line.91	PALD1	41.1874	21.3861	1.31913	1.0733	35.6383	18.4162	1.25951	1.13745
NGPS2_cell_line.92	COMMD2	42.6036	24.2701	1.34286	1.16794	37.9249	17.2973	1.2908	1.09186
NGPS2_cell_line.93	CCT3	39.7388	19.5918	1.33455	1.13944	33.7989	16.7273	1.32848	1.11106
NGPS2_cell_line.94	NUP160	40.2504	23.9437	1.23394	1.52945	34.7938	20.679	1.23745	1.50682
NGPS2_cell_line.95	C19orf35	31.5978	16.6	1.30199	1.10045	36.5108	16.7598	1.26259	1.17426
NGPS2_cell_line.96	YES1	32.2	19.5029	1.32088	1.04778	34.6642	14.7573	1.28518	1.07168
NGPS2_cell_line.97	PPM1E	34.6863	18.0297	1.30762	1.15513	39.7004	17.3993	1.26974	1.16746
NGPS2_cell_line.98	DDR2	37.9371	23.6559	1.30847	1.12665	32.5	13.9887	1.22175	1.17406
NGPS2_cell_line.99	MAGEA3	35.5717	21.0317	1.33854	1.06349	30.5755	15.942	1.27654	1.14869
NGPS2_cell_line.100	HIGD2A	42.3358	21.0619	1.30227	1.13155	38.5435	17.9537	1.23795	1.25449
NGPS2_cell_line.101	BIRC6	39.8496	18.1329	1.29175	1.07838	41.109	16.1468	1.25145	1.29243
NGPS2_cell_line.102	RAN	21.8978	14.6199	1.33444	1.66086	8.28729	1.35135	1.31162	1.88107
NGPS2_cell_line.103	CDC34	37.4101	22.4609	1.32045	1.26905	39.1061	17.658	1.30219	1.19314
NGPS2_cell_line.104	TP53	37.8218	18.3556	1.28614	1.15354	34.5826	14.741	1.22138	1.30986
NGPS2_cell_line.105	SLC50A1	37.2277	20.2555	1.28763	1.16564	40.7207	18.3929	1.25354	1.21565
NGPS2_cell_line.106	COMMD2	39.7233	19.5122	1.33929	1.1131	30.0366	13.0435	1.23572	1.30504
NGPS2_cell_line.107	STARD3NL	39.1221	22.0401	1.3222	1.11511	40.1042	18.9453	1.27892	1.18067
NGPS2_cell_line.108	CALB1	33.7812	18.9036	1.3357	1.09746	36.4621	18.1818	1.2625	1.22734
NGPS2_cell_line.109	CDC37L1	37.3898	21.8147	1.31739	1.13141	36.3803	18.9531	1.28753	1.29683
NGPS2_cell_line.110	ZFP1	36.9676	20.0355	1.31488	1.23626	40.3197	18.0791	1.32061	1.17278
NGPS2_cell_line.111	CCT3	40.3162	22.7006	1.29808	1.09515	38.6404	18.2418	1.27537	1.09229
NGPS2_cell_line.112	REPS2	37.3518	19.3487	1.33603	0.978835	38.9764	20.3883	1.37616	1.44389
NGPS2_cell_line.113	TMEM251	37.7049	18.9036	1.33852	1.03709	36.4662	19.8895	1.26691	1.0256
NGPS2_cell_line.114	RPL37A	36.8519	21.3084	1.303	1.28133	33.9823	16.8279	1.26699	1.38235
NGPS2_cell_line.115	SEC13	38.189	22.9907	1.32601	1.01877	39.1137	16.7619	1.2528	1.14904
NGPS2_cell_line.116	RPL12	27.9843	18.6321	1.29658	1.72709	26.0563	9.95671	1.27827	1.8033
NGPS2_cell_line.117	TMEM257	39.8876	19.1489	1.30753	1.01935	44.8905	22.0149	1.25945	1.01106
NGPS2_cell_line.118	RAN	16.6023	13.1004	1.29952	1.80983	18.3007	3.96825	1.30191	1.69797
NGPS2_cell_line.119	TMEM257	35.5641	19.4595	1.31971	1.26001	34.3696	15.0943	1.27814	1.0508
NGPS2_cell_line.120	TLR3	33.7413	16.9884	1.32429	1.00976	33.0909	16.1049	1.2478	1.12207
NGPS2_cell_line.121	GPR132	38	16.8317	1.32878	1.0005	33.7917	17.8926	1.29376	0.982252
NGPS2_cell_line.122	FBXO18	34.629	19.2644	1.31297	1.16133	33.2162	10.1064	1.2602	1.08798
NGPS2_cell_line.123	TLR3	34.0949	17.0498	1.31686	1.13395	33.1395	12.611	1.23799	1.2972
NGPS2_cell_line.124	FAM222A	34.0952	17.0642	1.31406	1.13544	32.2068	14.8077	1.24165	1.41541
NGPS2_cell_line.125	PSMC6	30.8351	19.797	1.307	1.43919	20.4969	8.76494	1.32285	1.504
NGPS2_cell_line.126	TBXA2R	29.913	17.3258	1.29053	1.20268	29.3785	13.0672	1.25809	1.3084
NGPS2_cell_line.127	CDC37L1	35.7268	18.9084	1.30336	1.23987	35.3846	18.5874	1.27999	1.11746
NGPS2_cell_line.128	C10orf67	39.4828	20.0704	1.30047	1.16004	34.127	14.3885	1.24256	1.27721
NGPS2_cell_line.129	TMEM251	39.2079	18.0769	1.30372	1.24856	41.1439	20	1.30174	1.08436
NGPS2_cell_line.130	MATK	33.9768	18.9873	1.3444	1.04379	32.4653	14.5833	1.25963	1.26192
NGPS2_cell_line.131	ITGAV	36.2429	19.5531	1.32403	1.24579	31.1069	16.0142	1.28676	1.2207
NGPS2_cell_line.132	GPR132	37.1479	17.0923	1.29798	1.22881	34.6642	20.6655	1.34125	1.10244
NGPS2_cell_line.133	FBXW10	36.9403	16.1736	1.33791	1.14319	36.5591	17.4257	1.28696	1.07466
NGPS2_cell_line.134	GLIS3	37.7495	21.7054	1.33034	1.1737	38.4755	17.6796	1.24952	1.07387
NGPS2_cell_line.135	NUP62CL	34.4891	17.4168	1.32796	1.09442	28.2443	15.5797	1.28201	1.20336
NGPS2_cell_line.136	TRABD	37.8585	17.7391	1.34531	1.12745	37.613	15.8929	1.26764	1.19118
NGPS2_cell_line.137	LRRK1	34.6552	19.1011	1.33808	1.11295	33.0224	15.342	1.25885	1.18692
NGPS2_cell_line.138	RNF144A	46.0227	22.3827	1.33202	1.02693	42.3853	20.6767	1.27023	1.23458
NGPS2_cell_line.139	DPH1	35.8696	19.4932	1.31735	1.02457	32.8546	17.6	1.25619	1.21985
NGPS2_cell_line.140	DISP3	37.4101	18.618	1.34586	1.07815	33.1502	16.4835	1.26732	1.12453
NGPS2_cell_line.141	SMYD2	37.0497	23.4733	1.31053	1.05068	34.4507	16.6983	1.25091	1.0905
NGPS2_cell_line.142	KCNG1	34.3693	18.6538	1.30003	1.0958	30.8772	14.6789	1.26879	1.1984
NGPS2_cell_line.143	PF4	37.6083	18.3178	1.3116	1.20239	40.3315	17.0825	1.2484	1.26524
NGPS2_cell_line.144	C19orf35	36.1314	20.0717	1.30415	1.09997	30.7836	15	1.26344	1.06821
NGPS2_cell_line.145	FLJ45513	35.1085	19.3841	1.31549	1.18831	38.6	18.1979	1.26889	1.04025
NGPS2_cell_line.146	HIPK3	35.4895	18.8172	1.3029	1.18726	41.982	20.2729	1.29522	1.13766
NGPS2_cell_line.147	RPS3A	32.3353	20.8103	1.31676	1.44193	28.9017	14.6998	1.2636	1.81812
NGPS2_cell_line.148	TCF23	43.2188	19.4932	1.31623	1.05301	38.6408	16.341	1.27131	1.21657
NGPS2_cell_line.149	MAEA	36.2764	18.3824	1.32556	1.13777	32.4373	15.1013	1.26168	1.19326
NGPS2_cell_line.150	CPNE5	44.1584	19.3738	1.32751	1.15987	39.802	16.2963	1.26466	1.19056
NGPS2_cell_line.151	NPB	34.6939	20.2509	1.30246	1.20998	28.0357	14.8218	1.25497	1.29276
NGPS2_cell_line.152	RPL12	30.7107	10.625	1.28496	1.84175	28.1437	12.0968	1.30945	2.01746
NGPS2_cell_line.153	HIGD2A	36.2816	21.8075	1.34438	1.17968	36.1059	18.1989	1.28776	1.29586
NGPS2_cell_line.154	TP53	57.3705	31.7291	1.31167	1.31881	77.1429	47.9695	1.32494	1.29957
NGPS2_cell_line.155	SMU1	31.2364	16.4384	1.41169	1.39322	35.3535	21.4765	1.49374	1.56536
NGPS2_cell_line.156	HIPK3	37.7734	18.8679	1.32291	1.11745	37.1841	19.2843	1.30809	1.0437
NGPS2_cell_line.157	RNF144A	37.6448	21.9561	1.32185	1.17201	37.613	14.4509	1.24192	1.19473
NGPS2_cell_line.158	ACVR2A	41.6058	22.2664	1.32211	1.1029	41.5584	20.229	1.28365	1.02691
NGPS2_cell_line.159	EIF3B	25.5952	13.4078	1.29655	1.51734	15.9322	4.29185	1.30232	1.78072
NGPS2_cell_line.160	MAGEA3	40.1473	20.6	1.32016	1.07781	32.3587	15.8513	1.29749	0.904102
NGPS2_cell_line.161	FBXO18	38.3333	20.412	1.35429	1.06066	33.2149	13.578	1.2545	1.08362
NGPS2_cell_line.162	EIF2B2	36.6483	16.9708	1.33278	1.20209	33.0341	16.1818	1.26662	1.15876
NGPS2_cell_line.163	LHFPL5	36.5759	19.8842	1.28213	1.21658	34.5486	16.1404	1.26483	1.06391
NGPS2_cell_line.164	KCTD11	34.1751	19.0751	1.30981	1.20735	32.5175	13.4766	1.26338	1.11244
NGPS2_cell_line.165	CEP126	38.8686	21.7822	1.32819	1.12287	31.2614	14.7482	1.26772	1.02383
NGPS2_cell_line.166	RNF214	37.4322	18.7719	1.34103	1.10617	41.7769	17.7388	1.253	1.18469
NGPS2_cell_line.167	DPCR1	36.4522	19.1288	1.30973	1.25667	35.4093	11.9923	1.25783	1.05458
NGPS2_cell_line.168	AFF1	39.2473	18.3953	1.31964	1.17611	42.2735	16.2749	1.26305	1.11233
NGPS2_cell_line.169	AWAT2	37	18.2156	1.31323	1.10727	33.7545	16.25	1.27067	1.18623
NGPS2_cell_line.170	REPS2	34.9727	17.1315	1.32369	1.21786	33.2724	12.6679	1.2623	1.23475
NGPS2_cell_line.171	USP51	35.6364	17.2232	1.31851	1.17022	39.8964	19.9643	1.29518	1.2075
NGPS2_cell_line.172	KCNG1	33.157	21.5909	1.31525	1.12168	35.305	16.4179	1.27109	1.16223
NGPS2_cell_line.173	WDR44	33.8739	15.3551	1.32627	1.11757	34.9624	11.71	1.23913	1.14314
NGPS2_cell_line.174	SLC9A3R2	34.8214	21.3028	1.3101	1.11063	33.5821	14.6568	1.25871	1.36295
NGPS2_cell_line.175	HSBP1L1	32.233	21.7973	1.3467	1.169	30.5506	15.4955	1.28422	1.20076
NGPS2_cell_line.176	PLK5	30.6195	18.75	1.30112	1.30031	32.1881	17.5299	1.3048	1.16526
NGPS2_cell_line.177	PGLS	33.0341	20	1.32979	1.04663	38.3268	14.4814	1.28436	1.15092
NGPS2_cell_line.178	C10orf67	38.9565	19.1617	1.31836	1.18814	31.028	17.8771	1.26585	1.17892
NGPS2_cell_line.179	KCTD11	37.3002	20.6759	1.33605	1.05242	30.4042	15.8537	1.24273	1.11953
NGPS2_cell_line.180	SLC9A3R2	37.2414	19.4882	1.31333	1.10472	35.5932	14.6026	1.26543	1.00327
NGPS2_cell_line.181	SLC39A3	32.1799	19.0566	1.31596	1.17993	28.4698	12.2263	1.24066	1.0882
NGPS2_cell_line.182	MSI1	37.1058	18.1172	1.33136	1.03453	34.2541	14.0713	1.23741	1.02684
NGPS2_cell_line.183	TUBA1A	41.2451	22.8407	1.28859	1.21152	36.9942	18.1818	1.30527	1.43218
NGPS2_cell_line.184	STARD3NL	39.2924	17.5439	1.33992	1.05498	35.2834	15.343	1.28682	0.880564
NGPS2_cell_line.185	MSI1	41.1449	19	1.3481	1.15315	32.3894	11.257	1.2287	1.13887
NGPS2_cell_line.186	ZNF232	40.396	23.8889	1.31857	1.18573	35.5641	15.2964	1.25662	1.12176
NGPS2_cell_line.187	CCDC166	35.5433	17.795	1.3106	1.08531	30.1741	13.1631	1.2316	1.22654
NGPS2_cell_line.188	TRNT1	36.2637	20.2873	1.35499	1.01959	35.4839	15.5357	1.273	1.1419
NGPS2_cell_line.189	RNF144A	37.037	18.3594	1.30281	1.1973	32.2993	15.625	1.23752	1.22491
NGPS2_cell_line.190	ACVR2A	33.1023	17.6015	1.29643	1.19417	32.967	13.0081	1.21803	1.57057
NGPS2_cell_line.191	CNOT8	33.9552	18.6139	1.30282	1.13106	35.7553	15.87	1.25396	1.11975
NGPS2_cell_line.192	METTL22	37.3239	19.2308	1.31126	1.18994	28.6765	16.8651	1.26841	1.04329
NGPS2_cell_line.193	SEC16A	26.9006	15.3285	1.27697	1.04613	36.7387	14.6643	1.27292	1.02709
NGPS2_cell_line.194	CCDC106	39.5085	23.1579	1.34356	1.13236	37.8378	18.2143	1.26994	1.1905
NGPS2_cell_line.195	LARP4B	34.2007	15.6	1.3075	1.22027	28.2946	13.6015	1.25401	1.16101
NGPS2_cell_line.196	RAN	40.5455	20.3922	1.32406	1.24791	36.3128	18.7984	1.24928	1.51864
NGPS2_cell_line.197	FBXW10	35.4497	19.5777	1.31762	1.25739	39.7436	18.2692	1.27374	1.12724
NGPS2_cell_line.198	E2F8	35.8974	19.6364	1.34295	1.30168	37.5427	18.4109	1.28326	1.23547
NGPS2_cell_line.199	FBXW10	41.844	20.3774	1.30434	1.05075	39.9202	17.0588	1.25861	1.11149
NGPS2_cell_line.200	HSBP1L1	34.5083	19.7211	1.3467	1.03438	31.4019	15.7588	1.27648	1.34925
NGPS2_cell_line.201	AHCTF1	45.0777	27.8195	1.26802	1.19159	41.573	23.3871	1.22214	1.36999
NGPS2_cell_line.202	SRSF7	42.2311	18.9493	1.30193	1.04316	36.6224	11.7424	1.25142	1.09747
NGPS2_cell_line.203	AWAT2	34.3525	21.6475	1.33699	1.2351	32.902	13.6106	1.28634	1.09415
NGPS2_cell_line.204	C10orf67	34.7748	25.3411	1.34083	1.12333	36.8836	12.6459	1.24823	1.13305
NGPS2_cell_line.205	PPM1E	41.4159	19.6565	1.33522	1.0976	38.4477	18.3971	1.25549	1.00056
NGPS2_cell_line.206	ITGAV	37.4765	21.4022	1.34416	1.05263	34.8057	16.9369	1.27689	1.06351
NGPS2_cell_line.207	DPCR1	37.0504	21.4286	1.3578	1.08686	31.016	12.6733	1.24136	1.06506
NGPS2_cell_line.208	FSCN2	37.9061	22.2635	1.3699	1.10478	45.5696	24.1758	1.33456	1.49145
NGPS2_cell_line.209	TMEM257	33.2008	19.2308	1.30155	1.03421	28.5464	11.976	1.25009	0.983169
NGPS2_cell_line.210	LRRK1	34.7913	16.9145	1.3109	1.1016	36.0308	13.3462	1.25521	1.17817
NGPS2_cell_line.211	ITGAV	36.8984	17.9688	1.30333	1.16546	29.511	11.9318	1.24759	1.19673
NGPS2_cell_line.212	SOCS7	41.2879	19.2748	1.34985	1.07273	42.3729	16.3603	1.25018	1.07948
NGPS2_cell_line.213	PAFAH1B1	43.4363	25.5869	1.32297	1.45683	39.6648	26.6212	1.26257	1.55625
NGPS2_cell_line.214	POLR3K	37.963	19.0855	1.32109	1.07459	37.1171	16.8157	1.27308	1.21546
NGPS2_cell_line.215	BOP1	33.7302	19.3246	1.32427	1.19473	35.8736	17.1598	1.27023	1.36893
NGPS2_cell_line.216	FAM222A	35.3846	20.8251	1.33172	1.21413	37.9859	16.3763	1.255	1.15327
NGPS2_cell_line.217	LRRC14	37.415	21.6912	1.33123	1.23486	32.8185	14.0873	1.2477	1.31803
NGPS2_cell_line.218	METTL22	35.5596	14.5383	1.31684	1.0861	35.1119	16.4683	1.27353	1.24911
NGPS2_cell_line.219	EIF3B	26.3374	12.4682	1.30676	1.80934	23.8356	10	1.28522	2.03676
NGPS2_cell_line.220	MIDN	37.5	19.115	1.32104	1.18717	33.2103	14.7874	1.28554	1.22282
NGPS2_cell_line.221	PSMD7	28.7791	13.8298	1.38011	1.30412	14.0625	10.101	1.28675	1.56192
NGPS2_cell_line.222	PRAC2	34.8057	14.4578	1.31703	1.12599	29.2279	10.9259	1.25129	1.29971
NGPS2_cell_line.223	DMTF1	33.1597	21.6514	1.3251	1.02887	30.7263	17.1053	1.28212	1.20538
NGPS2_cell_line.224	SLC39A3	35.5357	17.8707	1.32426	1.16436	33.3333	19.1939	1.29303	1.06677
NGPS2_cell_line.225	TUBA1A	35.7983	19.0751	1.30084	1.22769	34.8457	16.9202	1.24624	1.19813
NGPS2_cell_line.226	FOXP1	39.2308	22.1818	1.35327	1.21359	44.6771	17.6796	1.26983	1.12961
NGPS2_cell_line.227	NUP62CL	33.6331	18.9922	1.32168	1.12033	30.6931	10.8818	1.22509	1.33263
NGPS2_cell_line.228	FITM2	40	17.8832	1.33334	1.07996	39.7638	16.9261	1.25449	1.17777
NGPS2_cell_line.229	PLK5	36.4566	20.8984	1.32769	1.26856	45.9559	24.5455	1.32254	1.37374
NGPS2_cell_line.230	BOP1	33.6595	18.5328	1.31747	1.17399	30.597	16.2109	1.27769	1.36123
NGPS2_cell_line.231	EBLN1	39.7206	18.0198	1.29323	1.29807	31.0284	13.6106	1.2525	1.29264
NGPS2_cell_line.232	TCF23	37.2694	17.8846	1.33974	1.14489	36.4437	16.341	1.2875	1.17133
NGPS2_cell_line.233	CSTF2T	38.59	17.2816	1.34155	1.21905	36.0153	14.3137	1.24043	1.37125
NGPS2_cell_line.234	DPCR1	39.1534	21.9925	1.30131	1.14787	38.0783	13.1627	1.24457	1.4089
NGPS2_cell_line.235	GTF2H3	38.5036	18.0479	1.33874	1.2111	32.4226	18.1818	1.28754	1.14252
NGPS2_cell_line.236	NEMP2	38.8489	22.2656	1.31995	1.2734	34.3206	16.7323	1.27161	1.22335
NGPS2_cell_line.237	UNKL	33.5106	20.1058	1.33513	1.23048	30.2804	15.5268	1.28125	1.16786
NGPS2_cell_line.238	UNKL	34.8754	20.396	1.30782	1.15231	32.9181	12.4352	1.27062	1.18055
NGPS2_cell_line.239	AFF1	38.8215	19.403	1.33292	1.26888	38.1423	13.7809	1.24275	1.25622
NGPS2_cell_line.240	NPB	33.6397	14.4665	1.28423	1.17729	31.4848	16.4049	1.27376	1.18024
NGPS2_cell_line.241	PGLS	32.4	20.3488	1.30483	1.42242	28.7234	15.0538	1.25884	1.25648
NGPS2_cell_line.242	SMYD2	36.0134	18.3206	1.31807	1.39651	34.8673	15.7791	1.29121	1.30965
NGPS2_cell_line.243	CAPN10	27.9923	15.739	1.31438	1.14387	36.8821	17.2084	1.3199	0.55434
NGPS2_cell_line.244	CSTF2T	36.9261	20.7547	1.29613	1.08349	29.7913	20.428	1.31601	1.05422
NGPS2_cell_line.245	PSMD14	19.8675	13.0435	1.43965	1.36677	9.44882	5.05051	1.38538	1.30929
NGPS2_cell_line.246	REPS2	33.1046	20.4159	1.3226	1.10799	37.5	18.5687	1.27057	1.18524
NGPS2_cell_line.247	PPM1E	41.0359	19.5312	1.34079	1.2575	46.5753	21.1132	1.25723	1.26956
NGPS2_cell_line.248	CCDC106	33.4545	20.9581	1.33304	1.21709	34.7584	14.6209	1.27478	1.17385
NGPS2_cell_line.249	LARP4B	36.4261	20.7767	1.3093	1.24004	34.4828	15.0877	1.26122	1.22377
NGPS2_cell_line.250	OTOP1	32.0856	19.3487	1.322	1.15386	36.5631	22	1.27588	1.05232
NGPS2_cell_line.251	NKX1-2	38.247	21.2291	1.29774	1.09883	40.9594	17.3675	1.28759	1.03775
NGPS2_cell_line.252	DDR2	33.4	19.0128	1.33164	1.20142	38.7097	19.2377	1.27235	1.09167
NGPS2_cell_line.253	SEC13	44.7504	21.8045	1.27062	1.34627	39.4595	19.3246	1.20139	1.49898
NGPS2_cell_line.254	PLPP3	37.9374	18.4725	1.32509	1.18451	39.272	14.5709	1.24123	1.40935
NGPS2_cell_line.255	DDR2	39.7388	22.1601	1.31716	1.26681	30.373	13.5688	1.25138	1.08239
NGPS2_cell_line.256	NKX1-2	40.619	18.2524	1.32706	1.29063	40	16.129	1.25165	1.25924
NGPS2_cell_line.257	CDC34	41.4855	21.8254	1.33041	1.1795	45.4206	21.0909	1.29186	1.14864
NGPS2_cell_line.258	RPL12	20.7627	11.7225	1.27568	1.8713	18.4564	6.0241	1.2767	1.99355
NGPS2_cell_line.259	ANAPC2	37.6364	20.1566	1.38273	1.48087	37.7404	11.8012	1.31262	1.47463
NGPS2_cell_line.260	CAPN10	31.6	18.0479	1.28651	1.36105	33.4638	18.2	1.25913	1.31773
NGPS2_cell_line.261	MIDN	35.3704	16.8317	1.29523	1.36387	31.0225	15.4255	1.30248	1.24236
NGPS2_cell_line.262	TP53	34.8	18.0392	1.29944	1.20856	36.0958	18.6347	1.27478	1.2446
NGPS2_cell_line.263	G0S2	39.5548	18.1118	1.36562	1.15283	29.9283	15.035	1.2937	1.22493
NGPS2_cell_line.264	AICDA	36.1739	21.6165	1.33533	1.34397	36.1818	16.2427	1.27468	1.32408
NGPS2_cell_line.265	SON	39.8551	17.6577	1.29771	1.2311	40.4887	16.6355	1.23941	1.41461
NGPS2_cell_line.266	CALB1	33.6918	22.3969	1.29965	1.26025	37.6699	18.0812	1.28031	1.24139
NGPS2_cell_line.267	PSMD7	33.7104	21.6578	1.38738	1.42181	23.4657	7.72727	1.31479	1.3766
NGPS2_cell_line.268	OTOP1	52.8233	29.6296	1.32272	1.15054	54.4031	22.0907	1.25579	1.11826
NGPS2_cell_line.269	TBXA2R	29.1667	14.6825	1.30504	1.09559	37.5734	15.5009	1.27762	1.16217
NGPS2_cell_line.270	GTPBP4	31.0786	20.4724	1.33441	1.50054	23.622	15.4378	1.27527	1.8274
NGPS2_cell_line.271	RNF214	34.5309	22.7799	1.3298	1.18404	40.0756	15.6015	1.26994	1.10703
NGPS2_cell_line.272	FSCN2	35.3818	19.0972	1.30045	1.17333	33.8374	17.9245	1.28249	1.10988
NGPS2_cell_line.273	SLC9A3R2	29.3893	14.7748	1.30352	1.26413	33.8078	14.3426	1.28214	1.23926
NGPS2_cell_line.274	RPL10	26.9581	18.3007	1.29125	1.65632	23.2759	11.3757	1.24819	1.73771
NGPS2_cell_line.275	HIPK3	36.7273	18.985	1.33649	1.13687	36.414	13.8783	1.25666	1.32861
NGPS2_cell_line.276	FOXP1	33.1512	17.8082	1.32828	1.24514	34.4828	15.5819	1.25296	1.18395
NGPS2_cell_line.277	RPL13	23.9686	18.7919	1.30958	1.99721	23.8494	6.5	1.30598	2.30109
NGPS2_cell_line.278	RPL13	34.375	21.4689	1.31732	1.48699	28.2772	12.6068	1.24629	1.82506
NGPS2_cell_line.279	UNKL	41.3662	35.83	1.46335	1.19244	31.2727	15.2855	1.27041	1.25112
NGPS2_cell_line.280	LHFPL5	35.4839	20.6897	1.30221	1.42058	35.1111	22.5275	1.41959	1.79221
NGPS2_cell_line.281	TMEM251	37.5862	22.2011	1.32197	1.18719	33.578	17.4312	1.26213	1.42183
NGPS2_cell_line.282	MSI1	36.5554	18.617	1.32438	1.42148	35.7522	14.2066	1.25521	1.42962
NGPS2_cell_line.283	MIDN	38.0282	19.4831	1.33149	1.24126	26.5938	13.2959	1.27323	1.33765
NGPS2_cell_line.284	E2F8	34.8515	19.7266	1.32227	1.32974	30.3142	13.1631	1.25853	1.38812
NGPS2_cell_line.285	CCDC166	30.0199	15.3704	1.31092	1.3756	33.9655	17.4757	1.27368	1.38242
NGPS2_cell_line.286	MAEA	33.002	18.5328	1.30588	1.35631	32.0717	15.5945	1.29747	1.21827
NGPS2_cell_line.287	ZFAND2B	33.5206	17.963	1.30662	1.16318	30.7116	17.0863	1.29613	1.06846
NGPS2_cell_line.288	PSMC6	26.4789	18.0887	1.36365	1.3713	11.9048	6.93069	1.33448	1.61405
NGPS2_cell_line.289	MCL1	29.9475	15.507	1.27158	1.00369	37.2047	14.2562	1.21745	1.11364
NGPS2_cell_line.290	MRPL36	44.0585	21.3861	1.32618	1.07395	38.4762	13.5135	1.24148	1.32722
NGPS2_cell_line.291	SLC39A3	36.1423	19.1806	1.32332	1.09911	32.969	14.3123	1.26047	1.16163
NGPS2_cell_line.292	ATP8B3	34.3396	19.3798	1.3456	1.18117	38.1462	17.762	1.2555	1.28307
NGPS2_cell_line.293	NRK	31.5488	15.0763	1.27897	1.15499	33.3938	15.5235	1.26008	1.1283
NGPS2_cell_line.294	BIRC6	35.8559	16.6667	1.32024	1.24231	37.8521	14.741	1.23193	1.18704
NGPS2_cell_line.295	NUP85	32.5411	20.6148	1.30795	1.21773	43.7819	25.1376	1.23656	1.24444
NGPS2_cell_line.296	CEP126	31.295	16.8421	1.31406	1.31989	39.1771	21.8324	1.30019	1.13719
NGPS2_cell_line.297	GOLGA1	39.6057	21.9723	1.33465	1.13796	34.1085	9.38124	1.24504	1.34902
NGPS2_cell_line.298	IL7R	35.9649	17.8988	1.27916	1.19595	34.4891	18.5393	1.26788	1.35695
NGPS2_cell_line.299	VPS16	33.5155	19.0813	1.30989	1.25163	33.9147	12.8099	1.23112	1.4355
NGPS2_cell_line.300	GTPBP4	27.2381	18.81	1.29804	1.61882	23.0924	11	1.29073	2.11332
NGPS2_cell_line.301	ZFAND2B	29.7048	19.0385	1.34075	1.19597	30.7087	12.3016	1.25021	1.34473
NGPS2_cell_line.302	TRNT1	35.1085	21.9417	1.31898	1.23012	32.316	17.509	1.27791	1.28651
NGPS2_cell_line.303	COMMD2	36.2657	17.3228	1.31152	1.2384	37.2881	17.2084	1.27584	1.3805
NGPS2_cell_line.304	PLPP3	40.146	20.9507	1.31966	1.27713	42.5287	14.5383	1.25597	1.434
NGPS2_cell_line.305	GTF2H3	31.9444	17.9443	1.32292	1.31504	31.0463	12.8906	1.26743	1.21418
NGPS2_cell_line.306	TADA1	40.5138	20.075	1.30732	1.27189	32.22	14.914	1.2752	1.26315
NGPS2_cell_line.307	CPNE5	40.9982	21.3147	1.30883	1.29688	37.2822	17.6471	1.24945	1.48288
NGPS2_cell_line.308	GLIS3	25.4766	15.0579	1.31595	1.42192	32.6848	19.7107	1.31533	1.29249
NGPS2_cell_line.309	PANK2	31.0476	15.0391	1.30235	1.22809	22.807	12.3412	1.25551	1.32787
NGPS2_cell_line.310	PF4	31.5299	17.5824	1.28397	1.4498	26.936	12.8755	1.24294	1.65091
NGPS2_cell_line.311	GTF2H3	37.8709	19.349	1.31017	1.27234	36.0465	16.2109	1.25775	1.15077
NGPS2_cell_line.312	KCNG1	35.1399	18.9091	1.29408	1.2074	33.9893	13.5135	1.25512	1.25657
NGPS2_cell_line.313	PRAC2	35.5963	19.2727	1.29731	1.27808	40.7407	19.3078	1.30088	1.20791
NGPS2_cell_line.314	NPB	34.1682	14.9515	1.29779	1.18282	27.619	12.9717	1.2314	1.442
NGPS2_cell_line.315	POLR3K	34.8515	18.5328	1.30512	1.22174	35.6604	16.9922	1.26505	1.465
NGPS2_cell_line.316	FLJ45513	41.1449	22.5225	1.31253	1.25285	40.0383	18.8406	1.28672	1.32586
NGPS2_cell_line.317	RPL10	22.4824	12.3209	1.29476	1.76676	16.5957	9.78261	1.30008	1.99551
NGPS2_cell_line.318	NUP160	36.6109	19.697	1.2402	1.53708	33.9744	13.0952	1.21335	1.76917
NGPS2_cell_line.319	TCF23	37.5479	22.3881	1.306	1.2969	34.3811	13.2979	1.23096	1.36354
NGPS2_cell_line.320	SMYD2	39.8601	18.5315	1.30938	1.34383	30.8824	14.6718	1.25196	1.2988
NGPS2_cell_line.321	PGLS	37.0438	17.3184	1.32856	1.22909	29.6089	13.6735	1.25449	1.53232
NGPS2_cell_line.322	PSORS1C2	35.8261	15.6069	1.28785	1.31269	31.6505	11.9826	1.23554	1.58243
NGPS2_cell_line.323	LHFPL5	36.4641	15.1751	1.29294	1.31645	36.1742	12.1569	1.22389	1.46373
NGPS2_cell_line.324	SMU1	42.1053	20.1521	1.32148	1.28289	34.07	13.6364	1.2782	1.36229
NGPS2_cell_line.325	NEIL2	33.8768	17.9487	1.29944	1.29438	29.2254	12.6915	1.23333	1.41374
NGPS2_cell_line.326	PAFAH1B1	34.9282	18.5507	1.31724	1.48653	45.7399	25	1.33759	1.4359
NGPS2_cell_line.327	SOCS7	37.7224	18.7135	1.31301	1.35905	32.6733	14.7482	1.23913	1.44266
NGPS2_cell_line.328	EIF2B2	38.9414	20.9174	1.34514	1.42094	32.1168	15	1.26856	1.59699
NGPS2_cell_line.329	EPHX3	33.3922	17.5	1.2903	1.42041	32.5234	10.6695	1.23177	1.5438
NGPS2_cell_line.330	NEIL2	39.1144	17.1004	1.30338	1.25408	29.4618	10.9929	1.23504	1.73095
NGPS2_cell_line.331	FAM222A	31.8426	15.6716	1.28526	1.21136	29.783	13.2114	1.25077	1.27575
NGPS2_cell_line.332	DISP3	38.4058	20.2109	1.30641	1.11746	32.381	11.4108	1.24886	1.16765
NGPS2_cell_line.333	POLR2A	30.0797	20.6704	1.29375	1.33592	21.9512	10.0775	1.3088	1.42453
NGPS2_cell_line.334	PSMD14	34.5455	19.4393	1.30257	1.25792	24.3728	8.92857	1.29021	1.46041
NGPS2_cell_line.335	BOP1	37.5486	18.1467	1.29876	1.23675	28.2609	10.5442	1.24515	1.88629
NGPS2_cell_line.336	SMU1	34.957	20.3846	1.43837	1.44038	39	20.9877	1.49261	1.52071
NGPS2_cell_line.337	PSORS1C2	35.3261	14.8673	1.28779	1.19685	36.4865	15.7609	1.25846	1.24875
NGPS2_cell_line.338	PRAC2	38.3486	17.636	1.30985	1.16411	34.8294	14.5161	1.24405	1.29958
NGPS2_cell_line.339	RPS3A	45.8498	42.2037	1.61966	0.395973	27.6316	12.6126	1.30597	1.82448
NGPS2_cell_line.340	LARP4B	31.6151	18.8	1.30359	1.29273	26.729	11.3095	1.24051	1.42304
NGPS2_cell_line.341	CPNE5	37.3016	18.5824	1.28753	1.27812	38.0038	13.8004	1.25434	1.43673
NGPS2_cell_line.342	MATK	38.8788	16.6966	1.31502	1.19672	29.1985	8.53659	1.22937	1.54039
NGPS2_cell_line.343	PLA2G5	44.8	27.3084	1.42248	1.05011	33.6937	16.2162	1.28746	1.17246
NGPS2_cell_line.344	DMTF1	36.4437	18.1275	1.32008	1.19016	33.0784	9.85626	1.23349	1.62862
NGPS2_cell_line.345	DISP3	39.2157	18.3274	1.31286	1.13154	38.8889	14.8776	1.25042	1.36756
NGPS2_cell_line.346	EIF3B	27.3874	15.8111	1.31132	1.46608	18.8406	8.8968	1.28432	2.01543
NGPS2_cell_line.347	PALD1	37.6726	19.9211	1.31115	1.35545	32.9114	15.0943	1.28127	1.37992
NGPS2_cell_line.348	ANAPC2	28.4936	13.7615	1.2918	1.35574	25.4682	13.4538	1.25152	1.56726
NGPS2_cell_line.349	FOXP1	40.5959	20.3267	1.30053	1.22038	45.0091	16.7033	1.23901	1.56376
NGPS2_cell_line.350	SON	41.2916	18.5824	1.32485	1.25318	34.6225	10.4331	1.2313	1.66476
NGPS2_cell_line.351	MAGEA3	32.5	16.0079	1.30517	1.24086	34.1748	15.444	1.26865	1.44359
NGPS2_cell_line.352	ADI1	29.2398	17.2232	1.31845	1.35467	30.2817	14.9909	1.27819	1.41911
NGPS2_cell_line.353	CSTF2T	39.576	22.0703	1.32101	1.19809	29.106	12.3737	1.23751	1.58641
NGPS2_cell_line.354	NUP160	38.9397	26.1803	1.24468	1.6284	28.75	11	1.2184	1.65706
NGPS2_cell_line.355	POLR2A	33.5821	18.6207	1.30418	1.3678	16.6667	6.89655	1.29033	1.57616
NGPS2_cell_line.356	TUBA1A	36.9091	17.0683	1.28248	1.30728	36.8421	10.5263	1.2659	1.53308
NGPS2_cell_line.357	LRRK1	33.8569	19.3202	1.31089	1.04874	30.4813	10.2649	1.21607	1.60914
NGPS2_cell_line.358	FSCN2	31.2044	12.6786	1.31186	1.14214	26.8229	9.15033	1.23632	1.27968
NGPS2_cell_line.359	STARD3NL	39.6057	20.7921	1.32043	1.13871	28.5714	9.71129	1.23379	1.67537
NGPS2_cell_line.360	CCDC166	34.5149	19.5695	1.36499	1.0104	25.3704	12	1.24316	1.27315
NGPS2_cell_line.361	AWAT2	37.3281	18.3206	1.32194	1.0973	28.626	11.2867	1.23854	1.4757
NGPS2_cell_line.362	PANK2	40.8046	25.8912	1.37724	0.993218	40.4059	16.5501	1.23154	1.40037
NGPS2_cell_line.363	PLPP3	36.8984	15.4399	1.3212	1.22388	38.3057	14.0594	1.24169	1.47926
NGPS2_cell_line.364	ADI1	36.3002	19.7652	1.28855	1.13709	35.8416	15.1386	1.24759	1.33276
NGPS2_cell_line.365	G0S2	33.3973	18.9531	1.30419	1.04036	33.1023	16.1525	1.26591	1.36552
NGPS2_cell_line.366	PLA2G5	38.5496	17.3585	1.30622	1.25005	32.4022	14.9712	1.24497	1.31998
NGPS2_cell_line.367	MRPL36	36.7113	16.9231	1.3006	1.19621	34.6296	11.8677	1.23163	1.51168
NGPS2_cell_line.368	MATK	33.0258	15.5867	1.32811	1.21185	28.6517	13.6538	1.25781	1.49196
NGPS2_cell_line.369	PSORS1C2	40.2754	21.0216	1.3361	1.18188	32.7239	14.3426	1.23109	1.50807
NGPS2_cell_line.370	FITM2	36.2454	17.1735	1.31263	1.17035	35.1885	13.9806	1.2327	1.45413
NGPS2_cell_line.371	OTOP1	31.6726	19.8842	1.32518	1.05421	32.1755	13.9265	1.26817	1.37922
NGPS2_cell_line.372	C19orf35	35.4207	18.0077	1.31947	1.21611	31.8812	15.197	1.27637	1.30663
NGPS2_cell_line.373	TRUB1	34.9515	15.3271	1.29911	1.3379	33.2669	12.527	1.22982	1.83412
NGPS2_cell_line.374	FBXO18	37.3777	16.3303	1.27119	1.50005	34.8399	15.0495	1.25824	1.47216
NGPS2_cell_line.375	PAFAH1B1	36.2832	20.5357	1.37076	1.05374	35.743	13.089	1.28181	1.35497
NGPS2_cell_line.376	CNOT8	38.6121	20	1.32931	1.04104	37.4757	18.1989	1.28789	1.05734
NGPS2_cell_line.377	CALB1	42.6641	24.1563	1.35489	0.970598	36.2369	15.5109	1.26828	1.15392
NGPS2_cell_line.378	SRSF7	43.8261	18.591	1.3037	1.0079	39.3536	15.7025	1.25357	1.27157
NGPS2_cell_line.379	IL7R	36.7159	16.8959	1.37127	0.889367	34.296	15.6134	1.28644	1.36625
NGPS2_cell_line.380	EIF2B2	36.7347	18.018	1.3271	1.10007	30.853	14.3617	1.27385	1.39511
NGPS2_cell_line.381	USP51	37.0304	21.6216	1.32747	0.960536	31.4229	11.985	1.23919	1.37621
NGPS2_cell_line.382	MCL1	37.4291	17.7358	1.26181	1.11796	32.5	12.7753	1.2955	1.53386
NGPS2_cell_line.383	ZNF232	37.8486	21.147	1.37197	1.0182	29.5495	12.527	1.23488	1.50692
NGPS2_cell_line.384	YES1	33.4539	17.8253	1.31528	1.06553	35.0181	13.594	1.25226	1.21341
NGPS2_cell_line.385	CDC37L1	37.8731	18.2342	1.35513	0.955146	33.1522	16.7286	1.26897	1.28347
NGPS2_cell_line.386	ATP8B3	33.574	21.063	1.32689	1.061	33.652	12.5737	1.2499	1.17027
NGPS2_cell_line.387	MRPL36	34.4622	17.636	1.33147	1.06	30.5357	11.449	1.27457	1.14344
NGPS2_cell_line.388	FLJ45513	43.1159	23.1969	1.32642	1.16245	39.1137	17.1123	1.28004	1.31995
NGPS2_cell_line.389	SOCS7	43.6399	25.3259	1.41772	1.06849	38.1387	15.3398	1.25725	1.3477
NGPS2_cell_line.390	NEIL2	32.7087	17.2745	1.302	1.02958	32.8094	14.781	1.283	1.22022
NGPS2_NT_controls.1	NT	31.4815	16.9369	1.34044	1.20944	32.6772	14.09	1.28561	1.15339
NGPS2_NT_controls.2	NT	30.1587	20.3922	1.31873	1.19729	32.7465	15.534	1.2588	1.21001
NGPS2_NT_controls.3	NT	29.1139	19.3424	1.31586	1.15942	29.207	13.7143	1.29094	1.21842
NGPS2_NT_controls.4	NT	38.2353	20.5769	1.32031	1.315	29.3706	15.0391	1.29187	1.23691
NGPS2_NT_controls.5	NT	32.4275	16.1228	1.33343	1.13187	30.0917	15.1625	1.27225	1.18714
NGPS2_NT_controls.6	NT	30.6839	21.47	1.31627	1.18166	29.3594	12.1157	1.26339	1.32556
NGPS2_NT_controls.7	NT	34.5309	17.6238	1.29562	1.23509	29.0657	16.0279	1.28284	1.22546
NGPS2_NT_controls.8	NT	31.993	24.4	1.32023	1.25368	35.0174	17.3451	1.28137	1.25124
NGPS2_NT_controls.9	NT	36.3458	17.2285	1.31504	1.17547	29.4466	19.1033	1.29004	1.23776
NGPS2_NT_controls.10	NT	36.3977	20.8897	1.34951	1.20728	22.6667	21.174	1.26022	1.14583
NGPS2_NT_controls.11	NT	33.3333	17.6685	1.30519	1.25403	28.2098	14.3617	1.27769	1.30875
NGPS2_NT_controls.12	NT	32.5175	18.0791	1.33437	1.19796	34.1328	18.0039	1.28709	1.25095
NGPS2_NT_controls.13	NT	34.0909	21.2928	1.31649	1.19978	30.3351	11.6	1.27304	1.32914
NGPS2_NT_controls.14	NT	35.1304	19.5736	1.33678	1.09849	31.3462	15.4455	1.2742	1.2957
NGPS2_NT_controls.15	NT	27.5439	14.7929	1.3388	1.22902	29.703	14.5833	1.30662	1.15087
NGPS2_NT_controls.16	NT	28.5714	19.964	1.28321	1.4007	29.5327	11.501	1.28092	1.26657
NGPS2_NT_controls.17	NT	33.2061	18.7856	1.32468	1.2852	32.3024	16.3636	1.2707	1.11654
NGPS2_NT_controls.18	NT	32.8098	21.0526	1.31762	1.17068	29.9228	14.7348	1.26631	1.31013
NGPS2_NT_controls.19	NT	32.2917	16.0777	1.32217	1.13747	31.391	14.8438	1.26609	1.25501
NGPS2_NT_controls.20	NT	31.2391	20.1195	1.31839	1.13418	31.5175	15.1625	1.26233	1.36559
NGPS2_NT_controls.21	NT	31.9444	15.6415	1.32398	1.24065	27.4	15.3846	1.25143	1.23681
NGPS2_NT_controls.22	NT	33.3935	17.9931	1.31769	1.24441	30.8958	13.7868	1.25078	1.4722
NGPS2_NT_controls.23	NT	31.4488	17.8571	1.30339	1.21126	32.9091	15.5235	1.28814	1.28048
NGPS2_NT_controls.24	NT	38.6643	20.8333	1.33259	1.25674	26.0628	10.3659	1.24364	1.52877
NGPS2_NT_controls.25	NT	29.8561	14.6691	1.33204	1.21903	36.4121	18.6087	1.28096	1.35706
NGPS2_NT_controls.26	NT	32.8231	16.1479	1.30666	1.22708	30.2703	15.4122	1.28764	1.30357
NGPS2_NT_controls.27	NT	32.8032	18.3398	1.30171	1.15039	31.5589	12.1331	1.24363	1.50586
NGPS2_NT_controls.28	NT	33.5677	16.2376	1.3137	1.35299	32.4853	16.1002	1.26188	1.58934
NGPS2_NT_controls.29	NT	32.4324	17.2973	1.30185	1.28685	34.8748	14.0845	1.24339	1.52381
NGPS2_NT_controls.30	NT	28.2243	15.2134	1.29539	1.33722	27.1375	15.3543	1.27268	1.40797
NGPS2_NT_controls.31	NT	33.0275	18.5921	1.29957	1.37487	26.6423	13.1238	1.27253	1.3827
NGPS2_NT_controls.32	NT	31.6344	17.1598	1.29509	1.33868	25.3968	13.2246	1.26101	1.46104
WT_controls.1	WT	15.0476	6.07639	1.1973	4.63277	17.1569	7.91139	1.22662	4.67908
WT_controls.2	WT	16.5517	9.94264	1.22312	4.50775	14.5455	8.13397	1.22027	4.74231
WT_controls.3	WT	17.0635	6.98529	1.21053	4.36874	18.6747	9.92556	1.22295	4.8431
WT_controls.4	WT	17.3042	6.17696	1.22546	4.29496	16.1932	11.2628	1.23227	4.95152
WT_controls.5	WT	17.2414	8.88099	1.21868	4.19672	16.3227	9.70655	1.22721	4.98337
WT_controls.6	WT	14.601	6.1657	1.23345	4.44671	17.9803	9.69697	1.2204	5.03692
WT_controls.7	WT	17.913	7.85855	1.22017	4.64745	12.8713	8.23755	1.22143	4.69702
WT_controls.8	WT	15.6197	9.0566	1.22553	4.60943	15.3209	6.81265	1.2341	4.57095
WT_controls.9	WT	18.2266	8.09353	1.24497	4.43295	20.1479	9.81595	1.24419	4.53917
WT_controls.10	WT	15.5203	5.77689	1.22163	4.70302	14.9254	7.96915	1.22611	4.66322
WT_controls.11	WT	18.9474	8.10277	1.24183	4.29841	12.7572	5.03778	1.21483	5.26952
WT_controls.12	WT	17.2906	7.82779	1.22713	4.58928	16.5501	7.94118	1.23314	5.5077
WT_controls.13	WT	18.6007	6.20438	1.24175	4.21892	22.0561	14.0909	1.23775	4.82815
WT_controls.14	WT	15.1361	6.42722	1.22397	4.42423	14.0992	8.22785	1.22664	4.73503
WT_controls.15	WT	18.7713	6.96798	1.21846	4.97721	19.1406	10.7066	1.23331	5.04417
WT_controls.16	WT	19.1235	7.66551	1.25509	3.8858	14.5497	7.20461	1.22249	5.44834
WT_controls.17	WT	14.5191	8.4317	1.2455	3.98301	23.1683	14.0426	1.21387	5.03867
WT_controls.18	WT	15.019	8.21678	1.22444	4.46483	17.7024	12.2093	1.22588	4.8368
WT_controls.19	WT	13.5225	6.62983	1.20979	4.09223	19.0128	11.0132	1.22606	5.42127
WT_controls.20	WT	22	8.34753	1.21597	4.18447	21.3768	12.4294	1.21852	5.01527
WT_controls.21	WT	20.2578	7.11864	1.24035	4.41781	17.9963	11.3131	1.21913	5.71897
WT_controls.22	WT	14.658	6.61017	1.2372	4.09087	14.7727	7.03625	1.2131	5.18435
WT_controls.23	WT	18.5249	8.86076	1.26259	3.30691	19.1939	10.7798	1.21942	5.14771
WT_controls.24	WT	17.9739	10.1633	1.2373	3.78238	18.2524	7.64925	1.2216	4.74775
WT_controls.25	WT	16.2912	6.17761	1.23122	3.83659	21.0131	8.26772	1.22662	5.37029
WT_controls.26	WT	19.4545	9.63222	1.22924	4.30648	19.3182	8.78906	1.23267	4.66669
WT_controls.27	WT	15.5039	6.95825	1.24897	3.99023	18.9453	9.18367	1.2266	4.91822
WT_controls.28	WT	14.2606	4.8	1.25446	4.04881	23.2955	13.0435	1.2321	4.80663
WT_controls.29	WT	16.699	7.86713	1.24109	3.77148	18.3794	10.8527	1.23648	5.03285
WT_controls.30	WT	16.4151	9.15751	1.26391	4.02036	14.6154	8.14394	1.22515	4.96261
WT_controls.31	WT	19.7552	5.7725	1.22951	4.22918	15.8986	8.65922	1.23152	4.92494
WT_controls.32	WT	20.985	7.06806	1.23066	4.18033	18.8	8.3151	1.22689	4.86833
WT_controls.33	WT	13.9806	6.51801	1.22754	4.08682	17.3214	11.2648	1.22807	4.69285
WT_controls.34	WT	18.4701	8.44828	1.22141	3.73271	15.4545	9.75143	1.22709	5.22807
WT_controls.35	WT	18.0832	10.1329	1.22634	3.8568	15.2381	9.8	1.23009	5.09006
WT_controls.36	WT	20.4738	6.87831	1.24055	3.61345	21.6458	9.02394	1.2171	3.84397
WT_controls.37	WT	14.8776	6.15672	1.22035	3.69995	19.0476	9.23695	1.22433	3.93613
WT_controls.38	WT	20.7705	8.60421	1.21623	3.67379	16.3482	8.57143	1.21613	3.90499
WT_controls.39	WT	17.495	7.6087	1.21644	3.79341	17.6796	9.70297	1.22817	3.89573
WT_controls.40	WT	17.9641	6.32911	1.2361	3.58346	21.8623	14.6402	1.23649	4.00414
WT_controls.41	WT	18.6047	5.98291	1.2283	3.6811	19.8	8.67159	1.214	4.35125
WT_controls.42	WT	15.3595	6.41026	1.20695	4.19802	24.6869	17.7122	1.44917	1.42629
WT_controls.43	WT	20.6831	9.47177	1.23194	4.1159	13.4892	6.51769	1.21858	4.01217
WT_controls.44	WT	14.1284	6.8662	1.2214	4.19607	18.4448	11.4688	1.21582	3.9144
WT_controls.45	WT	20.6039	9.98043	1.24071	3.8973	18.5404	7.74059	1.2288	4.1514
WT_controls.46	WT	18.4859	7.7193	1.22135	3.89847	21.3725	10.1512	1.24375	4.22097
WT_controls.47	WT	16.696	9.0573	1.2227	4.47243	15.009	8.15109	1.22849	4.10136
WT_controls.48	WT	16.4875	7.01439	1.22108	4.56142	19.4932	9.80861	1.22614	4.18711
WT_controls.49	WT	16.9844	7.06107	1.23686	3.75608	15.1639	8.15348	1.22767	4.40736
WT_controls.50	WT	13.6525	6.96325	1.23889	3.76314	19.2377	11.2613	1.22491	4.63236
WT_controls.51	WT	18.4701	8.48896	1.24551	3.62767	21.9739	11.4625	1.23588	4.39092
WT_controls.52	WT	20.1786	8.87574	1.22527	3.66215	21.7153	12.7451	1.23229	4.21197
WT_controls.53	WT	20.7843	9.05861	1.24539	3.44923	20	8.2774	1.21249	4.62044
WT_controls.54	WT	15.2642	8.78939	1.27562	3.49742	15.2294	8	1.22934	5.56385
WT_controls.55	WT	17.5047	7.58483	1.25128	3.69721	15.8379	9.03226	1.22124	4.92469
WT_controls.56	WT	15.7588	7.98611	1.24015	3.72087	15.7282	8.05785	1.22588	5.32159
WT_controls.57	WT	17.8808	6.53358	1.26701	3.54978	19.7211	10.5932	1.24085	5.48051
WT_controls.58	WT	15.69	6.6055	1.23492	3.91574	18.1319	12.1681	1.24912	5.20536
WT_controls.59	WT	17.6806	6.71141	1.26169	3.37185	20.3883	10.6942	1.23328	5.27007
WT_controls.60	WT	17.7066	8.8632	1.24275	3.74973	19.2593	14.1104	1.26659	4.50404
WT_controls.61	WT	14.1914	10.0182	1.25425	3.90193	19.3309	11.67	1.24416	5.32204
WT_controls.62	WT	17.6871	7.50916	1.23108	3.93346	19.9637	11.9318	1.22081	4.88203
WT_controls.63	WT	17.8295	7.15503	1.27985	4.00747	20.0723	13.6264	1.23624	4.82022
WT_controls.64	WT	16.7587	6.7591	1.26867	3.59073	19.1781	16.8297	1.33837	3.38123

## Sheet: Validation repeat 3
Table S10. Validation screen results. Data for all the phenotypes are listed for each crRNA sequence assayed as wel as for non-targeting (NT) and WT control wells. For repeat 3 (sheet 2) only valid wells are listed. Aggregated z-scores (sheet 3) were used to define hits.
	Gene Symbol	Micronuclei frequency (%) repeat 4	NE bleb frequency (%) repeat 4	Nuclear P2A repeat 4	Emerin N:C ratio repeat 4
NGPS2_cell_line.1	NRK	30.1498	10.8007	1.29618	1.23306
NGPS2_cell_line.2	HSBP1L1	33.0258	13.4579	1.28797	1.22176
NGPS2_cell_line.3	SEC13	34.3173	15.251	1.27771	1.36217
NGPS2_cell_line.4	GOLGA1	30	11.976	1.2894	1.21838
NGPS2_cell_line.5	NRK	31.9608	13.3333	1.29865	1.18416
NGPS2_cell_line.6	WDR44	33.8156	13.5135	1.27839	1.234
NGPS2_cell_line.7	ZNF232	36.3799	17.1375	1.27534	1.28009
NGPS2_cell_line.8	PANK2	25.5198	10.3512	1.25452	1.37818
NGPS2_cell_line.9	BIRC6	28.2306	12.1673	1.26986	1.34089
NGPS2_cell_line.10	DMTF1	34.7328	16.6348	1.28777	1.37704
NGPS2_cell_line.11	TRUB1	31.3297	15.098	1.30429	1.23326
NGPS2_cell_line.12	CAPN10	26.776	16.6969	1.28454	1.26342
NGPS2_cell_line.13	RPL13	31.9527	16.699	1.28314	1.59569
NGPS2_cell_line.14	RPL10	30.7692	14.0873	1.30544	1.334
NGPS2_cell_line.15	VPS16	34.3811	16.7925	1.30263	1.26726
NGPS2_cell_line.16	DPH1	29.9228	14.2857	1.29292	1.20375
NGPS2_cell_line.17	ADI1	33.2136	14.5946	1.30453	1.26158
NGPS2_cell_line.18	RPL37A	32.1705	15.7282	1.28053	1.39667
NGPS2_cell_line.19	PSMD14	27.5335	12.4726	1.30797	1.43129
NGPS2_cell_line.20	PALD1	32.8215	15.5844	1.2723	1.3194
NGPS2_cell_line.21	FITM2	34.1509	15.6015	1.30799	1.3094
NGPS2_cell_line.22	PLA2G5	32.6255	17.7165	1.30104	1.32669
NGPS2_cell_line.23	CCT3	34.3254	19.0476	1.31471	1.20302
NGPS2_cell_line.24	SLC50A1	32.1083	12.5498	1.28387	1.24922
NGPS2_cell_line.25	GTPBP4	29.3436	13.556	1.27782	1.35396
NGPS2_cell_line.26	POLR2A	32.1499	15.2	1.28686	1.32814
NGPS2_cell_line.27	RPL37A	32.6172	15.6436	1.2997	1.3039
NGPS2_cell_line.28	VPS16	29.6223	11.7296	1.25666	1.25204
NGPS2_cell_line.29	GPR132	31.0476	17.3004	1.29314	1.26197
NGPS2_cell_line.30	NKX1-2	27.8656	15.0838	1.29242	1.27339
NGPS2_cell_line.31	ACVR2A	26.7399	11.6451	1.24841	1.24043
NGPS2_cell_line.32	HIGD2A	34.1509	16.6998	1.27461	1.38055
NGPS2_cell_line.33	SON	30.4432	16.4461	1.28142	1.20381
NGPS2_cell_line.34	TRNT1	29.0566	13.945	1.30487	1.22769
NGPS2_cell_line.35	TADA1	35.4776	16.1172	1.28821	1.24165
NGPS2_cell_line.36	MAEA	28.7313	13.7066	1.27402	1.24336
NGPS2_cell_line.37	PSMC6	26.3441	14.3418	1.29508	1.0994
NGPS2_cell_line.38	EBLN1	31.8436	14.1509	1.28996	1.18371
NGPS2_cell_line.39	SRSF7	33.0784	14.4213	1.27763	1.16128
NGPS2_cell_line.40	RPS3A	27.7559	12.5749	1.28896	1.44426
NGPS2_cell_line.41	ANAPC2	31.0592	17.451	1.33199	1.30416
NGPS2_cell_line.42	PF4	32.5581	14.2586	1.27861	1.33023
NGPS2_cell_line.43	NEMP2	33.7017	15.3119	1.27278	1.27864
NGPS2_cell_line.44	MCL1	31.2839	9.90476	1.2427	1.27191
NGPS2_cell_line.45	NUP85	29.6813	18.1648	1.29705	1.19971
NGPS2_cell_line.46	CCDC106	30.8765	16.2662	1.28306	1.27748
NGPS2_cell_line.47	WDR44	32.4125	13.6612	1.27823	1.04858
NGPS2_cell_line.48	GOLGA1	25.5446	14.1454	1.28425	1.14548
NGPS2_cell_line.49	AHCTF1	29.2727	12.0388	1.26546	1.25765
NGPS2_cell_line.50	NUP85	38.4462	17.5676	1.29823	1.09568
NGPS2_cell_line.51	AICDA	30.1645	17.3489	1.31936	1.13518
NGPS2_cell_line.52	ZFAND2B	34.1223	18.985	1.28572	1.21187
NGPS2_cell_line.53	USP51	34.0304	13.9442	1.27079	1.26799
NGPS2_cell_line.54	RNF214	32.0826	17.1642	1.31543	1.35391
NGPS2_cell_line.55	EPHX3	33.6431	17.0874	1.29884	1.12382
NGPS2_cell_line.56	NUP62CL	33.7302	16.7587	1.3469	1.01412
NGPS2_cell_line.57	AICDA	29.7248	15.3704	1.33993	1.2303
NGPS2_cell_line.58	TRUB1	30.2804	15.1631	1.32508	1.09463
NGPS2_cell_line.59	TRABD	27.7014	11.9141	1.2731	1.24434
NGPS2_cell_line.60	ZFP1	31.9109	14.1199	1.31375	1.14577
NGPS2_cell_line.61	TRABD	34.2803	17.0213	1.30626	1.20345
NGPS2_cell_line.62	G0S2	29.7641	13.6961	1.28056	1.30644
NGPS2_cell_line.63	DPH1	26.0474	12.6	1.30887	1.22149
NGPS2_cell_line.64	GLIS3	31.7308	13.5496	1.27721	1.21138
NGPS2_cell_line.65	IL7R	31.8919	13.594	1.29761	1.23391
NGPS2_cell_line.66	E2F8	26.087	17.3585	1.30284	1.14032
NGPS2_cell_line.67	AHCTF1	33.5249	13.9405	1.27328	1.06187
NGPS2_cell_line.68	ATP8B3	32.6693	16.4815	1.30008	1.12932
NGPS2_cell_line.69	SLC50A1	33.8645	15.4762	1.29369	1.18477
NGPS2_cell_line.70	TBXA2R	31.5498	14.5418	1.29729	1.2291
NGPS2_cell_line.71	CDC34	37.4525	12.6733	1.27761	1.27275
NGPS2_cell_line.72	AFF1	28.4615	12.7376	1.27274	1.30813
NGPS2_cell_line.73	TADA1	32.7652	15.0198	1.28211	1.28071
NGPS2_cell_line.74	METTL22	27.7281	12.6953	1.26379	1.11783
NGPS2_cell_line.75	CEP126	30.6691	12.0818	1.30061	1.25883
NGPS2_cell_line.76	LRRC14	29.5455	14.6535	1.28188	1.15262
NGPS2_cell_line.77	ZFP1	32.5279	16.0221	1.29289	1.24789
NGPS2_cell_line.78	PLK5	29.2308	14.3911	1.34646	1.16014
NGPS2_cell_line.79	PSMD7	28.0148	12.0921	1.29677	1.34121
NGPS2_cell_line.80	NEMP2	35.4015	14.2045	1.28137	1.21865
NGPS2_cell_line.81	EBLN1	29.9401	11.9923	1.27573	1.34453
NGPS2_cell_line.82	LRRC14	35.1301	14.1561	1.28103	1.3365
NGPS2_cell_line.83	EPHX3	27.7228	11.7761	1.27333	1.17291
NGPS2_cell_line.84	YES1	37.6673	15.1575	1.30292	1.18004
NGPS2_cell_line.85	TLR3	29.1667	12.9159	1.28063	1.38272
NGPS2_cell_line.86	POLR3K	31.6092	17.7656	1.30257	1.17612
NGPS2_cell_line.87	PALD1	39.7436	18.3712	1.33683	1.04566
NGPS2_cell_line.88	COMMD2	35.3497	15.9259	1.33426	0.930717
NGPS2_cell_line.89	CCT3	37.2849	16.2063	1.30215	1.24572
NGPS2_cell_line.90	NUP160	40.856	22.7184	1.24795	1.38467
NGPS2_cell_line.91	C19orf35	31.8996	20.5479	1.31324	1.16481
NGPS2_cell_line.92	YES1	27.5797	12.1387	1.2983	1.1978
NGPS2_cell_line.93	PPM1E	35.6089	16.73	1.30637	1.22071
NGPS2_cell_line.94	DDR2	33.526	16.6976	1.28265	1.14244
NGPS2_cell_line.95	MAGEA3	31.9716	15.9555	1.32682	1.09338
NGPS2_cell_line.96	HIGD2A	28.4906	12.1387	1.29118	1.30658
NGPS2_cell_line.97	BIRC6	34.5725	17.4229	1.30192	1.10705
NGPS2_cell_line.98	RAN	26.9871	15.1341	1.30327	1.55872
NGPS2_cell_line.99	CDC34	34.8485	17.7388	1.31228	1.13621
NGPS2_cell_line.100	TP53	32.5	15.1456	1.29034	1.29649
NGPS2_cell_line.101	SLC50A1	34.7664	16.4207	1.2806	1.1218
NGPS2_cell_line.102	COMMD2	31.6814	13.2812	1.29599	1.02485
NGPS2_cell_line.103	STARD3NL	36.8224	14.7002	1.29413	1.18261
NGPS2_cell_line.104	CALB1	31.4442	15.6	1.29341	1.138
NGPS2_cell_line.105	CDC37L1	29.5276	14.9515	1.32418	1.29183
NGPS2_cell_line.106	ZFP1	29.9465	14.1434	1.30375	1.1535
NGPS2_cell_line.107	CCT3	28.9575	14.2308	1.28293	1.18623
NGPS2_cell_line.108	REPS2	31.9923	14.3382	1.31182	1.26427
NGPS2_cell_line.109	TMEM251	36.0958	17.6136	1.32588	1.01603
NGPS2_cell_line.110	RPL37A	30.7407	15.4739	1.29601	1.19008
NGPS2_cell_line.111	SEC13	30.8257	12.1569	1.31435	1.16279
NGPS2_cell_line.112	RPL12	29.4004	15.9004	1.30455	1.42346
NGPS2_cell_line.113	TMEM257	29.2157	12.0983	1.26334	1.14287
NGPS2_cell_line.114	RAN	28.5714	14.6617	1.2987	1.56345
NGPS2_cell_line.115	TMEM257	29.9611	13.8672	1.28783	1.34956
NGPS2_cell_line.116	TLR3	33.3948	13.7143	1.2932	1.40549
NGPS2_cell_line.117	GPR132	35.7564	11.6981	1.28766	1.16383
NGPS2_cell_line.118	FBXO18	36.0308	13.9764	1.27492	1.24192
NGPS2_cell_line.119	TLR3	31.3609	13.8943	1.27451	1.15005
NGPS2_cell_line.120	FAM222A	37.2047	19.084	1.30797	1.22407
NGPS2_cell_line.121	PSMC6	29.9814	15.9193	1.36159	1.27477
NGPS2_cell_line.122	TBXA2R	28.4956	12.0921	1.28964	1.12212
NGPS2_cell_line.123	CDC37L1	34.1176	15.3846	1.33732	1.27176
NGPS2_cell_line.124	C10orf67	35.3591	14.4195	1.30549	1.26217
NGPS2_cell_line.125	TMEM251	30.5118	11.4943	1.29694	1.29002
NGPS2_cell_line.126	MATK	29.8148	15.6015	1.2908	1.19251
NGPS2_cell_line.127	ITGAV	30.4094	12.3314	1.27503	1.40847
NGPS2_cell_line.128	GPR132	28.1853	13.5659	1.27787	1.28478
NGPS2_cell_line.129	GLIS3	34.5745	14.5709	1.2826	0.933243
NGPS2_cell_line.130	NUP62CL	33.7662	14.1491	1.27786	1.25487
NGPS2_cell_line.131	TRABD	28.023	14.2857	1.29179	1.07007
NGPS2_cell_line.132	LRRK1	32.2761	13.4981	1.32599	1.1463
NGPS2_cell_line.133	DPH1	29.4466	13.628	1.27586	1.20058
NGPS2_cell_line.134	DISP3	29.9048	13.5135	1.28041	1.14892
NGPS2_cell_line.135	SMYD2	31.5488	19.084	1.29582	1.19814
NGPS2_cell_line.136	KCNG1	29.009	15.625	1.26896	1.24156
NGPS2_cell_line.137	PF4	35.6884	16.4151	1.30305	1.11279
NGPS2_cell_line.138	C19orf35	31.8618	14.8571	1.26018	1.29656
NGPS2_cell_line.139	FLJ45513	32.7273	14.0873	1.26972	1.39076
NGPS2_cell_line.140	HIPK3	37.1154	17.3432	1.30395	1.12551
NGPS2_cell_line.141	RPS3A	33.2673	16.9742	1.30044	1.27024
NGPS2_cell_line.142	TCF23	31.8868	13.6961	1.27357	1.04425
NGPS2_cell_line.143	MAEA	31.3725	16.1468	1.30058	1.1416
NGPS2_cell_line.144	CPNE5	39.8537	18.6408	1.30318	0.975169
NGPS2_cell_line.145	NPB	30	14.6388	1.29013	1.29775
NGPS2_cell_line.146	RPL12	27.7985	12.7473	1.29379	1.44225
NGPS2_cell_line.147	HIGD2A	34.0074	14.23	1.31949	1.29173
NGPS2_cell_line.148	TP53	45.1376	21.47	1.31114	1.07334
NGPS2_cell_line.149	SMU1	37.1595	16.9492	1.3685	1.39368
NGPS2_cell_line.150	HIPK3	36.5591	15.5512	1.28584	1.04578
NGPS2_cell_line.151	ACVR2A	33.3333	17.4	1.29716	1.1408
NGPS2_cell_line.152	EIF3B	28.6219	14.2857	1.31732	1.27022
NGPS2_cell_line.153	MAGEA3	30.5182	15.2294	1.30163	1.21997
NGPS2_cell_line.154	FBXO18	32.1905	15.3543	1.30743	1.28906
NGPS2_cell_line.155	EIF2B2	31.6406	15.3386	1.29851	1.28494
NGPS2_cell_line.156	LHFPL5	39.6552	20.3593	1.30254	1.20467
NGPS2_cell_line.157	CEP126	33.6538	14.882	1.28537	1.26748
NGPS2_cell_line.158	RNF214	29.3594	15.4717	1.29322	1.26419
NGPS2_cell_line.159	DPCR1	31.2268	12.1272	1.28679	1.32745
NGPS2_cell_line.160	AFF1	30.5503	13.2597	1.31221	1.20951
NGPS2_cell_line.161	AWAT2	34.5631	14.5068	1.30558	1.33271
NGPS2_cell_line.162	REPS2	30.394	10.609	1.28048	1.23075
NGPS2_cell_line.163	USP51	33.9806	16.8582	1.2957	1.15189
NGPS2_cell_line.164	KCNG1	34.1912	14.3123	1.27814	1.17961
NGPS2_cell_line.165	WDR44	29.8851	15.019	1.2683	1.2494
NGPS2_cell_line.166	SLC9A3R2	29.222	13.6095	1.28859	1.3006
NGPS2_cell_line.167	HSBP1L1	27.9438	13.4725	1.2886	1.24321
NGPS2_cell_line.168	PLK5	25.0973	13.4615	1.29142	1.3013
NGPS2_cell_line.169	PGLS	1.19048	87.7953	1.29735	0.00863124
NGPS2_cell_line.170	C10orf67	32.1429	14.6947	1.28548	1.0616
NGPS2_cell_line.171	SLC9A3R2	35.4207	19.5652	1.29183	1.16789
NGPS2_cell_line.172	STARD3NL	30.6839	13.9489	1.29189	1.14999
NGPS2_cell_line.173	ZNF232	33.4566	14.3939	1.27792	1.10571
NGPS2_cell_line.174	TRNT1	30.888	12.9964	1.28453	0.99281
NGPS2_cell_line.175	ACVR2A	33.145	11.1742	1.27318	1.35672
NGPS2_cell_line.176	METTL22	30.5861	14.1434	1.28503	1.16327
NGPS2_cell_line.177	CCDC106	32.882	16.6983	1.3133	1.28368
NGPS2_cell_line.178	RAN	25.6881	13.2841	1.28447	1.23276
NGPS2_cell_line.179	E2F8	35.3612	17.8908	1.29974	1.24103
NGPS2_cell_line.180	HSBP1L1	34.375	13.8889	1.29329	1.09798
NGPS2_cell_line.181	AHCTF1	32.737	14.9225	1.27621	1.06338
NGPS2_cell_line.182	SRSF7	33.4572	12.5969	1.27364	1.30196
NGPS2_cell_line.183	AWAT2	30.6839	14.8218	1.28973	1.09412
NGPS2_cell_line.184	C10orf67	33.3333	17.8571	1.30713	1.12694
NGPS2_cell_line.185	PPM1E	32.6296	18.1102	1.28548	1.27964
NGPS2_cell_line.186	ITGAV	32.6172	14.9091	1.28694	1.18868
NGPS2_cell_line.187	DPCR1	35.6	12.7542	1.28879	1.22993
NGPS2_cell_line.188	FSCN2	32.7928	12.8544	1.28957	1.28303
NGPS2_cell_line.189	TMEM257	31.2839	13.6961	1.29002	1.43057
NGPS2_cell_line.190	LRRK1	30.6084	14.6484	1.30081	1.29914
NGPS2_cell_line.191	ITGAV	35.3357	17.636	1.32775	1.16882
NGPS2_cell_line.192	SOCS7	31.7669	19.2607	1.29535	1.31514
NGPS2_cell_line.193	PAFAH1B1	35.1504	17.7866	1.3016	1.31707
NGPS2_cell_line.194	POLR3K	32.1168	17.6817	1.28232	1.37303
NGPS2_cell_line.195	BOP1	28.5185	12.5237	1.30406	1.19961
NGPS2_cell_line.196	FAM222A	27.6803	12.1324	1.26188	1.31958
NGPS2_cell_line.197	LRRC14	35.0598	14.1176	1.31419	1.34797
NGPS2_cell_line.198	METTL22	33.4532	12.1101	1.2855	1.38408
NGPS2_cell_line.199	EIF3B	28.8618	15.8974	1.34858	1.65256
NGPS2_cell_line.200	MIDN	29.4235	14.9105	1.29903	1.14149
NGPS2_cell_line.201	PSMD7	23.2759	5.59441	1.31367	1.45729
NGPS2_cell_line.202	PRAC2	30.3393	13.9165	1.26785	1.07997
NGPS2_cell_line.203	DMTF1	34.5351	15.9763	1.30797	1.10161
NGPS2_cell_line.204	FOXP1	28.8719	11.8774	1.27744	1.17104
NGPS2_cell_line.205	NUP62CL	33.0693	16.3776	1.30376	1.17136
NGPS2_cell_line.206	FITM2	33.9216	16.6008	1.30989	1.30667
NGPS2_cell_line.207	PLK5	31.068	16.4794	1.30099	1.3101
NGPS2_cell_line.208	BOP1	30	19.1489	1.28641	1.19497
NGPS2_cell_line.209	EBLN1	30.9942	16.7925	1.28493	1.33629
NGPS2_cell_line.210	TCF23	38.2643	16.2476	1.29658	1.10649
NGPS2_cell_line.211	CSTF2T	35.0495	17.6015	1.3137	1.26784
NGPS2_cell_line.212	DPCR1	32.4675	13.9405	1.29095	1.17396
NGPS2_cell_line.213	GTF2H3	32.6376	14.6893	1.29382	1.16994
NGPS2_cell_line.214	NEMP2	36.9863	15.8965	1.3005	1.08441
NGPS2_cell_line.215	UNKL	31.2618	14.9813	1.30454	1.17034
NGPS2_cell_line.216	UNKL	30.5302	12.1032	1.28654	1.33059
NGPS2_cell_line.217	AFF1	36.3465	17.6125	1.30023	1.18154
NGPS2_cell_line.218	NPB	29.1829	13.0189	1.28934	1.30325
NGPS2_cell_line.219	PGLS	27.7344	13.9489	1.27309	1.31181
NGPS2_cell_line.220	SMYD2	33.2	13.6882	1.31494	1.25973
NGPS2_cell_line.221	CAPN10	28.125	15.0459	1.28689	1.33278
NGPS2_cell_line.222	CSTF2T	34.9146	16.1355	1.25413	1.11609
NGPS2_cell_line.223	PSMD14	27.0742	12.3563	1.3198	1.28356
NGPS2_cell_line.224	REPS2	35.4962	12.2486	1.27737	1.06308
NGPS2_cell_line.225	PPM1E	38.5057	15.1751	1.27071	1.22288
NGPS2_cell_line.226	CCDC106	34.375	16.8906	1.30001	1.29728
NGPS2_cell_line.227	OTOP1	35.1402	14.5315	1.31624	1.2248
NGPS2_cell_line.228	NKX1-2	31.4	12.3574	1.2755	1.39274
NGPS2_cell_line.229	DDR2	31.9361	14.4465	1.27984	1.22756
NGPS2_cell_line.230	SEC13	34.3119	15.7171	1.27912	1.32194
NGPS2_cell_line.231	PLPP3	36.0656	14.3389	1.30567	1.41077
NGPS2_cell_line.232	DDR2	35.305	16.3227	1.28356	1.32209
NGPS2_cell_line.233	NKX1-2	35.5599	15.1697	1.29895	1.33825
NGPS2_cell_line.234	CDC34	34.7741	15.5678	1.28221	1.36332
NGPS2_cell_line.235	RPL12	29.4798	16.2835	1.29687	1.53416
NGPS2_cell_line.236	ANAPC2	34.4961	12.5737	1.31346	1.30546
NGPS2_cell_line.237	CAPN10	30.8765	11.9843	1.27792	1.36236
NGPS2_cell_line.238	MIDN	35.8071	16.3188	1.2946	1.25662
NGPS2_cell_line.239	TP53	32.2	14.3396	1.31921	1.23983
NGPS2_cell_line.240	G0S2	37.3832	18.5958	1.27967	1.27064
NGPS2_cell_line.241	AICDA	35.8182	12.6482	1.28822	1.33424
NGPS2_cell_line.242	SON	36.7537	14	1.29311	1.5042
NGPS2_cell_line.243	CALB1	34.1463	12.6866	1.28643	1.29119
NGPS2_cell_line.244	PSMD7	27.0793	11.1336	1.28857	1.29452
NGPS2_cell_line.245	OTOP1	42.1569	19.0661	1.30245	1.09335
NGPS2_cell_line.246	TBXA2R	27.9693	13.3733	1.28681	1.28078
NGPS2_cell_line.247	GTPBP4	32.4022	14.8148	1.28621	1.43244
NGPS2_cell_line.248	RNF214	34.9609	14.7163	1.29637	1.14782
NGPS2_cell_line.249	FSCN2	29.1829	17.6817	1.28102	1.28132
NGPS2_cell_line.250	SLC9A3R2	34.9206	15.2642	1.30623	1.2345
NGPS2_cell_line.251	RPL10	30.8958	16.5669	1.30148	1.60513
NGPS2_cell_line.252	HIPK3	35.3175	21.3147	1.31578	1.30253
NGPS2_cell_line.253	FOXP1	30.0766	13.6449	1.28495	1.41617
NGPS2_cell_line.254	RPL13	27.5735	16.0075	1.35921	1.74189
NGPS2_cell_line.255	RPL13	27.2374	12.6506	1.2671	1.61132
NGPS2_cell_line.256	UNKL	32.3755	15.6436	1.30265	1.22708
NGPS2_cell_line.257	LHFPL5	29.4118	15.2672	1.29661	1.28391
NGPS2_cell_line.258	TMEM251	35.3282	15.1685	1.2817	1.20567
NGPS2_cell_line.259	MIDN	31.1688	15.8915	1.3196	1.26646
NGPS2_cell_line.260	E2F8	33.0841	14.4554	1.29302	1.3586
NGPS2_cell_line.261	MAEA	27.833	12.2093	1.29903	1.22229
NGPS2_cell_line.262	ZFAND2B	29.2157	12.7451	1.28666	1.27393
NGPS2_cell_line.263	PSMC6	30.5556	16.8712	1.38899	1.32455
NGPS2_cell_line.264	MCL1	30.7385	14.3925	1.26104	1.28423
NGPS2_cell_line.265	MRPL36	33.8491	16.092	1.29801	1.29848
NGPS2_cell_line.266	ATP8B3	26.7308	12.8253	1.27857	1.27388
NGPS2_cell_line.267	NRK	30.2144	16.1479	1.30551	1.29282
NGPS2_cell_line.268	BIRC6	36.0396	13.4921	1.27208	1.34908
NGPS2_cell_line.269	NUP85	34.2205	15.7221	1.28026	1.19833
NGPS2_cell_line.270	CEP126	31.1765	16.2524	1.28622	1.47096
NGPS2_cell_line.271	GOLGA1	37.1377	16.4436	1.30028	1.28424
NGPS2_cell_line.272	IL7R	33.3333	15.4902	1.26996	1.47411
NGPS2_cell_line.273	VPS16	30.3605	11.5163	1.28148	1.40122
NGPS2_cell_line.274	GTPBP4	33.8614	15.197	1.27873	1.55327
NGPS2_cell_line.275	ZFAND2B	35.7678	16.0396	1.30837	1.23783
NGPS2_cell_line.276	TRNT1	27.7567	14.5631	1.31089	1.2756
NGPS2_cell_line.277	COMMD2	29.6015	16.6667	1.32235	1.20666
NGPS2_cell_line.278	PLPP3	35.9633	19.7719	1.3006	1.33731
NGPS2_cell_line.279	GTF2H3	32.6214	11.7534	1.29691	1.23432
NGPS2_cell_line.280	TADA1	31.4851	14.6388	1.26575	1.27853
NGPS2_cell_line.281	CPNE5	35.5311	14.5418	1.31508	1.18909
NGPS2_cell_line.282	GLIS3	29.1339	14.2857	1.27871	1.41761
NGPS2_cell_line.283	PANK2	33.6449	13.9925	1.30484	1.25494
NGPS2_cell_line.284	PF4	28.8538	14.9712	1.30043	1.23821
NGPS2_cell_line.285	GTF2H3	31.5589	13.5084	1.3	1.22006
NGPS2_cell_line.286	KCNG1	37.7111	17.3432	1.26659	1.24437
NGPS2_cell_line.287	PRAC2	31.8898	10.9375	1.29879	1.29909
NGPS2_cell_line.288	NPB	29.8805	11.6564	1.26103	1.33674
NGPS2_cell_line.289	POLR3K	33.3984	13.852	1.27925	1.31606
NGPS2_cell_line.290	FLJ45513	35.7274	15.7282	1.31095	1.09082
NGPS2_cell_line.291	RPL10	30.7692	15.6044	1.28201	1.51753
NGPS2_cell_line.292	NUP160	31.5985	16.6352	1.24765	1.35998
NGPS2_cell_line.293	TCF23	33.2136	14.7117	1.27201	1.18582
NGPS2_cell_line.294	SMYD2	32.6044	11.6424	1.28839	1.43365
NGPS2_cell_line.295	PGLS	30.4598	13.7331	1.29263	1.19657
NGPS2_cell_line.296	PSORS1C2	31.0606	15.0794	1.28044	1.12373
NGPS2_cell_line.297	LHFPL5	28.4644	14.4177	1.27572	1.05644
NGPS2_cell_line.298	SMU1	30.2682	12.1756	1.29679	1.22073
NGPS2_cell_line.299	NEIL2	27.4472	13.1387	1.27518	1.1161
NGPS2_cell_line.300	PAFAH1B1	32.4803	17.207	1.28356	1.34433
NGPS2_cell_line.301	SOCS7	33.5317	14.8077	1.29496	1.0367
NGPS2_cell_line.302	EIF2B2	32.9567	11.8	1.29303	1.19171
NGPS2_cell_line.303	EPHX3	33.3984	17.9439	1.29244	1.08714
NGPS2_cell_line.304	NEIL2	27.5735	8.93204	1.25303	1.24531
NGPS2_cell_line.305	FAM222A	34.8425	12.0553	1.29173	1.31615
NGPS2_cell_line.306	DISP3	30.814	12.5241	1.28405	1.19632
NGPS2_cell_line.307	POLR2A	31.7343	14.2012	1.2979	1.08995
NGPS2_cell_line.308	PSMD14	30.0797	15.0794	1.28853	1.33601
NGPS2_cell_line.309	BOP1	33.7838	16.6998	1.30619	1.26208
NGPS2_cell_line.310	SMU1	32.2519	10.0971	1.29347	1.24998
NGPS2_cell_line.311	PSORS1C2	34.7426	15.0763	1.28956	1.30332
NGPS2_cell_line.312	PRAC2	33.5175	15.8397	1.29871	1.13879
NGPS2_cell_line.313	RPS3A	31.6306	16.0839	1.3024	1.57838
NGPS2_cell_line.314	CPNE5	35.4086	16.4384	1.28957	1.12149
NGPS2_cell_line.315	MATK	26.6795	11.332	1.28452	1.17296
NGPS2_cell_line.316	PLA2G5	34.4488	14.2857	1.30841	1.07598
NGPS2_cell_line.317	DMTF1	36.8421	12.5265	1.2769	1.27753
NGPS2_cell_line.318	DISP3	31.9149	16.819	1.33468	1.15172
NGPS2_cell_line.319	EIF3B	32.8185	14.0845	1.2848	1.29609
NGPS2_cell_line.320	PALD1	27.1698	12.2807	1.26548	1.19801
NGPS2_cell_line.321	ANAPC2	31.216	11.1111	1.258	1.18519
NGPS2_cell_line.322	FOXP1	32.2709	10.495	1.27145	1.09198
NGPS2_cell_line.323	SON	32.9068	12.9412	1.27001	1.15513
NGPS2_cell_line.324	MAGEA3	32.3413	15.1341	1.28083	1.12272
NGPS2_cell_line.325	ADI1	28.4091	12.426	1.2728	1.2508
NGPS2_cell_line.326	CSTF2T	32.9524	14.1473	1.25262	1.27276
NGPS2_cell_line.327	NUP160	31.4079	14.6154	1.248	1.22776
NGPS2_cell_line.328	POLR2A	31.2127	11.4919	1.26323	1.26074
NGPS2_cell_line.329	LRRK1	32.2772	12.7135	1.2691	1.20593
NGPS2_cell_line.330	FSCN2	34.8968	15.8103	1.30697	1.18016
NGPS2_cell_line.331	STARD3NL	36.2069	15.507	1.26905	1.21887
NGPS2_cell_line.332	AWAT2	28.2732	13.8196	1.26606	1.2164
NGPS2_cell_line.333	PANK2	29.4466	13.3462	1.28495	1.15257
NGPS2_cell_line.334	PLPP3	35.4455	16.7315	1.29599	1.01946
NGPS2_cell_line.335	ADI1	31.7029	14.5873	1.27666	1.19824
NGPS2_cell_line.336	G0S2	31.4066	16.3148	1.28834	1.1299
NGPS2_cell_line.337	PLA2G5	33.7917	14.4509	1.29513	1.08111
NGPS2_cell_line.338	MRPL36	32.5626	11.583	1.27944	1.26466
NGPS2_cell_line.339	MATK	29.2727	11.3725	1.27258	1.13253
NGPS2_cell_line.340	PSORS1C2	30.6667	14.5009	1.29127	1.16732
NGPS2_cell_line.341	FITM2	31.1475	13.9925	1.29281	1.11908
NGPS2_cell_line.342	OTOP1	31.3093	13.2948	1.29236	0.874488
NGPS2_cell_line.343	C19orf35	29.5635	13.1528	1.24922	1.13673
NGPS2_cell_line.344	TRUB1	30.0388	14.8221	1.2808	1.13191
NGPS2_cell_line.345	FBXO18	31.2377	11.9522	1.26413	1.28695
NGPS2_cell_line.346	PAFAH1B1	31.3609	14.1732	1.27057	1.41604
NGPS2_cell_line.347	CALB1	31.1151	14.6535	1.30814	1.06013
NGPS2_cell_line.348	SRSF7	35.3728	15.283	1.30079	1.04679
NGPS2_cell_line.349	IL7R	31.6759	12.7701	1.28823	1.13686
NGPS2_cell_line.350	EIF2B2	36.9963	16.7653	1.31299	1.09156
NGPS2_cell_line.351	USP51	35.8696	17.6364	1.31489	1.11835
NGPS2_cell_line.352	MCL1	32.6886	12.4764	1.26879	1.02592
NGPS2_cell_line.353	ZNF232	28.2772	14.7114	1.30806	1.04345
NGPS2_cell_line.354	YES1	33.3962	14.2035	1.28262	1.15129
NGPS2_cell_line.355	CDC37L1	30.5903	14.8728	1.29549	1.06128
NGPS2_cell_line.356	ATP8B3	30.3605	12.9344	1.30836	0.929452
NGPS2_cell_line.357	MRPL36	32.1495	14.2056	1.31844	1.07403
NGPS2_cell_line.358	FLJ45513	39.7482	18.0039	1.30522	0.937362
NGPS2_cell_line.359	SOCS7	34.0463	17.9924	1.29443	1.05743
NGPS2_cell_line.360	NEIL2	35.1986	18.4109	1.32322	0.835522
NGPS2_NT_controls.1	NT	30.7393	15.4399	1.29654	1.2419
NGPS2_NT_controls.2	NT	26.9581	12.3772	1.28033	1.27617
NGPS2_NT_controls.3	NT	30.9833	14.1473	1.29109	1.39622
NGPS2_NT_controls.4	NT	28.2051	11.412	1.32389	1.37104
NGPS2_NT_controls.5	NT	28.3168	13.1769	1.27791	1.42915
NGPS2_NT_controls.6	NT	28.4672	13.6187	1.29648	1.28179
NGPS2_NT_controls.7	NT	34.1328	19.3015	1.30079	1.32921
NGPS2_NT_controls.8	NT	32.6	15.4717	1.29244	1.27448
NGPS2_NT_controls.9	NT	27.3585	12.7907	1.27597	1.37279
NGPS2_NT_controls.10	NT	31.1195	14.4161	1.27997	1.19351
NGPS2_NT_controls.11	NT	32.4111	15.5378	1.29484	1.34577
NGPS2_NT_controls.12	NT	32.4627	15.9259	1.33079	1.16905
NGPS2_NT_controls.13	NT	25.6757	10.4247	1.26596	1.39349
NGPS2_NT_controls.14	NT	28.4884	12.3574	1.25945	1.31841
NGPS2_NT_controls.15	NT	27.7574	11.7757	1.28459	1.33116
NGPS2_NT_controls.16	NT	26.2082	12.5	1.28366	1.32572
NGPS2_NT_controls.17	NT	30.0373	13.2463	1.28055	1.29028
NGPS2_NT_controls.18	NT	26.9017	12.2905	1.25627	1.20104
NGPS2_NT_controls.19	NT	29.1417	14.1199	1.28518	1.35456
NGPS2_NT_controls.20	NT	31.323	13.9535	1.26955	1.2766
NGPS2_NT_controls.21	NT	30.0578	16.2571	1.30662	1.34584
NGPS2_NT_controls.22	NT	29.4821	13.963	1.27788	1.23335
NGPS2_NT_controls.23	NT	23.6994	11.0454	1.28002	1.31044
NGPS2_NT_controls.24	NT	29.6578	15.197	1.28382	1.25456
NGPS2_NT_controls.25	NT	27.5926	11.71	1.28476	1.25017
NGPS2_NT_controls.26	NT	29.9048	10.9375	1.27857	1.13827
NGPS2_NT_controls.27	NT	25.6	14.1762	1.28819	1.29525
NGPS2_NT_controls.28	NT	27.2727	12.1094	1.26956	1.36678
NGPS2_NT_controls.29	NT	31.9688	14.1176	1.29644	1.20491
NGPS2_NT_controls.30	NT	28.9062	13.3733	1.2794	1.29241
NGPS2_NT_controls.31	NT	34.5924	13.2554	1.30653	1.3452
NGPS2_NT_controls.32	NT	33.0784	13.1783	1.2828	1.29638
WT_controls.1	WT	17.9688	9.17031	1.22644	2.19171
WT_controls.2	WT	16.946	7.37052	1.22544	2.02253
WT_controls.3	WT	16.4384	7.72277	1.22849	2.25861
WT_controls.4	WT	14.9225	8.41121	1.23726	2.2606
WT_controls.5	WT	21.1462	10.9804	1.2354	2.19585
WT_controls.6	WT	18.5185	8.6	1.23376	2.18208
WT_controls.7	WT	15.3846	7.70713	1.21444	2.26266
WT_controls.8	WT	18.7625	7.45698	1.22205	2.374
WT_controls.9	WT	15.9926	9.54198	1.22705	2.2664
WT_controls.10	WT	18.5393	7.87402	1.25062	2.34545
WT_controls.11	WT	17.451	7.3501	1.23021	2.37304
WT_controls.12	WT	18.9621	9.90476	1.24824	2.25474
WT_controls.13	WT	18.4261	7.6779	1.23135	2.41715
WT_controls.14	WT	18.2495	9.17108	1.26867	2.24438
WT_controls.15	WT	17.9584	9.54198	1.27434	2.37596
WT_controls.16	WT	19.0661	9.96094	1.26331	1.98146
WT_controls.17	WT	15.6	9.38124	1.25696	2.20261
WT_controls.18	WT	16.6983	7.76892	1.24816	2.28072
WT_controls.19	WT	20.4301	10.9228	1.25646	2.05018
WT_controls.20	WT	18.9824	8.81226	1.24689	2.28391
WT_controls.21	WT	19.5402	7.52896	1.23414	2.26498
WT_controls.22	WT	17.757	6.11855	1.24683	2.03626
WT_controls.23	WT	20.2652	10.3704	1.25713	1.77108
WT_controls.24	WT	23.4	12.3364	1.24339	2.12677
WT_controls.25	WT	20.6693	11.7063	1.2439	2.04926
WT_controls.26	WT	15.3992	8.93204	1.25243	2.05778
WT_controls.27	WT	20.1117	15.873	1.25329	2.26608
WT_controls.28	WT	16.2264	8.34915	1.26335	2.05202
WT_controls.29	WT	22.5	10	1.25958	1.74736
WT_controls.30	WT	21.875	9.73282	1.28245	1.82649
WT_controls.31	WT	20.2729	11.2167	1.26059	2.04438
WT_controls.32	WT	16.7293	7.77778	1.24712	1.962

## Sheet: z-scores
Table S10. Validation screen results. Data for all the phenotypes are listed for each crRNA sequence assayed as wel as for non-targeting (NT) and WT control wells. For repeat 3 (sheet 2) only valid wells are listed. Aggregated z-scores (sheet 3) were used to define hits.
	Gene Symbol	Micronuclei z-score	NE bleb z-score	P2A z-score	Emerin N:C ratio z-score
NGPS2_cell_line.1	NRK	0.0883733	0.0724368	0.652479	-0.556694
NGPS2_cell_line.2	HSBP1L1	0.099928	0.740177	0.491734	-0.347492
NGPS2_cell_line.3	SEC13	1.49463	1.35969	-1.5126	-0.111663
NGPS2_cell_line.4	GOLGA1	0.239138	0.407413	0.0936615	-0.476366
NGPS2_cell_line.5	NRK	0.226865	0.399112	0.494848	-0.459766
NGPS2_cell_line.6	WDR44	0.264518	0.132217	0.0397739	-0.434634
NGPS2_cell_line.7	ZNF232	1.08333	0.675823	-0.135744	-0.406145
NGPS2_cell_line.8	PANK2	0.294908	-0.126797	-0.592055	-0.248842
NGPS2_cell_line.9	BIRC6	-0.366892	-0.202504	-0.0510595	-0.309537
NGPS2_cell_line.10	DMTF1	0.44991	0.280868	0.218274	-0.281378
NGPS2_cell_line.11	TRUB1	0.408742	0.102768	0.309649	-0.380474
NGPS2_cell_line.12	CAPN10	-0.438403	0.207257	0.122953	-0.421097
NGPS2_cell_line.13	RPL13	-0.0983138	0.165226	0.462722	0.244147
NGPS2_cell_line.14	RPL10	-0.716965	-0.189805	0.544796	0.121014
NGPS2_cell_line.15	VPS16	-0.187501	0.597862	0.898553	-0.482883
NGPS2_cell_line.16	DPH1	-0.712764	0.449548	0.936909	-0.627216
NGPS2_cell_line.17	ADI1	0.164305	0.262414	0.255043	-0.272148
NGPS2_cell_line.18	RPL37A	0.264636	0.583342	-0.0551439	0.116619
NGPS2_cell_line.19	PSMD14	-0.981119	-0.945983	0.200159	-0.0383577
NGPS2_cell_line.20	PALD1	0.49704	0.643607	-0.696738	-0.208879
NGPS2_cell_line.21	FITM2	0.12435	0.0254779	0.100542	-0.227947
NGPS2_cell_line.22	PLA2G5	0.469231	0.753315	0.548174	-0.222705
NGPS2_cell_line.23	CCT3	0.357603	0.647193	1.80093	-0.419353
NGPS2_cell_line.24	SLC50A1	0.289602	0.245338	-0.126833	-0.457734
NGPS2_cell_line.25	GTPBP4	-0.611658	0.396955	0.0508305	0.0884117
NGPS2_cell_line.26	POLR2A	0.16014	0.308182	0.619952	-0.168911
NGPS2_cell_line.27	RPL37A	-0.439161	0.80139	0.341058	0.0912686
NGPS2_cell_line.28	VPS16	-0.147441	-0.454334	0.356403	-0.429682
NGPS2_cell_line.29	GPR132	-0.299189	0.17836	-0.516552	-0.349989
NGPS2_cell_line.30	NKX1-2	0.242869	0.618431	0.290707	-0.353812
NGPS2_cell_line.31	ACVR2A	-0.560903	-1.05155	-0.800351	-0.33236
NGPS2_cell_line.32	HIGD2A	0.656161	0.51219	-0.124522	-0.364586
NGPS2_cell_line.33	SON	0.580079	0.0693878	-0.0956435	-0.3635
NGPS2_cell_line.34	TRNT1	0.704011	0.695873	0.262415	-0.302347
NGPS2_cell_line.35	TADA1	0.290045	0.401677	-0.180754	-0.404078
NGPS2_cell_line.36	MAEA	-0.0060697	0.186517	0.766307	-0.298345
NGPS2_cell_line.37	PSMC6	0.102959	0.819342	0.443477	-0.387486
NGPS2_cell_line.38	EBLN1	0.208933	0.354343	0.601498	-0.293157
NGPS2_cell_line.39	SRSF7	1.50341	0.339709	-0.410749	-0.401032
NGPS2_cell_line.40	RPS3A	-0.846207	-0.283946	0.146791	0.230713
NGPS2_cell_line.41	ANAPC2	0.067355	0.0194078	1.00748	-0.0564445
NGPS2_cell_line.42	PF4	-0.0838055	-0.428117	-0.323385	-0.264022
NGPS2_cell_line.43	NEMP2	0.505778	0.560106	-0.258495	-0.308396
NGPS2_cell_line.44	MCL1	-0.430724	-1.17769	-2.00213	-0.342972
NGPS2_cell_line.45	NUP85	0.821597	1.78116	-0.52986	-0.510385
NGPS2_cell_line.46	CCDC106	-0.0257127	0.855673	0.138137	-0.479121
NGPS2_cell_line.47	WDR44	0.542157	0.0155075	0.162622	-0.502141
NGPS2_cell_line.48	GOLGA1	-0.0162243	-0.0829895	0.105993	-0.533787
NGPS2_cell_line.49	AHCTF1	0.897582	0.693127	-1.347	-0.157583
NGPS2_cell_line.50	NUP85	1.40184	1.38202	-0.543836	-0.330036
NGPS2_cell_line.51	AICDA	0.0308482	-0.274097	-0.431203	-0.425897
NGPS2_cell_line.52	ZFAND2B	0.26206	0.743036	-0.0185336	-0.447404
NGPS2_cell_line.53	USP51	0.352458	0.374326	-0.0476691	-0.444456
NGPS2_cell_line.54	RNF214	0.172417	0.368959	0.427093	-0.333754
NGPS2_cell_line.55	EPHX3	0.37887	0.431804	-0.0906812	-0.499043
NGPS2_cell_line.56	NUP62CL	0.0509604	0.0340031	1.50393	-0.489436
NGPS2_cell_line.57	AICDA	-0.08118	0.275528	0.758933	-0.370408
NGPS2_cell_line.58	TRUB1	0.193204	0.410809	1.30735	-0.459394
NGPS2_cell_line.59	TRABD	-0.146433	-0.0436559	-0.418542	-0.435923
NGPS2_cell_line.60	ZFP1	0.152435	-0.132421	0.775963	-0.393397
NGPS2_cell_line.61	TRABD	0.0104604	0.53681	0.330914	-0.466615
NGPS2_cell_line.62	G0S2	0.313885	0.407485	0.199209	-0.297114
NGPS2_cell_line.63	DPH1	-0.290658	0.286156	0.913102	-0.341161
NGPS2_cell_line.64	GLIS3	-0.330166	-0.362933	-0.293813	-0.554205
NGPS2_cell_line.65	IL7R	0.256559	0.439286	0.856372	-0.510539
NGPS2_cell_line.66	E2F8	-0.354028	0.773971	0.328428	-0.454053
NGPS2_cell_line.67	AHCTF1	1.17883	1.04812	-1.46699	-0.409332
NGPS2_cell_line.68	ATP8B3	0.204951	0.445829	-0.0702646	-0.478163
NGPS2_cell_line.69	SLC50A1	0.776357	0.682057	-0.350002	-0.519989
NGPS2_cell_line.70	TBXA2R	0.431566	-0.279492	-0.0237837	-0.44442
NGPS2_cell_line.71	CDC34	0.514297	-0.113751	-0.303009	-0.335311
NGPS2_cell_line.72	AFF1	0.00980653	-0.436965	-0.505586	-0.316931
NGPS2_cell_line.73	TADA1	0.781982	0.629788	-0.223367	-0.492115
NGPS2_cell_line.74	METTL22	0.237701	-0.186741	0.402959	-0.595403
NGPS2_cell_line.75	CEP126	0.0817651	-0.468151	-0.1176	-0.309755
NGPS2_cell_line.76	LRRC14	0.0293958	-0.308881	-0.121498	-0.382305
NGPS2_cell_line.77	ZFP1	0.635868	0.208084	0.447798	-0.351192
NGPS2_cell_line.78	PLK5	0.20253	-0.00578318	1.09134	-0.421906
NGPS2_cell_line.79	PSMD7	-1.14936	-1.55641	0.199803	-0.10723
NGPS2_cell_line.80	NEMP2	0.890247	0.478243	0.103697	-0.440323
NGPS2_cell_line.81	EBLN1	0.182367	-0.356566	-0.131321	-0.197681
NGPS2_cell_line.82	LRRC14	1.00204	0.61225	0.729911	-0.34161
NGPS2_cell_line.83	EPHX3	0.104014	0.420627	0.301526	-0.471403
NGPS2_cell_line.84	YES1	0.331751	0.082336	0.33475	-0.396272
NGPS2_cell_line.85	TLR3	-0.0390702	0.0215953	1.0104	-0.341169
NGPS2_cell_line.86	POLR3K	-0.198797	0.375544	1.10577	-0.433156
NGPS2_cell_line.87	PALD1	1.15309	1.09806	0.645272	-0.510481
NGPS2_cell_line.88	COMMD2	1.11167	1.02638	1.3513	-0.542358
NGPS2_cell_line.89	CCT3	0.808673	0.502921	1.31427	-0.394451
NGPS2_cell_line.90	NUP160	1.113	2.06403	-1.99492	0.0529604
NGPS2_cell_line.91	C19orf35	0.160534	0.648577	0.138439	-0.421885
NGPS2_cell_line.92	YES1	-0.172953	-0.142619	0.49554	-0.481036
NGPS2_cell_line.93	PPM1E	0.759107	0.464322	0.217919	-0.371671
NGPS2_cell_line.94	DDR2	0.397559	0.694353	-0.735833	-0.420127
NGPS2_cell_line.95	MAGEA3	0.0472917	0.545477	1.0009	-0.486698
NGPS2_cell_line.96	HIGD2A	0.721605	0.358458	-0.486324	-0.299428
NGPS2_cell_line.97	BIRC6	1.09087	0.416217	-0.301811	-0.403331
NGPS2_cell_line.98	RAN	-2.40678	-1.75408	1.10097	0.381824
NGPS2_cell_line.99	CDC34	0.841164	1.06478	0.907047	-0.345012
NGPS2_cell_line.100	TP53	0.453976	0.0516206	-0.938014	-0.266876
NGPS2_cell_line.101	SLC50A1	0.92208	0.770939	-0.616078	-0.391125
NGPS2_cell_line.102	COMMD2	0.246424	-0.201831	0.0466998	-0.420202
NGPS2_cell_line.103	STARD3NL	1.12189	0.835907	0.372927	-0.403077
NGPS2_cell_line.104	CALB1	0.261177	0.519784	0.323912	-0.410621
NGPS2_cell_line.105	CDC37L1	0.357674	0.839449	0.828592	-0.286145
NGPS2_cell_line.106	ZFP1	0.593589	0.474746	0.965249	-0.36236
NGPS2_cell_line.107	CCT3	0.634361	0.78191	-0.150325	-0.453746
NGPS2_cell_line.108	REPS2	0.658714	0.666229	2.10626	-0.302148
NGPS2_cell_line.109	TMEM251	0.775366	0.911894	0.858492	-0.59645
NGPS2_cell_line.110	RPL37A	0.254427	0.617223	-0.0206145	-0.221461
NGPS2_cell_line.111	SEC13	0.647198	0.438019	0.344982	-0.474583
NGPS2_cell_line.112	RPL12	-0.832396	-0.343842	0.159606	0.310795
NGPS2_cell_line.113	TMEM257	0.998737	0.580555	-0.501141	-0.550698
NGPS2_cell_line.114	RAN	-2.02907	-1.68822	0.438683	0.367602
NGPS2_cell_line.115	TMEM257	0.15373	0.0704478	0.244354	-0.315028
NGPS2_cell_line.116	TLR3	0.173643	-0.0995554	-0.0301986	-0.374564
NGPS2_cell_line.117	GPR132	0.612424	-0.140136	0.574325	-0.563614
NGPS2_cell_line.118	FBXO18	0.392338	-0.464169	-0.261801	-0.396867
NGPS2_cell_line.119	TLR3	0.0758546	-0.442259	-0.513972	-0.353332
NGPS2_cell_line.120	FAM222A	0.370208	0.337546	-0.0517942	-0.259607
NGPS2_cell_line.121	PSMC6	-0.959915	-0.344684	1.66795	-0.0452489
NGPS2_cell_line.122	TBXA2R	-0.57192	-0.55501	-0.394301	-0.328175
NGPS2_cell_line.123	CDC37L1	0.473433	0.540325	0.71515	-0.330161
NGPS2_cell_line.124	C10orf67	0.697573	0.118643	-0.256026	-0.296135
NGPS2_cell_line.125	TMEM251	0.811134	0.191642	0.46927	-0.33314
NGPS2_cell_line.126	MATK	-0.0642973	0.1496	0.367248	-0.39348
NGPS2_cell_line.127	ITGAV	0.0257338	0.0154167	0.246063	-0.211202
NGPS2_cell_line.128	GPR132	0.159886	0.376305	0.667213	-0.336484
NGPS2_cell_line.129	GLIS3	0.80729	0.653647	-0.0683641	-0.547053
NGPS2_cell_line.130	NUP62CL	-0.0497554	-0.0639295	0.273175	-0.367142
NGPS2_cell_line.131	TRABD	0.369479	0.0174174	0.500823	-0.446476
NGPS2_cell_line.132	LRRK1	0.157262	0.0198915	0.745455	-0.418667
NGPS2_cell_line.133	DPH1	0.0504068	0.312815	-0.244245	-0.419232
NGPS2_cell_line.134	DISP3	0.187908	0.0908983	0.350628	-0.464421
NGPS2_cell_line.135	SMYD2	0.342784	1.21207	-0.138441	-0.470364
NGPS2_cell_line.136	KCNG1	-0.18425	0.127005	-0.400615	-0.375319
NGPS2_cell_line.137	PF4	0.976824	0.428111	-0.0605121	-0.353715
NGPS2_cell_line.138	C19orf35	0.0867258	0.229327	-0.535343	-0.409681
NGPS2_cell_line.139	FLJ45513	0.545755	0.412711	-0.180831	-0.334888
NGPS2_cell_line.140	HIPK3	1.03428	0.914692	0.464818	-0.416606
NGPS2_cell_line.141	RPS3A	-0.169333	0.498591	0.178452	0.105867
NGPS2_cell_line.142	TCF23	0.983906	0.187331	-0.0866001	-0.482694
NGPS2_cell_line.143	MAEA	0.165205	0.197885	0.272936	-0.405862
NGPS2_cell_line.144	CPNE5	1.5873	0.691054	0.3745	-0.476999
NGPS2_cell_line.145	NPB	-0.275703	0.206421	-0.268912	-0.247234
NGPS2_cell_line.146	RPL12	-0.639901	-1.29428	0.278078	0.478978
NGPS2_cell_line.147	HIGD2A	0.543301	0.683205	1.13208	-0.263303
NGPS2_cell_line.148	TP53	4.9338	5.62839	1.07961	-0.299863
NGPS2_cell_line.149	SMU1	0.384759	0.749341	5.47054	0.0197289
NGPS2_cell_line.150	HIPK3	0.850269	0.627048	0.663549	-0.534419
NGPS2_cell_line.151	ACVR2A	1.1488	1.27949	0.47631	-0.503604
NGPS2_cell_line.152	EIF3B	-1.62901	-1.66135	0.655002	0.124244
NGPS2_cell_line.153	MAGEA3	0.341291	0.413912	0.696403	-0.536861
NGPS2_cell_line.154	FBXO18	0.384113	0.167736	0.655354	-0.424872
NGPS2_cell_line.155	EIF2B2	0.239329	0.0778531	0.408837	-0.322083
NGPS2_cell_line.156	LHFPL5	0.8061	0.909478	-0.242928	-0.399802
NGPS2_cell_line.157	CEP126	0.386819	0.38565	0.184949	-0.434142
NGPS2_cell_line.158	RNF214	0.673581	0.445711	0.265364	-0.365981
NGPS2_cell_line.159	DPCR1	0.345128	-0.474592	-0.177549	-0.325512
NGPS2_cell_line.160	AFF1	0.883503	0.018696	0.368309	-0.393616
NGPS2_cell_line.161	AWAT2	0.478741	0.128548	0.295247	-0.331555
NGPS2_cell_line.162	REPS2	0.0784727	-0.773821	-0.0143916	-0.303907
NGPS2_cell_line.163	USP51	0.730204	0.663125	0.563276	-0.378293
NGPS2_cell_line.164	KCNG1	0.319049	0.481396	-0.0412831	-0.410276
NGPS2_cell_line.165	WDR44	0.0834034	-0.597257	-0.455408	-0.38773
NGPS2_cell_line.166	SLC9A3R2	0.0177278	0.191418	-0.136538	-0.259962
NGPS2_cell_line.167	HSBP1L1	-0.395701	0.317465	0.699628	-0.337962
NGPS2_cell_line.168	PLK5	-0.564868	0.20958	0.401141	-0.263498
NGPS2_cell_line.169	PGLS	-1.48505	7.85251	0.591674	-1.01861
NGPS2_cell_line.170	C10orf67	0.287541	0.419475	0.0289484	-0.427137
NGPS2_cell_line.171	SLC9A3R2	0.654809	0.622053	0.0410571	-0.50106
NGPS2_cell_line.172	STARD3NL	0.475267	-0.0965874	0.687693	-0.593153
NGPS2_cell_line.173	ZNF232	0.724411	0.613961	-0.194263	-0.434617
NGPS2_cell_line.174	TRNT1	0.318001	0.112424	0.605459	-0.559882
NGPS2_cell_line.175	ACVR2A	0.112948	-0.62889	-1.07555	-0.0919364
NGPS2_cell_line.176	METTL22	-0.0445451	0.262038	-0.0381859	-0.442694
NGPS2_cell_line.177	CCDC106	0.773059	1.0872	0.797707	-0.341075
NGPS2_cell_line.178	RAN	0.312651	0.497586	-0.131102	-0.151043
NGPS2_cell_line.179	E2F8	0.687531	0.862503	0.786117	-0.258031
NGPS2_cell_line.180	HSBP1L1	0.177132	0.170313	0.658764	-0.401519
NGPS2_cell_line.181	AHCTF1	1.32201	1.93633	-1.36193	-0.332161
NGPS2_cell_line.182	SRSF7	0.897862	-0.470337	-0.545907	-0.420402
NGPS2_cell_line.183	AWAT2	0.0364834	0.245241	0.612704	-0.429698
NGPS2_cell_line.184	C10orf67	0.45921	0.85262	0.385662	-0.449074
NGPS2_cell_line.185	PPM1E	0.908795	0.886298	0.116404	-0.451741
NGPS2_cell_line.186	ITGAV	0.45367	0.579089	0.544548	-0.487054
NGPS2_cell_line.187	DPCR1	0.379778	-0.0944528	0.274765	-0.449783
NGPS2_cell_line.188	FSCN2	1.13507	1.21609	1.70285	-0.209126
NGPS2_cell_line.189	TMEM257	-0.257632	-0.30025	-0.348364	-0.417803
NGPS2_cell_line.190	LRRK1	0.24577	-0.299588	-0.00830272	-0.354443
NGPS2_cell_line.191	ITGAV	0.264625	-0.0227397	0.149896	-0.377622
NGPS2_cell_line.192	SOCS7	1.08467	0.75269	0.374785	-0.408415
NGPS2_cell_line.193	PAFAH1B1	1.25391	2.34363	0.26395	0.00903178
NGPS2_cell_line.194	POLR3K	0.591371	0.614357	0.120376	-0.313719
NGPS2_cell_line.195	BOP1	0.0475	0.132307	0.417673	-0.265244
NGPS2_cell_line.196	FAM222A	0.223016	0.16663	-0.254848	-0.302154
NGPS2_cell_line.197	LRRC14	0.477281	0.225881	0.344298	-0.198672
NGPS2_cell_line.198	METTL22	0.407244	-0.488462	0.112128	-0.286525
NGPS2_cell_line.199	EIF3B	-1.09648	-0.98907	0.983087	0.574396
NGPS2_cell_line.200	MIDN	0.168057	0.111755	0.512472	-0.367711
NGPS2_cell_line.201	PSMD7	-1.87066	-1.92057	1.52108	0.00573154
NGPS2_cell_line.202	PRAC2	-0.177213	-0.89059	-0.422247	-0.389874
NGPS2_cell_line.203	DMTF1	0.0654081	0.735532	0.641348	-0.472039
NGPS2_cell_line.204	FOXP1	0.925976	0.420038	0.444211	-0.38573
NGPS2_cell_line.205	NUP62CL	0.00393954	-0.158127	-0.229056	-0.332471
NGPS2_cell_line.206	FITM2	0.980248	0.385403	0.406243	-0.361461
NGPS2_cell_line.207	PLK5	0.967965	1.49317	1.12646	-0.173738
NGPS2_cell_line.208	BOP1	-0.184189	0.646993	0.188789	-0.281248
NGPS2_cell_line.209	EBLN1	0.264507	0.0706432	-0.496433	-0.186026
NGPS2_cell_line.210	TCF23	0.877881	0.286689	0.757554	-0.430017
NGPS2_cell_line.211	CSTF2T	0.738684	0.152197	0.37884	-0.219335
NGPS2_cell_line.212	DPCR1	0.741348	0.141542	-0.4134	-0.280988
NGPS2_cell_line.213	GTF2H3	0.373629	0.333656	0.707465	-0.381224
NGPS2_cell_line.214	NEMP2	0.768709	0.752541	0.330135	-0.353351
NGPS2_cell_line.215	UNKL	-0.136466	0.301511	0.718493	-0.35939
NGPS2_cell_line.216	UNKL	0.0595751	-0.296924	-0.0344448	-0.313538
NGPS2_cell_line.217	AFF1	0.95777	0.320745	0.1126	-0.292642
NGPS2_cell_line.218	NPB	-0.18114	-0.406944	-0.27201	-0.314831
NGPS2_cell_line.219	PGLS	-0.507754	0.168497	-0.414252	-0.1552
NGPS2_cell_line.220	SMYD2	0.404606	0.0037421	0.763027	-0.16721
NGPS2_cell_line.221	CAPN10	-0.259532	0.0253776	0.721899	-0.619542
NGPS2_cell_line.222	CSTF2T	0.257851	1.00793	-0.0170401	-0.511739
NGPS2_cell_line.223	PSMD14	-2.45362	-1.8231	3.7327	-0.170241
NGPS2_cell_line.224	REPS2	0.525681	0.366764	0.0402474	-0.462141
NGPS2_cell_line.225	PPM1E	1.72532	0.850028	0.0161117	-0.271692
NGPS2_cell_line.226	CCDC106	0.31514	0.497046	0.542421	-0.301556
NGPS2_cell_line.227	OTOP1	0.387115	0.856415	0.627043	-0.426015
NGPS2_cell_line.228	NKX1-2	0.795717	0.33734	-0.0903651	-0.378436
NGPS2_cell_line.229	DDR2	0.402517	0.521013	0.219266	-0.382628
NGPS2_cell_line.230	SEC13	1.27011	0.958198	-1.56696	-0.0698133
NGPS2_cell_line.231	PLPP3	0.955654	-0.0390027	0.0598251	-0.148469
NGPS2_cell_line.232	DDR2	0.484685	0.453003	-0.207877	-0.309746
NGPS2_cell_line.233	NKX1-2	1.12969	0.189528	0.136201	-0.204835
NGPS2_cell_line.234	CDC34	1.4594	1.13078	0.497163	-0.299985
NGPS2_cell_line.235	RPL12	-1.71595	-1.4459	-0.246241	0.526182
NGPS2_cell_line.236	ANAPC2	0.751753	-0.339385	1.90174	-0.0244447
NGPS2_cell_line.237	CAPN10	-0.0832744	0.0505519	-0.592089	-0.130799
NGPS2_cell_line.238	MIDN	0.291889	0.0867814	0.333466	-0.217062
NGPS2_cell_line.239	TP53	0.345578	0.34362	0.348543	-0.299247
NGPS2_cell_line.240	G0S2	0.571558	0.420435	0.961746	-0.320818
NGPS2_cell_line.241	AICDA	0.649929	0.290293	0.413216	-0.149595
NGPS2_cell_line.242	SON	1.18475	0.0569801	-0.502255	-0.0781737
NGPS2_cell_line.243	CALB1	0.490152	0.570276	-0.0155588	-0.250943
NGPS2_cell_line.244	PSMD7	-0.783589	-0.762212	1.65849	-0.105741
NGPS2_cell_line.245	OTOP1	3.11975	2.42707	0.180738	-0.459319
NGPS2_cell_line.246	TBXA2R	-0.157046	-0.442091	0.0261414	-0.373973
NGPS2_cell_line.247	GTPBP4	-0.61293	0.313223	0.381556	0.21719
NGPS2_cell_line.248	RNF214	0.733451	0.56323	0.384548	-0.422184
NGPS2_cell_line.249	FSCN2	0.0642679	0.732425	-0.0482596	-0.361401
NGPS2_cell_line.250	SLC9A3R2	0.0472299	-0.355177	0.327749	-0.277522
NGPS2_cell_line.251	RPL10	-0.97092	-0.159024	-0.3584	0.332717
NGPS2_cell_line.252	HIPK3	0.667002	0.677059	0.557213	-0.262948
NGPS2_cell_line.253	FOXP1	0.0228246	-0.0755986	-0.0181658	-0.225574
NGPS2_cell_line.254	RPL13	-1.31484	-0.679935	1.44333	0.836404
NGPS2_cell_line.255	RPL13	-0.445919	-0.108112	-0.495751	0.296052
NGPS2_cell_line.256	UNKL	0.46057	2.00269	2.27326	-0.31006
NGPS2_cell_line.257	LHFPL5	0.160442	1.1308	2.03093	0.0896095
NGPS2_cell_line.258	TMEM251	0.549148	0.742687	-0.0234777	-0.240365
NGPS2_cell_line.259	MIDN	-0.0922334	0.0967338	0.764261	-0.225519
NGPS2_cell_line.260	E2F8	0.0551443	-0.0429197	0.0844636	-0.113706
NGPS2_cell_line.261	MAEA	-0.265088	-0.149174	0.468938	-0.248985
NGPS2_cell_line.262	ZFAND2B	-0.232652	0.00442443	0.294384	-0.389925
NGPS2_cell_line.263	PSMC6	-1.70154	-0.61765	2.9559	-0.000763163
NGPS2_cell_line.264	MCL1	0.0336209	-0.378981	-1.58117	-0.440249
NGPS2_cell_line.265	MRPL36	1.14198	0.34131	-0.0251183	-0.296027
NGPS2_cell_line.266	ATP8B3	0.113084	0.233361	0.163278	-0.277412
NGPS2_cell_line.267	NRK	-0.130219	-0.105868	-0.309372	-0.355795
NGPS2_cell_line.268	BIRC6	0.744244	-0.300578	-0.582773	-0.257907
NGPS2_cell_line.269	NUP85	0.791953	1.44588	-0.575776	-0.314965
NGPS2_cell_line.270	CEP126	0.258841	0.755961	0.443265	-0.18552
NGPS2_cell_line.271	GOLGA1	0.810432	0.00471509	0.167324	-0.261394
NGPS2_cell_line.272	IL7R	0.387024	0.440014	-0.680321	-0.137639
NGPS2_cell_line.273	VPS16	0.0276296	-0.457815	-0.606378	-0.107957
NGPS2_cell_line.274	GTPBP4	-0.787399	-0.289281	-0.000442803	0.471216
NGPS2_cell_line.275	ZFAND2B	-0.0688329	-0.039276	0.427959	-0.257858
NGPS2_cell_line.276	TRNT1	-0.128774	0.659763	0.541749	-0.251231
NGPS2_cell_line.277	COMMD2	0.34915	0.363049	0.567747	-0.235106
NGPS2_cell_line.278	PLPP3	1.27708	0.791157	0.117002	-0.12727
NGPS2_cell_line.279	GTF2H3	-0.102943	-0.544139	0.265484	-0.265116
NGPS2_cell_line.280	TADA1	0.412899	0.197607	-0.259334	-0.240908
NGPS2_cell_line.281	CPNE5	0.987814	0.605999	0.0782977	-0.165776
NGPS2_cell_line.282	GLIS3	-0.601399	0.137179	0.571508	-0.086831
NGPS2_cell_line.283	PANK2	-0.58916	-0.67221	-0.0652861	-0.242199
NGPS2_cell_line.284	PF4	-0.59994	-0.244796	-0.541187	0.0132714
NGPS2_cell_line.285	GTF2H3	0.488252	0.138663	0.00507579	-0.323351
NGPS2_cell_line.286	KCNG1	0.569995	0.212146	-0.69666	-0.291815
NGPS2_cell_line.287	PRAC2	0.653101	0.186045	0.396318	-0.254689
NGPS2_cell_line.288	NPB	-0.339346	-0.861157	-1.04085	-0.169307
NGPS2_cell_line.289	POLR3K	0.394396	0.171181	-0.243821	-0.149355
NGPS2_cell_line.290	FLJ45513	1.17355	0.984022	0.574251	-0.310598
NGPS2_cell_line.291	RPL10	-1.64711	-1.05837	0.125346	0.468502
NGPS2_cell_line.292	NUP160	0.290918	0.176489	-2.23924	0.171642
NGPS2_cell_line.293	TCF23	0.468256	0.278727	-0.788486	-0.225095
NGPS2_cell_line.294	SMYD2	0.360627	-0.306275	-0.239687	-0.113792
NGPS2_cell_line.295	PGLS	-0.0130196	-0.318995	0.10953	-0.171033
NGPS2_cell_line.296	PSORS1C2	0.0723661	-0.535644	-0.857745	-0.141585
NGPS2_cell_line.297	LHFPL5	0.22613	-0.632495	-1.00936	-0.229754
NGPS2_cell_line.298	SMU1	0.546216	-0.18843	0.389493	-0.21558
NGPS2_cell_line.299	NEIL2	-0.40637	-0.418685	-0.80216	-0.235751
NGPS2_cell_line.300	PAFAH1B1	0.94807	1.37035	0.953881	-0.0216399
NGPS2_cell_line.301	SOCS7	0.395423	0.0544694	-0.275077	-0.228885
NGPS2_cell_line.302	EIF2B2	0.400663	-0.00368481	0.527596	-0.0492721
NGPS2_cell_line.303	EPHX3	0.118925	-0.172701	-0.713849	-0.12586
NGPS2_cell_line.304	NEIL2	-0.0707251	-1.1303	-1.02417	-0.0392584
NGPS2_cell_line.305	FAM222A	-0.0516389	-0.717986	-0.535566	-0.245895
NGPS2_cell_line.306	DISP3	0.255974	-0.380026	-0.37986	-0.401607
NGPS2_cell_line.307	POLR2A	-0.812968	-0.29538	0.443036	-0.223087
NGPS2_cell_line.308	PSMD14	-0.499356	-0.453634	0.185494	-0.124415
NGPS2_cell_line.309	BOP1	0.135663	-0.248845	-0.234725	0.03563
NGPS2_cell_line.310	SMU1	0.532161	0.39165	4.80452	-0.0485859
NGPS2_cell_line.311	PSORS1C2	0.552915	-0.215788	-0.427083	-0.272184
NGPS2_cell_line.312	PRAC2	0.561326	0.0252299	-0.20106	-0.34304
NGPS2_cell_line.313	RPS3A	0.46642	2.43906	4.85258	-0.248034
NGPS2_cell_line.314	CPNE5	0.802164	0.112613	-0.485973	-0.229891
NGPS2_cell_line.315	MATK	-0.154206	-1.17878	-0.520054	-0.194213
NGPS2_cell_line.316	PLA2G5	0.935727	1.05979	2.03019	-0.490089
NGPS2_cell_line.317	DMTF1	0.541464	-0.76309	-0.498898	-0.10411
NGPS2_cell_line.318	DISP3	0.760539	0.239355	0.409542	-0.31965
NGPS2_cell_line.319	EIF3B	-1.09578	-0.944103	0.173711	0.225517
NGPS2_cell_line.320	PALD1	0.0254148	-0.048075	-0.129793	-0.182939
NGPS2_cell_line.321	ANAPC2	-0.728309	-0.993205	-0.891391	-0.0983577
NGPS2_cell_line.322	FOXP1	1.2314	-0.0239584	-0.76137	-0.210646
NGPS2_cell_line.323	SON	0.6887	-0.610693	-0.557048	-0.115347
NGPS2_cell_line.324	MAGEA3	0.101065	-0.1229	-0.173476	-0.244005
NGPS2_cell_line.325	ADI1	-0.563326	-0.327939	0.0256502	-0.138807
NGPS2_cell_line.326	CSTF2T	0.257992	0.0883973	-0.759261	-0.123003
NGPS2_cell_line.327	NUP160	0.105955	0.42603	-2.10615	0.0976075
NGPS2_cell_line.328	POLR2A	-0.951039	-1.132	-0.132009	-0.051665
NGPS2_cell_line.329	LRRK1	-0.0428125	-0.57466	-0.962235	-0.216596
NGPS2_cell_line.330	FSCN2	-0.264045	-1.06562	-0.166736	-0.343277
NGPS2_cell_line.331	STARD3NL	0.42279	-0.18356	-0.596029	-0.134761
NGPS2_cell_line.332	AWAT2	-0.18594	-0.455775	-0.551867	-0.252595
NGPS2_cell_line.333	PANK2	0.798757	0.846649	0.352513	-0.370286
NGPS2_cell_line.334	PLPP3	0.798308	-0.160331	-0.116566	-0.28492
NGPS2_cell_line.335	ADI1	0.390462	0.183203	-0.736985	-0.311293
NGPS2_cell_line.336	G0S2	0.0345444	0.386481	-0.122536	-0.375312
NGPS2_cell_line.337	PLA2G5	0.444338	-0.102401	-0.285684	-0.319495
NGPS2_cell_line.338	MRPL36	0.39399	-0.777473	-0.752071	-0.163986
NGPS2_cell_line.339	MATK	-0.382345	-0.752259	-0.121727	-0.229889
NGPS2_cell_line.340	PSORS1C2	0.379754	0.222621	-0.122243	-0.219763
NGPS2_cell_line.341	FITM2	0.31475	-0.274565	-0.395681	-0.274776
NGPS2_cell_line.342	OTOP1	-0.130196	-0.0681666	0.244622	-0.485555
NGPS2_cell_line.343	C19orf35	-0.0278279	-0.146982	-0.302643	-0.315461
NGPS2_cell_line.344	TRUB1	0.0555829	-0.534868	-0.7782	-0.00365327
NGPS2_cell_line.345	FBXO18	0.367128	-0.465774	-0.995771	-0.0253142
NGPS2_cell_line.346	PAFAH1B1	0.363039	0.00479911	0.748427	-0.235499
NGPS2_cell_line.347	CALB1	0.76034	0.692094	0.85847	-0.545196
NGPS2_cell_line.348	SRSF7	1.27196	0.192202	-0.127723	-0.476679
NGPS2_cell_line.349	IL7R	0.321125	-0.260577	1.05547	-0.444644
NGPS2_cell_line.350	EIF2B2	0.434774	0.146737	0.624629	-0.350651
NGPS2_cell_line.351	USP51	0.419124	0.3678	0.188652	-0.414344
NGPS2_cell_line.352	MCL1	0.316926	-0.502065	-0.557854	-0.306627
NGPS2_cell_line.353	ZNF232	-0.0991557	0.0666887	0.637692	-0.359446
NGPS2_cell_line.354	YES1	0.272004	-0.224392	-0.233865	-0.426382
NGPS2_cell_line.355	CDC37L1	0.256869	0.219502	0.70067	-0.489435
NGPS2_cell_line.356	ATP8B3	0.0153914	-0.12448	0.237041	-0.556773
NGPS2_cell_line.357	MRPL36	-0.0109282	-0.470129	0.766539	-0.50029
NGPS2_cell_line.358	FLJ45513	1.47724	1.11276	0.59415	-0.431444
NGPS2_cell_line.359	SOCS7	1.10848	1.14912	1.37111	-0.405383
NGPS2_cell_line.360	NEIL2	0.202991	0.285964	0.547649	-0.593258
WT_controls.1	WT	-2.82625	-2.59147	-2.92347	3.47976
WT_controls.2	WT	-2.95391	-2.35027	-2.67493	3.368
WT_controls.3	WT	-2.70619	-2.43599	-2.76728	3.46373
WT_controls.4	WT	-2.93134	-2.30772	-2.32271	3.48146
WT_controls.5	WT	-2.55433	-1.91607	-2.50715	3.41801
WT_controls.6	WT	-2.77072	-2.454	-2.42204	3.55821
WT_controls.7	WT	-3.06624	-2.52349	-2.84707	3.52987
WT_controls.8	WT	-2.85443	-2.57375	-2.50191	3.50434
WT_controls.9	WT	-2.5749	-2.13908	-2.03715	3.35152
WT_controls.10	WT	-2.89747	-2.75353	-2.27753	3.58046
WT_controls.11	WT	-2.88725	-2.87253	-2.43196	3.69139
WT_controls.12	WT	-2.66866	-2.3264	-2.14074	3.89012
WT_controls.13	WT	-2.29227	-2.08411	-2.10918	3.46072
WT_controls.14	WT	-2.98738	-2.52107	-1.99594	3.43141
WT_controls.15	WT	-2.4848	-2.16383	-1.90387	3.91219
WT_controls.16	WT	-2.67246	-2.41519	-1.70495	3.38881
WT_controls.17	WT	-2.63961	-1.67503	-2.03546	3.34464
WT_controls.18	WT	-2.87141	-2.06073	-2.27578	3.51788
WT_controls.19	WT	-2.65891	-2.02166	-2.35883	3.50884
WT_controls.20	WT	-2.09591	-1.91383	-2.50595	3.47012
WT_controls.21	WT	-2.36949	-2.29616	-2.34118	3.91433
WT_controls.22	WT	-3.00518	-2.949	-2.2939	3.38682
WT_controls.23	WT	-2.35813	-1.86939	-1.72847	2.86148
WT_controls.24	WT	-2.2597	-1.85484	-2.22455	3.07011
WT_controls.25	WT	-2.35875	-2.27604	-2.23195	3.36004
WT_controls.26	WT	-2.58659	-2.14942	-2.06231	3.25109
WT_controls.27	WT	-2.56328	-1.65823	-1.8667	3.32056
WT_controls.28	WT	-2.60994	-2.27172	-1.58335	3.19134
WT_controls.29	WT	-2.38243	-2.00543	-1.75531	3.01921
WT_controls.30	WT	-2.6625	-2.18304	-1.29265	3.14393
WT_controls.31	WT	-2.48142	-2.32906	-1.96416	3.33216
WT_controls.32	WT	-2.44621	-2.59117	-2.1923	3.24128
NGPS2_NT_controls.1	NT	-0.145746	-0.135461	0.741065	-0.341951
NGPS2_NT_controls.2	NT	-0.447489	0.0580523	-0.130179	-0.303849
NGPS2_NT_controls.3	NT	-0.480999	-0.0577914	0.408517	-0.260021
NGPS2_NT_controls.4	NT	-0.0910201	-0.0763315	0.922585	-0.187983
NGPS2_NT_controls.5	NT	-0.389185	-0.346685	0.21613	-0.272555
NGPS2_NT_controls.6	NT	-0.528567	-0.0577391	0.115711	-0.252788
NGPS2_NT_controls.7	NT	0.0239605	0.547991	0.157669	-0.252423
NGPS2_NT_controls.8	NT	0.13669	0.997253	0.3567	-0.257435
NGPS2_NT_controls.9	NT	-0.250452	0.144363	0.181889	-0.254235
NGPS2_NT_controls.10	NT	-0.428271	0.919594	0.298211	-0.370064
NGPS2_NT_controls.11	NT	-0.20231	-0.0194261	0.137102	-0.194954
NGPS2_NT_controls.12	NT	0.106878	0.448505	1.14026	-0.335546
NGPS2_NT_controls.13	NT	-0.433202	-0.467301	-0.162095	-0.188246
NGPS2_NT_controls.14	NT	-0.141729	-0.0395974	0.0389026	-0.28976
NGPS2_NT_controls.15	NT	-0.738713	-0.695482	0.840875	-0.290509
NGPS2_NT_controls.16	NT	-0.780179	-0.399073	-0.26584	-0.1541
NGPS2_NT_controls.17	NT	-0.106916	0.0677606	0.11301	-0.299715
NGPS2_NT_controls.18	NT	-0.461219	0.0342981	-0.368079	-0.304636
NGPS2_NT_controls.19	NT	-0.270023	-0.285653	0.0794758	-0.273092
NGPS2_NT_controls.20	NT	-0.194794	0.156268	-0.232522	-0.258903
NGPS2_NT_controls.21	NT	-0.475122	-0.0494412	0.195074	-0.236197
NGPS2_NT_controls.22	NT	-0.213265	-0.21174	-0.285313	-0.174914
NGPS2_NT_controls.23	NT	-0.555731	-0.350501	0.0539694	-0.246416
NGPS2_NT_controls.24	NT	-0.17649	-0.142903	-0.100931	-0.131316
NGPS2_NT_controls.25	NT	-0.207906	-0.291304	0.406708	-0.234768
NGPS2_NT_controls.26	NT	-0.259606	-0.553696	0.0717643	-0.31089
NGPS2_NT_controls.27	NT	-0.441567	-0.326992	-0.457817	-0.174173
NGPS2_NT_controls.28	NT	-0.239975	-0.348267	-0.301513	-0.00114564
NGPS2_NT_controls.29	NT	0.116646	-0.23739	-0.348209	-0.143171
NGPS2_NT_controls.30	NT	-0.782829	-0.401608	-0.270175	-0.13251
NGPS2_NT_controls.31	NT	-0.183842	-0.293045	0.149401	-0.100982
NGPS2_NT_controls.32	NT	-0.432724	-0.441463	-0.385491	-0.104209
