# Supplementary material for: A multiparametric anti-aging CRISPR screen uncovers a role for BAF in protein synthesis regulation
Source: Nat Commun. 2025 Feb 16;16:1681. doi: 10.1038/s41467-025-56916-5 (PMC11830792; doi:10.1038/s41467-025-56916-5)
Supplement: Supplementary file 10 — Supplementary Data 7 [file 41467_2025_56916_MOESM10_ESM.xlsx]

## Sheet: Table S6
Table S11. siRNA sequences assayed in the nascent protein synthesis assay. siRNAs were purchased from Horizon Discovery as ON TARGETPlus smartpools, with 4 sequences targeting each gene pooled in a single well of a 96-well plate. (See Figs. 4G and S4E)
Plate	Well	Pool Catalog Number	Duplex Catalog Number	Gene Symbol	GENE ID	Gene Accession	GI Number	Sequence
Plate 1	B02	L-004926-00	J-004926-06	ACVR2A	92	NM_001616	65508448	GUUAUCAGCUGGAUGUGUA
Plate 1	B02	L-004926-00	J-004926-07	ACVR2A	92	NM_001616	65508448	GUUGUUGGCUGGAUGAUAU
Plate 1	B02	L-004926-00	J-004926-08	ACVR2A	92	NM_001616	65508448	GAACUGGCUUCUCGCUGUA
Plate 1	B02	L-004926-00	J-004926-09	ACVR2A	92	NM_001616	65508448	CACCUAAGCCACCCUAUUA
Plate 1	B03	L-020074-02	J-020074-20	AFF1	4299	NM_001166693	262359910	GGAAGGAGGUGUAACGGCA
Plate 1	B03	L-020074-02	J-020074-21	AFF1	4299	NM_001166693	262359910	CAGCAAGCAUUUAUCAGAA
Plate 1	B03	L-020074-02	J-020074-22	AFF1	4299	NM_001166693	262359910	GUGUAUGAAUGGUCUAGAA
Plate 1	B03	L-020074-02	J-020074-23	AFF1	4299	NM_001166693	262359910	GAACAGUAAUUGCCUGGUA
Plate 1	B04	L-013961-00	J-013961-05	AHCTF1	25909	NM_015446	67551264	GCAAUAGGUUGAAUAUAGA
Plate 1	B04	L-013961-00	J-013961-06	AHCTF1	25909	NM_015446	67551264	GCACAUGUAUGAAGUCUGU
Plate 1	B04	L-013961-00	J-013961-07	AHCTF1	25909	NM_015446	67551264	GACAAGCAGCUGCGUAUUA
Plate 1	B04	L-013961-00	J-013961-08	AHCTF1	25909	NM_015446	67551264	GCACUAACUACUAAUGUAA
Plate 1	B05	L-003200-00	J-003200-10	ANAPC2	29882	NM_013366	41327747	GAGAUGAUCCAGCGUCUGU
Plate 1	B05	L-003200-00	J-003200-11	ANAPC2	29882	NM_013366	41327747	GACAUCAUCACCCUCUAUA
Plate 1	B05	L-003200-00	J-003200-12	ANAPC2	29882	NM_013366	41327747	GAUCGUAUCUACAACAUGC
Plate 1	B05	L-003200-00	J-003200-13	ANAPC2	29882	NM_013366	41327747	GAGAAGAAGUCCACACUAU
Plate 1	B06	L-029798-02	J-029798-17	CEP126	57562	NM_020802	115387117	CAAAGUAGCUUCACCGUUA
Plate 1	B06	L-029798-02	J-029798-18	CEP126	57562	NM_020802	115387117	GCACUUUGGCAUACCGAAA
Plate 1	B06	L-029798-02	J-029798-19	CEP126	57562	NM_020802	115387117	GCACUGAAUCAUCGGACAA
Plate 1	B06	L-029798-02	J-029798-20	CEP126	57562	NM_020802	115387117	CGGCAAGAUGCGACAUUAU
Plate 1	B07	L-014407-01	J-014407-09	E2F8	79733	NM_024680	38505225	UGUUGAACGUCGACGCAUU
Plate 1	B07	L-014407-01	J-014407-10	E2F8	79733	NM_024680	38505225	GGGCAAGCAUGCUCGAGGA
Plate 1	B07	L-014407-01	J-014407-11	E2F8	79733	NM_024680	38505225	UAUAGAAAGUGAUCGGAGA
Plate 1	B07	L-014407-01	J-014407-12	E2F8	79733	NM_024680	38505225	GACAAGUCUUUAAGGGUAA
Plate 1	B08	L-026486-02	J-026486-17	EBLN1	340900	XM_291767	89030853	GUUAUGGGAUUUCGGGAUU
Plate 1	B08	L-026486-02	J-026486-18	EBLN1	340900	XM_291767	89030853	CCGCUGUUGUGUUGGAGAU
Plate 1	B08	L-026486-02	J-026486-19	EBLN1	340900	XM_291767	89030853	UAGCUAUAAUGCAGGGCCA
Plate 1	B08	L-026486-02	J-026486-20	EBLN1	340900	XM_291767	89030853	UGUCAUCAAUUCUGCGUCA
Plate 1	B09	L-019196-00	J-019196-05	EIF3B	8662	NM_003751	83367073	GAGAGAAGGCGCACCAUGA
Plate 1	B09	L-019196-00	J-019196-06	EIF3B	8662	NM_003751	83367073	GAGUAUGAACGGUGCCUUA
Plate 1	B09	L-019196-00	J-019196-07	EIF3B	8662	NM_003751	83367073	AGAGAUCAGUACAGUGUGA
Plate 1	B09	L-019196-00	J-019196-08	EIF3B	8662	NM_003751	83367073	CGAGAUGGACAGAGACGUA
Plate 1	B10	L-015010-02	J-015010-17	FAM222A	84915	NM_032829	14249533	CGAUCAAGGCAGGGAAAGA
Plate 1	B10	L-015010-02	J-015010-18	FAM222A	84915	NM_032829	14249533	GGACAUACGGACAUGCGGA
Plate 1	B10	L-015010-02	J-015010-19	FAM222A	84915	NM_032829	14249533	UGGAGUAUCUCAUCAACGA
Plate 1	B10	L-015010-02	J-015010-20	FAM222A	84915	NM_032829	14249533	GCCUACCCGUCUACAGAUA
Plate 1	B11	L-017404-00	J-017404-05	FBXO18	84893	NM_178150	30795118	CCUCAACGCUGGUCAAGUA
Plate 1	B11	L-017404-00	J-017404-06	FBXO18	84893	NM_178150	30795118	AGGGAAGGGUGGAUUCAUA
Plate 1	B11	L-017404-00	J-017404-07	FBXO18	84893	NM_178150	30795118	GUGCCUAUUUGGUGUAAGA
Plate 1	B11	L-017404-00	J-017404-08	FBXO18	84893	NM_178150	30795118	AAACAAAACCUCGUCAUUA
Plate 1	C02	L-029875-00	J-029875-05	GTF2H3	2967	NM_001516	28376643	GAAUUGAAUCUUCUGGUUA
Plate 1	C02	L-029875-00	J-029875-06	GTF2H3	2967	NM_001516	28376643	GACAUAAAGGGUCAACAUA
Plate 1	C02	L-029875-00	J-029875-07	GTF2H3	2967	NM_001516	28376643	AGAAUGAACAAGGAAGUUA
Plate 1	C02	L-029875-00	J-029875-08	GTF2H3	2967	NM_001516	28376643	UCAAGGAUAUUGGUGAUUA
Plate 1	C03	L-012467-01	J-012467-09	GTPBP4	23560	NM_012341	55953086	CGAAAGACUCCAACCGUUA
Plate 1	C03	L-012467-01	J-012467-10	GTPBP4	23560	NM_012341	55953086	CAACCAGGAGGGACGAUAA
Plate 1	C03	L-012467-01	J-012467-11	GTPBP4	23560	NM_012341	55953086	UGGCAAAGCAAAUUCGAGA
Plate 1	C03	L-012467-01	J-012467-12	GTPBP4	23560	NM_012341	55953086	GAUAGGAACACCAUCGAGA
Plate 1	C04	L-018911-02	J-018911-17	LHFPL5	222662	NM_182548	108773778	UGGCCUUCGUGUUGGGCUA
Plate 1	C04	L-018911-02	J-018911-18	LHFPL5	222662	NM_182548	108773778	AUACCAACUAUGUGCGGAA
Plate 1	C04	L-018911-02	J-018911-19	LHFPL5	222662	NM_182548	108773778	GAAGAGUGGGUGAUAGGAU
Plate 1	C04	L-018911-02	J-018911-20	LHFPL5	222662	NM_182548	108773778	CAGCUGAAGGGUCGGUCAU
Plate 1	C05	L-005320-00	J-005320-06	LRRK1	79705	NM_024652	33469142	GAAUGGUGCUCUACGAGUU
Plate 1	C05	L-005320-00	J-005320-07	LRRK1	79705	NM_024652	33469142	GGACGCACCUGGAUUUAAU
Plate 1	C05	L-005320-00	J-005320-08	LRRK1	79705	NM_024652	33469142	GGACACAUGCUCACCCAAA
Plate 1	C05	L-005320-00	J-005320-09	LRRK1	79705	NM_024652	33469142	GAUCAGGCCUCGCAUUGUA
Plate 1	C06	L-003154-00	J-003154-11	MATK	4145	NM_139354	21450843	GGACAAGGGCGCUAUCUGC
Plate 1	C06	L-003154-00	J-003154-12	MATK	4145	NM_139354	21450843	UGACGAAGAUGCAACACGA
Plate 1	C06	L-003154-00	J-003154-13	MATK	4145	NM_139354	21450843	UACUGAACCUGCAGCAUUU
Plate 1	C06	L-003154-00	J-003154-14	MATK	4145	NM_139354	21450843	UGAAAGAGGUGUCGGAGGC
Plate 1	C07	L-004501-00	J-004501-14	MCL1	4170	NM_182763	33519457	GGUUUGGCAUAUCUAAUAA
Plate 1	C07	L-004501-00	J-004501-15	MCL1	4170	NM_182763	33519457	GAAGGUGGCAUCAGGAAUG
Plate 1	C07	L-004501-00	J-004501-16	MCL1	4170	NM_182763	33519457	GAUUAUCUCUCGGUACCUU
Plate 1	C07	L-004501-00	J-004501-17	MCL1	4170	NM_182763	33519457	CGAAGGAAGUAUCGAAUUU
Plate 1	C08	L-014309-02	J-014309-17	METTL22	79091	NM_024109	94536785	CAUGUGAAGCCUACGAUCA
Plate 1	C08	L-014309-02	J-014309-18	METTL22	79091	NM_024109	94536785	CAAGGCAGCCCGCACGAUA
Plate 1	C08	L-014309-02	J-014309-19	METTL22	79091	NM_024109	94536785	UAGCACAGGAAGAAGACGA
Plate 1	C08	L-014309-02	J-014309-20	METTL22	79091	NM_024109	94536785	CCGAAGUGUUUUACGACGA
Plate 1	C09	L-013574-01	J-013574-09	MRPL36	64979	NM_032479	21265087	UAAAAUAGACCUUCCGAAU
Plate 1	C09	L-013574-01	J-013574-10	MRPL36	64979	NM_032479	21265087	GGUGGUACGUCUACUGUAA
Plate 1	C09	L-013574-01	J-013574-11	MRPL36	64979	NM_032479	21265087	UCGCAUCACUUGGGAGAAU
Plate 1	C09	L-013574-01	J-013574-12	MRPL36	64979	NM_032479	21265087	GCAAACGCCCUAAAAGUUA
Plate 1	C10	L-016345-01	J-016345-09	NEIL2	252969	NM_145043	21450799	GAAUGAACCUAGAGCGGUG
Plate 1	C10	L-016345-01	J-016345-10	NEIL2	252969	NM_145043	21450799	GGUCAUGAAGGAGGCGUUU
Plate 1	C10	L-016345-01	J-016345-11	NEIL2	252969	NM_145043	21450799	GGGCAGCAGUAAGAAGCUA
Plate 1	C10	L-016345-01	J-016345-12	NEIL2	252969	NM_145043	21450799	GCGAGGAUGAUUCUGAGUA
Plate 1	C11	L-029990-01	J-029990-09	NUP160	23279	NM_015231	54859721	GCCUUAACUUCCACGGAUA
Plate 1	C11	L-029990-01	J-029990-10	NUP160	23279	NM_015231	54859721	UGACAAGGUUUUACGACUA
Plate 1	C11	L-029990-01	J-029990-11	NUP160	23279	NM_015231	54859721	GGACUACUUAUACGGGAAA
Plate 1	C11	L-029990-01	J-029990-12	NUP160	23279	NM_015231	54859721	GAUCAUAAACUACGAAUGU
Plate 1	D02	L-010330-00	J-010330-06	PAFAH1B1	5048	NM_000430	6031206	CAAUUAAGGUGUGGGAUUA
Plate 1	D02	L-010330-00	J-010330-07	PAFAH1B1	5048	NM_000430	6031206	UGAACUAAAUCGAGCUAUA
Plate 1	D02	L-010330-00	J-010330-08	PAFAH1B1	5048	NM_000430	6031206	GGAGUGCCGUUGAUUGUGU
Plate 1	D02	L-010330-00	J-010330-09	PAFAH1B1	5048	NM_000430	6031206	UGACAAGACCCUACGCGUA
Plate 1	D03	L-003797-00	J-003797-13	PANK2	80025	NM_153637	24430168	GCGAGAGGCUGUCAGUAAA
Plate 1	D03	L-003797-00	J-003797-14	PANK2	80025	NM_153637	24430168	UGGAUAAACUAGUACGAGA
Plate 1	D03	L-003797-00	J-003797-15	PANK2	80025	NM_153637	24430168	GCAAGAAUGUGUGCCCUUA
Plate 1	D03	L-003797-00	J-003797-16	PANK2	80025	NM_153637	24430168	GAGCACUCCUUGAGCUGUU
Plate 1	D04	L-008058-00	J-008058-07	PF4	5196	NM_002619	4505732	CCGCUGUACAAGAAAAUAA
Plate 1	D04	L-008058-00	J-008058-08	PF4	5196	NM_002619	4505732	CUACGUGUGUGCAUUUGCU
Plate 1	D04	L-008058-00	J-008058-09	PF4	5196	NM_002619	4505732	GCGCUGAAGCUGAAGAAGA
Plate 1	D04	L-008058-00	J-008058-10	PF4	5196	NM_002619	4505732	UUAAGAAACUUUUGGAGAG
Plate 1	D05	L-017312-00	J-017312-06	PLPP3	8613	NM_177414	29171741	GGGACUGUCUCGCGUAUCA
Plate 1	D05	L-017312-00	J-017312-07	PLPP3	8613	NM_177414	29171741	GGAAUUCUACCGGAUCUAU
Plate 1	D05	L-017312-00	J-017312-08	PLPP3	8613	NM_177414	29171741	GGACAUUAUUGACAGGAAC
Plate 1	D05	L-017312-00	J-017312-09	PLPP3	8613	NM_177414	29171741	CAUCAAGUACCCACUGAAA
Plate 1	D06	L-009570-01	J-009570-09	PSMC6	5706	NM_002806	24430159	GGUGAAAGUGCUCGUUUGA
Plate 1	D06	L-009570-01	J-009570-10	PSMC6	5706	NM_002806	24430159	CAGAGUUAUUUCAGCGUGU
Plate 1	D06	L-009570-01	J-009570-11	PSMC6	5706	NM_002806	24430159	AGAGAUUCAGAGAACGUUA
Plate 1	D06	L-009570-01	J-009570-12	PSMC6	5706	NM_002806	24430159	CUUCAGGACUACCGCAAGA
Plate 1	D07	L-006024-00	J-006024-05	PSMD14	10213	NM_005805	42734423	GAACAAGUCUAUAUCUCUU
Plate 1	D07	L-006024-00	J-006024-06	PSMD14	10213	NM_005805	42734423	GGCAUUAAUUCAUGGACUA
Plate 1	D07	L-006024-00	J-006024-07	PSMD14	10213	NM_005805	42734423	AGAGUUGGAUGGAAGGUUU
Plate 1	D07	L-006024-00	J-006024-08	PSMD14	10213	NM_005805	42734423	GAUGGUUGUUGGUUGGUAU
Plate 1	D08	L-009621-00	J-009621-06	PSMD7	5713	NM_002811	34335279	AGACGAUUCUGUAUGGUUU
Plate 1	D08	L-009621-00	J-009621-07	PSMD7	5713	NM_002811	34335279	GAAAGUACUUGAUGUAUCG
Plate 1	D08	L-009621-00	J-009621-08	PSMD7	5713	NM_002811	34335279	UCAGUGUGGUGGAUCAUUU
Plate 1	D08	L-009621-00	J-009621-09	PSMD7	5713	NM_002811	34335279	CUACAGAAGCGUACAUUUC
Plate 1	D09	L-020744-02	J-020744-18	PSORS1C2	170680	NM_014069	157041214	GGCAGGAACUAUCAGUAGA
Plate 1	D09	L-020744-02	J-020744-19	PSORS1C2	170680	NM_014069	157041214	CUCCUGAGAUCCAUACUUA
Plate 1	D09	L-020744-02	J-020744-20	PSORS1C2	170680	NM_014069	157041214	GAGUACAGAUAAUGGAGUC
Plate 1	D09	L-020744-02	J-020744-21	PSORS1C2	170680	NM_014069	157041214	CGUAAGGUGGUGUUCUCAA
Plate 1	D10	L-010353-00	J-010353-05	RAN	5901	NM_006325	6042206	GGAAAGUGAAGGCGAAAUC
Plate 1	D10	L-010353-00	J-010353-06	RAN	5901	NM_006325	6042206	CUAGGAAGCUCAUUGGAGA
Plate 1	D10	L-010353-00	J-010353-07	RAN	5901	NM_006325	6042206	GAGAAGAAGUAUGUAGCCA
Plate 1	D10	L-010353-00	J-010353-08	RAN	5901	NM_006325	6042206	GAAAAGCCCUUCCUCUGGC
Plate 1	D11	L-012164-00	J-012164-05	RPL10	6134	NM_006013	15718685	GAAGGAGUUUGAUAUAGCA
Plate 1	D11	L-012164-00	J-012164-06	RPL10	6134	NM_006013	15718685	CAGCAGCGUUUAUUUAGCA
Plate 1	D11	L-012164-00	J-012164-07	RPL10	6134	NM_006013	15718685	GCUCAGCGGUUAUAACAGG
Plate 1	D11	L-012164-00	J-012164-08	RPL10	6134	NM_006013	15718685	GUAACAAGACCUCGGAACA
Plate 1	E02	L-011141-00	J-011141-05	RPL12	6136	NM_000976	15431291	CCUGAGGAUUACAGUGAAA
Plate 1	E02	L-011141-00	J-011141-06	RPL12	6136	NM_000976	15431291	GCACCGAUCCUUAGCCAGA
Plate 1	E02	L-011141-00	J-011141-07	RPL12	6136	NM_000976	15431291	AGGUGAAGUCGGUGCCACU
Plate 1	E02	L-011141-00	J-011141-08	RPL12	6136	NM_000976	15431291	GAUUGUCAACAUUGCUCGA
Plate 1	E03	L-013714-02	J-013714-17	RPL13	6137	NM_000977	15431296	GGUUAGUGACUGAUGUAAA
Plate 1	E03	L-013714-02	J-013714-18	RPL13	6137	NM_000977	15431296	ACGUCUAUAAGAAGGAGAA
Plate 1	E03	L-013714-02	J-013714-19	RPL13	6137	NM_000977	15431296	UCAGAGUGGACUUGUGUUU
Plate 1	E03	L-013714-02	J-013714-20	RPL13	6137	NM_000977	15431296	GGAAUCAGUCGGCAGUCAU
Plate 1	E04	L-013478-00	J-013478-05	RPL37A	6168	NM_000998	78214519	AAGUCGGGAUCGUCGGUAA
Plate 1	E04	L-013478-00	J-013478-06	RPL37A	6168	NM_000998	78214519	AGACGCUCCUCUACUCUUU
Plate 1	E04	L-013478-00	J-013478-07	RPL37A	6168	NM_000998	78214519	GUUCCUGCAUGAAGACAGU
Plate 1	E04	L-013478-00	J-013478-08	RPL37A	6168	NM_000998	78214519	GUACACUUGCUCUUUCUGU
Plate 1	E05	L-013603-01	J-013603-13	RPS3A	6189	NM_001006	70609888	GGCAAGAACAAGCGCCUUA
Plate 1	E05	L-013603-01	J-013603-14	RPS3A	6189	NM_001006	70609888	GCAACAAUCAGAUACGGAA
Plate 1	E05	L-013603-01	J-013603-15	RPS3A	6189	NM_001006	70609888	GAUUGAAGCUCACGUUGAU
Plate 1	E05	L-013603-01	J-013603-16	RPS3A	6189	NM_001006	70609888	UCAAGACUACCGAUGGUUA
Plate 1	E06	L-012351-00	J-012351-05	SEC13	6396	NM_183352	34335133	CAUGUGAGCUGGUCCAUCA
Plate 1	E06	L-012351-00	J-012351-06	SEC13	6396	NM_183352	34335133	GGUCGUGUGUUCAUUUGGA
Plate 1	E06	L-012351-00	J-012351-07	SEC13	6396	NM_183352	34335133	CCAUCUCCCUGCUGACUUA
Plate 1	E06	L-012351-00	J-012351-08	SEC13	6396	NM_183352	34335133	GUAAUUAACACUGUGGAUA
Plate 1	E07	L-021129-01	J-021129-09	SMU1	55234	NM_018225	8922678	GAACUUUGACAGUGCACGA
Plate 1	E07	L-021129-01	J-021129-10	SMU1	55234	NM_018225	8922678	GGACAGAUAUUACCGUCAA
Plate 1	E07	L-021129-01	J-021129-11	SMU1	55234	NM_018225	8922678	CAGUUUACAUCGGGCGUUA
Plate 1	E07	L-021129-01	J-021129-12	SMU1	55234	NM_018225	8922678	AAACACAGCCAGAGCGAUA
Plate 1	E08	L-012983-00	J-012983-05	SON	6651	NM_138925	21040319	GAUACAGAACUACGAUAUA
Plate 1	E08	L-012983-00	J-012983-06	SON	6651	NM_138925	21040319	GGAUAAGGCUCAAUUACUU
Plate 1	E08	L-012983-00	J-012983-07	SON	6651	NM_138925	21040319	AGAGCAGACUCAAGUAAUA
Plate 1	E08	L-012983-00	J-012983-08	SON	6651	NM_138925	21040319	UGUAGAGUCUGCAGUAGUA
Plate 1	E09	L-015909-00	J-015909-05	SRSF7	6432	NM_001031684	72534659	GAGGAGAAACCAAGGUGUA
Plate 1	E09	L-015909-00	J-015909-06	SRSF7	6432	NM_001031684	72534659	GGAAUUCGAAGAUCCUAGA
Plate 1	E09	L-015909-00	J-015909-07	SRSF7	6432	NM_001031684	72534659	CGACGUCCCUUUGAUCCAA
Plate 1	E09	L-015909-00	J-015909-08	SRSF7	6432	NM_001031684	72534659	AGAAGCAGGUCACGGUCUA
Plate 1	E10	L-007745-00	J-007745-05	TLR3	7098	NM_003265	19718735	GAACUAAAGAUCAUCGAUU
Plate 1	E10	L-007745-00	J-007745-06	TLR3	7098	NM_003265	19718735	CAGCAUCUGUCUUUAAUAA
Plate 1	E10	L-007745-00	J-007745-07	TLR3	7098	NM_003265	19718735	AGACCAAUCUCUCAAAUUU
Plate 1	E10	L-007745-00	J-007745-08	TLR3	7098	NM_003265	19718735	UCACGCAAUUGGAAGAUUA
Plate 1	E11	L-013003-01	J-013003-09	VPS16	64601	NM_080414	17978482	CAACAUAACAAAUACGAAG
Plate 1	E11	L-013003-01	J-013003-10	VPS16	64601	NM_080414	17978482	CCAUCGAACACCGGAAUGA
Plate 1	E11	L-013003-01	J-013003-11	VPS16	64601	NM_080414	17978482	GGAAGAUUGGGAAGAGCUA
Plate 1	E11	L-013003-01	J-013003-12	VPS16	64601	NM_080414	17978482	AGAAAUCACCCAUUGGCUA
Plate 1	F02	L-003184-00	J-003184-10	YES1	7525	NM_005433	51702529	GCAAAGGGAACAGCAGUUA
Plate 1	F02	L-003184-00	J-003184-11	YES1	7525	NM_005433	51702529	GAUCUUCGGGCUGCUAAUA
Plate 1	F02	L-003184-00	J-003184-12	YES1	7525	NM_005433	51702529	GGAAAGUAUUUGAAGCUUC
Plate 1	F02	L-003184-00	J-003184-13	YES1	7525	NM_005433	51702529	CAGAAGACCUUUCAUUUAA
Plate 1	F03	L-004978-00	J-004978-05	LMNA	4000	NM_005572	27436944	GAAGGAGGGUGACCUGAUA
Plate 1	F03	L-004978-00	J-004978-06	LMNA	4000	NM_005572	27436944	UCACAGCACGCACGCACUA
Plate 1	F03	L-004978-00	J-004978-07	LMNA	4000	NM_005572	27436944	UGAAAGCGCGCAAUACCAA
Plate 1	F03	L-004978-00	J-004978-08	LMNA	4000	NM_005572	27436944	CGUGUGCGCUCGCUGGAAA
Plate 1	F04	L-027195-01	J-027195-09	TMPO	7112	NM_001032284	73760400	AUGUAACAGAGCUCACUAA
Plate 1	F04	L-027195-01	J-027195-10	TMPO	7112	NM_001032284	73760400	UGGAUCAGCUUGUGAAAUA
Plate 1	F04	L-027195-01	J-027195-11	TMPO	7112	NM_001032284	73760400	CCAGGAAGCUAUAUGAGAA
Plate 1	F04	L-027195-01	J-027195-12	TMPO	7112	NM_001032284	73760400	GGAACAGAAUCAAGAUCUU
Plate 1	F05	L-011025-00	J-011025-06	EMD	2010	NM_000117	4557552	ACGCAGAUCUUUCGGAUAC
Plate 1	F05	L-011025-00	J-011025-07	EMD	2010	NM_000117	4557552	GUAGUAGGAUCAACUCGUA
Plate 1	F05	L-011025-00	J-011025-08	EMD	2010	NM_000117	4557552	GACCUGUCCUAUUAUCCUA
Plate 1	F05	L-011025-00	J-011025-09	EMD	2010	NM_000117	4557552	GCACUACCGCCCUGUUUCA
Plate 1	F06	D-001810-10	D-001810-01	ON-TARGETplus Non-targeting Control	0		0	UGGUUUACAUGUCGACUAA
Plate 1	F06	D-001810-10	D-001810-02	ON-TARGETplus Non-targeting Control	0		0	UGGUUUACAUGUUGUGUGA
Plate 1	F06	D-001810-10	D-001810-03	ON-TARGETplus Non-targeting Control	0		0	UGGUUUACAUGUUUUCUGA
Plate 1	F06	D-001810-10	D-001810-04	ON-TARGETplus Non-targeting Control	0		0	UGGUUUACAUGUUUUCCUA
