# Supplementary material for: A multiparametric anti-aging CRISPR screen uncovers a role for BAF in protein synthesis regulation
Source: Nat Commun. 2025 Feb 16;16:1681. doi: 10.1038/s41467-025-56916-5 (PMC11830792; doi:10.1038/s41467-025-56916-5)
Supplement: Supplementary file 11 — Supplementary Data 8 [file 41467_2025_56916_MOESM11_ESM.xlsx]

## Sheet: Table S12
Table S12. Overlap of validated hit genes with human genetic and functional datasets. (As summarized in Figure 3E)
Gene; gene symbol, chr; chromosome where Gene is located, start; TSS for Gene, end; end position for Gene, CrossTrait_Summary; summarised count of supporting evidence across the four analyses for the four traits, out of a maximum of 16. The following are available for each of the four queried traits; BMI, WHR (adj. for BMI), eBMD and Triglycerides. is_closest; if there is a signal within 500kb of…
Gene	chr	start	end	CrossTrait_Summary	BMI																						WHR (adj. for BMI)																						eBMD
					is_closest	signal	pos	a1	a0	freq1	beta1	se	p	GWAS_signal	p_SMR	q_SMR	p_HEIDI	direction	eQTL	p_MAGMA	magma_q	MAGMA	ABC_score	abc_tissue	ABC_enhancer	Summary	is_closest	signal	pos	a1	a0	freq1	beta1	se	p	GWAS_signal	p_SMR	q_SMR	p_HEIDI	direction	eQTL	p_MAGMA	magma_q	MAGMA	ABC_score	abc_tissue	ABC_enhancer	Summary	is_closest
GTF2H3	12	124118285	124147151	12	FALSE	rs7133378	124409502	G	A	0.666	-0.0127	0.0017	2.93e-13	TRUE	5.75e-05	0.000118	0.00121	Exp-GWAS+	TRUE	0.00198	0.0121	TRUE	0.0162	white_adipose-Loft2014	TRUE	4	FALSE	rs1609520	123735937	G	A	0.253	-0.0214	0.002	9.99e-26	TRUE	NA	NA	NA	NA	FALSE	3.89e-06	7.47e-05	TRUE	0.0342	HAP1	TRUE	3	FALSE
MCL1	1	150547026	150552214	7	FALSE	rs6587552	151018861	A	G	0.241	0.0157	0.002	2.17e-15	TRUE	0.000109	0.000168	0.0036	Exp-GWAS-	TRUE	NA	NA	FALSE	NA	NA	FALSE	2	FALSE	rs3738479	150997842	T	A	0.774	0.013	0.0021	5.78e-10	TRUE	4.69e-05	0.000101	0.0119	Exp-GWAS-	TRUE	NA	NA	FALSE	NA	NA	FALSE	2	NA
MATK	19	3777970	3801797	6	FALSE	rs895330	4060707	C	G	0.806	0.0196	0.0022	1.59e-19	TRUE	0.000124	0.000172	NA	Exp-GWAS+	FALSE	0.3974	0.2756	FALSE	0.0283	CD14-positive_monocyte_treated_with_BG_4h-Novakovic2016	TRUE	2	FALSE	rs58519763	4058395	G	A	0.888	-0.0182	0.0033	2.2e-08	TRUE	NA	NA	NA	NA	FALSE	0.0867	0.12	FALSE	0.0283	CD14-positive_monocyte_treated_with_BG_4h-Novakovic2016	TRUE	2	FALSE
NUP160	11	47799634	47870096	6	NA	NA	NA	NA	NA	NA	NA	NA	NA	FALSE	7.69e-24	1.1e-22	2e-08	Exp-GWAS+	FALSE	0.03619	0.0778	FALSE	NA	NA	FALSE	0	FALSE	rs74385561	47471053	C	T	0.906	-0.0188	0.003	3.6e-10	TRUE	2.92e-05	7.84e-05	0.087	Exp-GWAS+	TRUE	0.317	0.257	FALSE	0.0159	OCI-LY7-ENCODE	TRUE	3	NA
PAFAH1B1	17	2496947	2588909	6	FALSE	rs7217226	2136065	T	G	0.656	-0.0137	0.0017	9.43e-16	TRUE	0.000134	0.00018	0.054	Exp-GWAS+	TRUE	NA	NA	FALSE	0.0254	astrocyte-ENCODE	TRUE	3	NA	NA	NA	NA	NA	NA	NA	NA	NA	FALSE	NA	NA	NA	NA	FALSE	NA	NA	FALSE	NA	NA	FALSE	0	FALSE
PSORS1C2	6	31105310	31106843	5	FALSE	rs2178899	31606756	A	T	0.883	0.0243	0.0025	5.44e-23	TRUE	NA	NA	NA	NA	FALSE	0.70503	0.3852	FALSE	NA	NA	FALSE	1	FALSE	rs7757648	30851933	G	A	0.988	-0.0628	0.009	3.34e-12	TRUE	NA	NA	NA	NA	FALSE	0.055	0.103	FALSE	NA	NA	FALSE	1	FALSE
RPL13	16	89627064	89633237	5	NA	NA	NA	NA	NA	NA	NA	NA	NA	FALSE	3.95e-05	9.44e-05	0.00207	Exp-GWAS-	TRUE	NA	NA	FALSE	NA	NA	FALSE	1	NA	NA	NA	NA	NA	NA	NA	NA	NA	FALSE	4.32e-05	9.78e-05	NA	Exp-GWAS-	FALSE	NA	NA	FALSE	NA	NA	FALSE	0	FALSE
CEP126	11	101785740	101871793	4	NA	NA	NA	NA	NA	NA	NA	NA	NA	FALSE	NA	NA	NA	NA	FALSE	0.01426	0.0409	TRUE	NA	NA	FALSE	1	NA	NA	NA	NA	NA	NA	NA	NA	NA	FALSE	NA	NA	NA	NA	FALSE	0.217	0.212	FALSE	NA	NA	FALSE	0	FALSE
FAM222A	12	110151629	110208300	4	FALSE	rs9888325	110037413	G	T	0.488	-0.0096	0.0016	5.38e-09	TRUE	NA	NA	NA	NA	FALSE	0.01639	0.044	TRUE	0.0168	thyroid_gland-ENCODE	TRUE	3	NA	NA	NA	NA	NA	NA	NA	NA	NA	FALSE	NA	NA	NA	NA	FALSE	0.519	0.323	FALSE	NA	NA	FALSE	0	NA
NPB	17	79860113	79860781	4	FALSE	rs11658335	80084821	C	T	0.418	0.0109	0.0017	8.64e-11	TRUE	NA	NA	NA	NA	FALSE	NA	NA	FALSE	NA	NA	FALSE	1	FALSE	rs4239275	79923718	T	C	0.413	0.0115	0.0018	1.73e-10	TRUE	NA	NA	NA	NA	FALSE	NA	NA	FALSE	NA	NA	FALSE	1	FALSE
PLPP3	1	56960432	57045236	4	TRUE	rs2404715	57008778	C	T	0.902	-0.0157	0.0028	2.67e-08	TRUE	NA	NA	NA	NA	FALSE	NA	NA	FALSE	0.0447	spinal_cord_fetal-ENCODE	TRUE	2	NA	NA	NA	NA	NA	NA	NA	NA	NA	FALSE	NA	NA	NA	NA	FALSE	NA	NA	FALSE	NA	NA	FALSE	0	TRUE
GTPBP4	10	1034373	1065872	3	FALSE	rs11253472	905184	A	C	0.926	-0.0208	0.0037	1.86e-08	TRUE	6.61e-06	2.19e-05	0.0671	Exp-GWAS-	TRUE	0.15901	0.1799	FALSE	NA	NA	FALSE	2	NA	NA	NA	NA	NA	NA	NA	NA	NA	FALSE	NA	NA	NA	NA	FALSE	0.0861	0.12	FALSE	NA	NA	FALSE	0	NA
NEIL2	8	11627218	11644854	3	NA	NA	NA	NA	NA	NA	NA	NA	NA	FALSE	1.23e-06	5.88e-06	2.81e-05	Exp-GWAS-	FALSE	NA	NA	FALSE	NA	NA	FALSE	0	NA	NA	NA	NA	NA	NA	NA	NA	NA	FALSE	3.23e-09	2.78e-08	0.0568	Exp-GWAS+	TRUE	NA	NA	FALSE	NA	NA	FALSE	1	NA
PANK2	20	3869427	3910534	3	NA	NA	NA	NA	NA	NA	NA	NA	NA	FALSE	NA	NA	NA	NA	FALSE	0.0397	0.0813	FALSE	NA	NA	FALSE	0	NA	NA	NA	NA	NA	NA	NA	NA	NA	FALSE	7.86e-05	0.000131	NA	Exp-GWAS-	FALSE	0.0123	0.0378	TRUE	NA	NA	FALSE	1	FALSE
PSMC6	14	53173917	53195308	3	NA	NA	NA	NA	NA	NA	NA	NA	NA	FALSE	7.92e-05	0.000131	3.45e-06	Exp-GWAS+	FALSE	NA	NA	FALSE	NA	NA	FALSE	0	NA	NA	NA	NA	NA	NA	NA	NA	NA	FALSE	NA	NA	NA	NA	FALSE	NA	NA	FALSE	NA	NA	FALSE	0	FALSE
AFF1	4	87856153	88062206	2	NA	NA	NA	NA	NA	NA	NA	NA	NA	FALSE	NA	NA	NA	NA	FALSE	0.38154	0.2734	FALSE	NA	NA	FALSE	0	NA	NA	NA	NA	NA	NA	NA	NA	NA	FALSE	NA	NA	NA	NA	FALSE	0.708	0.385	FALSE	NA	NA	FALSE	0	FALSE
ANAPC2	9	140069235	140083012	2	NA	NA	NA	NA	NA	NA	NA	NA	NA	FALSE	NA	NA	NA	NA	FALSE	NA	NA	FALSE	NA	NA	FALSE	0	TRUE	9:140079779_T_C	140079779	T	C	0.958	0.0319	0.0053	1.6e-09	TRUE	NA	NA	NA	NA	FALSE	NA	NA	FALSE	NA	NA	FALSE	1	FALSE
E2F8	11	19245609	19263202	2	NA	NA	NA	NA	NA	NA	NA	NA	NA	FALSE	NA	NA	NA	NA	FALSE	0.39083	0.2755	FALSE	NA	NA	FALSE	0	NA	NA	NA	NA	NA	NA	NA	NA	NA	FALSE	NA	NA	NA	NA	FALSE	0.111	0.14	FALSE	NA	NA	FALSE	0	FALSE
FBH1	10	5931534	5979558	2	NA	NA	NA	NA	NA	NA	NA	NA	NA	FALSE	NA	NA	NA	NA	FALSE	0.7548	0.4007	FALSE	NA	NA	FALSE	0	FALSE	rs10905869	5642442	A	T	0.626	0.0116	0.0019	5e-10	TRUE	NA	NA	NA	NA	FALSE	0.68	0.385	FALSE	NA	NA	FALSE	1	FALSE
LRRK1	15	101459561	101618462	2	NA	NA	NA	NA	NA	NA	NA	NA	NA	FALSE	NA	NA	NA	NA	FALSE	0.25678	0.23	FALSE	NA	NA	FALSE	0	NA	NA	NA	NA	NA	NA	NA	NA	NA	FALSE	NA	NA	NA	NA	FALSE	0.983	0.464	FALSE	NA	NA	FALSE	0	NA
PSMD14	2	162164935	162268228	2	FALSE	rs1227932	162716881	C	A	0.408	-0.0097	0.0018	4.04e-08	TRUE	NA	NA	NA	NA	FALSE	NA	NA	FALSE	NA	NA	FALSE	1	FALSE	rs270960	161714729	A	C	0.663	0.0111	0.0018	9.04e-10	TRUE	NA	NA	NA	NA	FALSE	NA	NA	FALSE	NA	NA	FALSE	1	NA
RAN	12	131356538	131362223	2	NA	NA	NA	NA	NA	NA	NA	NA	NA	FALSE	NA	NA	NA	NA	FALSE	NA	NA	FALSE	NA	NA	FALSE	0	FALSE	rs12823266	131441717	A	G	0.724	0.0131	0.0021	2.37e-10	TRUE	NA	NA	NA	NA	FALSE	NA	NA	FALSE	NA	NA	FALSE	1	FALSE
RPL12	9	130209952	130213685	2	NA	NA	NA	NA	NA	NA	NA	NA	NA	FALSE	0.000323	0.000397	NA	Exp-GWAS+	FALSE	0.09928	0.1294	FALSE	NA	NA	FALSE	0	NA	NA	NA	NA	NA	NA	NA	NA	NA	FALSE	NA	NA	NA	NA	FALSE	0.488	0.313	FALSE	NA	NA	FALSE	0	FALSE
SEC13	3	10342614	10362796	2	FALSE	rs12490065	10627561	G	A	0.786	0.0126	0.0022	1.69e-08	TRUE	1.51e-05	4.32e-05	4.76e-06	Exp-GWAS-	FALSE	NA	NA	FALSE	NA	NA	FALSE	1	FALSE	rs2270894	9975386	C	G	0.793	-0.0137	0.0024	1.08e-08	TRUE	NA	NA	NA	NA	FALSE	NA	NA	FALSE	NA	NA	FALSE	1	NA
VPS16	20	2821342	2847378	2	FALSE	rs4813619	2815715	G	T	0.469	0.0106	0.0018	1.7e-09	TRUE	3.3e-05	8.34e-05	2.61e-05	Exp-GWAS-	FALSE	0.8009	0.4149	FALSE	0.046	Karpas-422-ENCODE	TRUE	2	NA	NA	NA	NA	NA	NA	NA	NA	NA	FALSE	NA	NA	NA	NA	FALSE	0.0682	0.11	FALSE	NA	NA	FALSE	0	NA
AHCTF1	1	247002399	247095250	1	NA	NA	NA	NA	NA	NA	NA	NA	NA	FALSE	NA	NA	NA	NA	FALSE	0.14286	0.166	FALSE	NA	NA	FALSE	0	NA	NA	NA	NA	NA	NA	NA	NA	NA	FALSE	NA	NA	NA	NA	FALSE	0.00657	0.0257	TRUE	NA	NA	FALSE	1	NA
EBLN1	10	22497742	22498912	1	NA	NA	NA	NA	NA	NA	NA	NA	NA	FALSE	NA	NA	NA	NA	FALSE	0.03168	0.0717	FALSE	NA	NA	FALSE	0	NA	NA	NA	NA	NA	NA	NA	NA	NA	FALSE	NA	NA	NA	NA	FALSE	0.477	0.311	FALSE	NA	NA	FALSE	0	NA
EIF3B	7	2393720	2420380	1	NA	NA	NA	NA	NA	NA	NA	NA	NA	FALSE	NA	NA	NA	NA	FALSE	0.05755	0.1031	FALSE	NA	NA	FALSE	0	NA	NA	NA	NA	NA	NA	NA	NA	NA	FALSE	NA	NA	NA	NA	FALSE	0.496	0.314	FALSE	NA	NA	FALSE	0	FALSE
LHFPL5	6	35773128	35791847	1	NA	NA	NA	NA	NA	NA	NA	NA	NA	FALSE	NA	NA	NA	NA	FALSE	NA	NA	FALSE	NA	NA	FALSE	0	NA	NA	NA	NA	NA	NA	NA	NA	NA	FALSE	NA	NA	NA	NA	FALSE	NA	NA	FALSE	NA	NA	FALSE	0	FALSE
METTL22	16	8715554	8743511	1	NA	NA	NA	NA	NA	NA	NA	NA	NA	FALSE	NA	NA	NA	NA	FALSE	0.45626	0.3018	FALSE	NA	NA	FALSE	0	NA	NA	NA	NA	NA	NA	NA	NA	NA	FALSE	NA	NA	NA	NA	FALSE	0.00854	0.0294	TRUE	NA	NA	FALSE	1	NA
PF4	4	74846541	74847841	1	NA	NA	NA	NA	NA	NA	NA	NA	NA	FALSE	NA	NA	NA	NA	FALSE	NA	NA	FALSE	NA	NA	FALSE	0	NA	NA	NA	NA	NA	NA	NA	NA	NA	FALSE	NA	NA	NA	NA	FALSE	NA	NA	FALSE	NA	NA	FALSE	0	FALSE
PRAC2	17	46800546	46802120	1	FALSE	rs11655587	47140794	C	T	0.643	0.021	0.002	6.87e-26	TRUE	NA	NA	NA	NA	FALSE	NA	NA	FALSE	NA	NA	FALSE	1	NA	NA	NA	NA	NA	NA	NA	NA	NA	FALSE	NA	NA	NA	NA	FALSE	NA	NA	FALSE	NA	NA	FALSE	0	NA
RPL37A	2	217363566	217368809	1	NA	NA	NA	NA	NA	NA	NA	NA	NA	FALSE	1.04e-05	3.2e-05	NA	Exp-GWAS-	FALSE	NA	NA	FALSE	NA	NA	FALSE	0	NA	NA	NA	NA	NA	NA	NA	NA	NA	FALSE	NA	NA	NA	NA	FALSE	NA	NA	FALSE	NA	NA	FALSE	0	NA
SMU1	9	33041762	33076672	1	NA	NA	NA	NA	NA	NA	NA	NA	NA	FALSE	NA	NA	NA	NA	FALSE	NA	NA	FALSE	NA	NA	FALSE	0	NA	NA	NA	NA	NA	NA	NA	NA	NA	FALSE	0.000151	0.000197	NA	Exp-GWAS-	FALSE	NA	NA	FALSE	NA	NA	FALSE	0	NA
SON	21	34915343	34949820	1	NA	NA	NA	NA	NA	NA	NA	NA	NA	FALSE	NA	NA	NA	NA	FALSE	0.19034	0.1996	FALSE	NA	NA	FALSE	0	NA	NA	NA	NA	NA	NA	NA	NA	NA	FALSE	NA	NA	NA	NA	FALSE	0.241	0.221	FALSE	NA	NA	FALSE	0	NA
ACVR2A	2	148602085	148688396	0	NA	NA	NA	NA	NA	NA	NA	NA	NA	FALSE	NA	NA	NA	NA	FALSE	NA	NA	FALSE	NA	NA	FALSE	0	NA	NA	NA	NA	NA	NA	NA	NA	NA	FALSE	NA	NA	NA	NA	FALSE	NA	NA	FALSE	NA	NA	FALSE	0	NA
MRPL36	5	1798498	1799951	0	NA	NA	NA	NA	NA	NA	NA	NA	NA	FALSE	0.000701	0.000793	NA	Exp-GWAS-	FALSE	NA	NA	FALSE	NA	NA	FALSE	0	NA	NA	NA	NA	NA	NA	NA	NA	NA	FALSE	NA	NA	NA	NA	FALSE	NA	NA	FALSE	NA	NA	FALSE	0	NA
PSMD7	16	74330711	74340186	0	NA	NA	NA	NA	NA	NA	NA	NA	NA	FALSE	NA	NA	NA	NA	FALSE	NA	NA	FALSE	NA	NA	FALSE	0	NA	NA	NA	NA	NA	NA	NA	NA	NA	FALSE	NA	NA	NA	NA	FALSE	NA	NA	FALSE	NA	NA	FALSE	0	NA
RPL10	X	153626405	153630680	0	NA	NA	NA	NA	NA	NA	NA	NA	NA	FALSE	NA	NA	NA	NA	FALSE	NA	NA	FALSE	NA	NA	FALSE	0	NA	NA	NA	NA	NA	NA	NA	NA	NA	FALSE	NA	NA	NA	NA	FALSE	NA	NA	FALSE	NA	NA	FALSE	0	NA
RPS3A	4	152020779	152025794	0	NA	NA	NA	NA	NA	NA	NA	NA	NA	FALSE	NA	NA	NA	NA	FALSE	NA	NA	FALSE	NA	NA	FALSE	0	NA	NA	NA	NA	NA	NA	NA	NA	NA	FALSE	NA	NA	NA	NA	FALSE	NA	NA	FALSE	NA	NA	FALSE	0	NA
SRSF7	2	38970740	38978636	0	NA	NA	NA	NA	NA	NA	NA	NA	NA	FALSE	NA	NA	NA	NA	FALSE	NA	NA	FALSE	NA	NA	FALSE	0	NA	NA	NA	NA	NA	NA	NA	NA	NA	FALSE	NA	NA	NA	NA	FALSE	NA	NA	FALSE	NA	NA	FALSE	0	NA
TLR3	4	186990308	187006252	0	NA	NA	NA	NA	NA	NA	NA	NA	NA	FALSE	NA	NA	NA	NA	FALSE	NA	NA	FALSE	NA	NA	FALSE	0	NA	NA	NA	NA	NA	NA	NA	NA	NA	FALSE	NA	NA	NA	NA	FALSE	NA	NA	FALSE	NA	NA	FALSE	0	NA
YES1	18	721587	812243	0	NA	NA	NA	NA	NA	NA	NA	NA	NA	FALSE	0.000486	0.000565	NA	Exp-GWAS+	FALSE	0.7457	0.4007	FALSE	NA	NA	FALSE	0	NA	NA	NA	NA	NA	NA	NA	NA	NA	FALSE	NA	NA	NA	NA	FALSE	0.296	0.248	FALSE	NA	NA	FALSE	0	NA
[truncated: 43 more columns]
