# Supplementary material for: A multiparametric anti-aging CRISPR screen uncovers a role for BAF in protein synthesis regulation
Source: Nat Commun. 2025 Feb 16;16:1681. doi: 10.1038/s41467-025-56916-5 (PMC11830792; doi:10.1038/s41467-025-56916-5)
Supplement: Supplementary file 13 — Source Data file [file 41467_2025_56916_MOESM13_ESM.xlsx]

## Sheet: Figure 1
Panel D: average number of 53BP1 spots/nucleus
WT			NGPS1			NGPS2
3.03	2.4	3.46	1.49	1.76	1.56	3.36	3.06	4.14
3.05	1.96	4.45	1.35	2.1	1.57	3.95	3	4.3
3.44	2.63	3.75	1.49	1.36	1.31	3.49	2.35	3.53
Panel E: RAN N:C ratio
control	NGPS1	NGPS2
4.99	4.94	5.5
4.19	5.04	5.77
4.68	4.98	6.83
6.52	11.11	8.5
5.69	10.95	4.5
3.5	4.6	4.25
4.56	4.84	5.34
4.89	5.21
Panel G: Relative HP1g intensity
WT	NGPS1	NGPS2	WT	HGPS
1.06568	1.63009	1.3263	0.951588	0.382431
0.934321	1.35054	1.42178	1.04841	0.538558
1.03904	1.60062	1.25262	0.963934	0.42847
1.1224	1.54481	1.35262	1.08777	0.424524
0.838566	1.41827	1.12697	1.02947	0.421649
	1.28802	1.07278	0.918815	0.375448
	1.43099	1.33816
Panel I: relative HP1g/tubulin
WT	NGPS1	NGPS2
1	0.88966	0.93224
1	0.807501	0.791292
1	0.794459	0.780926
0.999998	1.27003	0.878783
Panel J: Relative H3K9me3/H3
WT	NGPS1	NGPS2
0.999998	1.31122	1.46285
1	1.00763	1.52706
1	1.47522	1.23064
Panel K: relative H3K79me2/H3
WT	NGPS1	NGPS2
1	1.29947	1.17207
1	1.18674	1.1535
1	1.70588	1.55919
Panel L: relative p21/tubulin
WT	NGPS1	NGPS2
1	9.67316	3.75393
0.999987	4.66306	2.78825
0.999998	2.60186	1.76971

## Sheet: Figure 2
Panel K: relative emerin intensity
(-)	EMD crRNA	EMD sgRNA
1	0.086817	0.045016
1	0.282012	0.470699
Panel L: cell growth rate
sgRNA library
Control crRNA				LMNA				LMNB1				SUV39H1				EMD				CDKN1A				AURKA				CDC20				CENPE				KIF11				PLK1
3.61953	3.52043	3.8811	3.69493	3.56186	3.00589	3.57788	3.35084	3.16369	2.92922	3.62695	3.05132	3.75169	3.60504	3.38296	3.56642	3.85149	3.34913	3.48116	3.36219	3.3166	3.28119	3.63865	3.42997	0.638991	0.682313	0.743463	0.626949	0.495226	0.495711	0.534918	0.471604	0.975116	1.03318	1.09698	0.875512	0.612129	0.60816	0.694137	0.654458	0.491715	0.496727	0.46797	0.408766
crRNA library
Control crRNA				LMNA				LMNB1				SUV39H1				EMD				CDKN1A				AURKA				CDC20				CENPE				KIF11				PLK1
3.4606	3.37605	3.31222	3.31371	2.97126	3.04549	2.51459	3.19631	2.9721	2.68966	3.16783	2.92081	3.09244	3.45097	3.30339	3.09059	3.39138	3.35984	3.27504	3.08819	3.46069	3.12917	2.80162	3.33953	1.01538	1.00281	1.02423	1.12559	0.731534	0.649613	0.65995	1.10174	1.51075	1.50715	1.35591	1.40873	1.03071	0.958648	0.98092	0.88058	0.640001	0.55062	0.532607	0.631427
Panel J: uncropped Western blots
Panel C: Emerin average nucleus: cytoplasm intensity ratio						Panel D: Nuclear shape P2A				Panel H: nuclear envelope bleb frequency (%)					Panel I: Micronuclei frequency (%)
WT	NGPS2					WT	NGPS2			WT	NGPS2				WT	NGPS2
1.38675	1.24597						1.26975			13.3188	19.7531				15.8824	21.8638
1.38825	1.24761						1.24872			14.3154	20.19				10.7692	23.4914
1.38994	1.42413						1.23909			10.2138	22.1312				14.1129	25.2
1.39929	1.1908					1.20624	1.27595			14.7196	14.8248				12.6712	24
1.39929	1.2737						1.24866			9.09091	20.3966				11.5914	27.6102
1.40415	1.26215						1.2583			13.3652	19.7297				17.3684	22.4231
1.40613	1.58653						1.24333			11.9159	16.4516				13.1749	27.033
1.40826	1.37764						1.247			11.8182	18.8854				15.1456	25.537
1.41339	1.21562						1.277			10.2083	14.0187				15.1093	17.316
1.42582	1.2078					1.23242	1.25193			7.78032	18.2109				12.1581	21.281
1.42666	1.27057						1.24769			11.0577	18.5294				14.2857	29.2804
1.43372	1.40311						1.24258			12.4105	17.4041				14.2023	21.73
1.43639	1.23934						1.23855			16.0521	17.8082				13.5514	22.4747
1.43684	1.43202					1.19055	1.24761			9.95261	17.284				14.8897	21.8263
1.43877	1.38247					1.29035	1.23375			12.3173	19.3798				18.9041	19.2547
1.43929	1.26693						1.26536			16.5577	18.541				14.9606	15.8151
1.44312	1.37604					1.18878	1.2598			12.5	19.2802				16.0542	27.4074
1.44476	1.39983						1.25188			12.9771	17.1717				14.2857	22.0126
1.44657	1.26897						1.2623			9.41177	24.7813				14.8776	23.7537
1.45538	1.2852						1.24517			10.7579	16.2436				11.9403	26.0664
1.45621	1.19635					1.20429	1.26997			11.0874	11.7647				14.6245	22.5738
1.4563	1.31496						1.25203			11.2167	20.2346				9.96441	21.3636
1.46009	1.26429						1.24405			11.7371	17.3913				15.9176	21.8143
1.46195	1.20617					1.09938	1.26231			10.4911	15.8038				14.1791	20.8333
1.4623	1.22775						1.24591			11.7225	17.5637				11.71	17.8571
1.46331	1.09467						1.25005			12.6168	19.3548				15.9915	21.8182
1.46397	1.26138					1.19942	1.26299			10.3448	21.0983				14.2023	21.75
1.46412	1.14059						1.25538			11.5385	11.9701				13.4545	17.3536
1.4664	1.20942						1.25691			9.35961	16.9444				15.4959	23.3415
1.46934	1.29989						1.24915			10.7226	19.837				12.0253	23.913
1.47044	1.34074						1.25731			11.6173	18.3158				12.5761	20.3166
1.47047	1.16799						1.26503			12.58	17.094				15.4717	26.6509
1.47299	1.1673						1.2697			17.2749	17.3669				12.7273	17.25
1.47393	1.14306					1.19736	1.26669			9.53545	18.3607				12.9159	26.1845
1.47552	1.33676						1.25273			11.4865	18.1529				15.2688	24.8677
1.47597	1.25639						1.26574			11.8072	16.9935				13.8462	23.176
1.47839	1.30376					1.21285	1.26519			14.6172	19.1638				10.8871	19.9575
1.47867	1.27288					1.21273	1.25457			6.62139	17.4603				10.1761	26.8443
1.479	1.35541					1.20453	1.25383			13.5392	21.4076				12.8049	26.3158
1.47938	1.24281						1.24329			10.7884	14.2857				13.1148	22.4344
1.48204	1.26011					1.19534	1.26086			10.6343	20.3947				13.2075	23.7986
1.48388	1.20366					1.19481	1.25017			9.69267	21.5297				14.3984	22.0126
1.48398	1.20851						1.24893			10.1322	23.127				11.9149	22.1675
1.4863	1.18144					1.18845	1.24864			12.5551	14.4927				13.8462	19.4373
1.48652	1.22069						1.24389			11.358	20.7237				14.9474	23.5
1.48935	1.29595					1.19553	1.2457			13.1035	13.8983				13.0189	24.8042
1.49072	1.16718					1.19719	1.26896			10.7143	17.2012				15.3696	19.8113
1.49355	1.27525						1.26882			16.0356	16.3142				10.7639	23.8095
1.49702	1.18479					1.19813	1.26693			14.0625	20.0557				14.3126	22.9213
1.49764	1.23454						1.26894			12.7907	14.9351				16.4502	21.1364
1.49823	1.29433					1.20364	1.25165			10.8696	18.8011				13.9676	27.095
1.50021	1.20532					1.19785	1.25848			10.4326	22.5806				13.2216	18.1628
1.50122	1.19678					1.20996	1.24086			12.3667	17.8295				9.90654	20.5036
1.50127	1.29173						1.24649			9.09091	18.9135				10.8055	20.1735
1.50137	1.50446					1.219	1.22503			6.99482	16.5				13.7577	25.7848
1.50519	1.29508						1.25061			8.35214	15				13.0682	23.4536
1.50901	1.19187					1.19736	1.24331			9.26366	17.0103				14.8454	18.4549
1.50999	1.34906						1.23351			15.3488	14.3302				16.1677	18.9189
1.51287	1.37295					1.20006	1.22268			12.761	17.4699				10.3448	22.6293
1.51354	1.30853					1.20489	1.25427			10.7143	18.3844				18.1818	23.741
1.5137	1.17604					1.19228	1.25431			10.7769	17.7719				17.179	21.2871
1.51509	1.26931					1.19782	1.25573			15.2582	16.3636				11.8812	19.0574
1.51608	1.20612					1.19407	1.28077			14.6341	16.3855				14.4033	22.1939
1.51638	1.31224					1.19737	1.2556			15.0901	18.8011				14.5228	25.5
1.51766	1.14257						1.269			13.5468	14.8688				12.2449	17.0683
1.52276	1.09934					1.20944	1.2702			11.0092	16.6667				10.3175	20.5298
1.52298	1.1195					1.19223	1.27236			12.4361	23.2104				12.7803	18.4426
1.52638	1.35495					1.21945	1.27788			7.30594	16.1473				12.6582	21.0526
1.5264	1.15578					1.2467	1.29756			8.86076	12.9496				10	22.5152
1.52765	1.20669					1.23534	1.26171			10.75	16.0099				7.67677	18.7648
1.52854	1.22034					1.19524	1.25233			10.7798	20.7951				12.2137	21.1055
1.53106	1.11769					1.19426	1.27552			11.1828	14.7268				9.38124	22.9765
1.53352	1.21498						1.26759			11.9617	14.9554				10.6212	20.9135
1.53551	1.22661					1.2123	1.25102			9.375	17.9837				11.5312	21.1587
1.53623	1.09598					1.20977	1.25682			10.8974	16.9231				11.6554	19.3627
1.53842	1.20743					1.2008	1.24277			9.2437	16.954				12.5984	19.2941
1.5448	1.20564						1.25045			15.7658	13.782				12.9707	25.2381
1.54631	1.3961					1.18799	1.26638			14.1434	21.9585				14.5336	18.4659
1.54808	1.28088					1.20727	1.28237			11.9369	14.9083				8.51064	19.0559
1.54869	1.16091					1.14804	1.25244			11.2128	20.8763				18.0162	21.3429
1.54906	0.916905						1.26456			10.6343	23.8612				14.2857	21.6901
1.54935	0.896835					1.20706	1.25883			8.55107	21.0243				14.5617	25
1.54981	1.03749					1.21771	1.25119			11.6705	15.9696				15.1261	22.082
1.5501	1.03282					1.21113	1.25811			9.58231	20.4663				15.1811	21.34
1.55062	1.5235					1.21515	1.28915			11.1111	18.2648				9.79499	21.8182
1.55064	0.999837						1.22617			9.34343	18.2768				13.354	24.6445
1.55559	1.0574					1.19849	1.26611			8.31409	17.8571				10.7692	18.2432
1.55669	1.00068						1.25404			10.4167	20.5752				14.5763	21.4286
1.55967	1.04756					1.19329	1.26649			11.5556	19.5545				12.8099	20.3501
1.56038	0.929553					1.22159	1.23859			10.7399	14.3229				16.6154	20.9524
1.56336	1.10848					1.19319	1.25053			10.846	19.883				13.3333	20.5742
1.56487	1.10758					1.19001	1.24644			10.5372	24.0132				9.38865	23.9336
1.56559	1.00262						1.24695			10.5263	16.4491				11.7381	17.2535
1.56571	1.00341					1.20153	1.26127			10.7552	17.7083				10.0671	17.3278
1.56607	0.960303						1.26025			12.528	20.597				10.2	18.1579
1.56672	0.970253						1.25514			9.31264	23.0137				13.1474	22.5806
1.5677	0.946848						1.25429			8.03213	16.9576				11.6034	21.0243
1.56892	0.983295						1.25281			11.061	16.5548				9.09091	21.7002
1.57075	1.14312					1.20128	1.25644			10.7309	21.8919				9.79167	17.5399
1.57204	1.17253						1.27217			12.933	19.2893				10.2679	20.5955
1.57211	1.10323						1.29058			9.83213	22.7557				12.2642	15.9269
1.57354	1.15875						1.27186			15.1844	21.5584				15.3061	20.8122
1.57431	0.985083					1.21449	1.25456			9.67742	18.8976				14.7541	22.1258
1.57431	1.03045						1.24778			11.194	19.7778				13.1579	19.9482
1.57675	0.98855						1.25233			10.9534	19.8966				12.2318	16.9643
1.57796	0.943503						1.25091			12.5604	16.2234				13.2883	15.5172
1.57963	1.02145					1.20089	1.24898			12.809	17.5343				10.7724	19.2405
1.5805	0.960987					1.2012	1.25903			9.91189	17.6966				11.2628	22.6757
1.58093	1.00601						1.26947			14.2566	16.2551				11.8644	21.3918
1.58136	1.01068						1.25165			15.1163	19.3246				9.52381	21.7514
1.58228	1.01262						1.27506			10.6095	16.3993				9.77131	20.0935
1.58252	1.13999						1.24947			11.0236	18.5185				11.4977	21.9298
1.58259	1.09086									11.0403	17.2911				11.4224	16.4921
1.58344	1.19472						1.24701			6.86275	21.9067				10.3139	19.0476
1.5843	1.05441					1.20794	1.25705			10.0251	17.6944				13.6082	22.1411
1.58462	1.1564						1.2673			9.50119	15.0273				12.3318	19.0709
1.58916	1.17165					1.1983	1.27008			12.3667	23.1003				13.7045	22.4852
1.58976	1.19552						1.27622			14.4989	19.1419				13.4904	20.8238
1.59028	1.17172					1.19558	1.25832			10.8312	13.0435				13.8365	21.374
1.59071	1.25094						1.25334			8.68545	20.1258				12.527	20.2299
1.5912	1.03243					1.19465	1.25574			13.5135	14.6875				15.4135	18.7215
1.59372	1.0872						1.24676			10.7724	17.5202				10.6	21.7172
1.59479	1.14654						1.26874			11.9205	19.4888				13.7931	18.5012
1.5954	1.03679					1.20092	1.27599			8.37004	19.0058				15.0776	18.8341
1.59546	0.996422					1.21016	1.25481			6.19469	15.873				10.3306	23.5012
1.59644	1.10144						1.26305			9.73872	15.6522				10.6695	21.0643
1.59658	1.44738						1.27219			8.98058	15.9664				13.9752	19.7995
1.59833	1.19576						1.2524			7.74488	17.5159				10.7422	22.6221
1.59877	1.3314					1.19582	1.26085			10.7865	14.2506				8.62069	20.3791
1.59933	1.25944					1.19213	1.24424			7.38255	18.2279				9.97783	18.6833
1.60002	1.27262					1.1993	1.25959			8.8172	17.1084				11.2648	21.0407
1.60039	1.16888					1.205	1.23839			11.2832	13.1367				12.3314	22.5941
1.60052	1.27058					1.21785	1.25906			7.98403	15.9722				10.7345	22.0183
1.60217	1.34656					1.19791	1.24722			9.25926	15.3846				13.2353	17.506
1.607	1.14836					1.19768	1.22945			13.6471	18.0282				14.0115	23.8318
1.60767	1.09315					1.19287	1.24308			10.687	14.1994				10.8545	22.1429
1.60805	1.07964					1.19255	1.25009			6.85841	19.4149				14.0873	20.1439
1.60806	1.07758					1.21005	1.27261			11.0345	13.6364				12.6459	23.1405
1.60959	1.20324					1.18889	1.23868			8.68825	18.7328				12.0083	22.449
1.61049	1.46087					1.19736	1.24956			10.5622	16.0526				10.7724	18.5745
1.61158	1.12873					1.20158	1.24588			13.3333	18.1081				9.45378	26.3279
1.61308	1.14539					1.20331	1.24042			11.4192	18.4953				11.1607	22.0982
1.61379	1.18091					1.19071	1.24898			11.8467	15.5379				8.86076	21.5584
1.61608	1.09596					1.2004	1.26796			8.96552	16.4384				12.3431	24.25
1.61649	1.18775					1.2061	1.26438			13.215	18.8272				11.2798	20.5128
1.61657	1.17922					1.20051	1.25693			9.7852	17.7778				9.1954	19.3146
1.61787	1.1594					1.19202	1.24176			11.2116	20.7358				9.98043	20.5231
1.61997	1.15797					1.18876	1.25091			9.0535	11.4525				11.8952	19.4861
1.62002	1.2663					1.19837	1.24986			10.4218	16.4671				12.967	17.1717
1.62109	1.10247					1.20587	1.23803			9.59596	15.7746				9.90783	21.5496
1.62161	1.15922					1.20211	1.25983			8.29596	12.9199				13.1799	19.5755
1.62209	1.11232					1.20134	1.23596			11.7647	14.0665				11.7769	17.207
1.62297	1.08286					1.19586	1.23198			9.92908	17.8484				13.3038	25.8537
1.62329	1.12122					1.19997	1.24434			7.45614	15.0396				12.9496	18.2482
1.62446	1.20936					1.2009	1.25293			8.53659	12.8415				13.0045	25.9542
1.62454	0.991211					1.19662	1.24687			11.1959	14.1026				13.4809	17.9331
1.62481	1.20901					1.19511	1.22961			11.6705	16.5339				9.43739	20.2439
1.62509	1.36597					1.19646	1.25149			14.5279	13.382				10.2625	22.8438
1.62571	1.06593					1.18959	1.24422			15.2361	17.0029				13.0435	18.732
1.62696	1.09322					1.18105	1.25321			13.0982	20.9302				10.6061	19.4103
1.62737	1.11668					1.19434	1.25226			8.45411	17.2515				12.7542	17.4941
1.62904	1.12978					1.20341	1.26103			7.05645	14.6277				9.02111	18.3486
1.62908	1.16899					1.19958	1.24796			8.57143	17.9028				11.7137	24.4275
1.62923	1.1478					1.20139	1.26358			8.43091	16.5775				11.5546	17.7378
1.62983	1.13724					1.20169	1.23431			9.73913	16.5079				11.7096	21.8097
1.63114	1.20752					1.1982	1.23915			7.63547	15.9763				11.3139	21.9653
1.63115	1.30924					1.20584	1.24473			8.23328	15.212				9.27602	21.4425
1.63224	1.0634					1.19715	1.24294			10.9589	17.7515				11.9403	17.9669
1.63245	0.953789					1.20854	1.24941			11.25	14.2506				9.66981	24.594
1.63275	1.13134					1.19614	1.24073			8.13397	14.2857				13.093	23.5149
1.63464	1.17817					1.18847	1.23228			10.5991	9.90991				9.56023	25.0729
1.63662	1.18476					1.18339	1.24168			11.9306	17.7083				12.4444	22.5201
1.63885	1.02152					1.19597	1.24304			7.34597	18.0758				11.8304	24.7727
1.63978	1.10713					1.19427	1.24849			11.6854	16.3077				13.6895	20.8333
1.64029	1.24809					1.2015	1.25021			11.7207	13.2124				9.94264	16.9884
1.64071	1.06677					1.20141	1.24386			7.92541	17.0418				14.2857	21.4076
1.64102	1.17452					1.20564	1.25366			9.00474	15.8209				7.92291	15.5136
1.64153	1.1975					1.20375	1.25196			11.449	15.9036				11.5727	22.3656
1.6421	1.31176					1.1912	1.24109			9.00693	15.508				10.3093	21.7949
1.6441	1.21214					1.22109	1.2634			8.69565	18.2065				15.4185	23.445
1.64584	1.18375					1.24782	1.26184			10.1266	18.2432				10.7452	24.6973
1.64626	1.15065					1.24388	1.24738			10.5747	13.7931				11.6773	24.0933
1.64693	1.18624					1.22455	1.2623			7.03297	16.2534				12.5786	18.9696
1.64715	1.18071					1.20206	1.25298			9.05077	14.6465				14.1264	22.7273
1.64756	1.06888					1.20202	1.24738			12.619	13.5897				13.4725	21.4706
1.64912	1.22467					1.19731	1.25326			8.92449	16.6189				11.8393	21.9512
1.6492	1.13467					1.20698	1.23826			7.109	14.5455				9.48617	18.4116
1.64984	1.09122					1.20001	1.24111			11.1607	17.5532				13.9073	19.774
1.65048	1.02273					1.20099	1.24127			10.5882	18.2306				14.4522	21.5569
1.65273	1.07448					1.19862	1.23879			5.82751	14.6465				12.6362	19.0588
1.65427	1.06612					1.20605	1.24294			8.98345	20.6633				14.1204	20.9809
1.65442	1.09573					1.20912	1.24027			9.61039	23.0321				14.6	21.5873
1.65603	1.19351					1.20492	1.25693			9.20097	16.4021				10.8911	14.9425
1.6565	1.13328					1.21551	1.26585			6.45161	14.8305				7.17391	17.66
1.65652	1.22208					1.19044	1.25869			11.6751	14.8052				13.5945	20.8617
1.65661	1.28235					1.22561	1.28478			7.82998	18.6157				11.9816	17.8733
1.65705	1.44948					1.22603	1.24903			7.79221	13.9108				13.3183	18.3099
1.65755	1.15519					1.2206	1.24147			7.17593	17.7249				12.596	25.6477
1.65832	1.08546					1.23117	1.25362			10.8911	15.736				8.60927	18.0412
1.65925	1.22242					1.19967	1.23296			8.72818	15.7754				10.8511	21.7158
1.65963	1.11796					1.19373	1.25684			8.4507	19.086				7.69231	22.8814
1.65975	1.08718					1.20564	1.24813			9.28571	17.0163				12.2164	23.0425
1.66092	1.08642					1.19264	1.23781			10.6329	19.6382				11.7517	18.0593
1.66121	1.12722					1.20289	1.2613			9.0535	17.8841				11.3253	24.0331
1.66204	1.18903					1.22308	1.2334			7.37327	19.2				11.9929	20.614
1.66356	0.987918					1.19359	1.24237			7.06638	19.6429				9.5122	23.1608
1.66366	1.08013					1.20698	1.2489			10.6329	12.6801				13.8009	17.5853
1.66367	1.07315					1.19395	1.24963			11.5974	16.7614				14.8551	18.1384
1.66389	1.10678					1.19874	1.25622			11.479	15.0418				10.7345	21.8085
1.66535	1.24753					1.18871	1.25755			10.1852	14.8936				12.3106	23.4783
1.66767	1.18608					1.20318	1.25609			11.5869	15.8768				9.09091	22.0994
1.66789	1.21962					1.21645	1.25645			11.5196	15.6962				8.40164	22.7941
1.66861	1.2549					1.22591	1.24729			12.1519	10.3926				9.73783	19.9552
1.66915	1.22808					1.20255	1.24826			8.95196	15.7182				8.31683	21.3636
1.67207	1.20778					1.19396	1.23988			10.7769	12.2667				10.4283	18.1818
1.67238	1.17392					1.20394	1.23835			9.93072	17.2043				9.69163	9.25373
1.67264	1.12214					1.19923	1.25642			10.0656	19.1781				10.1392	21.3235
1.67393	1.0484					1.19875	1.23539			11.3979	16.4345				10.7865	20.5882
1.67441	1.56572					1.20991	1.2453			10.6061	17.6638				12.2685	15.873
1.67452	1.0335					1.19495	1.24674			10.2161	15.3355				11.1663	16.2896
1.67456	1.04881					1.2093	1.23643			9.17431	15.0259				10.5788	9.32642
1.67782	1.10454					1.20029	1.26993			11.5556	17.8478				12.8205	16.5468
1.6784	1.15935					1.20217	1.25108			8.59951	14.5062				12.297	20.6897
1.67955	1.06511					1.20214	1.24072			9.839	18.3099				11.9438	26.8786
1.68103	1.13708					1.19589	1.24683			11.8812	15.6658				4.81651	13.5135
1.68367	1.24186					1.20502	1.25623			10.9181	16.6227				11.6773	18.0328
1.68387	1.22789					1.20817	1.24902			11.1801	20.055				9.96094	18
1.68468	1.18053					1.21253	1.25653			8.27251	13.3721				13.602	21.8818
1.6871	1.22209					1.23422	1.25389			10.8374	14.7541				11.329	19.1601
1.68895	1.27167					1.2085	1.25526			9.21348	16.3077				8.81834	20.2381
1.68897	1.26403					1.21211	1.24074			10.1996	14.6018				11.1922	21.9839
1.68992	1.20186					1.1984	1.23563			10.3194	18.0593				11.6232	25.2336
1.691	1.24379					1.21176	1.23916			8.59031	16.8394				14.2285	17.8674
1.69249	1.15348					1.19504	1.25239			11.1386	19.2308				11.6173	23.7875
1.69481	1.2055					1.1941	1.24112			11.7347	21.6867				13.1519	23.9401
1.69508	1.36407					1.1939	1.25034			10.2244	14.8368				8.68597	22.6804
1.69774	1.25371					1.19177	1.23563			7.79221	15.8568				12.5	25.5937
1.69801	1.21687					1.19887	1.23045			9.69163	12.8686				12.6582	19.3103
1.69801	1.11443					1.19137	1.2493			9.95575	15.5983				11.4471	16.9231
1.69867	1.18549					1.20463	1.26019			11.3861	17.3203				10.3286	25.7895
1.69919	1.16466					1.20729	1.24338			12.6697	14.604				12.6	24.1983
1.70198	1.4135					1.19987	1.23829			11.3208	17.4129				8.39695	20.7602
1.70216	1.39025					1.20785	1.23667			10	17.8182				11.2205	16.0093
1.70297	1.28269					1.22378	1.25309			11.25	18.1572				10.8051	17.907
1.70425	1.42307					1.22724	1.25061			10.4308	18.3616				13.0612	17.8495
1.70436	1.19352					1.23558	1.25177			7.23192	16.2242				12.9386	20.9632
1.70527	1.18007					1.20852	1.2561			7.0615	17.9063				11.3744	17.3684
1.70536	1.11314					1.19831	1.23093			7.54717	15.1899				10.9162	23.1806
1.70611	1.20967					1.19571	1.24237			9.62441	18.9003				16.6282	18.3445
1.70718	1.02004					1.19794	1.26033			11.0588	15.903				9.31264	19.0736
1.70727	1.14269					1.1998	1.23853			9.46237	17.364				13.1922	22.2222
1.70746	1.09018					1.21013	1.26217			12.3288	16.7683				9.93915	18.8312
1.70806	1.07952					1.19844	1.24042			11.7521	12.1528				10.6212	22.1925
1.70845	0.954736					1.19583	1.24323			10.4167	13.1507				10.1399	20.2899
1.70989	0.853666					1.20295	1.25277			14.3805	14.0984				10.3015	17.5
1.71014	0.910009					1.20365	1.25592			14.5786	19.5286				10.978	19.6388
1.71082	0.972887					1.20041	1.26814			10.6667	18.3463				8.86076	11.8203
1.71164	0.926014					1.19214	1.25752			14.4444	22.8758				10.2616	16.0671
1.71182	0.907788					1.19557	1.2551			13.0925	19.4379				10.9865	22.5581
1.71186	0.912923					1.19056	1.28708			12.4736	17.2881				10.9937	18.1556
1.71197	0.93459					1.20155	1.27044			13.9535	18.5185				12.7717	21.3158
1.71352	0.929061					1.19793	1.26602			15.5251	23.7237				11.9639	19.9561
1.71399	0.958982					1.20288	1.26405			10.6291	21.6625				11.3043	17.757
1.71405	0.99324					1.19251	1.27525			11.2335	18.4987				10.661	20.7637
1.71562	0.921999					1.19478	1.2536			10.5651	18.6246				10.4513	19.0709
1.71572	0.858051					1.1936	1.26037			12.5843	24.937				10.0446	16.545
1.71797	0.886115					1.19237	1.26662			10.352	28.1609				11.4786	18.9753
1.72058	0.92114					1.20004	1.2699			12.1475	19.2				10.1952	22.7666
1.72165	0.986187					1.1895	1.2686			13.4328	21.7617				13.1579	17.4564
1.72174	0.851074					1.19551	1.25242			11.0629	23.5437				13.963	14.4444
1.72213	1.01759					1.20029	1.25473			13.1696	20.1893				13.1696	18.5958
1.72231	0.904206					1.20707	1.27176			10.6061	19.5364				10.6818	20.9567
1.72295	0.889475					1.20689	1.28042			13.7441	22.7368				9.05512	19.2635
1.72333	0.975822					1.20043	1.27568			9.90783	21.7721				12.6482	20.3947
1.72374	0.947932					1.19444	1.25717			8.23529	18.5542				11.1359	20.5069
1.72388	0.912575					1.18762	1.25631			13.5747	21.147				11.6331	25.974
1.72503	0.864624					1.1912	1.27009			10.5263	24.7839				10.6291	20
1.72521	0.991824					1.20155	1.26273			12.3894	11.2311				14.2241	18
1.72553	0.906807					1.1821	1.26467			10.199	22.5316				10.5495	16.5888
1.72586	0.933878					1.1969	1.31129			10.4167	23.3918				11.0942	20.6704
1.7259	0.914706					1.17777	1.26855			6.51685	15.3266				7.63052	19.2208
1.72688	0.931331					1.192	1.27533			10.4019	20.283				11.3131	20.7965
1.7274	1.02164					1.19608	1.25811			11.9403	23.4957				11.2069	21.5278
1.72776	0.920006					1.19373	1.26466			10.5386	21.6867				9.89011	20.1149
1.72943	0.810475					1.18969	1.25807			11.8721	17.2414				9.29752	20.3922
1.72952	0.884407					1.19945	1.25024			10.0244	14.6739				10.79	19.2941
1.73177	0.988397					1.20613	1.25884			11.804	18.5355				12.6316	19.3122
1.73285	1.01919					1.20663	1.27506			11.25	16.1932				9.65517	23.7288
1.73348	0.949715					1.19498	1.26255			12.9464	24.3836				10.338	18.75
1.73522	0.899872					1.19748	1.26953			15.0235	23.5849				10.8753	16.7076
1.73764	0.955425					1.19747	1.24531			11.0883	15.9468				15.3652	18.9333
1.73771	0.955828					1.20403	1.26227			14.023	22.372				14.026	27.0769
1.73829	0.934043					1.20453	1.2835			11.0854	18.8586				9.80861	17.4312
1.73862	0.934845					1.19893	1.25504			15.8664	19.6185				11.3169	21.4932
1.73944	1.01008					1.19287	1.27388			8.66667	15.6334				13.5983	24.1791
1.74	0.903088					1.19904	1.25664			11.8203	17.9177				9.97732	21.7848
1.74033	0.877089					1.20061	1.25768			11.8687	14.1388				10.1167	17.5127
1.74142	0.93094					1.19396	1.25687			13.1944	17.1558				10.6383	23.1343
1.74287	0.971395					1.20049	1.27788			10.7226	21.2291				7.75681	19.5846
1.74318	0.99212					1.19099	1.25321			17.6471	16.3366				8.71795	21.2598
1.74369	0.928161					1.19901	1.27701			8.66511	19.7143				12.5	18.8889
1.74502	0.864817					1.19263	1.25939			13.6585	16.5394				12.4153	20
1.74529	0.909587					1.19461	1.24857			14.4654	18.0124				10.6157	19.4805
1.74566	0.938108					1.19549	1.26007			9.38967	18.254				12.1212	18.9376
1.7457	0.96647					1.20536	1.27631			9.57944	21.7125				11.8026	24.3697
1.74576	1.03645					1.18961	1.27158			12.766	20.8092				13.1183	20.9486
1.74855	0.848201					1.19682	1.23822			10.307	23.2558				14.3382	20
1.74872	0.939892					1.19077	1.26083			13.7681	19.6808				13.9326	20.9251
1.74893	0.975619					1.20238	1.24934			10.1732	18.8482				13.0879	18.2065
1.75088	0.904462					1.19076	1.24377			10.1911	17.6179				12.6027	19.6388
1.75377	0.890568					1.20833	1.24386			9.11215	14.9193				14.1333	19.9531
1.75399	0.947786					1.18992	1.26304			9.31677	20.3209				10.9504	23.0263
1.75475	0.962565					1.19911	1.2656			12.4122	24.3697				12.3288	17.757
1.7551	0.878112					1.20132	1.2682			9.13793	16.4141				10.3542	20.7792
1.75529	0.950954					1.19722	1.24222			13.3501	17.134				12.0773	25.3071
1.75873	0.928194					1.19963	1.25123			13.164	14.1566				10.1896	21.8097
1.76025	0.942242					1.19463	1.24883			13.2316	17.9412				11.4286	18.0672
1.7604	0.986188					1.18826	1.2709			9.42184	19.5719				7.75348	22.7477
1.76066	1.02886					1.19859	1.25373			6.68381	18.5083				11.9107	20.9503
1.76073	0.943654					1.21074	1.24165			11.3954	18.75				8.25893	17.5781
1.76117	0.95328					1.20396	1.26751			9.38215	26.158				11.5299	22.8507
1.76507	0.884168					1.20348	1.26402			13.9423	14.9457				16.2791	23.029
1.76521	0.977895					1.19708	1.25355			10.1617	25.614				9.97921	27.7778
1.76703	0.981369					1.20288	1.26453			14.3868	18.4275				13.3047	21.5385
1.7671	0.935288					1.19417	1.26265			9.02062	19.272				14.7992	21.118
1.76846	0.953236					1.19697	1.25565			9.7561	13.577				11.5839	22.0044
1.76863	1.06503					1.18978	1.27105			9.47137	20.8763				12.7059	18.8259
1.76895	1.02518					1.18916	1.24786			10.3139	21.6617				10.4513	22.8175
1.76909	0.954081					1.189	1.25899			7.60369	16.8734				13.8686	22.3553
1.7704	0.95571					1.2008	1.24536			6.93069	17.0068				10.2296	19.4499
1.77071	0.919563					1.19135	1.26742			9.82143	20.1492				12.7551	18.5819
1.77088	0.898779					1.18976	1.27412			9.97877	18.5393				7.59804	22.0588
1.77129	0.903334					1.19515	1.25186			10.2975	19.7605				13.9949	23.6203
1.77421	0.884027					1.20559	1.24222			7.36607	23.7668				8.51064	16.4384
1.77544	0.979893					1.20992	1.2474			9.02613	19.5906				10.5042	20.6651
1.77547	1.08848					1.19718	1.26154			9.50226	21.0375				13.2231	21.0191
1.77757	0.894695					1.19707	1.25847			11.3065	15.3439				11.5464	23.9089
1.77897	1.01826					1.19978	1.26904			12.0092	17.8161				10.6218	20.7709
1.77903	0.997862					1.19782	1.2658			9.34183	20.4546				10.4072	21.9802
1.78264	0.994182					1.19988	1.25243			11.5663	22.8947				13.624	20.3219
1.78369	0.942744					1.20523	1.25671			12.3515	18.984				12.987	20.911
1.78411	0.930445					1.19975	1.24622			13.2211	18.5185				13.6	18.2432
1.78433	0.917833					1.19392	1.25537			15.5	21.2291				12.4654	16.9661
1.78464	1.01965					1.19166	1.2622			13.6253	17.341				15.1436	17.2897
1.7854	0.930155					1.19199	1.25426			13.5135	19.2802				9.86239	20.1852
1.78558	0.981634					1.19954	1.26293			10.8648	19.1327				9.81432	22.7378
1.78727	0.899037					1.19627	1.24873			11.8765	13.7755				17.1123	14.8976
1.78797	0.876571					1.20194	1.26847			11.0588	16				12.3762	17.7645
1.78918	0.99502					1.19508	1.24998			9.83264	15.9544				14.5763	21.611
1.79244	0.910033					1.19667	1.24885			13.7157	32.6531				12.3037	17.5556
1.79276	0.969104					1.20432	1.25898			10.7477	22.5627				14.2132	20.79
1.7928	0.973446					1.19907	1.28474			10.3687	21.3213				11.4155	15.859
1.79286	0.908438					1.19607	1.24873			13.5338	17.9372				12.5592	24.1304
1.79378	1.05619					1.18884	1.26613			16.6271	19.0608				13.1387	20.438
1.79563	0.955461					1.19676	1.25683			10.1942	16.8937				10.4	17.8733
1.79705	0.948582					1.19327	1.27775			9.7561	17.8295				13.7203	24.3719
1.79906	0.916388					1.19465	1.26381			11.4286	16.7808				11.8568	19.0635
1.80087	0.904505					1.20151	1.26623			12.1413	16.9811				13.8107	24.898
1.80142	0.819553					1.19584	1.2734			11.8056	16.7095				13.1646	16.4271
1.80348	0.888383					1.20166	1.25794			13.4615	15.0327				12.3431	24.3848
1.80441	0.991258					1.19618	1.26325			9.23788	17.1662				14.1026	19.1901
1.80538	0.93468					1.20832	1.27181			11.0024	20.7493				10.2128	18.9824
1.80546	0.998488					1.18975	1.29958			14.7887	27.991				12.685	21.9355
1.80568	0.923798					1.19503	1.27365			17.1429	21.1823				12.5532	24.9423
1.80578	0.947897					1.19653	1.27455			12.4454	16.7109				13.0435	16.4534
1.806	0.973809					1.19981	1.25308			11.4754	19.3461				13.2653	19.1011
1.8061	1.0766					1.19482	1.26728			13.494	15.9904				9.09091	19.9219
1.8072	1.22996					1.19992	1.25269			10.514	16.4384				10.0418	16.6667
1.80733	1.16805					1.20901	1.27054			10.3865	20.3966				12.6728	18.2186
1.80753	1.18854					1.21572	1.2547			11.5385	16.1383				11.0236	20.9607
1.80757	1.15125					1.20052	1.27698			12.2845	15.9574				13.3891	24.3534
1.80988	1.11459					1.20251	1.25539			10.3365	19.4667				15.9898	16.6667
1.81115	1.14433					1.20338	1.2594			13.4474	17.7616				15.1648	19.8444
1.81126	1.12713					1.19793	1.28077			9.93072	16.6667				8.65801	21.8935
1.8115	1.11774					1.20825	1.26852			11.2172	16.2471				12.9754	17.0833
1.81311	1.09754					1.20705	1.27322			12.3142	17.8378				12.7717	19.6429
1.81418	1.09575					1.20386	1.26798			10.3275	19.11				11.8503	19.0381
1.8148	1.1594					1.20412	1.26821			12.7877	17.4603				10.9434	19.6162
1.81957	1.14029					1.20596	1.26361			9.93657	19.0341				12.035	20.3024
1.82376	1.09166					1.20154	1.26766			10.0228	21.8509				12.1739	19.5171
1.82414	1.04887					1.19503	1.26485			11.244	18.2243				11.7207	15.9827
1.82598	1.1665					1.20429	1.25222			9.90338	14.7059				12.6984	21.875
1.82788	0.994991					1.20484	1.27811			11.2088	19.1977				10.1064	19.3277
1.82866	1.08383					1.20852	1.26886			8.933	20.3883				10.9375	18.1633
1.82982	1.22742					1.2037	1.27626			9.51374	17.5978				8.00781	21.3873
1.83338	1.10449					1.22058	1.28671			13.4021	22.9226				9.47631	20.354
1.83371	1.22853					1.20234	1.28217			13.6264	20.4678				9.81964	22.5941
1.83393	1.06171					1.19362	1.27282			13.0751	22.8324				10.7143	18.6695
1.83632	1.10477					1.21201	1.27693			12.1348	24.4838				13.1991	21.5292
1.8377	1.02618					1.20507	1.2619			9.40919	22.1805				8.87446	22.1748
1.83881	1.08247					1.19897	1.2712			10.917	24.2667				9.95575	21.9048
1.83924	0.986725					1.20373	1.26132			11.3802	21.8997				10.3792	20.9016
1.83965	1.04239					1.20742	1.29489			14.2191	22.7778				9.97732	20.6827
1.84039	1.10856					1.20186	1.26194			10.3535	21.2291				12.7737	19.1837
1.842	1.06565					1.21326	1.2676			10.101	26.9565				11.3537	16.6979
1.84465	1.00883					1.20969	1.27896			10.9264	24.5161				11.9565	22.1344
1.84596	1.01419					1.21429	1.27157			9.87654	23.6246				10.2564	17.2786
1.84763	0.904085					1.21599	1.27669			11.0345	13.6499				11.2426	18.5336
1.84803	0.887586					1.20843	1.2723			13.8272	25.3521				7.90068	10.4317
1.84845	0.929012					1.20603	1.28005			15.4412	19.883				13.2883	22.1388
1.8498	0.939057					1.20043	1.26103			9.95261	19.888				11.39	19.9634
1.8516	0.949985					1.20942	1.28657			9.36709	19.9501				12.9176	21.7865
1.85232	0.961377					1.21388	1.27326			10.8434	25.2225				10.4478	23.991
1.85262	0.82772					1.20261	1.26959			11.7347	19.5467				11.9748	19.6998
1.85406	0.903011					1.19524	1.26219			10.4218	19.6319				10.5948	18.1474
1.85617	0.905647					1.21411	1.26923			7.93991	20.3562				11.3065	24.5431
1.85836	0.90399					1.20622	1.287			10.9649	19.5251				12.0623	24.8668
1.86095	0.915016					1.19545	1.25672			9.15842	22.7666				11.546	20.3863
1.86269	0.89575					1.20598	1.27146			11.9904	19.1375				12.2841	17.7966
1.86272	0.999224					1.20509	1.28981			10.3117	20.8443				9.78078	21.4953
1.86399	0.952577					1.20291	1.30739			9.72477	20.055				10.3529	19.5699
1.86536	0.898461					1.20093	1.26515			10.269	23.2198				10.7221	19.5545
1.87073	0.887293					1.19546	1.2505			9.60187	20.2046				13.3641	19.9616
1.87493	1.0609					1.1917	1.26549			11.8358	17.8117				8.65385	19.0669
1.87562	0.978835					1.19864	1.27215			9.90783	19.7674				10.6173	17.931
1.87603	1.05009					1.21389	1.27718			8.71671	21.3115				10.0372	17.6201
1.87831	1.02554					1.21777	1.25775			6.85579	25.3644				8.8632	19.0476
1.87878	1.04697					1.20512	1.26903			9.82143	21.6901				9.12779	17.8054
1.87984	1.03222					1.22255	1.26106			12.6794	18.4211				6.9869	17.8112
1.88946	1.04168					1.20125	1.26115			11.007	20.4482				10.9756	17.5299
1.89092	1.0051					1.19158	1.32125			10.245	22.0963				9.7852	24.4211
1.89378	1.02442					1.20757	1.26586			11.0825	16.1473				13.6069	19.2797
1.89494	1.07223					1.20645	1.27848			9.80861	23.0189				8.21643	17.4257
1.90039	1.0219					1.18915	1.26985			10.75	27.0983				10.2625	17.9661
1.90222	1.00674					1.20462	1.26156			9.48081	21.1082				9.33852	20.197
1.90396	1.01899					1.20802	1.26435			5.1597	19.1617				11.0565	18.0488
1.91171	0.989473					1.20788	1.25798			10.2244	18.0758				9.17431	19.1406
1.91323	0.95698					1.20169	1.26428			10.6713	22.5543				12.0104	12.933
1.91442	0.994292					1.22185	1.26739			6.29723	18.5916				9.71922	17.2577
1.91596	0.933422					1.20305	1.26533			8.63309	24.6201				9.35961	17.4603
1.91623	0.993026					1.19999	1.28102			10.5578	23.4528				7.95229	18.2898
1.91847	0.993133					1.2328	1.26551			8.4788	18.9702				14.6617	21.2058
1.91876	1.16343					1.20861	1.28589			6.69216	23.4501					19.1327
1.92005	0.941726					1.2062	1.25424			8.90269	19.3317					17.3469
1.92139	0.996562					1.20484	1.27593			8.83002	20.3762					22.5108
1.92293	1.04542					1.20527	1.25458			11.8535	20.1635					20.1705
1.92468	0.963199					1.19979	1.26984			11.9734	17.847					18.6842
1.92776	0.908956					1.2173	1.26801			9.32401	21.1356					20.936
1.92868	0.997502					1.21271	1.24803			10.4701	18.2891					22.1687
1.92872	0.991611					1.20841	1.25428			7.90698	19.1429					22.5564
1.93004	0.916254					1.21143	1.29896			7.87746	12.3288					20.4611
1.93048	0.962759					1.2097	1.24771			7.43243	14.6552					21.194
1.93126	1.11986					1.19797	1.24561			9.5	19.1304					18.2243
1.93138	0.960763					1.21157	1.28719			8.79121	19.2737					17.5532
1.93538	1.09749					1.21421	1.28146			9.71564	13.5501					22.1902
1.9378	0.940459					1.20208	1.2582			9.55414	17.5487					19.2941
1.93861	0.989551					1.19927	1.27995			9.82801	21.8391					23.6277
1.94276	1.09972					1.22555	1.29464			9.54274	21.4084					22.1884
1.94286	1.09758					1.21817	1.26913			8.68545	16.5714					21.513
1.94365	1.05125					1.19769	1.28174			11.5813	18.75					21.8274
1.94571	1.12953					1.19634	1.26222			12.5964	21.8354					25.2632
1.94702	1.0934					1.21126	1.26813			7.15991	18.6629					23.8636
1.9488	1.08545					1.20128	1.27053			10.8747	22.0386					22.2772
1.94952	1.00146					1.2031	1.24691			6.35697	20.7006					26.3279
1.95073	0.971406					1.2019	1.25728			9.53488	22.0126					17.0843
1.95419	1.03547					1.21332	1.28321			6.78337	18.2371					23.1678
1.9542	1.11999					1.20387	1.25496			7.20721	19.9438					17.5385
1.9555	1.04801					1.20217	1.26066			8.17308	20.7965					21.3483
1.95629	0.999188					1.19533	1.25795			7.90068	17.9558					20.9476
1.95661	1.09136					1.20144	1.26727			7.40741	20.5882					22.3618
1.95911	1.01365					1.20381	1.26658			8.59539	18.8525					24.5977
1.96352	1.11518					1.20103	1.26091			9	19.8795					33.9759
1.96437	1.05217					1.20408	1.27771			10	17.3554					19.6868
1.96544	1.09516					1.19955	1.26049			7.277	15.8292					24.8466
1.96617	1.11641					1.21272	1.27782			7.02948	18.5286					21.881
1.96953	1.15068					1.2055	1.25111			7.29167	23.7288					22.0826
1.97059	1.06958					1.19505	1.26135			6.48148	18.8976					23.2381
1.97082	1.05302					1.20868	1.27059			9.59821	17.8082					22.1359
1.9734	0.989614					1.21809	1.29257			7.36607	20.4611					23.9923
1.97577	1.07698					1.20957	1.26335			11.6751	23.4332					17.029
1.97581	1.15892					1.1971	1.26659			11.7359	18.6225					25.8176
1.97583	1.0971					1.20002	1.24601			8.18859	15.6863					21.881
1.97615	1.08627					1.20187	1.26137			7.59804	17.4174					20.3327
1.97663	0.990559					1.21107	1.27946			6.33803	18.8623					20.3488
1.97828	1.1578					1.19886	1.25449			8.37438	19.2771					25.8893
1.98075	0.976508					1.20834	1.26901			8.04598	18.7151					20.696
1.98325	1.03552					1.20439	1.27685			7.54717	20.6897					19.5652
1.98661	0.970485					1.20285	1.25598			9.4382	16.4134					22.9602
1.98684	1.12778					1.20502	1.27298			12.1134	17.7898					17.8908
1.98767	1.10089					1.20854	1.30555			9.50226	18.8571					21.67
1.98806	1.05413					1.20258	1.26429			10.4167	24.2081					17.0909
1.98818	0.989907					1.20605	1.26133			9.06863	14.6893					21.3645
1.98978	1.13337					1.21312	1.26264			8.37321	18.5286					21.6912
1.99009	1.19121					1.1976	1.26675			10.1205	16.7683					24.552
1.9938	0.965738					1.22307	1.25141			7.35552	25.641					18.0747
1.99541	1.09185					1.21526	1.2706			8.07175	16.763					19.5911
1.99728	1.16544					1.20584	1.25568			7.37327	16.9972					22.3684
2.00063	0.946049					1.20937	1.28136			6.31068	15.3203					21.7803
2.00087	0.991569					1.20409	1.26429			6.68381	21.7278					17.033
2.00089	1.05629					1.2007	1.26177			6.16114	19.5704					17.5299
2.00928	1.01995					1.19683	1.29992			9.69163	23.127					21.6891
2.01062	1.03252					1.20893	1.27774			7.09534	19.9446					22.2635
2.012	1.09349					1.21187	1.28001			9.57944	17.5532					19.8165
2.01284	0.95713					1.20962	1.27764			10.8295	23.7179					18.9944
2.01435	1.01215					1.20291	1.261			10.101	18.4466					20.6693
2.01757	1.14732					1.20944	1.26547			10.6291	20.2572					16.726
2.01903	1.1477					1.21514	1.26131			7.26872	18.8034					25.9366
2.01942	1.13651					1.20288	1.27927			8.47059	17.2107					23.7288
2.02099	1.12819					1.20045	1.27409			10.4326	23.0548					23.1183
2.0236	1.10498					1.20458	1.25506			8.25243	20.2312					22.8261
2.02682	1.09455					1.20193	1.26784			6.46651	20.8469					13.1579
2.03044	1.08846					1.21147	1.2771			9.45946	18.8679					24.1983
2.03089	1.12031					1.19946	1.25004			9.73872	15.9639					19.9541
2.03193	1.1553					1.20613	1.2635			11.3475	16.8901					24.4776
2.03285	1.06909					1.20567	1.28413			7.27273	19.0769					19.4737
2.03308	1.04497					1.19895	1.24757			10.5793	17.5676					17.5355
2.03387	1.12549					1.20451	1.25952			6.63717	26.3323					22.1106
2.03487	1.01798					1.19423	1.26159			5.9952	18.3486					23.6842
2.03728	1.04968					1.2098	1.25997			9.11162	18.1102					19.6429
2.04674	1.10069					1.20026	1.27697			9.26366	18.2306					20.4244
2.04826	1.10148					1.20483	1.27016			9.63115	17.4917					19.0202
2.04857	1.14486					1.213	1.27428			11.5385	18.9041					19.8135
2.04909	1.17958					1.20646	1.27573			8.15451	17.8478					22.8833
2.05205	1.28729					1.20401	1.28008			9.70874	16.4456					22.3118
2.05955	1.17133					1.22104	1.29853			8.15451	17.2872					23.8806
2.06149	1.14792					1.21208	1.272			8.16777	16.0804					21.5686
2.06174	1.17599					1.20574	1.26815			10.2625	19.5513					21.6066
2.06174	1.145					1.19411	1.25894			8.54167	21.9585					19.1011
2.06616	1.25208					1.20099	1.27775			8.63636	15.8209					20.2817
2.07099	1.19041					1.20606	1.26394			10.9137	22.63					23.8462
2.07399	1.19324					1.20449	1.27966			9.92556	18.2891					23.2955
2.07851	1.20305					1.20515	1.2607			11.6505	17.2507					22.2826
2.08067	1.211					1.19748	1.27632			8.11403	16.0883					20.9809
2.08617	1.03673					1.1996	1.26898			10.0703	17.1171					18.9526
2.0888	1.1211					1.20599	1.27989			8.35214	20.398					21.5909
2.08888	1.34674					1.21673	1.26644			9.26724	14.6875					21.978
2.0891	1.27373					1.19834	1.26124			5.44041	16.7147					17.7177
2.08984	1.26324					1.20174	1.2692			8.96552	13.1016					17.2414
2.09431	1.2294					1.21196	1.28037			9.51276	21.4706					24.2347
2.09452	1.34598					1.21791	1.26986			11.5566	18.9873					21.9753
2.09484	1.2652					1.19451	1.27893			10.1205	18.2371					25
2.09486	1.32652					1.20433	1.29835			5.32995	16.9761					22.1411
2.10188	1.18662					1.20165	1.2698			11.0048	18.1818					18.6916
2.10234	1.2589					1.20137	1.26151			9.85915	15.736					16.8467
2.10708	1.22543					1.19266	1.28029			6.94737	18.0662					17.4447
2.1076	1.18416					1.2076	1.27334			8.89831	29.9003					19.8582
2.1091	1.16815					1.20663	1.2479			5.33333	18.0556					16.5854
2.1111	1.1722					1.2026	1.26585			10.2625	17.3252					22.6829
2.11142	1.14874					1.19934	1.2699			7.40741	19.2073					20.4787
2.11204	1.07252					1.20749	1.27572			8.82353	15.2231					21.8962
2.11409	1.10623					1.20787	1.26457			8.7156	19.9377					22.3005
2.11544	1.11641					1.20475	1.26981			8.68486	16.7553					17.7249
2.11767	1.32686					1.21145	1.2729			8.20895	15.5763					21.4477
2.12	1.12265					1.21639	1.27146			6.91244	19.0323					24.5327
2.1202	1.15901					1.21346	1.2789			10.2975	13.9726					20.1835
2.12315	1.04568					1.20525	1.28685			9.26316	19.7297					20.4036
2.12432	1.17827					1.20996	1.27563			9.72222	14.3617					21.7262
2.12504	1.21066					1.20341	1.28672			9	18.5379					24.8227
2.12536	1.08063					1.19551	1.28787			10.8974	15.0888					24.2574
2.13174	1.156					1.20708	1.27224			8.43672	16.3043					20.9184
2.14091	1.30993					1.21809	1.28183			8.99743	17.5227					22.1675
2.14189	1.28403					1.20075	1.27228			11.3954	21.9321					18.6301
2.14728	1.14854					1.19557	1.25885			11.0831	15.6997					18.4834
2.15099	1.15548					1.22291	1.2792			12.58	14.0625					21.5777
2.15109	1.20785					1.20617	1.27597			8.38446	21.1268					19.8598
2.1528	1.2013					1.21733	1.29547			7.53138	17.0454					16.3043
2.15308	1.25834					1.19732	1.27882			10.1655	19.8171					19.3182
2.1533	1.14163					1.19931	1.26213			13.602	18.299					22.6164
2.15935	1.18722					1.23715	1.27501			8.62069	17.0673					23.1144
2.15954	1.00337					1.21844	1.27608			9.60187	17.5287					19.1721
2.1601	1.1204					1.21413	1.30524			7.16113	19.7324				10.2326	20.3448
2.16301	1.16623					1.20615	1.28049			5.79345	17.3077				9.85075	21.4128
2.16769	1.22371					1.21014	1.28446			9.97443	14.7368				7.80142	26.5525
2.17276	1.16832					1.20714	1.2607			8.90585	19.1327				13.25	23.1441
2.17451	1.27712					1.19762	1.27569			13.6465	13.2353				9.6831	19.4196
2.17744	1.34908					1.19744	1.27571			9.62025	19.8251				9.49721	20.8696
2.18032	1.2517					1.20714	1.2692			10.75	13.7725				10.6977	19.378
2.18372	1.12408					1.20358	1.25942			9.02256	18.0982				9.59233	22.6782
2.18879	1.18255					1.19798	1.27074			7.48899	19.202				6.37363	16.9772
2.19548	1.12837					1.20257	1.26253			8.97756	20.4204				11.5385	17.9204
2.19554	1.20333					1.18901	1.27192			7.31707	15.8333				10.9649	20.9567
2.20171	1.1806					1.20138	1.25622			10.7477	13.0653				12.2302	19.1057
2.20538	1.10699					1.20647	1.26781			10.0257	16.0714				8.4453	19.5652
2.20681	1.01365					1.20009	1.27291			7.51073	18.239				12.6556	14.6809
2.20914	1.13564					1.20133	1.26683			9.82143	17.2152				11.0599	16.4927
2.21353	0.944949					1.21148	1.27807			9.28571	14.1414				9.66387	18.543
2.21789	0.995068					1.21909	1.26603			11.0599	16.8975				12.7473	22.3629
2.22069	1.00054					1.19418	1.27643			10.7232	17.6152				8.00915	20.9979
2.22329	0.983632					1.201	1.26431			8.0292	15.8602				12.1681	17.226
2.22447	0.976561					1.20924	1.26444			8.17757	17.3375				12.6338	22.1207
2.22641	0.947708					1.21804	1.27621			6.95067	20.5634				9.07336	22.5166
2.23187	0.958936					1.19415	1.26186			6.95876	14.0703				7.2549	19.1898
2.23279	0.959806					1.20092	1.27791			6.55738	14.3603				8.57843	18.3857
2.23297	0.921629					1.20844	1.26972			7.26392	15.2174				8.83721	19.4286
2.23437	0.985428					1.20384	1.27087			10.514	17.033				8.71369	21.0191
2.23612	1.05327					1.19836	1.27499			7.77538	18.018				10.2397	21.1618
2.23874	0.967438					1.19318	1.26322			11.4078	18.552				12.4031	21.0412
2.24404	0.994017					1.2033	1.27341			7.78589	17.9331				7.42459	16.8618
2.24533	0.950887					1.19643	1.2823			8.75576	16.0221				9.47368	15.3846
2.24704	0.959973					1.19719	1.27627			6.41975	15.7895				12.3043	16.4414
2.24708	1.13831					1.20104	1.25311			6.90423	15.1648				11.7773	19.7849
2.25111	1.05692					1.21265	1.27761			8.43091	16.8901				13.6364	25.6579
2.25123	1.00091					1.2116	1.26385			8.37209	14.881				10.0218	23.4513
2.2517	0.974504					1.20952	1.27869			7.88863	16.7082				6.92124	22.3587
2.25332	0.955028					1.20154	1.26934			6.28019	17.8757				10.1896	19.7368
2.25494	1.0051					1.21318	1.29165			8.7886	19.5906				11.0132	16.8724
2.25938	1.08041					1.21727	1.26614			8.17308	17.7835				9.20502	18.451
2.26083	0.969603					1.19404	1.27327			9.77995	15.2695				11.2621	20.8092
2.26418	0.996022					1.21288	1.28469			7.45192	13.4518				11.9565	23.6659
2.26506	1.03204					1.20521	1.26737			10.3448	16.0606				9.70149	20.7763
2.27057	1.00252					1.2005	1.26478			7.09382	15.3425				11.6173	23.4375
2.2742	1.03241					1.20934	1.26995			6.55022	19.5062				13.7209	21.308
2.2756	1.0736					1.20592	1.27459			7.20721	18.1818				9.80392	16.318
2.27605	1.00211					1.21329	1.27808			8.9372	19.4079				10.0402	19.7674
2.27672	0.965314					1.20572	1.26822			9.1954	15.2466				11.5479	19.8516
2.27854	0.968174					1.20133	1.26213			9.69163	17.3803				13.7339	18.0043
2.28277	0.85672					1.20832	1.26667			5.55556	17.1875				10.6635	18.9135
2.28286	0.944898					1.20523	1.26666			9.65517	19.5187				14.5161	18.7359
2.28325	0.979774					1.21718	1.26246			6.98603	17.7966				10.9677	19.6937
2.28479	0.952122					1.20151	1.28098			6.69746	18.232				11.6832	19.0476
2.28711	1.02526					1.20536	1.28294			7.91209	14.7493				9.87013	21.5385
2.28927	1.03922					1.22139	1.27152			8.64198	21.7993				8.83055	22.7898
2.29048	1.28037					1.20808	1.24661			8.66935	18.4416				9.40499	20.2429
2.29351	1.06988					1.20654	1.25767			7.35632	19.3548				10.6262	19.3277
2.29678	0.97974					1.1939	1.26191			9.68523	22.0065				9.93915	21.0526
2.29734	1.0412					1.20589	1.26827			6.0241	17.2911				9.5672	18.8372
2.29808	0.934729					1.19412	1.24725			9.68468	18.8406				11.2745	20.6897
2.30407	0.874428					1.21528	1.27391			7.57576	22.2222				8.67052	17.9903
2.3044	0.945936					1.20414	1.26786			9.29204	22.0339				12.5275	17.1171
2.30507	0.961792					1.20766	1.283			7.53425	14.3478				13.9588	20.6731
2.30796	0.967517					1.20052	1.25547			7.31707	19.4611				10.3139	19.5489
2.31091	0.94141					1.21519	1.29502			10.0446	14.4578				9.57684	19.7895
2.31143	0.965351					1.21467	1.27149			8.95196	18.2464				8.62471	19.3939
2.31621	0.945532					1.21713	1.28385			8.33333	15.4639				15.4472	26.7094
2.31659	0.86544					1.21053	1.2899			8.62069	13.8965				13.2411	19.3084
2.3167	0.921734					1.20574	1.28129			8.2397	15.9314				13.8365	21.748
2.31866	0.975477					1.21901	1.27433			6.54912	14.3223				12.1756	24.7059
2.31973	0.965723					1.20344	1.27649			8.27251	13.3663				14.9457	18.5012
2.32116	1.12799					1.19686	1.2654			5.43933	13.8085				10.5263	25.5051
2.32518	1.0161					1.20162	1.26786			5.42986	17.6623				17.4107	22.1461
2.33061	0.85329					1.20233	1.27483			8.39161	10.7226				12.395	25.0564
2.33129	0.852252					1.20654	1.29789			4.60048	13.924				14.8536	25.5
2.3324	1.01616					1.20101	1.27618			5.03778	16.3895				12.8205	24.8244
2.33269	0.906102					1.19898	1.26132			5.05263	10.5943				14.5791	31.6583
2.3372	0.947135					1.21207	1.27122			5.39846	18.1564				13.0243	20.7289
2.33739	0.887874					1.19458	1.27715			4.70852	11.4416				11.8943	24.6479
2.33979	0.879225					1.20552	1.27114			5.39216	13.4146				13.4715	23.2218
2.34092	0.909156					1.19618	1.26952			8.39506	16.2857				11.245	19.2529
2.34404	0.901763					1.2146	1.27454			5.65611	16.8571				10.2113	20.1893
2.34652	1.03125					1.21712	1.29187			7.64192	11.4754				15.304	21.5517
2.34952	0.972712					1.21105	1.28495			10.3275	14.8148				13.1528	24.5
2.35088	0.911163					1.21375	1.26191			8.45771	17.8484				10.0446	24.2254
2.35126	1.04624					1.20036	1.28319			5.62061	12.2667				14.4086	21.4912
2.35339	0.99217					1.20082	1.27022			12.5581	17.1642				14.8681	21.5385
2.35412	0.975985					1.20548	1.2492			5.02392	15.1134				17.4484	24.7727
2.35778	0.958113					1.20708	1.26801			7.25389	14.91				11.7936	20.8531
2.35782	0.922091					1.20145	1.2827			8.08511	14.4254				14.2518	22.5131
2.35987	0.938158					1.21151	1.26472			6.17577	12.9808				14.5679	21.1454
2.36149	1.01054					1.21343	1.27533			7.20524	16.5432				12.2093	20.2899
2.36318	0.964091					1.21094	1.27583			7.27273	13.494				9.16497	16.5929
2.36674	0.955653					1.19931	1.25948			7.30479	14.9171				12.0729	19.3966
2.36973	0.934487					1.20902	1.2676			6.66667	19.0909				11.6608	18.5464
2.37077	0.806308					1.19993	1.26922			8.88325	16.7109				15.3527	30.8824
2.37252	0.9207					1.21064	1.28435			4.85437	15.5216				14.6982	23.0047
2.3816	0.875718					1.22282	1.27579			7.71084	17.1504				14.1524	30.5764
2.38914	0.99593					1.21348	1.26249			6.68258	18.0108				16.3311	19.6226
2.39081	0.87705					1.26963	1.28544			8.16327	16.1125				14.5194	24.2925
2.39086	0.95618					1.20365	1.26559			9.17647	15.601				16.6667	18.8811
2.39261	0.879432					1.2039	1.27479			8.82353	12.178				16.9197	18.3369
2.3944	0.96914					1.21152	1.2798			9.20716	14.5				15.2985	23.3146
2.39535	0.949661					1.20821	1.25611			9.91561	18.3066				9.60591	19.2308
2.39664	0.963244					1.20937	1.26281			6.1086	13.5678				9.69388	19.6903
2.39871	0.90615					1.21742	1.27274			8.73563	14.4608				5.54217	19.6078
2.39913	0.974766					1.18925	1.2913			6.88776	13.5135				12.1704	20.5674
2.40135	0.903069					1.21042	1.27457			8.53293	14.4444				10.9562	20.3791
2.40397	0.865945					1.19975	1.26411			8.92019	13.9651				15.4176	8.97704
2.4044	0.931375					1.21215	1.27958			7.87879	14.6988				14.0244	13.8593
2.40717	0.929277					1.20761	1.28934			7.99397	17.3367				15.304	24.2358
2.40938	0.995081					1.19903	1.26112			9.64778	15.6695				10.7143	23.9374
2.4111	0.997165					1.21452	1.29265			8.07947	16.5394				8.63636	18.4426
2.41159	0.983181					1.20406	1.2673			8.55978	12.4324				14.9648	20.4276
2.4148	1.15739					1.22547	1.27722			6.69643	15.9383				13.8182	21.8978
2.41994	0.924225					1.19806	1.26629			10.1471	18.6701				11.7318	23.0216
2.42292	0.977504					1.20601	1.25996			7.34375	16.9231				10.6212	24.3534
2.42825	0.950968					1.20984	1.27986				17.7326				10.3139	22.8774
2.42828	1.07946					1.19945	1.26484				14.6067				9.78474	19.5021
2.43043	1.02233					1.19962	1.28659				14.218				9.68992	21.5686
2.43512	1.08964					1.20372	1.29805				18.0593				12.8866	23.5409
2.43612	0.978689					1.20127	1.26259				15.3132				12.1891	22.4401
2.43896	0.965003					1.2046	1.27211				16.0221				8.78244	14.2857
2.4423	1.03122					1.20884	1.27424				13.8381				11.6	17.0391
2.4437	0.987882					1.20389	1.2896				17.0604				11.1111	20.7143
2.44543	0.984251					1.20334	1.28178				14.5279				14.8536	20.4082
2.44717	0.98709					1.19977	1.28689				9.26829				11.0417	7.29783
2.44741	0.922609					1.19189	1.26279				16.2844				10.917	15.7635
2.45166	0.956714					1.2066	1.27612				14.1148				11.3924	20
2.45421	1.03246					1.19928	1.25979				13.924				12.3616	22.1328
2.45446	0.974733					1.20007	1.27571				16.9533				12.5261	22.4344
2.45682	1.01225					1.21765	1.27365				16.7979				17.8138	19.1943
2.45955	0.97557					1.22132	1.26313				14.2169				14.5418	23.4414
2.45999	1.05529					1.21158	1.26487				14.9733				17.6471	21.9949
2.46025	0.968926					1.20705	1.26208				17.4142				16.0494	22.2222
2.46037	0.97931					1.19551	1.26334				12.0567				16.4241	21.1538
2.46253	0.938728					1.20847	1.25867				13.2029				12.8544	24.1935
2.4696	0.914822					1.21486	1.287				13.3495				10.7943	22.1505
2.47045	0.970067					1.20291	1.27553				15.3631				14.9425	21.8225
2.47052	0.912633					1.20486	1.26428				15.7182				15	16.9533
2.47234	0.970271					1.20208	1.27758				11.4634				13.2075	23.7037
2.47265	1.05883					1.21016	1.27957				13.0909				16.0839	24.8677
2.47449	0.912114					1.20936	1.27354				13.0667				14.1454	27.2966
2.47652	0.908719					1.20726	1.27465				16.5289				14.6512	22.8155
2.4787	1.0264					1.19808	1.26395				13.7255				13.5802	23.9234
2.48259	0.938717					1.21425	1.27965				15.8151				14.5631	25.4321
2.4846	1.07252					1.20642	1.27375				17.6322				14.0167	19.6682
2.48533	1.00514					1.19828	1.26197				15.7754				13.4855	19.7125
2.48654	0.942973					1.20139	1.26759				13.8144				12.474	27.5184
2.49105	1.03173					1.20416	1.27056				16.4649				16.4062	17.5182
2.49112	0.989111					1.19954	1.26792				18.2051				14.8889	20.7349
2.49279	1.02064					1.20565	1.26107				17.3575				15.9236	19.6121
2.49482	0.97931					1.20556	1.26625				12.0548				14.0816	17.4312
2.49687	1.00573					1.19265	1.25348				18.5751				12.6195	24.2718
2.49915	1.01945					1.20837	1.27226				16.129				15.6915	22.2477
2.49998	1.03084					1.20191	1.26913				16.9312				11.2385	21.3152
2.50006	0.972325					1.19736	1.26958				11.7789				9.78044	21.2617
2.50405	1.09653					1.20738	1.25909				17.7665				13.0705	23.7333
2.50442	0.961472					1.19826	1.26072				19.6808				13.3208	21.7391
2.50522	0.986642					1.20556	1.25097				15.4734				13.6659	21.9457
2.50626	0.986802					1.20731	1.27283				10.5381				11.5124	23.1362
2.51066	0.995299					1.1996	1.25815				12.9268				12.1849	22.716
2.51826	1.0357					1.20394	1.27167				13.9304				9.04393	24.5524
2.51973	1.01614					1.21752	1.25368				18.7348				13.7681	26.8235
2.52017	0.982184					1.20916	1.26766				16.7866				15.4018	23.3668
2.52046	0.907238					1.19709	1.26863				14.248				13.6126	20.5742
2.52298	0.901143					1.19457	1.2634				17.5127				12.4521	21.25
2.52318	1.08409					1.211	1.3				14.2415				13.0631	20.0483
2.52517	1.00902					1.1985	1.26259				17.0213				13.9918	24.4648
2.5267	1.04324					1.20687	1.27442				19.4667				14.8305	24.7401
2.52723	1.04152					1.19436	1.29543				15.6658				12.6984	20.0957
2.52768	0.987188					1.19633	1.26806				13.941				10.828	16.4216
2.53036	0.920873					1.20436	1.27102				13.1313				12.4402	21.5633
2.53232	0.901509					1.20602	1.26347				18.6589				13.2632	21.9907
2.53573	1.01996					1.19126	1.27424				15.3425				11.3462	17.4946
2.53585	1.00308					1.19444	1.27292				13.253				12.1901	26.0753
2.53968	1.0156					1.19791	1.26384				16.8394				14.6868	22.8412
2.54024	1.11889					1.1996	1.27326				15.3652				11.8609	21.8962
2.54298	1.02159					1.19681	1.2547				16.5842				13.6364	17.6349
2.54804	0.973697					1.21137	1.27756				13.8889				11.1498	25.2768
2.55238	0.935828					1.19576	1.27425				17.3367				11.1324	23.2779
2.55284	1.02971					1.21276	1.28166				18.3529				13.0435	26.7241
2.5596	0.944285					1.19006	1.28395				16.4147				11.5672	25.603
2.56438	1.04586					1.20003	1.26822				16.1446				10.1639	25.0569
2.56826	1.06531					1.19764	1.28313				19.1214				17.0213	19.8178
2.56875	1.1079					1.19165	1.27656				13.0641				13.1188	22.9008
2.57052	1.02241					1.19589	1.24503				12.619				13.8441	24.2038
2.57242	1.08011					1.19681	1.25521				17.907				14.0039	20.2174
2.57355	1.11178					1.19856	1.27013				11.086				13.0802	25.7353
2.58072	1.00575					1.19628	1.26906				13.2468				13.9823	22.1698
2.58303	0.934109					1.20695	1.27398				13.8539				12.1593	16.934
2.58805	1.0743					1.1976	1.26456				13.0769				13.0064	25.9442
2.59002	0.959678					1.18922	1.25946				15.2231				11.1111	18.6441
2.59018	0.981732					1.21409	1.26992				14.4886				10.041	21.2821
2.5985	1.06382					1.19865	1.24325				18.3463				14.5455	26.1959
2.60134	0.993257					1.19759	1.2648				17.1765				13.1627	23.7895
2.60237	0.984374					1.19129	1.27022				18.8482				10.3672	21.7143
2.60955	1.00421					1.1995	1.27313				13.0641				14.554	22.6277
2.61297	0.974852					1.19793	1.26995				15.2542				12.7505	19.0361
2.6153	1.01387					1.18992	1.2739				20.0495				13.8614	24.6459
2.63043	0.974149					1.20609	1.27772				15.0895				13.3603	22.549
2.63809	1.02674					1.21202	1.28399				16.4251				9.71564	19.603
2.64324	1.09082					1.20225	1.27544				17.9558				9.19811	18.3486
2.65105	1.05981					1.19449	1.27945				13.6364				9.97831	18.8995
2.65692	1.00037					1.20241	1.27597				15.285				12.3596	20.4433
2.6584	1.05275					1.21121	1.27118				13.4298				13.0751	21.9949
2.66852	1.0551					1.19846	1.27642				12.6866				14.7705	23.6967
2.67496	1.04467					1.19754	1.27089				14.2857				10.6291	24.0964
2.67585	0.991046					1.2042	1.26558				12.8205				10.4396	22.7273
2.67733	1.07728					1.20171	1.26877				14.742				9.81912	20.0483
2.67828	1.10726					1.21032	1.28505				12.4031				14.9888	17.5309
2.67857	1.01575					1.21182	1.27343				20.2128				15.1341	24
2.68012	1.03975					1.22666	1.27633				16.1202				13.6564	25.4386
2.68509	1.12155					1.20073	1.26565				15.8602				11.74	22.4586
2.68697	1.08998					1.22891	1.26631				18.3139				8.98204	19.8529
2.68737	1.09389					1.20258	1.27154				14.6341				9.54198	22.7273
2.69017	1.12618					1.21102	1.27872				15.7248				14.9474	22.6586
2.69064	1.08162					1.19967	1.27097				13.3172				11.5063	22.1024
2.69109	1.04265					1.21008	1.26838				14.3229				15.1515	19.8492
2.69819	1.07766					1.19714	1.28531				14.7059				7.67196	24.3243
2.71442	1.00401					1.20534	1.277				18.0751				13.8596	23.5149
2.72403	1.13702					1.19655	1.29186				14.8615				11.8896	23.301
2.73059	1.06086					1.18731	1.27569				18.9119				13.449	20.9639
2.73395	0.964202					1.18979	1.27122				16.129				9.45274	21.3296
2.74139	1.07286					1.22478	1.27347				12.7027				9.07216	18.9055
2.76552	0.990834					1.20192	1.27004				12.4402				12.8641	22.1739
2.77569	1.08533					1.20369	1.26946				14.8338				15.2838	20.2469
2.78586	1.02685					1.20612	1.27049				12.5604				11.3594	27.1403
2.80239	0.996076						1.27204				13.8539				12.7907	27.6888
2.82631	1.17333					1.19413	1.2741				18.7654				12.3457	20.098
2.82861	1.03097						1.27488				16.3772				12.6437	22.5275
2.85274	0.999768					1.20329	1.30095				15.6542				15.6197	27.3556
2.8574	1.09068					1.20116	1.2808				15.5389				10.1083	18.7067
2.8663	1.04569					1.20191	1.27574				16.4216				10.9312	24.3697
2.87008	0.99565						1.26785				14.75				11.1111	23.8235
2.88396	0.971952					1.18651	1.27455				18.9448				11.5234	21.2346
2.89152	0.970944						1.2696				13.421				9.90654	18.4874
2.91184	1.0174					1.19866	1.27571				17.037				12.3162	23.4043
2.92283	0.949419						1.27454				16.1798				10.4213	24.2991
2.93152	1.00902					1.19342	1.25564				11.75				11.2245	21.9653
2.93908	1.10928						1.28565				13.9535				12.2271	18.75
2.93964	1.14113						1.26953				16.9576				10.8621	24.7839
2.94201	1.11352						1.27395				11.2745				14.0039	21.5168
2.95566	1.00612					1.20101	1.25174				19.0141				13.9623	22.6013
2.97566	1.02314					1.19676	1.27551				14.5679				14.7887	20.9026
2.97765	1.0333					1.1944	1.27311				13.0982				11.1111	21.4623
3.05759	1.00878					1.20328	1.28004				12.7273				15.0579	21.9212
3.06998	0.988592					1.19422	1.27558				18.599				7.15706	23.0024
3.08137	1.04251					1.19343	1.27852				16.7959				15.2542	26.5928
3.1022	1.00845					1.2088	1.27033				15.0562				12.1032	26.0638
3.13389	0.953459					1.19873	1.27141				13.5831				11.2016	19.3103
	1.00473					1.19414	1.28256				13.7255				13.4438	23.3333
	1.08755					1.198	1.275				14.455				12.4521	29.1209
	0.997605					1.20683	1.28669				14.8984				13.3612	22.3919
	1.03437					1.20264	1.26776				17.2811				12.3288	22.7378
	0.927835					1.21261	1.27495				15.2882				10.7692	30.9711
	0.934434					1.20611	1.26896				13.3838				15.1093	22.7477
	0.920431					1.21541	1.27156				17.3913				12.9264	22.7778
	0.921891					1.20892	1.27321				17.3333				16.3339	17.0616
	0.890947					1.1979	1.25831				13.969				10.6918	21.7765
	0.867529					1.20068	1.28401				15.6098				13.3981	26.0234
	0.959627					1.18937	1.25859				17.2872				13.5556	22.0039
	0.872649					1.214	1.25758				16.0839				15.4	23.0061
	0.98987					1.19756	1.25667				17.7725				10.9012	21.0046
	0.971251					1.19922	1.25822				17.5792				14.3158	24.4332
	0.836716					1.19363	1.25536				15.3192				14.9254	21.2291
	0.927219					1.19493	1.25237				12.9902				12.9542	27.1386
	0.941944					1.21288	1.28363				14.0811				12.7572	24.0506
	0.84844					1.19468	1.25394				18.3562				14.2322	26.2391
	0.852841					1.19873	1.25526				12.9902				10.6742	25.75
	0.86927					1.19479	1.2444				16.3435				12.5813	29.5732
	0.937492					1.20035	1.24463				16.4414				16.8317	21.4493
	0.966646					1.20789	1.25372				14.5455				14.1975	23.1362
	0.93425					1.21393	1.25724				15.0406				15.1631	26.6839
	0.969921					1.2083	1.25821				16.4384				15.87	20.5251
	1.04694					1.20408	1.26752				14.2076				11.7083	22.8412
	0.955619					1.19781	1.26279				12.8019				11.9101	20.398
	1.0194					1.20164	1.24489				16.8367				12.605	26.3768
	0.952318					1.20625	1.2651				12.9268				10.9208	20.5298
	1.13134					1.19496	1.25992				13.9594				12.2873	24.0506
	1.00866					1.20337	1.27528				16.4706				12.4756	17.0732
	1.04554					1.19635	1.25317				13.6471				11.6173	24.0426
	0.925685					1.19146	1.26498				12.8256				12.1857	21.3115
	0.990615					1.18536	1.25945				17.8363				11.4607	29.1339
	0.969467					1.2177	1.26358				13.4247				14.914	26.0274
	0.96373					1.18468	1.25376				11.2412				13.3466	22.4344
	0.869412					1.19202	1.2644				12.234				12.0482	23.31
	1.04214					1.20348	1.24821				15.3425				13.8365	24.3499
	0.936849					1.19125	1.27463				16.1954				12.831	26.2443
	1.07471					1.20332	1.2474				15.9341				17.9402	30.0505
	1.08157					1.1916	1.24924				15.8442				16.8627	20.098
	0.989443					1.19368	1.27415				17.6316				12.1739	19.5565
	1.06249					1.19691	1.27134				15.2738				11.501	24.1966
	1.08529					1.20166	1.24802				18.6782				13.0208	18.0412
	1.10187					1.20098	1.26482				19.1824				13.0435	19.1667
	0.968142					1.20556	1.24755				17.9144				11.0294	20.2479
	0.946712					1.18956	1.24822				19.5312				7.40038	18.9526
	0.897541					1.20128	1.27704				12.5				9.57944	18.5859
	1.11139					1.19517	1.26518				17.7665				11.588	9.55882
	1.1815					1.19001	1.25286				17.3913				11.7043	21.2766
	0.990566					1.19259	1.26704				15.407				12.1996	22.7273
	1.07089					1.1967	1.25327				13.1507				14.2857	18.0203
	1.01483					1.19152	1.25162				16.7131				12.749	19.9468
	1.06207					1.19416	1.2288				15.2632				13.9623	19.4373
	0.993014					1.19	1.25139				23.7569				10.325	17.6817
	0.84494					1.1965	1.27398				15.2455				15.1341	22.8188
	0.929363					1.20949	1.26404				16.4087				12.628	24.0437
	0.971318					1.22429	1.28127				12.3209				10.2204	21.0526
	1.00619					1.20892	1.28177				13.8965				11.583	23.5197
	1.29247					1.20476	1.26717				15.2225				15.0555	23.7473
	0.968394					1.20031	1.25971				15.7233				8.70488	18.5404
	0.93845					1.20593	1.26966				15.2113				9.68379	24.1379
	0.95562					1.19362	1.27179				17.3333				13.1078	20.4503
	0.934142					1.20078	1.28449				16.8478				13.2219	22.8782
	0.973939					1.20527	1.28312				15.2778				11.9306	22.0085
	0.881479					1.21191	1.27573				14.0719				13.1846	19.7279
	0.96134					1.19786	1.27808				13.6054				15	28.3117
	0.881359					1.20112	1.27848				13.602				15.0579	22.8986
	0.880694					1.19047	1.28716				12.931				12.6819	22.1968
	1.29255					1.21375	1.25663				12.1875				12.2449	21.0638
	1.3963					1.20878	1.26901				14.9584				11.8166	22.1918
	1.48455					1.21181	1.26891				13.9344				13.5496	23.6967
	1.49775					1.20463	1.27278				23.4899				12.758	28.4519
	1.37731					1.19858	1.27076				16.1125				16.6667	17.8723
	1.28756					1.20363	1.2521				15.4341				9.20771	24.3961
	1.20234					1.19534	1.26507				15.7767				11.5546	22.0557
	1.47896					1.18376	1.2665				15.1613				11.7318	16.9102
	1.49676					1.21182	1.2575				18.5676				11.2903	20.3085
	1.42664					1.19554	1.28279				13.6986				12.6761	22.0721
	1.28965					1.21365	1.25195				14.5349				8.81764	20.7547
	1.3383					1.19553	1.26324				17.0667				13.3201	19.6602
	1.43819					1.1959	1.24752				16.208				13.1579	17.9872
	1.29358					1.19607	1.24462				15.625				12.398	21.7722
	1.11233					1.19514	1.26274				15.2174				11.0883	18.5022
	1.22015					1.20156	1.24867				14.0625				12.743	15.3664
	1.38065					1.19464	1.26062				14.0401				14.1104	23.9609
	1.3826					1.19646	1.26717				12.8866				14.9901	20.471
	1.22618					1.19539	1.27221				19.4581				12.963	18.7805
	1.3271					1.19747	1.25001				21.372				12.4744	22.0455
	1.31555					1.20404	1.25402				13.3956				14.0476	18.2448
	1.54605					1.20603	1.27984				16.0459				13.0165	21.4286
	1.4718					1.21271	1.24114				16.8091				14.6214	18.9349
	1.3013					1.19037	1.2652				15.7895				9.09091	21.6216
	1.36572					1.2032	1.27179				13.4367				13.961	20.339
	1.37939					1.19117	1.25032				15.7459				11.329	23.0769
	1.52681					1.1946	1.26534				12.3153				17.1429	19.4373
	1.39305					1.20022	1.26026				13.6842				14.574	21.9638
	1.33287					1.19186	1.26439				14.8649				12.7803	18.8119
	1.3788					1.1989	1.26446				13.1148				12.7473	24.8744
	1.47619					1.19944	1.26295				11.5274				10.8411	20.3518
	1.39649					1.19884	1.25954				21.4706				13.7546	24.1706
	1.51383					1.19667	1.27044				13.6842				15.4217	21.3889
	1.33934					1.1984	1.26445				19.5822				12.4454	19.8565
	1.48768					1.20906	1.26915				17.8788				12.8079	21.6216
	1.42921					1.19869	1.26757				17.3252				11.7647	24.8473
	1.36707					1.20394	1.27042				15.9459				9.72569	21.7703
	1.49966					1.20139	1.26523				20.5063				12.58	21.0145
	1.52085					1.20632	1.25448				18.5185				11.8506	19.7917
	1.17475					1.19347	1.26094				18.7919				8.29596	27.0893
	1.3319					1.19683	1.27242				15.7407				12.069	18.4282
	1.47027					1.18933	1.25875				18.0428				12.7932	23.5981
	1.56862					1.20334	1.26642				13.198				11.1732	18.2482
	1.2669					1.19576	1.26423				17.3781				9.80392	24.1379
	1.31056					1.20032	1.2539				17.1831				11.4846	21.7221
	1.54892					1.21592	1.2615				13.5313				9.15332	23.6994
	1.47349					1.20097	1.26902				17.1687				10.6855	20.8134
	1.30692					1.19092	1.2721				14.6789				9.74576	19.3995
	1.53349					1.19827	1.26043				12.9834				11.6564	19.3277
	1.2823					1.19213	1.26077				20.1299				13.2632	17.8794
	1.3267					1.19356	1.25568				16.6667				12.1795	17.4157
	1.31187					1.21835	1.24894				16.3934				11.8393	21.2121
	1.47191					1.21204	1.26591				17.6				8.5213	19.697
	1.45543					1.19271	1.2633				21				13.1707	24.7475
	1.27135					1.21819	1.27395				16.7213				14.8235	24.1645
	1.25276					1.20663	1.25299				20.4268				11.2941	24.6291
	1.54207					1.20407	1.2609				23.5821				13.7767	21.7593
	1.40808					1.21353	1.27147				17.8571				10.3118	22.4932
	1.48899					1.21539	1.26572				17.0157				12.9464	22.381
	1.54471					1.19242	1.25703				20				11.3949	23.3062
	1.36222					1.20092	1.24745				16.1677				12.7083	26.1176
	1.36474					1.20152	1.26867				16.0763				16.0494	25.3602
	1.37704					1.19381	1.26255				19.337				8.6	22.409
	1.34237					1.20318	1.25413				19.8653				10.6481	22.77
	1.40775					1.20575	1.2512				21.2698				6.79612	28.5372
	1.32769					1.20135	1.24955				16.1812				11.3111	17.0868
	1.29831					1.20732	1.27055				17.6471				7.70925	21.8824
	1.47897					1.20432	1.2752				20.2381				8.23293	20.9412
	1.42499					1.19183	1.26236				19.5956				12.2768	20.5882
	1.57039					1.2052	1.25667				22.2575				11.4662	16.9072
	1.25707					1.21013	1.26586				18.8291				10.7991	22.2904
	1.47434					1.19845	1.28076				22.1849				12.2371	19.6597
	1.45265					1.1988	1.25729				20.104				7.02128	22.5287
	1.36351					1.19458	1.24896				19.103				11.2403	18.9621
	1.50716					1.18984	1.26381				18.1967				11.0465	18.3369
	1.31071					1.19015	1.25026				16.5217				11.25	24.5119
	1.54055					1.23847	1.25671				15.015				10.6635	18.8596
	1.57156					1.18609	1.25458				17.7673				8.80734	22.6415
	1.4877					1.21021	1.26574				14.4201				13.3612	18.6275
						1.20341	1.25032				19.0476				9.8081	16.4583
						1.18271	1.25659				17.1779				10.0656	25.4545
						1.19514	1.25717				19.3448				10	18.3133
						1.2117	1.25708				15.84				12.4183	19.8547
						1.20977	1.24972				17.3214				9.31174	15.8151
						1.20065	1.28757				17.8253				10.7724	23.5417
						1.20796	1.25277				19.2064				9.59184	16.0998
						1.20693	1.25341				19.2182				9.42699	20.1717
						1.23107	1.27646				18.9531				10.4762	22.4891
						1.21148	1.26958				14.6382				9.03084	21.3043
						1.19591	1.2679				21.0678				10.0629	17.0259
						1.20691	1.25521				18.7898				13.843	20.3782
						1.19486	1.26644				14.5427					19.9153
						1.20332	1.26654				20.7273					17.2065
						1.20132	1.24537				19.823					20.9091
						1.2009	1.28075				19.4444					22.3433
						1.19867	1.26398				16.3194					17.9245
						1.19198	1.26789				22.8814					17.8571
						1.21669	1.25097				15.3005					23.4649
						1.202	1.26526									18.7935
						1.19518	1.26249

## Sheet: Figure 5
Panel 5C: Relative HPG intensity
control				NGPS2				NGPS2 WT clone 2
0.824506	1.18541	1.09691	1.03047	1.28012	1.56052	1.06453	1.50391	0.937413	0.713801	0.69393	0.613338
1.05576	1.09371	0.998688	1.02666	1.34903	1.2101	1.41611	1.23257	0.721893	0.753474	0.906126	0.557954
1.11973	0.72088	0.904398	0.942874	1.28751	1.20567	1.08971	1.48785	0.807377	0.63541	0.897426	0.325795
Panel D: HPG intensity (arb. units)
WT BAF	A12T BAF
0.49299	0.782653
0.43555	0.848505
0.532432	0.895278
0.973551	1.52049
0.782295	1.32363
0.892927	1.25628
0.60304	0.750893
0.630924	0.912491
0.709677	0.935652
Panel F: average nucleolar area (mm2)
NGPS2			NGPS2 corrected
51.6	54.08	48.31	45.78	45.8	42.27
51.3	56.6	48.88	47.49	45.95	45.6
56.24		47.08	47.62		43.42
Panel G: Average nucleolar area (mm2)
WT BAF	A12T BAF
49.52	58.01
49.25	62.21
46.39	59.91
40.73	50.69
43.03	52.82
41.16	54.37
52.49	65.29
55.81	63.46
56.39	60.38
Panel H: Relative readthrough
control	NGPS1	NGPS2
1.14477	3.04908	1.91938
0.974952	2.87211	1.82903
0.88028	2.76497	1.65927
0.977681	1.83711	2.26952
0.976796	1.96358	2.53771
1.0456	2.408	2.69828
0.972363	1.89273	2.24209
0.976941	1.71774	2.06899
1.05065	1.83576	2.50644

## Sheet: Figure 6
Panel 6A: Relative incorporation of HPG (% compared to NGPS)
siRNA	NGPS	NGPS WT clone	RPL12	RPL37A	RPL13	RPS3A	EIF3B	RAN	PSMD14	SON	PSMC6	SMU1	PSMD7	MRPL36	YES1	PF4	GTPBP4	LMNA	TMPO	SEC13	NUP160	SRSF7	LRRK1	RPL10	NEIL2	FAM222A	ACVR2A	MCL1	MATK	ANAPC2	AFF1	AHCTF1	PLPP3	PANK2	FBXO18	E2F8	EBLN1	PAFAH1B1	CEP126	TLR3	PSORS1C2	EMD	LHFPL5	METTL22	GTF2H3	VPS16
data 1	100	35.5134	0.013033	0.084069	0.175446	0.694665	1.57833	4.05771	5.50889	6.5608	0.003998	16.4216	22.0415	3.22871	20.563	16.2607	44.2277	9.65123	30.4949	48.6572	21.6975	37.9486	32.6452	67.7073	45.6485	49.1394	32.9038	46.6541	92.997	74.644	38.3307	15.2001	83.8624	37.2844	33.2865	21.4064	35.0452	71.902	61.5677	66.6336	95.1468	98.835	131.505	89.1291	146.55	136.363
data 2	100	30.6491	0.104233	0.014974	0.408062	0.578038	0.286678	3.33586	6.65978	10.3004	26.074	19.0665	26.2804	37.9267	34.4021	30.1498	13.1066	69.2985	47.1457	39.5296	66.7577	47.3414	48.5514	59.9694	52.2071	69.8205	79.1358	66.642	36.8081	50.6422	67.3835	83.5955	42.9072	87.2528	99.1784	87.4597	100.621	110.011	77.8862	95.5632	76.7367	114.227	76.0487	92.0533	103.207	130.004
data 3	100		0.02131	0.390016	0.18195	0.567446	0.17858	0.603679	2.00605	4.83355	9.29322	3.31858	3.53173	30.0465	20.005	29.4019	21.6048	22.8492	27.7082	18.3848	31.6546	39.2105	48.5045	13.1486	47.9602	29.4034	40.3473	51.6509	35.7947	43.0555	72.1639	81.0908	56.9235	71.695	65.1661	103.326	97.9389	58.6996	108.127	87.3987	96.82	70.3272	79.8976	123.999	96.9912	104.354
Panel 6B: Emerin nuclear intensity relative to untreated
Control
(-)			CHX			silvestrol
0.998921	1.04919	1.02948	1.01507	1.24568	1.28833	1.09069	1.23625	1.3376
1.06841	0.960288	0.978281	1.06639	1.20309	1.22092	1.09529	1.51575	1.46304
0.932666	0.990517	0.992233	0.99814	1.21318	1.37149	1.07838	1.56785	1.43002
NGPS1
(-)			CHX			silvestrol
0.986893	1.06104	0.874786	1.26108	1.07119	1.1966	1.21571	1.20458	1.3334
0.995683	0.954195	1.07048	1.32811	1.1192	1.25943	1.18982	1.32787	1.28813
1.01742	0.984763	1.05473	1.3017	1.10823	1.19775	1.26877	1.19192	1.31523
NGPS2
(-)			CHX			silvestrol
0.974615	0.952706	0.93692	1.38289	1.55576	1.35869	1.32359	1.93846	1.31442
1.06136	1.00409	1.00575	1.42867	1.62069	1.33263	1.35111	1.70015	1.34895
0.964029	1.0432	1.05733	1.31924	1.52096	1.38106	1.2316	1.91934	1.30882

## Sheet: Supplementary Figure 1
Panel B: Relative H3K9 intensity
WT	NGPS1	NGPS2	WT	HGPS
1.08853	1.72851	1.35173	0.968392	0.35247
0.911469	1.42479	1.40099	1.03161	0.503906
0.980808	1.67318	1.21569	0.932256	0.358483
1.12051	1.49021	1.28102	1.09916	0.370042
0.898679	1.45905	1.07279	1.03324	0.393202
	1.36185	1.01993	0.935337	0.225608
	1.41097	1.50973
Panel E: Fraction of nuclei with high p21
WT	NGPS1	NGPS2
1.60118	5.34097	3.56946
0.903377	4.39648	2.45815
0.885756	4.8699	2.31542
0.609692	3.89427	2.25668

## Sheet: Supplementary Figure 2
Panel A: Emerin average N:C ratio				Panel B: Nuclear shape P2A				Panel C: NE blebs frequency (%)				Panel D: Micronuclei frequency (%)
WT	NGPS2	NGPS2 corrected		WT	NGPS2	NGPS2 corrected		WT	NGPS2	NGPS2 corrected		WT	NGPS2	NGPS2 corrected
4.69285	1.15339	3.89755		1.21471	1.30813	1.25215		6.51801	16.9369	12.7572		13.9806	31.4815	20.7885
5.22807	1.21001	3.54856		1.20651	1.29758	1.24656		8.44828	20.3922	9.85222		18.4702	30.1587	18.0672
5.09006	1.21842	3.53912		1.20841	1.30021	1.25687		10.1329	19.3424	10.0437		18.0832	29.1139	17.7122
3.84397	1.23691	3.02285		1.21625	1.29754	1.24948		6.87831	20.5769	14.8837		20.4738	38.2353	21.3178
3.93613	1.18714	3.75761		1.20305	1.31172	1.2317		6.15672	16.1228	11.0204		14.8776	32.4275	20.0692
3.90499	1.32556	4.05398		1.2093	1.30347	1.24336		8.60421	21.47	11.3636		20.7705	30.6839	17.2414
3.89573	1.22546	3.2528		1.19655	1.28597	1.2347		7.6087	17.6238	9.09091		17.495	34.5309	16.9329
4.00414	1.25124	3.78953		1.21535	1.29941	1.23918		6.32911	24.4	9.65732		17.9641	31.993	19.4667
4.35125	1.23776	3.75549		1.20633	1.30341	1.24431		5.98291	17.2285	12.4444		18.6046	36.3458	19.697
4.01217	1.14583	3.75498		1.19771	1.30794	1.23181		6.41026	20.8897	10.6557		15.3595	36.3977	22.1854
3.9144	1.30875	3.99245		1.2145	1.29254	1.22964		9.47177	17.6685	9.25926		20.6831	33.3333	15.9091
4.15139	1.25095	3.9689		1.20663	1.30431	1.23848		6.8662	18.0791	12.0482		14.1284	32.5175	26.1438
4.22097	1.32914	3.91572		1.22774	1.29973	1.24171		9.98043	21.2928	10.5528		20.6039	34.0909	17.5966
4.10136	1.2957	4.10144		1.20727	1.30958	1.23604		7.7193	19.5736	11.5385		18.4859	35.1304	13.9073
4.18711	1.15087	4.31724		1.21071	1.31621	1.23833		9.0573	14.7929	10.4418		16.696	27.5439	17.5497
4.40736	1.26657	4.19929		1.20581	1.25678	1.26301		7.01439	19.964	11.3208		16.4875	28.5714	19.8758
4.63236	1.11654	3.24151		1.21525	1.30821	1.25853		7.06107	18.7856	11.4428		16.9844	33.2061	20.4167
4.39092	1.31013	4.24774		1.221	1.30289	1.2403		6.96325	21.0526	14.0845		13.6525	32.8098	21.6216
4.21197	1.25501	4.09276		1.22423	1.30078	1.22854		8.48896	16.0777	12.8788		18.4702	32.2917	20.3704
4.62044	1.36559	3.8961		1.21219	1.30557	1.26704		8.87574	20.1195	14.7887		20.1786	31.2391	24.058
5.56385	1.23681	3.73978		1.2228	1.30034	1.22668		9.05861	15.6415	10.6849		20.7843	31.9444	17.7725
4.92469	1.4722	4.21655		1.25301	1.291	1.26968		8.78939	17.9931	11.9134		15.2642	33.3935	19.6203
5.32159	1.28048	3.38655		1.22338	1.28851	1.25079		7.58483	17.8571	9.95671		17.5047	31.4488	20.7407
5.48051	1.52877	3.65291		1.21691	1.31053	1.25813		7.98611	20.8333	12.4498		15.7587	38.6643	21.5232
5.20536	1.35706	4.02992		1.24385	1.30902	1.22939		6.53357	14.6691	10.9467		17.8808	29.8561	18.2519
5.27007	1.30357	3.21183		1.21535	1.28931	1.24625		6.6055	16.1479	7.69231		15.69	32.8231	18.8811
4.50404	1.50586	3.97769		1.22799	1.29179	1.23782		6.71141	18.3398	15.2893		17.6806	32.8032	23.1023
5.32204	1.58934	3.7062		1.21445	1.29743	1.23716		8.8632	16.2376	10.084		17.7066	33.5677	15.7556
4.88203	1.52381	3.92346		1.23219	1.28222	1.2433		10.0182	17.2973	13.0909		14.1914	32.4324	17.3134
4.82022	1.40797	4.05327		1.21465	1.28182	1.23113		7.50916	15.2134	10.7843		17.6871	28.2243	20.4918
	1.3827	3.90557		1.23582	1.28494	1.2446		7.15503	18.5921	12.6394		17.8295	33.0275	22.0238
	1.46104	3.75918		1.24482	1.28233	1.24402		6.7591	17.1598	14.9635		16.7587	31.6344	22.9851

## Sheet: Supplementary Figure 3
Panel I: Relative Lamin A/C nuclear intensity
(-)	LMNA crRNA	LMNA sgRNA	LMNB1 crRNA	LMNB1 sgRNA
1	0.042213	0.016012	0.761281	0.784571
1	0.323256	0.152482	0.832558	0.950355
1	0.294466		0.913043
Panel K: Relative Lamin B1 nuclear intensity
(-)	LMNA crRNA	LMNA sgRNA	LMNB1 crRNA	LMNB1 sgRNA
1	1.03431	0.960784	0.193627	0.392157
1	0.907071	0.882353	0.187879	0.442125
1	0.88111		0.365918

## Sheet: Supplementary Figure 5
Panel D: Average nucleolar area (mm2)
WT	NGPS1	NGPS2
44.89	51.43	43.43
46.66	51.6	43.74
43.19	49.67	45.71
41.07	43.74	51.6
43.29	45.33	51.3
44.03	46.76	56.24
44.28	43.07	48.31
48.1	44.19	48.88
44.31	43.89	47.08
Panel E: Relative readthrough
WT	WT + G418
1	64.2859
0.918569	53.2218
0.997443	85.3892
1.0839	45.4438
0.903219	69.2168
0.968331	57.5343
1.12845	63.3331

## Sheet: Source Data c elegans_All data
WT	G12T
1.449	1.329
1.634	1.831
2.092	1.896
2.245	2.397
2.364	2.462
2.386	2.604
2.43	2.746
2.506	2.757
2.844	2.887
2.887	2.887
2.898	2.931
2.92	2.942
2.92	2.996
2.931	3.007
2.964	3.04
3.094	3.138
3.094	3.149
3.16	3.16
3.182	3.214
3.203	3.28
3.236	3.356
3.28	3.443
3.356	3.519
3.378	3.585
3.378	3.607
3.421	3.607
3.454	3.628
3.465	3.628
3.53	3.726
3.541	3.77
3.585	3.824
3.607	3.846
3.607	3.857
3.628	3.912
3.683	3.933
3.715	3.977
3.846	4.01
3.988	4.021
4.01	4.064
4.021	4.119
4.064	4.151
4.075	4.173
4.086	4.206
4.13	4.217
4.195	4.217
4.304	4.271
4.337	4.293
4.358	4.304
4.369	4.315
4.38	4.358
4.5	4.424
4.576	4.435
4.598	4.456
4.609	4.467
4.653	4.511
4.653	4.522
4.663	4.544
4.674	4.587
4.696	4.598
4.729	4.598
4.751	4.609
4.762	4.631
4.783	4.642
4.87	4.653
4.914	4.663
4.969	4.663
4.99	4.74
5.001	4.74
5.012	4.816
5.012	4.87
5.023	4.914
5.099	4.936
5.121	4.947
5.132	5.012
5.132	5.034
5.143	5.045
5.165	5.099
5.23	5.099
5.252	5.121
5.274	5.143
5.35	5.165
5.361	5.186
5.372	5.426
5.383	5.448
5.426	5.459
5.459	5.47
5.47	5.568
5.568	5.568
5.568	5.579
5.59	5.59
5.59	5.644
5.6	5.655
5.633	5.677
5.677	5.677
5.688	5.72
5.699	5.775
5.96	5.786
5.993	5.829
6.08	5.851
6.091	5.873
6.091	5.938
6.134	5.949
6.156	5.96
6.178	5.993
6.276	6.004
6.461	6.08
6.614	6.102
6.614	6.123
6.679	6.145
6.701	6.32
6.701	6.352
6.821	6.363
6.995	6.374
7.159	6.385
7.224	6.407
7.257	6.592
7.507	6.625
7.725	6.636
7.878	6.864
7.921	6.919
7.998	6.93
8.564	6.93
8.815	6.973
	7.061
	7.311
	7.311
	7.42
	7.464
	7.518
	7.518
	7.529
	8.008
	8.139
	8.15
	8.248
	8.259
	8.335
	8.335
	8.706
	8.847
	8.956
	9.054
	9.523
	10.329
	11.571

## Sheet: Source data c elegans_G12T_cand
0	control1	2
0	control1	2
0	control1	2
5.81395	control1	3
29.7297	control1	3
34.6154	control1	3
5.40541	control1	5
10.3093	control1	5
19.5122	control1	5
21.0526	lis-1	2
39.2405	lis-1	2
42.3529	lis-1	2
20.4545	lis-1	3
54.0984	lis-1	3
60.3774	lis-1	3
35.3659	lis-1	5
50.7692	lis-1	5
57	lis-1	5
0	control2	2
0	control2	2
0	control2	2
1.13636	control2	9
4.54545	control2	9
5.35714	control2	9
5.47945	control2	9
9.43396	control2	9
0	control2	11
5.66038	control2	11
7.5	control2	11
20	control2	11
0	control2	15
0	control2	15
0	control2	15
10	rps-1	2
11.1111	rps-1	2
25	rps-1	2
15.7895	rps-1	9
29.4118	rps-1	9
36	rps-1	9
57.1429	rps-1	9
15	rps-1	11
16.6667	rps-1	11
44.4444	rps-1	11
55.5556	rps-1	11
11.1111	rps-1	15
12.5	rps-1	15
33.3333	rps-1	15
0	control3	1
10.9375	control3	1
34.375	control3	1
5.40541	control3	5
10.3093	control3	5
19.5122	control3	5
0.917431	control3	6
12.5	control3	6
7.69231	control3	7
14.0351	control3	7
26.7606	control3	7
4	control3	18
6.93069	control3	18
2.83019	control3	18
3.52941	smu-1	1
3.79747	smu-1	1
30.137	smu-1	1
14.7727	smu-1	5
20	smu-1	5
30.4348	smu-1	5
9.48276	smu-1	6
16.9492	smu-1	6
27.2727	smu-1	6
14.7059	smu-1	7
24.5902	smu-1	7
25.7143	smu-1	7
44.4444	smu-1	7
14.7059	smu-1	18
4.38596	smu-1	18
20.7921	smu-1	18
0	control4	4
17.5258	control4	4
19.4444	control4	4
1.26582	control4	12
2.63158	control4	12
3.27869	control4	12
19.5652	control4	13
25.9259	control4	13
38.4615	control4	13
4.28571	control4	14
4.54545	control4	14
5.40541	control4	14
19.6262	vps-16	4
55.6522	vps-16	4
71.4286	vps-16	4
6.89655	vps-16	12
40	vps-16	12
47.4576	vps-16	12
11.4286	vps-16	13
54.902	vps-16	13
25.4545	vps-16	14
30.137	vps-16	14
34.375	vps-16	14

[truncated: 5 more sheets: G12T_candidates_dlc1_sun1_zyg12, readthrough_reviewers, Polysome NGPS87 corrected, polysome NGPS87, polysome Wild type fibro]
